# Supplementary material for: Frequency of MicroRNA Response Elements Identifies Pathologically Relevant Signaling Pathways in Triple-Negative Breast Cancer
Source: iScience. 2020 Jun 6;23(6):101249. doi: 10.1016/j.isci.2020.101249 (PMC7322352; doi:10.1016/j.isci.2020.101249)
Supplement: Data S2. CQN (Conditional Quantile Normalization) Values for 111,521 MREs for TCGA ER+ (Estrogen Receptor+) Tumor and Matched Normal-Adjacent Samples, Related to Figure 1 [file mmc3.xlsx]

## Sheet: Sheet1
Data S2: CQN (conditional quantile normalization) values for 111,521 MREs for TCGA ER+ (Estrogen Receptor +) tumor and matched normal-adjacent samples. Related to Figure 1.
				ER+_Tumor
MRE	GeneName	microRNA	Seed_Type	TCGA.A7.A0D9.01A.31R.A056.07.ER_Tumor	TCGA.A7.A0DB.01A.11R.A00Z.07.ER_Tumor	TCGA.A7.A0DC.01A.11R.A00Z.07.ER_Tumor	TCGA.A7.A13E.01A.11R.A12P.07.ER_Tumor	TCGA.A7.A13F.01A.11R.A12P.07.ER_Tumor	TCGA.A7.A13G.01A.11R.A13Q.07.ER_Tumor	TCGA.AC.A2FF.01A.11R.A17B.07.ER_Tumor	TCGA.BH.A0AU.01A.11R.A12P.07.ER_Tumor	TCGA.BH.A0AY.01A.21R.A00Z.07.ER_Tumor	TCGA.BH.A0AZ.01A.21R.A12P.07.ER_Tumor	TCGA.BH.A0B2.01A.11R.A10J.07.ER_Tumor	TCGA.BH.A0B5.01A.11R.A12P.07.ER_Tumor	TCGA.BH.A0B8.01A.21R.A056.07.ER_Tumor	TCGA.BH.A0BA.01A.11R.A056.07.ER_Tumor	TCGA.BH.A0BC.01A.22R.A084.07.ER_Tumor	TCGA.BH.A0BJ.01A.11R.A056.07.ER_Tumor	TCGA.BH.A0BM.01A.11R.A056.07.ER_Tumor	TCGA.BH.A0BS.01A.11R.A12P.07.ER_Tumor	TCGA.BH.A0BT.01A.11R.A12P.07.ER_Tumor	TCGA.BH.A0BV.01A.11R.A00Z.07.ER_Tumor	TCGA.BH.A0BZ.01A.31R.A12P.07.ER_Tumor	TCGA.BH.A0C3.01A.21R.A12P.07.ER_Tumor	TCGA.BH.A0DG.01A.21R.A12P.07.ER_Tumor	TCGA.BH.A0DH.01A.11R.A084.07.ER_Tumor	TCGA.BH.A0DK.01A.21R.A056.07.ER_Tumor	TCGA.BH.A0DL.01A.11R.A115.07.ER_Tumor	TCGA.BH.A0DO.01B.11R.A12D.07.ER_Tumor	TCGA.BH.A0DP.01A.21R.A056.07.ER_Tumor	TCGA.BH.A0DQ.01A.11R.A084.07.ER_Tumor	TCGA.BH.A0DT.01A.21R.A12D.07.ER_Tumor	TCGA.BH.A0DV.01A.21R.A12P.07.ER_Tumor	TCGA.BH.A0E1.01A.11R.A056.07.ER_Tumor	TCGA.BH.A0H5.01A.21R.A115.07.ER_Tumor	TCGA.BH.A0H7.01A.13R.A056.07.ER_Tumor	TCGA.BH.A0HA.01A.11R.A12P.07.ER_Tumor	TCGA.BH.A0HK.01A.11R.A056.07.ER_Tumor	TCGA.BH.A18J.01A.11R.A12D.07.ER_Tumor	TCGA.BH.A18K.01A.11R.A12D.07.ER_Tumor	TCGA.BH.A18L.01A.32R.A12D.07.ER_Tumor	TCGA.BH.A18N.01A.11R.A12D.07.ER_Tumor	TCGA.BH.A18S.01A.11R.A12D.07.ER_Tumor	TCGA.BH.A1EO.01A.11R.A137.07.ER_Tumor	TCGA.BH.A1ET.01A.11R.A137.07.ER_Tumor	TCGA.BH.A1EU.01A.11R.A137.07.ER_Tumor	TCGA.BH.A1F0.01A.11R.A137.07.ER_Tumor	TCGA.BH.A1FB.01A.11R.A13Q.07.ER_Tumor
A1BG@hsa-miR-23a-3p@8mer	A1BG	hsa-miR-23a-3p	8mer	-6.89997	-8.08771	-6.42285	-8.08771	-8.08771	-8.54896	-8.49157	-8.51498	-8.53366	-7.82491	-8.65703	-8.08771	-8.08771	-7.31638	-8.08771	-8.46289	-8.08771	-6.66999	-8.69629	-7.62227	-8.62901	-8.48681	-8.60468	-8.57667	-8.08771	-8.5672	-8.5067	-8.62409	-8.08771	-8.08771	-8.61927	-8.53092	-8.47178	-8.08771	-8.50592	-7.45558	-8.6144	-8.46771	-7.62227	-8.46216	-6.08407	-5.58079	-6.12762	-6.48066	-7.31638	-6.60313
A1CF@hsa-let-7d-5p@8mer	A1CF	hsa-let-7d-5p	8mer	-4.8312	-5.88149	-4.71664	-3.64449	-4.92447	-5.54485	-5.99969	-5.50715	-4.69807	-6.31589	-5.92043	-5.95969	-4.95209	-5.65191	-5.72304	-6.21741	-5.99969	-5.7604	-4.78963	-5.18863	-5.41244	-5.61514	-5.65191	-5.41244	-5.31605	-4.63987	-5.92043	-6.08407	-5.92043	-5.88149	-6.21741	-5.0796	-5.7604	-5.28334	-5.41244	-5.10866	-4.85625	-5.7604	-5.80195	-4.78963	-4.90247	-5.95969	-6.26491	-7.31638	-5.99969	-6.42285
A1CF@hsa-miR-143-3p@8mer	A1CF	hsa-miR-143-3p	8mer	-4.8312	-5.88149	-4.71664	-3.64449	-4.92447	-5.54485	-5.99969	-5.50715	-4.69807	-6.31589	-5.92043	-5.95969	-4.95209	-5.65191	-5.72304	-6.21741	-5.99969	-5.7604	-4.78963	-5.18863	-5.41244	-5.61514	-5.65191	-5.41244	-5.31605	-4.63987	-5.92043	-6.08407	-5.92043	-5.88149	-6.21741	-5.0796	-5.7604	-5.28334	-5.41244	-5.10866	-4.85625	-5.7604	-5.80195	-4.78963	-4.90247	-5.95969	-6.26491	-7.31638	-5.99969	-6.42285
A1CF@hsa-miR-153-3p@8mer	A1CF	hsa-miR-153-3p	8mer	-4.8312	-5.88149	-4.71664	-3.64449	-4.92447	-5.54485	-5.99969	-5.50715	-4.69807	-6.31589	-5.92043	-5.95969	-4.95209	-5.65191	-5.72304	-6.21741	-5.99969	-5.7604	-4.78963	-5.18863	-5.41244	-5.61514	-5.65191	-5.41244	-5.31605	-4.63987	-5.92043	-6.08407	-5.92043	-5.88149	-6.21741	-5.0796	-5.7604	-5.28334	-5.41244	-5.10866	-4.85625	-5.7604	-5.80195	-4.78963	-4.90247	-5.95969	-6.26491	-7.31638	-5.99969	-6.42285
A1CF@hsa-miR-200b-3p@8mer	A1CF	hsa-miR-200b-3p	8mer	-4.8312	-5.88149	-4.71664	-3.64449	-4.92447	-5.54485	-5.99969	-5.50715	-4.69807	-6.31589	-5.92043	-5.95969	-4.95209	-5.65191	-5.72304	-6.21741	-5.99969	-5.7604	-4.78963	-5.18863	-5.41244	-5.61514	-5.65191	-5.41244	-5.31605	-4.63987	-5.92043	-6.08407	-5.92043	-5.88149	-6.21741	-5.0796	-5.7604	-5.28334	-5.41244	-5.10866	-4.85625	-5.7604	-5.80195	-4.78963	-4.90247	-5.95969	-6.26491	-7.31638	-5.99969	-6.42285
A1CF@hsa-miR-26a-5p@8mer	A1CF	hsa-miR-26a-5p	8mer	-4.8312	-5.88149	-4.71664	-3.64449	-4.92447	-5.54485	-5.99969	-5.50715	-4.69807	-6.31589	-5.92043	-5.95969	-4.95209	-5.65191	-5.72304	-6.21741	-5.99969	-5.7604	-4.78963	-5.18863	-5.41244	-5.61514	-5.65191	-5.41244	-5.31605	-4.63987	-5.92043	-6.08407	-5.92043	-5.88149	-6.21741	-5.0796	-5.7604	-5.28334	-5.41244	-5.10866	-4.85625	-5.7604	-5.80195	-4.78963	-4.90247	-5.95969	-6.26491	-7.31638	-5.99969	-6.42285
A1CF@hsa-miR-27a-3p@8mer	A1CF	hsa-miR-27a-3p	8mer	-4.8312	-5.88149	-4.71664	-3.64449	-4.92447	-5.54485	-5.99969	-5.50715	-4.69807	-6.31589	-5.92043	-5.95969	-4.95209	-5.65191	-5.72304	-6.21741	-5.99969	-5.7604	-4.78963	-5.18863	-5.41244	-5.61514	-5.65191	-5.41244	-5.31605	-4.63987	-5.92043	-6.08407	-5.92043	-5.88149	-6.21741	-5.0796	-5.7604	-5.28334	-5.41244	-5.10866	-4.85625	-5.7604	-5.80195	-4.78963	-4.90247	-5.95969	-6.26491	-7.31638	-5.99969	-6.42285
A1CF@hsa-miR-302c-3p.2@7mer-m8	A1CF	hsa-miR-302c-3p.2	7mer-m8	-4.8312	-5.88149	-4.71664	-3.64449	-4.92447	-5.54485	-5.99969	-5.50715	-4.69807	-6.31589	-5.92043	-5.95969	-4.95209	-5.65191	-5.72304	-6.21741	-5.99969	-5.7604	-4.78963	-5.18863	-5.41244	-5.61514	-5.65191	-5.41244	-5.31605	-4.63987	-5.92043	-6.08407	-5.92043	-5.88149	-6.21741	-5.0796	-5.7604	-5.28334	-5.41244	-5.10866	-4.85625	-5.7604	-5.80195	-4.78963	-4.90247	-5.95969	-6.26491	-7.31638	-5.99969	-6.42285
A1CF@hsa-miR-30b-5p@8mer	A1CF	hsa-miR-30b-5p	8mer	-4.8312	-5.88149	-4.71664	-3.64449	-4.92447	-5.54485	-5.99969	-5.50715	-4.69807	-6.31589	-5.92043	-5.95969	-4.95209	-5.65191	-5.72304	-6.21741	-5.99969	-5.7604	-4.78963	-5.18863	-5.41244	-5.61514	-5.65191	-5.41244	-5.31605	-4.63987	-5.92043	-6.08407	-5.92043	-5.88149	-6.21741	-5.0796	-5.7604	-5.28334	-5.41244	-5.10866	-4.85625	-5.7604	-5.80195	-4.78963	-4.90247	-0.136359	-6.26491	-7.31638	-5.99969	-6.42285
A1CF@hsa-miR-495-3p@7mer-1a	A1CF	hsa-miR-495-3p	7mer-1a	-4.8312	-5.88149	-4.71664	-3.64449	-4.92447	-5.54485	-5.99969	-5.50715	-4.69807	-6.31589	-5.92043	-5.95969	-4.95209	-5.65191	-5.72304	-6.21741	-5.99969	-5.7604	-4.78963	-5.18863	-5.41244	-5.61514	-5.65191	-5.41244	-5.31605	-4.63987	-5.92043	-6.08407	-5.92043	-5.88149	-6.21741	-5.0796	-5.7604	-5.28334	-5.41244	-5.10866	-4.85625	-5.7604	-5.80195	-4.78963	-4.90247	-5.95969	-6.26491	-6.17232	-5.99969	-6.42285
A1CF@hsa-miR-497-5p@8mer	A1CF	hsa-miR-497-5p	8mer	-4.8312	-5.88149	-4.71664	-3.64449	-4.92447	-5.54485	-5.99969	-5.50715	-4.69807	-6.31589	-5.92043	-5.95969	-4.95209	-5.65191	-5.72304	-6.21741	-5.99969	-5.7604	-4.78963	-5.18863	-5.41244	-5.61514	-5.65191	-5.41244	-5.31605	-4.63987	-5.92043	-6.08407	-5.92043	-5.88149	-6.21741	-5.0796	-5.7604	-5.28334	-5.41244	-5.10866	-4.85625	-5.7604	-5.80195	-4.78963	-4.90247	-5.95969	-6.26491	-7.31638	-5.99969	-6.42285
A1CF@hsa-miR-520e@8mer	A1CF	hsa-miR-520e	8mer	-4.8312	-5.88149	-4.71664	-3.64449	-4.92447	-5.54485	-5.99969	-5.50715	-4.69807	-6.31589	-5.92043	-5.95969	-4.95209	-5.65191	-5.72304	-6.21741	-5.99969	-5.7604	-4.78963	-5.18863	-5.41244	-5.61514	-5.65191	-5.41244	-5.31605	-4.63987	-5.92043	-6.08407	-5.92043	-5.88149	-6.21741	-5.0796	-5.7604	-5.28334	-5.41244	-5.10866	-4.85625	-5.7604	-5.80195	-4.78963	-4.90247	-5.95969	-6.26491	-7.31638	-5.99969	-6.42285
A1CF@hsa-miR-655-3p@7mer-1a	A1CF	hsa-miR-655-3p	7mer-1a	-4.8312	-5.88149	-4.71664	-3.64449	-4.92447	-5.54485	-5.99969	-5.50715	-4.69807	-6.31589	-5.92043	-5.95969	-4.95209	-5.65191	-5.72304	-6.21741	-5.99969	-5.7604	-4.78963	-5.18863	-5.41244	-5.61514	-5.65191	-5.41244	-5.31605	-4.63987	-5.92043	-6.08407	-5.92043	-5.88149	-6.21741	-5.0796	-5.7604	-5.28334	-5.41244	-5.10866	-4.85625	-5.7604	-5.80195	-4.78963	-4.90247	-5.95969	-6.26491	-7.31638	-5.99969	-6.42285
A1CF@hsa-miR-758-3p@8mer	A1CF	hsa-miR-758-3p	8mer	-4.8312	-5.88149	-4.71664	-3.64449	-4.92447	-5.54485	-5.99969	-5.50715	-4.69807	-6.31589	-5.92043	-5.95969	-4.95209	-5.65191	-5.72304	-6.21741	-5.99969	-5.7604	-4.78963	-5.18863	-5.41244	-5.61514	-5.65191	-5.41244	-5.31605	-4.63987	-5.92043	-6.08407	-5.92043	-5.88149	-6.21741	-5.0796	-5.7604	-5.28334	-5.41244	-5.10866	-4.85625	-5.7604	-5.80195	-4.78963	-4.90247	-5.95969	-6.26491	-7.31638	-5.99969	-6.42285
A1CF@hsa-miR-7-5p@7mer-1a	A1CF	hsa-miR-7-5p	7mer-1a	-4.8312	-5.88149	-4.71664	-3.64449	-4.92447	-5.54485	-5.99969	-5.50715	-4.69807	-6.31589	-5.92043	-5.95969	-4.95209	-5.65191	-5.72304	-6.21741	-5.99969	-5.7604	-4.78963	-5.18863	-5.41244	-5.61514	-4.95209	-5.41244	-5.31605	-4.63987	-5.92043	-6.08407	-5.92043	-5.88149	-6.21741	-5.0796	-5.7604	-5.28334	-5.41244	-5.10866	-4.85625	-5.7604	-5.80195	-4.78963	-4.90247	-5.95969	-6.26491	-7.31638	-5.99969	-6.42285
A1CF@hsa-miR-9-5p@7mer-m8	A1CF	hsa-miR-9-5p	7mer-m8	-4.8312	-5.88149	-4.71664	-3.64449	-4.92447	-5.54485	-5.99969	-5.50715	-4.69807	-6.31589	-5.92043	-5.95969	-4.95209	-5.65191	-5.72304	-6.21741	-5.0531	-5.7604	-4.78963	-5.18863	-5.41244	-5.61514	-5.65191	-5.41244	-5.31605	-4.63987	-5.92043	-6.08407	-5.92043	-5.88149	-6.21741	-5.0796	-5.7604	-5.28334	-5.41244	-5.10866	-4.85625	-5.7604	-5.80195	-4.78963	-4.90247	-5.95969	-6.26491	-7.31638	-5.99969	-6.42285
A4GNT@hsa-miR-16-5p@7mer-m8	A4GNT	hsa-miR-16-5p	7mer-m8	-6.17232	-8.08771	-6.98945	-7.45558	-8.62666	-6.60313	-6.42285	-7.45558	-8.50496	-7.82491	-8.73599	-7.19488	-6.08407	-8.48347	-8.08771	-8.5138	-8.88727	-8.55556	-8.75025	-7.62227	-8.66773	-8.47916	-8.49171	-8.46521	-8.08771	-8.54285	-8.08771	-8.71131	-8.08771	-7.82491	-8.59008	-8.53573	-8.08771	-7.45558	-8.08771	-8.08771	-8.49285	-8.68272	-7.82491	-5.95969	-8.08771	-8.47771	-7.45558	-6.7411	-8.54872	-6.98945
A4GNT@hsa-miR-22-3p@8mer	A4GNT	hsa-miR-22-3p	8mer	-6.17232	-8.08771	-6.98945	-7.45558	-8.62666	-6.60313	-6.42285	-7.45558	-8.50496	-7.82491	-8.73599	-7.19488	-6.08407	-8.48347	-8.08771	-8.5138	-8.88727	-8.55556	-8.75025	-7.62227	-8.66773	-8.47916	-8.49171	-8.46521	-8.08771	-8.54285	-8.08771	-8.71131	-8.08771	-7.82491	-8.59008	-8.53573	-8.08771	-7.45558	-8.08771	-8.08771	-8.49285	-8.68272	-7.82491	-5.95969	-8.08771	-8.47771	-7.45558	-6.7411	-8.54872	-6.98945
A4GNT@hsa-miR-424-5p@7mer-m8	A4GNT	hsa-miR-424-5p	7mer-m8	-6.17232	-8.08771	-6.98945	-7.45558	-8.62666	-6.60313	-6.42285	-7.45558	-8.50496	-7.82491	-8.73599	-7.19488	-6.08407	-8.48347	-8.08771	-8.5138	-8.88727	-8.55556	-8.75025	-7.62227	-8.66773	-8.47916	-8.49171	-8.46521	-8.08771	-8.54285	-8.08771	-8.71131	-8.08771	-7.82491	-8.59008	-8.53573	-8.08771	-7.45558	-8.08771	-8.08771	-8.49285	-8.68272	-7.82491	-5.95969	-8.08771	-8.47771	-7.45558	-6.7411	-8.54872	-6.98945
AACS@hsa-miR-137@7mer-1a	AACS	hsa-miR-137	7mer-1a	-4.74024	-5.58079	-7.08751	-8.08771	-8.57674	-8.58767	-8.50556	-8.53538	-5.16107	-7.82491	-8.71431	-5.50715	-8.08771	-7.62227	-5.3803	-8.48794	-8.55336	-7.82491	-8.83879	-8.46809	-8.68162	-8.50081	-8.66353	-8.61473	-8.08771	-8.64558	-8.5294	-6.08407	-5.61514	-8.47133	-6.21741	-8.59733	-8.50663	-8.08771	-8.56556	-8.08771	-8.64584	-8.5824	-5.41244	-8.48925	-7.19488	-5.95969	-6.26491	-5.95969	-7.62227	-7.08751
AADACL3@hsa-miR-873-5p.2@8mer	AADACL3	hsa-miR-873-5p.2	8mer	-7.45558	-6.98945	-6.26491	-5.80195	-6.98945	-8.08771	-8.46562	-7.19488	-6.89997	-7.08751	-7.08751	-7.19488	-6.98945	-6.60313	-6.48066	-7.19488	-6.60313	-6.66999	-7.19488	-6.98945	-6.89997	-8.08771	-7.45558	-7.08751	-7.31638	-6.98945	-7.82491	-7.08751	-7.19488	-7.62227	-8.08771	-6.81774	-7.45558	-6.48066	-6.89997	-5.99969	-6.89997	-7.62227	-7.62227	-6.36859	-5.3803	-5.88149	-6.26491	-6.60313	-6.66999	-6.66999
AAED1@hsa-miR-204-5p@8mer	AAED1	hsa-miR-204-5p	8mer	-4.17326	-5.72304	-6.42285	-2.47865	-5.95969	-4.69807	-5.47442	-5.24874	-4.00644	-4.87996	-5.7604	-6.7411	-4.65852	-7.31638	-6.12762	-5.16107	-6.98945	-5.54485	-6.81774	-3.66634	-5.10866	-4.8312	-6.31589	-5.21639	-4.8312	-5.99969	-5.80195	-7.62227	-5.24874	-5.58079	-4.6763	-4.52515	-5.41244	-4.03377	-5.0531	-4.30895	-4.38915	-6.66999	-4.30895	-4.50849	-3.4573	-4.43876	-5.21639	-5.61514	-7.19488	-5.0531
AAED1@hsa-miR-330-3p@8mer	AAED1	hsa-miR-330-3p	8mer	-5.7604	-6.17232	-6.42285	-3.34429	-5.95969	-6.17232	-5.92043	-5.99969	-6.36859	-6.98945	-6.81774	-6.7411	-4.65852	-7.31638	-6.12762	-7.08751	-6.98945	-6.89997	-6.81774	-6.36859	-4.65852	-5.47442	-6.31589	-6.60313	-7.31638	-5.99969	-5.80195	-5.99969	-5.61514	-5.7604	-8.08771	-4.99991	-7.31638	-6.12762	-6.31589	-7.19488	-6.21741	-6.66999	-5.92043	-3.36899	-4.58162	-6.7411	-6.60313	-6.89997	-5.7604	-7.62227
AAED1@hsa-miR-483-3p.1@7mer-m8	AAED1	hsa-miR-483-3p.1	7mer-m8	-0.667732	-1.62519	-1.92455	0.302999	-0.906888	-1.21929	-0.911822	-1.43576	-0.289122	-0.56186	-0.0171648	-1.16711	-0.0947341	-1.54224	-0.955845	-0.267337	-0.728288	-0.31402	-1.63889	-0.472943	-0.769751	-0.617814	-1.60071	-1.49453	-0.0310981	-1.08741	-1.59209	-0.866982	-0.733303	-0.731896	-0.569088	-0.0061847	-0.648365	-0.29384	-0.0947341	-0.206403	-0.382483	-0.644906	-0.941759	-0.898747	-0.325757	-1.25536	-1.49968	-1.10618	-0.248269	-0.803736
AAGAB@hsa-miR-23a-3p@7mer-m8	AAGAB	hsa-miR-23a-3p	7mer-m8	-1.11098	-2.54128	-1.43698	-2.46788	-2.3721	-2.16171	-5.18863	-4.18775	-3.0363	-4.49126	-6.66999	-3.95369	-3.31136	-4.10189	-3.22635	-2.4567	-1.78713	-2.70063	-2.84157	-2.37806	-2.42018	-4.34105	-4.85625	-2.17492	-4.6763	-2.15686	-4.76625	-5.3803	-2.5003	-4.92447	-4.52515	-2.61089	-4.54526	-3.33658	-1.96345	-3.2633	-3.2405	-2.54128	-2.32441	-2.2579	-2.22245	-4.43876	-2.1051	-4.71664	-3.78098	-4.24825
AAGAB@hsa-miR-377-3p@7mer-m8	AAGAB	hsa-miR-377-3p	7mer-m8	-2.40255	-4.76625	-3.08929	-4.97545	-4.69807	-4.38915	-5.92043	-5.24874	-4.63987	-5.7604	-6.66999	-5.65191	-4.17326	-5.35129	-4.74024	-6.08407	-5.88149	-3.93957	-4.76625	-4.26294	-5.10866	-5.47442	-5.35129	-4.17326	-5.28334	-3.73467	-7.62227	-7.08751	-5.47442	-5.7604	-5.58079	-4.29369	-7.19488	-6.12762	-5.0531	-6.89997	-4.74024	-5.13441	-4.92447	-4.50849	-4.52515	-5.16107	-5.35129	-5.84174	-5.72304	-5.65191
AAGAB@hsa-miR-449b-5p@8mer	AAGAB	hsa-miR-449b-5p	8mer	-3.52229	-6.12762	-6.36859	-4.97545	-3.8031	-4.69807	-5.54485	-6.04227	-6.36859	-5.99969	-6.66999	-6.81774	-4.17326	-6.98945	-4.45657	-5.88149	-5.54485	-5.58079	-4.76625	-4.8312	-4.65852	-7.45558	-5.0531	-6.60313	-5.28334	-5.88149	-5.68323	-7.08751	-5.47442	-5.7604	-5.95969	-4.99991	-5.41244	-4.56202	-6.21741	-6.89997	-6.12762	-5.31605	-4.30895	-4.01964	-4.52515	-5.16107	-6.42285	-5.84174	-5.21639	-7.19488
AAGAB@hsa-miR-455-5p@8mer	AAGAB	hsa-miR-455-5p	8mer	-2.40255	-4.99991	-2.71579	-4.97545	-3.8031	-3.11895	-7.08751	-6.04227	-4.32542	-5.44524	-5.47442	-6.81774	-6.08407	-6.98945	-6.04227	-5.88149	-6.7411	-4.23322	-3.8885	-3.66634	-3.4761	-4.61785	-5.35129	-5.21639	-7.19488	-3.42106	-5.50715	-7.08751	-5.61514	-5.3803	-5.95969	-6.04227	-5.61514	-3.8031	-3.10112	-3.63461	-4.15909	-4.71664	-3.91527	-3.02589	-3.60306	-5.16107	-4.74024	-5.72304	-5.72304	-5.80195
AAK1@hsa-let-7a-5p@7mer-m8	AAK1	hsa-let-7a-5p	7mer-m8	-5.02631	-5.88149	-2.618	-3.34429	-4.85625	-3.65527	-5.84174	-5.0531	-5.13441	-6.42285	-5.50715	-6.08407	-4.65852	-5.16107	-5.21639	-6.08407	-6.08407	-5.02631	-4.99991	-5.54485	-5.3803	-5.02631	-5.28334	-4.8312	-5.68323	-2.82948	-5.50715	-5.95969	-5.50715	-5.65191	-6.98945	-5.44524	-5.80195	-5.24874	-5.35129	-4.8312	-5.0531	-5.02631	-5.47442	-4.21579	-4.1177	-4.99991	-5.7604	-5.72304	-5.0796	-6.12762
AAK1@hsa-miR-101-3p.2@7mer-1a	AAK1	hsa-miR-101-3p.2	7mer-1a	-2.85707	-3.13778	-1.66096	-1.8516	-2.66338	-1.9204	-4.30895	-2.58497	-2.23637	-4.26294	-2.6809	-2.49627	-2.07647	-3.48535	-2.01512	-2.68916	-2.79614	-1.86165	-3.64449	-1.97374	-2.73922	-1.43294	-2.41833	-2.17801	-2.54543	-2.05907	-2.56051	-4.50849	-4.21579	-4.54526	-5.16107	-4.07451	-2.66601	-2.54128	-4.58162	-2.86101	-2.47487	-2.62278	-2.15059	-1.78199	-2.3889	-2.2975	-2.42493	-3.24842	-3.15714	-2.90672
AAK1@hsa-miR-106a-5p@8mer	AAK1	hsa-miR-106a-5p	8mer	-5.02631	-5.88149	-3.35222	-4.90247	-4.85625	-5.80195	-5.92043	-5.47442	-5.13441	-6.42285	-6.04227	-6.08407	-5.95969	-5.41244	-5.02631	-6.42285	-6.08407	-4.69807	-4.99991	-5.54485	-5.3803	-5.44524	-6.04227	-3.76967	-5.68323	-4.38915	-5.61514	-6.48066	-5.28334	-5.65191	-6.98945	-5.44524	-5.80195	-5.24874	-5.35129	-4.8312	-4.47352	-5.7604	-5.47442	-3.67705	-4.81065	-5.80195	-6.12762	-6.04227	-6.54047	-6.12762
AAK1@hsa-miR-10b-5p@7mer-m8	AAK1	hsa-miR-10b-5p	7mer-m8	-2.09347	-2.90672	-1.7674	-2.16778	-2.26413	-1.80168	-3.68826	-2.30805	-2.09696	-4.43876	-2.52869	-2.06847	-1.87263	-3.87415	-2.60385	-2.97341	-4.30895	-1.67905	-3.23316	-2.18419	-2.67496	-2.04624	-2.18419	-2.669	-1.57077	-1.91147	-2.9026	-3.4573	-3.28823	-4.38915	-3.61323	-2.49416	-2.66601	-2.95361	-4.58162	-2.60385	-1.81969	-3.38674	-1.70499	-1.84604	-1.84974	-2.11327	-2.68645	-3.4761	-2.71299	-3.30364
AAK1@hsa-miR-124-3p.1@8mer	AAK1	hsa-miR-124-3p.1	8mer	-5.02631	-5.88149	-4.38915	-3.34429	-4.85625	-5.80195	-8.54578	-5.0531	-5.13441	-6.42285	-6.04227	-6.08407	-5.95969	-5.41244	-5.72304	-6.42285	-6.08407	-5.7604	-4.99991	-5.54485	-5.3803	-5.44524	-6.04227	-5.44524	-5.68323	-3.57273	-6.31589	-6.48066	-5.95969	-5.65191	-6.98945	-5.44524	-5.47442	-5.24874	-4.58162	-5.44524	-5.0531	-5.7604	-5.47442	-4.69807	-4.81065	-4.99991	-5.7604	-6.81774	-5.54485	-6.12762
AAK1@hsa-miR-124-3p.2@8mer	AAK1	hsa-miR-124-3p.2	8mer	-5.02631	-5.88149	-4.38915	-4.90247	-4.85625	-5.80195	-8.54578	-5.47442	-5.13441	-6.42285	-6.04227	-6.08407	-5.95969	-5.65191	-5.72304	-6.42285	-6.08407	-5.7604	-4.99991	-5.54485	-5.3803	-5.44524	-6.04227	-4.8312	-5.68323	-4.38915	-6.31589	-6.48066	-5.95969	-6.36859	-6.98945	-5.44524	-5.80195	-5.24874	-5.35129	-5.44524	-5.0531	-5.7604	-5.47442	-4.69807	-4.81065	-5.80195	-6.12762	-6.04227	-5.54485	-8.5257
AAK1@hsa-miR-130a-3p@7mer-m8	AAK1	hsa-miR-130a-3p	7mer-m8	-5.02631	-5.58079	-2.618	-4.90247	-4.85625	-4.21579	-5.65191	-5.0531	-3.93957	-5.88149	-6.04227	-5.50715	-5.95969	-5.41244	-5.72304	-6.42285	-5.7604	-5.02631	-4.99991	-5.54485	-5.3803	-4.2776	-5.28334	-4.15909	-5.68323	-4.38915	-5.50715	-5.61514	-5.50715	-5.65191	-6.98945	-5.44524	-5.47442	-5.24874	-5.35129	-3.8385	-5.0531	-3.5525	-4.61785	-4.69807	-4.81065	-5.80195	-6.12762	-5.68323	-5.54485	-5.65191
AAK1@hsa-miR-133a-3p.2@7mer-1a	AAK1	hsa-miR-133a-3p.2	7mer-1a	-5.02631	-5.58079	-3.35222	-3.34429	-4.24825	-3.22635	-5.84174	-4.21579	-5.13441	-5.88149	-5.35129	-5.16107	-2.69774	-5.65191	-5.72304	-4.76625	-5.7604	-3.16976	-4.99991	-3.62341	-4.61785	-4.6763	-4.40656	-3.76967	-4.76625	-3.05276	-5.21639	-5.95969	-5.95969	-5.65191	-6.17232	-4.90247	-5.0531	-5.24874	-4.58162	-4.24825	-3.17676	-4.76625	-3.74627	-2.93448	-3.5525	-4.61785	-5.61514	-5.68323	-3.82636	-5.0796
AAK1@hsa-miR-136-5p@7mer-m8	AAK1	hsa-miR-136-5p	7mer-m8	-5.02631	-5.88149	-3.35222	-3.34429	-4.85625	-5.80195	-5.92043	-5.47442	-5.13441	-6.42285	-6.04227	-5.50715	-5.95969	-5.65191	-5.72304	-6.08407	-5.7604	-4.69807	-4.99991	-5.54485	-5.3803	-5.44524	-4.92447	-5.44524	-5.68323	-3.57273	-5.50715	-6.48066	-5.50715	-5.65191	-6.98945	-4.90247	-5.47442	-4.6763	-5.35129	-5.44524	-5.0531	-5.7604	-5.47442	-4.21579	-3.5525	-4.99991	-5.7604	-5.84174	-6.54047	-6.12762
AAK1@hsa-miR-139-5p@8mer	AAK1	hsa-miR-139-5p	8mer	-5.02631	-5.88149	-4.38915	-4.90247	-4.24825	-5.80195	-8.54578	-5.47442	-5.13441	-5.88149	-5.50715	-6.08407	-5.95969	-5.65191	-5.72304	-6.42285	-6.08407	-5.7604	-4.99991	-4.50849	-5.3803	-6.54047	-5.28334	-5.44524	-5.68323	-4.38915	-6.31589	-5.95969	-5.50715	-6.36859	-6.98945	-5.44524	-5.80195	-5.24874	-5.35129	-4.8312	-5.0531	-5.7604	-5.47442	-4.69807	-4.81065	-5.80195	-6.12762	-6.04227	-6.54047	-6.12762
AAK1@hsa-miR-143-3p@7mer-m8	AAK1	hsa-miR-143-3p	7mer-m8	-3.27246	-2.29111	-1.48782	-2.10599	-3.87415	-1.67555	-3.68826	-2.41509	-1.96709	-3.44791	-4.78963	-1.95669	-2.18639	-3.87415	-2.05564	-3.07708	-5.41244	-1.88605	-2.9205	-2.0239	-2.73922	-2.81825	-2.82202	-3.44791	-4.76625	-2.1051	-3.24842	-4.07451	-4.21579	-4.63987	-4.1177	-2.49416	-2.66601	-2.95361	-3.8385	-5.44524	-2.2554	-3.73467	-2.10055	-1.78199	-1.95155	-2.82202	-2.64608	-3.82636	-2.5676	-3.61323
AAK1@hsa-miR-146a-5p@8mer	AAK1	hsa-miR-146a-5p	8mer	-5.02631	-5.18863	-2.33674	-4.90247	-3.51317	-3.65527	-5.47442	-4.21579	-5.13441	-5.88149	-5.35129	-4.81065	-4.15909	-4.69807	-4.56202	-5.28334	-5.41244	-5.7604	-4.07451	-5.54485	-4.04882	-4.6763	-6.04227	-4.15909	-4.76625	-4.38915	-5.61514	-5.95969	-5.31605	-6.36859	-6.98945	-4.90247	-5.47442	-5.24874	-4.23322	-3.8385	-4.14538	-4.76625	-3.74627	-2.7743	-3.5525	-4.61785	-5.61514	-5.61514	-6.54047	-5.24874
AAK1@hsa-miR-149-5p@7mer-1a	AAK1	hsa-miR-149-5p	7mer-1a	-5.02631	-5.88149	-4.38915	-4.90247	-4.85625	-4.58162	-5.92043	-5.47442	-5.13441	-6.42285	-6.04227	-6.08407	-5.95969	-5.41244	-5.72304	-6.42285	-6.08407	-5.02631	-4.99991	-4.50849	-4.04882	-6.54047	-6.04227	-5.44524	-5.68323	-4.38915	-6.31589	-6.48066	-5.95969	-6.36859	-6.98945	-5.44524	-5.80195	-5.24874	-5.35129	-5.44524	-5.0531	-5.7604	-5.47442	-4.69807	-4.81065	-5.80195	-5.7604	-6.81774	-6.54047	-8.5257
AAK1@hsa-miR-149-5p@7mer-m8	AAK1	hsa-miR-149-5p	7mer-m8	-5.02631	-5.58079	-4.38915	-4.90247	-4.85625	-5.80195	-8.54578	-5.47442	-5.13441	-6.42285	-6.04227	-5.50715	-5.95969	-5.41244	-5.72304	-6.42285	-6.08407	-4.69807	-4.99991	-4.50849	-5.3803	-6.54047	-6.04227	-5.44524	-5.68323	-4.38915	-6.31589	-5.95969	-5.95969	-6.36859	-6.98945	-5.44524	-5.80195	-5.24874	-5.35129	-5.44524	-4.47352	-5.02631	-4.61785	-4.21579	-3.5525	-5.80195	-5.7604	-6.81774	-6.54047	-6.12762
AAK1@hsa-miR-149-5p@8mer	AAK1	hsa-miR-149-5p	8mer	-5.02631	-5.58079	-2.9205	-4.90247	-4.24825	-3.35222	-5.47442	-5.47442	-5.13441	-6.42285	-5.50715	-5.50715	-4.65852	-5.16107	-5.02631	-6.42285	-6.08407	-3.74627	-4.99991	-4.50849	-5.3803	-6.54047	-5.28334	-4.8312	-5.68323	-4.38915	-6.31589	-5.61514	-5.50715	-5.65191	-6.17232	-4.07451	-5.80195	-4.32542	-5.35129	-5.44524	-4.14538	-4.49126	-4.61785	-3.35222	-3.22635	-4.61785	-5.72304	-5.61514	-5.54485	-5.44524
AAK1@hsa-miR-153-3p@8mer	AAK1	hsa-miR-153-3p	8mer	-4.34105	-5.88149	-4.38915	-4.90247	-4.85625	-5.80195	-8.54578	-5.47442	-5.13441	-6.42285	-6.04227	-6.08407	-4.65852	-5.65191	-5.72304	-6.42285	-6.08407	-5.7604	-4.99991	-5.54485	-5.3803	-6.54047	-5.28334	-5.44524	-5.68323	-4.38915	-6.31589	-6.48066	-5.95969	-6.36859	-6.98945	-5.44524	-5.80195	-5.24874	-5.35129	-5.44524	-5.0531	-5.7604	-5.47442	-4.69807	-4.81065	-5.80195	-6.12762	-6.81774	-6.54047	-8.5257
AAK1@hsa-miR-155-5p@7mer-m8	AAK1	hsa-miR-155-5p	7mer-m8	-5.02631	-5.88149	-4.38915	-4.90247	-4.85625	-5.80195	-8.54578	-5.47442	-5.13441	-6.42285	-6.04227	-6.08407	-5.95969	-5.65191	-5.72304	-6.42285	-6.08407	-5.7604	-4.99991	-5.54485	-5.3803	-6.54047	-6.04227	-5.44524	-5.68323	-4.38915	-6.31589	-6.48066	-5.95969	-6.36859	-6.98945	-4.90247	-5.80195	-5.24874	-5.35129	-5.44524	-5.0531	-5.7604	-5.47442	-4.69807	-4.81065	-5.80195	-6.12762	-6.81774	-6.54047	-8.5257
AAK1@hsa-miR-17-5p@8mer	AAK1	hsa-miR-17-5p	8mer	-5.02631	-5.88149	-3.35222	-4.90247	-4.85625	-5.80195	-5.92043	-5.47442	-5.13441	-6.42285	-6.04227	-6.08407	-5.95969	-5.41244	-5.02631	-6.42285	-6.08407	-4.69807	-4.99991	-5.54485	-5.3803	-5.44524	-6.04227	-3.76967	-5.68323	-4.38915	-5.61514	-6.48066	-5.28334	-5.65191	-6.98945	-5.44524	-5.80195	-5.24874	-5.35129	-4.8312	-4.47352	-5.7604	-5.47442	-3.67705	-4.81065	-5.80195	-6.12762	-6.04227	-6.54047	-6.12762
AAK1@hsa-miR-181a-5p@7mer-1a	AAK1	hsa-miR-181a-5p	7mer-1a	-4.34105	-5.18863	-2.25285	-2.70063	-4.24825	-4.58162	-5.47442	-5.47442	-5.13441	-6.42285	-5.18863	-4.21579	-3.0363	-5.65191	-4.34105	-5.68323	-6.08407	-4.69807	-3.64449	-5.54485	-5.3803	-4.81065	-5.28334	-4.8312	-4.49126	-2.82948	-5.50715	-5.31605	-5.31605	-5.65191	-6.98945	-4.90247	-5.0531	-5.24874	-5.35129	-5.44524	-4.47352	-5.02631	-4.61785	-4.21579	-4.1177	-4.99991	-5.61514	-5.68323	-4.8312	-5.31605
AAK1@hsa-miR-181a-5p@7mer-m8	AAK1	hsa-miR-181a-5p	7mer-m8	-5.02631	-5.0531	-1.82614	-4.90247	-3.18325	-2.24912	-5.65191	-5.0531	-5.13441	-5.88149	-5.50715	-4.38915	-4.65852	-3.99138	-2.38742	-5.68323	-2.79614	-1.94791	-4.99991	-5.54485	-1.72345	-3.31136	-2.55397	-4.8312	-5.68323	-2.58274	-5.50715	-3.71295	-5.95969	-4.23322	-4.1177	-5.44524	-3.28823	-5.24874	-5.35129	-4.24825	-2.53266	-2.5267	-2.10055	-2.53922	-4.81065	-4.37277	-5.72304	-6.81774	-3.87415	-4.61785
AAK1@hsa-miR-182-5p@8mer	AAK1	hsa-miR-182-5p	8mer	-5.02631	-5.88149	-4.38915	-4.90247	-4.85625	-4.58162	-5.47442	-5.47442	-5.13441	-6.42285	-5.50715	-5.16107	-5.95969	-5.65191	-5.72304	-6.08407	-6.08407	-4.69807	-4.99991	-5.54485	-5.3803	-5.44524	-6.04227	-5.44524	-5.68323	-4.38915	-6.31589	-6.48066	-5.95969	-6.36859	-6.17232	-5.44524	-5.80195	-5.24874	-4.58162	-5.44524	-4.47352	-5.7604	-4.61785	-4.69807	-4.81065	-4.37277	-6.12762	-6.04227	-6.54047	-8.5257
AAK1@hsa-miR-183-5p.1@7mer-m8	AAK1	hsa-miR-183-5p.1	7mer-m8	-5.02631	-5.88149	-4.38915	-4.90247	-4.85625	-5.13441	-8.54578	-5.47442	-5.13441	-6.42285	-6.04227	-6.08407	-5.95969	-5.41244	-4.34105	-6.08407	-5.7604	-5.7604	-4.99991	-5.54485	-5.3803	-6.54047	-6.04227	-5.44524	-5.68323	-4.38915	-6.31589	-6.48066	-5.95969	-6.36859	-6.98945	-5.44524	-5.80195	-5.24874	-5.35129	-5.44524	-5.0531	-5.7604	-5.47442	-4.21579	-4.81065	-5.80195	-6.12762	-6.81774	-5.54485	-8.5257
AAK1@hsa-miR-183-5p.2@7mer-m8	AAK1	hsa-miR-183-5p.2	7mer-m8	-5.02631	-5.88149	-1.93644	-2.9026	-4.24825	-3.65527	-5.65191	-5.47442	-2.68916	-6.42285	-6.04227	-5.02631	-5.95969	-5.41244	-5.02631	-4.76625	-4.01964	-4.00644	-4.07451	-5.54485	-3.4761	-6.54047	-5.28334	-4.8312	-4.76625	-2.71299	-5.61514	-5.31605	-5.50715	-5.28334	-6.04227	-2.92493	-5.47442	-5.24874	-3.8385	-4.24825	-3.29624	-5.02631	-3.74627	-4.21579	-3.5525	-5.80195	-5.61514	-5.68323	-4.6763	-4.99991
AAK1@hsa-miR-185-5p@7mer-m8	AAK1	hsa-miR-185-5p	7mer-m8	-3.95369	-4.3579	-1.96709	-2.9026	-2.9687	-2.42333	-4.74024	-3.97841	-5.13441	-4.59924	-5.02631	-4.38915	-4.15909	-4.21579	-3.78098	-4.76625	-3.00475	-3.74627	-3.64449	-3.62341	-3.3189	-4.03377	-4.03377	-3.44791	-5.0531	-2.71299	-4.90247	-5.31605	-5.50715	-5.65191	-5.72304	-4.65852	-5.47442	-3.91527	-5.35129	-2.40255	-3.29624	-3.5525	-3.38674	-2.53922	-3.22635	-4.37277	-3.68826	-4.8312	-4.00644	-4.6763
AAK1@hsa-miR-188-5p@7mer-m8	AAK1	hsa-miR-188-5p	7mer-m8	-2.18757	-2.49416	-1.11161	-1.82263	-2.17707	-1.80168	-3.17676	-1.83046	-1.89493	-3.24842	-2.89336	-2.18973	-1.67555	-3.02056	-1.97374	-2.54128	-4.30895	-1.65361	-2.56051	-1.43334	-2.53708	-1.52879	-1.75933	-1.95441	-3.09536	-1.64965	-2.9026	-2.81451	-2.62278	-3.99138	-3.76967	-2.19407	-2.86887	-2.59192	-4.23322	-2.20042	-1.6675	-2.18313	-1.86287	-1.32194	-1.87323	-1.5401	-2.0693	-1.72345	-2.17996	-2.20898
AAK1@hsa-miR-190a-5p@8mer	AAK1	hsa-miR-190a-5p	8mer	-5.02631	-5.88149	-4.38915	-4.90247	-4.85625	-5.80195	-8.54578	-5.47442	-5.13441	-6.42285	-6.04227	-6.08407	-4.65852	-5.41244	-5.72304	-6.08407	-6.08407	-5.7604	-4.99991	-5.54485	-5.3803	-6.54047	-6.04227	-5.44524	-5.68323	-4.38915	-6.31589	-6.48066	-5.95969	-6.36859	-6.98945	-5.44524	-5.47442	-5.24874	-4.58162	-5.44524	-4.47352	-5.7604	-5.47442	-4.21579	-4.81065	-5.80195	-6.12762	-5.84174	-6.54047	-8.5257
AAK1@hsa-miR-193a-3p@7mer-m8	AAK1	hsa-miR-193a-3p	7mer-m8	-5.02631	-5.58079	-4.38915	-4.90247	-4.24825	-5.80195	-5.84174	-5.47442	-5.13441	-6.42285	-6.04227	-6.08407	-5.95969	-5.41244	-5.72304	-6.42285	-6.08407	-5.7604	-4.99991	-5.54485	-4.61785	-5.02631	-6.04227	-5.44524	-5.68323	-4.38915	-6.31589	-6.48066	-5.50715	-6.36859	-6.04227	-5.44524	-5.80195	-5.24874	-5.35129	-5.44524	-5.0531	-5.7604	-5.47442	-4.69807	-4.81065	-5.80195	-5.72304	-6.81774	-5.0796	-5.65191
AAK1@hsa-miR-196a-5p@7mer-1a	AAK1	hsa-miR-196a-5p	7mer-1a	-3.01493	-3.13778	-1.53791	-1.9753	-2.34442	-2.0773	-3.8385	-2.19407	-5.13441	-2.88496	-3.61323	-2.59655	-2.01663	-2.48815	-2.85332	-2.48059	-5.41244	-2.04795	-4.07451	-1.75544	-2.60385	-2.15059	-2.88919	-2.06492	-2.85707	-2.05907	-3.11895	-4.23322	-4.21579	-4.63987	-3.46683	-3.81476	-3.44791	-3.3189	-4.58162	-2.40255	-2.618	-2.85707	-1.78832	-1.68207	-2.32308	-2.16982	-2.64608	-3.62341	-2.77114	-3.27246
AAK1@hsa-miR-19a-3p@7mer-m8	AAK1	hsa-miR-19a-3p	7mer-m8	-5.02631	-5.18863	-2.45313	-3.34429	-4.85625	-3.92749	-5.47442	-5.0531	-3.93957	-5.88149	-5.18863	-5.16107	-3.65527	-5.02631	-5.21639	-6.42285	-5.41244	-4.3579	-4.99991	-4.50849	-4.61785	-3.90269	-4.92447	-4.8312	-5.0531	-4.38915	-4.95209	-5.61514	-5.31605	-5.65191	-6.98945	-4.65852	-5.47442	-4.6763	-5.35129	-4.24825	-4.47352	-3.5525	-2.66066	-3.67705	-4.1177	-4.61785	-5.7604	-5.44524	-4.8312	-5.65191
AAK1@hsa-miR-200b-3p@7mer-m8	AAK1	hsa-miR-200b-3p	7mer-m8	-5.02631	-5.88149	-4.38915	-4.90247	-4.85625	-4.58162	-5.92043	-5.47442	-5.13441	-6.42285	-6.04227	-5.16107	-3.65527	-5.65191	-5.72304	-6.08407	-4.63987	-5.7604	-4.99991	-5.54485	-5.3803	-6.54047	-6.04227	-5.44524	-5.68323	-3.57273	-5.61514	-6.48066	-5.95969	-6.36859	-6.98945	-4.90247	-5.47442	-5.24874	-5.35129	-4.8312	-5.0531	-5.7604	-5.47442	-4.69807	-4.81065	-5.80195	-6.12762	-6.81774	-5.54485	-6.12762
AAK1@hsa-miR-203a-3p.1@8mer	AAK1	hsa-miR-203a-3p.1	8mer	-5.02631	-5.88149	-3.35222	-4.90247	-4.85625	-5.80195	-8.54578	-5.47442	-5.13441	-6.42285	-6.04227	-6.08407	-5.95969	-5.65191	-5.72304	-6.42285	-6.08407	-5.7604	-4.99991	-5.54485	-5.3803	-6.54047	-5.28334	-5.44524	-5.68323	-4.38915	-6.31589	-6.48066	-5.95969	-6.36859	-6.98945	-5.44524	-5.80195	-5.24874	-5.35129	-5.44524	-4.14538	-5.7604	-4.61785	-4.69807	-4.81065	-5.80195	-6.12762	-6.04227	-6.54047	-6.12762
AAK1@hsa-miR-204-5p@8mer	AAK1	hsa-miR-204-5p	8mer	-2.18757	-2.05054	-0.998905	-1.74764	-1.74928	-1.75039	-3.25562	-1.78713	-5.13441	-2.08902	-3.42106	-1.65104	-1.45168	-2.41509	-2.23637	-2.3216	-4.30895	-1.42452	-4.07451	-1.22271	-2.2801	-1.73232	-1.48578	-1.54095	-2.01816	-1.38155	-2.99444	-3.36086	-3.28823	-4.15909	-2.73276	-2.03029	-2.60616	-2.4825	-3.8385	-2.50838	-1.78437	-2.18313	-1.63253	-1.34449	-2.0336	-1.62704	-1.94342	-1.98899	-2.06656	-2.24209
AAK1@hsa-miR-205-5p@8mer	AAK1	hsa-miR-205-5p	8mer	-2.85707	-3.0363	-1.38155	-1.82263	-2.17707	-1.93774	-4.04882	-2.19407	-3.20519	-3.44791	-3.113	-2.18973	-1.9753	-2.36153	-2.99972	-3.2405	-4.30895	-1.91827	-2.56051	-1.97374	-2.53708	-2.09435	-2.08087	-2.06492	-3.09536	-2.1051	-2.17174	-4.30895	-2.26295	-4.10189	-3.20519	-2.49416	-3.44791	-3.3189	-4.23322	-2.50838	-2.3027	-2.99972	-1.8886	-1.78199	-2.19936	-2.4825	-2.26295	-3.06499	-3.25562	-3.17676
AAK1@hsa-miR-212-5p@7mer-m8	AAK1	hsa-miR-212-5p	7mer-m8	-5.02631	-5.58079	-4.38915	-4.90247	-4.85625	-5.13441	-8.54578	-4.59924	-5.13441	-6.42285	-6.04227	-6.08407	-5.95969	-5.41244	-5.72304	-6.08407	-6.08407	-5.7604	-4.99991	-5.54485	-5.3803	-6.54047	-6.04227	-5.44524	-5.68323	-4.38915	-6.31589	-5.95969	-5.95969	-6.36859	-6.17232	-5.44524	-5.80195	-5.24874	-5.35129	-5.44524	-5.0531	-5.7604	-5.47442	-4.21579	-4.81065	-5.80195	-6.12762	-6.04227	-5.54485	-8.5257
AAK1@hsa-miR-21-5p@7mer-m8	AAK1	hsa-miR-21-5p	7mer-m8	-5.02631	-5.58079	-2.9205	-4.90247	-4.85625	-4.58162	-5.84174	-5.47442	-5.13441	-5.88149	-6.04227	-6.08407	-5.95969	-5.65191	-5.72304	-6.42285	-5.7604	-5.7604	-4.99991	-5.54485	-5.3803	-5.44524	-6.04227	-5.44524	-5.68323	-4.38915	-6.31589	-6.48066	-5.95969	-5.44524	-6.98945	-5.44524	-5.80195	-5.24874	-5.35129	-5.44524	-5.0531	-5.7604	-4.1177	-4.69807	-4.81065	-5.80195	-6.12762	-5.84174	-6.54047	-8.5257
AAK1@hsa-miR-217@7mer-m8	AAK1	hsa-miR-217	7mer-m8	-2.62788	-3.76967	-1.60722	-2.2898	-2.4446	-2.18208	-3.53175	-2.41509	-2.32571	-4.85625	-4.06168	-3.09536	-1.9753	-3.58302	-3.36899	-4.37277	-3.63461	-2.57007	-4.07451	-2.39563	-2.73922	-2.81825	-2.82202	-2.4983	-3.3189	-2.23184	-4.90247	-4.50849	-4.71664	-4.54526	-4.71664	-3.81476	-3.65527	-3.3189	-5.35129	-2.2801	-2.66066	-3.73467	-2.31884	-2.03106	-2.64933	-2.82202	-2.71299	-3.42106	-3.10721	-3.5629
AAK1@hsa-miR-217@8mer	AAK1	hsa-miR-217	8mer	-5.02631	-5.88149	-4.38915	-4.90247	-4.85625	-5.80195	-8.54578	-5.0531	-5.13441	-6.42285	-6.04227	-5.50715	-4.65852	-5.65191	-5.72304	-6.42285	-6.08407	-5.7604	-4.99991	-4.50849	-5.3803	-6.54047	-5.28334	-5.44524	-5.68323	-3.57273	-6.31589	-6.48066	-5.95969	-6.36859	-6.98945	-5.44524	-5.80195	-5.24874	-5.35129	-5.44524	-4.47352	-5.02631	-5.47442	-4.69807	-4.81065	-5.80195	-6.12762	-6.81774	-5.54485	-8.5257
AAK1@hsa-miR-222-3p@7mer-1a	AAK1	hsa-miR-222-3p	7mer-1a	-4.34105	-5.88149	-2.45313	-3.34429	-4.85625	-4.21579	-8.54578	-5.0531	-5.13441	-5.88149	-6.04227	-4.63987	-5.95969	-5.16107	-5.02631	-5.68323	-3.32761	-4.3579	-4.07451	-5.54485	-4.04882	-5.02631	-4.92447	-3.76967	-5.68323	-2.82948	-4.95209	-5.95969	-5.16107	-6.36859	-6.98945	-5.44524	-5.47442	-5.24874	-5.35129	-4.24825	-4.47352	-4.17326	-4.1177	-3.67705	-4.81065	-4.99991	-4.99991	-5.61514	-4.58162	-5.65191
AAK1@hsa-miR-24-3p@7mer-1a	AAK1	hsa-miR-24-3p	7mer-1a	-3.01493	-4.1177	-2.03274	-1.8516	-3.18325	-2.32571	-4.95209	-3.49434	-3.4761	-4.43876	-3.42106	-3.39517	-2.43574	-3.99138	-3.78098	-4.10189	-6.08407	-2.38093	-4.99991	-2.94872	-3.7015	-3.75824	-3.4573	-4.15909	-2.85707	-2.71299	-4.63987	-5.95969	-5.28334	-4.97545	-5.68323	-2.80335	-3.99138	-2.83728	-5.35129	-2.69774	-2.66066	-3.22635	-3.74627	-2.11235	-2.48059	-2.5676	-4.34105	-4.00644	-3.51317	-4.30895
AAK1@hsa-miR-24-3p@7mer-m8	AAK1	hsa-miR-24-3p	7mer-m8	-5.02631	-5.88149	-4.38915	-3.34429	-4.24825	-4.21579	-5.47442	-5.47442	-5.13441	-5.88149	-6.04227	-5.16107	-3.0363	-5.16107	-5.72304	-6.42285	-6.08407	-4.00644	-4.99991	-4.50849	-4.61785	-6.54047	-6.04227	-4.8312	-5.68323	-4.38915	-6.31589	-6.48066	-5.50715	-5.65191	-6.98945	-5.44524	-5.80195	-4.6763	-5.35129	-5.44524	-4.47352	-4.17326	-5.47442	-3.67705	-4.81065	-5.80195	-5.7604	-5.84174	-5.54485	-6.12762
AAK1@hsa-miR-27a-3p@7mer-1a	AAK1	hsa-miR-27a-3p	7mer-1a	-5.02631	-5.88149	-4.38915	-4.90247	-4.85625	-5.13441	-5.92043	-5.47442	-5.13441	-5.88149	-5.50715	-5.50715	-4.65852	-5.41244	-4.76625	-6.42285	-5.18863	-5.02631	-4.99991	-3.62341	-4.61785	-5.44524	-5.28334	-5.44524	-5.68323	-3.57273	-5.61514	-6.48066	-5.50715	-6.36859	-5.72304	-5.44524	-5.80195	-4.32542	-5.35129	-5.44524	-5.0531	-4.76625	-5.47442	-3.67705	-4.81065	-5.80195	-5.72304	-5.84174	-4.8312	-6.12762
AAK1@hsa-miR-28-3p@7mer-m8	AAK1	hsa-miR-28-3p	7mer-m8	-5.02631	-5.58079	-4.38915	-4.90247	-4.85625	-4.58162	-8.54578	-5.47442	-5.13441	-6.42285	-6.04227	-5.50715	-5.95969	-5.41244	-5.72304	-6.08407	-6.08407	-5.02631	-4.07451	-3.62341	-5.3803	-6.54047	-5.28334	-5.44524	-5.68323	-4.38915	-6.31589	-6.48066	-5.95969	-6.36859	-6.98945	-5.44524	-5.0531	-5.24874	-5.35129	-5.44524	-3.90269	-5.7604	-5.47442	-4.21579	-4.1177	-5.80195	-5.7604	-5.84174	-5.0796	-6.12762
AAK1@hsa-miR-28-3p@8mer	AAK1	hsa-miR-28-3p	8mer	-5.02631	-5.88149	-4.38915	-4.90247	-4.85625	-5.13441	-8.54578	-5.47442	-5.13441	-6.42285	-6.04227	-6.08407	-5.95969	-5.41244	-5.72304	-6.42285	-6.08407	-5.7604	-4.07451	-5.54485	-5.3803	-6.54047	-6.04227	-5.44524	-5.68323	-4.38915	-6.31589	-6.48066	-5.95969	-6.36859	-6.98945	-5.44524	-5.80195	-5.24874	-5.35129	-5.44524	-4.14538	-5.7604	-5.47442	-4.69807	-4.81065	-5.80195	-6.12762	-6.04227	-5.54485	-8.5257
AAK1@hsa-miR-28-5p@7mer-m8	AAK1	hsa-miR-28-5p	7mer-m8	-5.02631	-5.58079	-3.35222	-3.34429	-4.85625	-4.21579	-5.92043	-5.0531	-5.13441	-6.42285	-5.50715	-6.08407	-5.95969	-5.16107	-5.72304	-5.68323	-6.08407	-5.7604	-4.99991	-5.54485	-4.61785	-6.54047	-6.04227	-5.44524	-5.68323	-4.38915	-5.50715	-6.48066	-5.95969	-5.65191	-6.17232	-5.44524	-5.47442	-5.24874	-5.35129	-5.44524	-5.0531	-5.7604	-4.61785	-4.21579	-4.81065	-4.99991	-5.41244	-5.68323	-6.54047	-5.31605
AAK1@hsa-miR-296-5p@7mer-m8	AAK1	hsa-miR-296-5p	7mer-m8	-3.01493	-2.7743	-1.38155	-1.88925	-2.34442	-1.6137	-2.90672	-2.35849	-3.93957	-2.5676	-3.113	-2.81059	-1.38455	-3.12528	-2.45149	-2.3216	-6.08407	-1.45406	-3.23316	-1.58663	-2.67496	-1.52879	-2.02146	-1.57536	-3.3189	-2.1051	-2.56051	-4.07451	-5.95969	-4.23322	-4.37277	-2.58497	-2.46419	-2.18973	-2.70682	-2.50838	-1.59797	-2.71943	-1.91691	-1.32194	-2.07369	-2.02465	-2.93448	-2.85332	-2.5676	-3.30364
AAK1@hsa-miR-302a-3p@7mer-m8	AAK1	hsa-miR-302a-3p	7mer-m8	-5.02631	-5.88149	-4.38915	-3.34429	-4.85625	-5.13441	-8.54578	-5.47442	-5.13441	-6.42285	-6.04227	-6.08407	-4.65852	-5.65191	-5.21639	-6.42285	-6.08407	-5.7604	-4.99991	-4.50849	-5.3803	-5.44524	-6.04227	-5.44524	-5.68323	-4.38915	-5.61514	-6.48066	-5.95969	-5.65191	-6.98945	-5.44524	-5.47442	-5.24874	-5.35129	-5.44524	-4.47352	-5.7604	-5.47442	-4.69807	-4.81065	-5.80195	-5.7604	-6.81774	-5.0796	-6.12762
AAK1@hsa-miR-3064-5p@7mer-1a	AAK1	hsa-miR-3064-5p	7mer-1a	-5.02631	-5.58079	-3.35222	-4.90247	-4.85625	-5.80195	-8.54578	-5.47442	-5.13441	-6.42285	-6.04227	-6.08407	-5.95969	-5.65191	-5.72304	-6.42285	-6.08407	-5.02631	-4.99991	-5.54485	-5.3803	-6.54047	-6.04227	-5.44524	-5.68323	-4.38915	-6.31589	-6.48066	-5.95969	-6.36859	-6.98945	-5.44524	-5.80195	-5.24874	-5.35129	-5.44524	-5.0531	-5.7604	-5.47442	-4.69807	-4.1177	-5.80195	-6.12762	-6.81774	-6.54047	-8.5257
AAK1@hsa-miR-3064-5p@8mer	AAK1	hsa-miR-3064-5p	8mer	-4.34105	-5.58079	-4.38915	-3.34429	-3.87415	-3.22635	-5.47442	-5.0531	-5.13441	-5.50715	-5.50715	-5.16107	-4.65852	-5.41244	-5.72304	-6.08407	-6.08407	-5.02631	-4.99991	-4.00644	-4.04882	-5.02631	-4.92447	-4.8312	-5.68323	-4.38915	-5.61514	-6.48066	-5.95969	-6.36859	-5.88149	-5.44524	-5.80195	-3.91527	-4.58162	-5.44524	-4.47352	-5.02631	-4.61785	-4.21579	-4.81065	-4.61785	-5.41244	-5.68323	-5.0796	-6.12762
AAK1@hsa-miR-323a-3p@7mer-m8	AAK1	hsa-miR-323a-3p	7mer-m8	-5.02631	-5.88149	-2.45313	-2.9026	-3.51317	-2.82948	-5.35129	-5.0531	-5.13441	-5.88149	-6.04227	-6.08407	-5.95969	-5.16107	-4.56202	-6.42285	-3.63461	-4.3579	-4.07451	-5.54485	-5.3803	-5.02631	-4.40656	-3.15714	-5.0531	-2.58274	-5.50715	-5.95969	-5.95969	-6.36859	-6.17232	-4.90247	-4.87996	-4.6763	-5.35129	-4.24825	-3.76967	-3.73467	-4.61785	-3.10721	-4.1177	-4.99991	-4.99991	-5.61514	-4.8312	-5.65191
AAK1@hsa-miR-338-3p@7mer-1a	AAK1	hsa-miR-338-3p	7mer-1a	-5.02631	-5.88149	-4.38915	-3.34429	-4.85625	-5.80195	-8.54578	-5.47442	-5.13441	-6.42285	-6.04227	-6.08407	-5.95969	-5.65191	-5.72304	-6.08407	-6.08407	-5.7604	-4.99991	-4.50849	-5.3803	-6.54047	-6.04227	-4.8312	-5.68323	-4.38915	-6.31589	-6.48066	-5.95969	-6.36859	-6.98945	-5.44524	-5.80195	-5.24874	-5.35129	-5.44524	-5.0531	-5.7604	-5.47442	-4.69807	-4.81065	-5.80195	-6.12762	-6.81774	-6.54047	-8.5257
AAK1@hsa-miR-338-3p@8mer	AAK1	hsa-miR-338-3p	8mer	-5.02631	-5.88149	-4.38915	-3.34429	-4.85625	-5.80195	-8.54578	-5.47442	-5.13441	-6.42285	-6.04227	-6.08407	-5.95969	-5.65191	-5.72304	-6.08407	-6.08407	-5.7604	-4.99991	-5.54485	-5.3803	-6.54047	-6.04227	-4.8312	-5.68323	-4.38915	-6.31589	-6.48066	-5.95969	-6.36859	-6.98945	-5.44524	-5.80195	-5.24874	-5.35129	-5.44524	-5.0531	-5.7604	-5.47442	-4.69807	-4.81065	-5.80195	-6.12762	-6.81774	-6.54047	-8.5257
AAK1@hsa-miR-361-5p@7mer-m8	AAK1	hsa-miR-361-5p	7mer-m8	-5.02631	-5.88149	-3.35222	-4.90247	-4.24825	-5.80195	-5.92043	-5.0531	-5.13441	-6.42285	-6.04227	-6.08407	-5.95969	-5.16107	-4.76625	-6.42285	-5.41244	-4.69807	-4.07451	-5.54485	-5.3803	-4.81065	-6.04227	-4.8312	-5.68323	-3.57273	-6.31589	-5.95969	-5.50715	-6.36859	-5.72304	-5.44524	-5.47442	-4.6763	-5.35129	-5.44524	-5.0531	-5.7604	-5.47442	-4.21579	-4.81065	-5.80195	-6.12762	-5.84174	-4.6763	-5.44524
AAK1@hsa-miR-361-5p@8mer	AAK1	hsa-miR-361-5p	8mer	-5.02631	-5.88149	-4.38915	-4.90247	-4.85625	-5.80195	-8.54578	-5.47442	-5.13441	-6.42285	-6.04227	-6.08407	-5.95969	-5.65191	-5.72304	-6.42285	-6.08407	-5.7604	-4.99991	-5.54485	-5.3803	-6.54047	-6.04227	-5.44524	-5.68323	-4.38915	-6.31589	-5.95969	-5.95969	-6.36859	-6.98945	-5.44524	-5.80195	-5.24874	-5.35129	-5.44524	-5.0531	-5.7604	-5.47442	-4.21579	-4.81065	-5.80195	-6.12762	-6.04227	-6.54047	-6.12762
AAK1@hsa-miR-370-3p@7mer-m8	AAK1	hsa-miR-370-3p	7mer-m8	-4.34105	-5.88149	-4.38915	-3.34429	-4.85625	-4.58162	-8.54578	-5.47442	-5.13441	-6.42285	-6.04227	-6.08407	-4.65852	-5.16107	-5.72304	-6.42285	-6.08407	-5.02631	-4.99991	-5.54485	-5.3803	-6.54047	-6.04227	-5.44524	-5.68323	-4.38915	-6.31589	-5.61514	-5.95969	-6.36859	-5.88149	-5.44524	-5.80195	-5.24874	-4.58162	-5.44524	-4.47352	-5.7604	-5.47442	-4.69807	-4.1177	-5.80195	-6.12762	-6.81774	-5.54485	-8.5257
AAK1@hsa-miR-376a-3p@7mer-1a	AAK1	hsa-miR-376a-3p	7mer-1a	-4.34105	-5.58079	-4.38915	-4.90247	-4.24825	-3.92749	-5.65191	-5.0531	-5.13441	-6.42285	-6.04227	-4.81065	-4.15909	-5.16107	-5.72304	-4.97545	-6.08407	-4.69807	-4.99991	-5.54485	-4.61785	-6.54047	-4.40656	-4.8312	-5.68323	-4.38915	-6.31589	-6.48066	-5.95969	-6.36859	-6.98945	-5.44524	-5.47442	-5.24874	-5.35129	-5.44524	-4.14538	-5.02631	-5.47442	-4.69807	-4.1177	-4.99991	-5.61514	-5.68323	-5.54485	-5.65191
AAK1@hsa-miR-378a-3p@8mer	AAK1	hsa-miR-378a-3p	8mer	-4.34105	-5.88149	-4.38915	-4.90247	-4.85625	-5.80195	-8.54578	-5.47442	-5.13441	-6.42285	-6.04227	-6.08407	-5.95969	-5.65191	-5.21639	-6.42285	-6.08407	-5.7604	-4.99991	-5.54485	-5.3803	-5.44524	-6.04227	-5.44524	-5.0531	-4.38915	-5.61514	-6.48066	-5.50715	-6.36859	-6.98945	-5.44524	-5.80195	-5.24874	-5.35129	-5.44524	-4.47352	-5.7604	-5.47442	-4.69807	-4.81065	-5.80195	-6.12762	-6.04227	-5.0796	-8.5257
AAK1@hsa-miR-379-3p@8mer	AAK1	hsa-miR-379-3p	8mer	-5.02631	-5.58079	-2.618	-2.70063	-3.51317	-4.21579	-5.84174	-5.0531	-5.13441	-6.42285	-6.04227	-6.08407	-5.95969	-5.16107	-5.02631	-6.42285	-4.63987	-4.69807	-4.99991	-5.54485	-4.61785	-5.44524	-5.28334	-4.15909	-5.68323	-2.82948	-5.50715	-6.48066	-5.95969	-6.36859	-6.98945	-4.90247	-5.80195	-5.24874	-5.35129	-4.24825	-3.76967	-5.7604	-5.47442	-4.21579	-4.1177	-5.80195	-5.7604	-5.72304	-5.0796	-8.5257
AAK1@hsa-miR-379-5p@8mer	AAK1	hsa-miR-379-5p	8mer	-5.02631	-5.58079	-3.35222	-4.90247	-4.24825	-4.21579	-5.84174	-4.59924	-5.13441	-6.42285	-5.50715	-5.50715	-5.95969	-5.65191	-5.72304	-6.42285	-6.08407	-5.7604	-3.64449	-5.54485	-4.61785	-5.44524	-6.04227	-5.44524	-5.0531	-3.57273	-6.31589	-6.48066	-5.31605	-6.36859	-6.98945	-4.65852	-5.80195	-4.6763	-5.35129	-5.44524	-4.14538	-5.7604	-5.47442	-4.69807	-4.81065	-5.80195	-5.7604	-5.84174	-5.54485	-6.12762
AAK1@hsa-miR-381-3p@8mer	AAK1	hsa-miR-381-3p	8mer	-5.02631	-5.88149	-4.38915	-4.90247	-4.85625	-5.13441	-8.54578	-5.0531	-5.13441	-5.88149	-6.04227	-5.16107	-5.95969	-5.41244	-5.72304	-6.42285	-6.08407	-5.7604	-4.99991	-5.54485	-5.3803	-5.44524	-5.28334	-4.8312	-5.68323	-4.38915	-6.31589	-6.48066	-5.50715	-5.65191	-6.17232	-5.44524	-5.80195	-5.24874	-5.35129	-5.44524	-4.47352	-5.7604	-5.47442	-4.69807	-4.81065	-5.80195	-6.12762	-5.84174	-6.54047	-6.12762
AAK1@hsa-miR-382-3p@7mer-1a	AAK1	hsa-miR-382-3p	7mer-1a	-3.95369	-5.18863	-2.17594	-2.70063	-4.24825	-4.21579	-5.24874	-5.47442	-5.13441	-5.16107	-5.18863	-4.21579	-3.0363	-5.16107	-4.01964	-4.97545	-5.41244	-4.69807	-3.64449	-4.50849	-4.61785	-4.6763	-4.92447	-4.15909	-4.76625	-2.58274	-5.61514	-5.31605	-5.28334	-5.65191	-6.98945	-4.65852	-5.0531	-4.32542	-5.35129	-3.64449	-4.14538	-4.49126	-3.74627	-4.21579	-4.1177	-4.99991	-4.99991	-5.61514	-4.6763	-5.65191
AAK1@hsa-miR-382-5p@8mer	AAK1	hsa-miR-382-5p	8mer	-2.29886	-2.5676	-1.42809	-1.8516	-2.17707	-1.71402	-3.34429	-2.41509	-3.20519	-2.7926	-4.06168	-2.81059	-1.87263	-2.31364	-2.75803	-2.61555	-5.41244	-1.50197	-2.07116	-2.07116	-3.15714	-1.77175	-2.88919	-2.12287	-2.54543	-1.95669	-2.60147	-3.54209	-2.84938	-3.71295	-2.25285	-2.35286	-2.75803	-2.83728	-4.23322	-2.50838	-1.85535	-2.71943	-1.91691	-1.91351	-1.9875	-2.06847	-2.618	-2.51022	-2.00005	-3.2405
AAK1@hsa-miR-384@7mer-1a	AAK1	hsa-miR-384	7mer-1a	-3.95369	-5.0531	-2.45313	-3.34429	-4.24825	-3.22635	-5.41244	-5.0531	-4.32542	-5.50715	-6.04227	-5.16107	-5.95969	-4.37277	-4.76625	-6.08407	-6.08407	-4.3579	-4.07451	-3.28084	-3.7015	-5.02631	-5.28334	-5.44524	-5.0531	-2.71299	-6.31589	-5.95969	-5.50715	-5.65191	-6.98945	-4.07451	-4.71664	-4.32542	-5.35129	-2.86101	-4.47352	-4.17326	-3.74627	-4.69807	-4.81065	-4.37277	-4.99991	-5.58079	-5.0796	-5.65191
AAK1@hsa-miR-384@7mer-m8	AAK1	hsa-miR-384	7mer-m8	-4.34105	-3.25562	-1.7674	-2.2898	-3.51317	-2.04886	-4.42311	-3.2633	-2.68916	-2.88496	-3.61323	-3.21263	-3.0363	-3.38674	-3.25562	-3.61323	-3.32761	-2.28131	-4.07451	-2.24573	-2.73922	-4.03377	-3.18981	-2.94872	-3.3189	-2.16671	-4.3579	-4.95209	-5.16107	-4.97545	-3.76967	-2.26024	-2.86887	-2.83728	-4.58162	-2.69774	-2.3676	-3.22635	-3.09536	-1.91351	-2.07369	-2.41833	-3.18325	-3.3189	-3.51317	-3.95369
AAK1@hsa-miR-455-3p.1@7mer-1a	AAK1	hsa-miR-455-3p.1	7mer-1a	-2.53488	-3.37768	-1.68465	-1.8516	-2.34442	-1.75039	-3.8385	-2.41509	-1.54582	-3.24842	-2.7743	-2.49627	-1.55741	-3.12528	-2.85332	-2.68916	-5.7604	-2.01362	-3.23316	-1.3252	-3.15714	-2.48629	-2.02146	-2.33378	-1.87323	-2.1051	-4.3579	-4.23322	-3.43911	-4.23322	-3.76967	-2.6921	-2.66601	-2.59192	-4.58162	-2.2801	-2.3676	-2.62278	-1.8886	-1.64184	-2.07369	-2.72647	-2.618	-2.31494	-2.59655	-3.58302
AAK1@hsa-miR-455-3p.1@7mer-m8	AAK1	hsa-miR-455-3p.1	7mer-m8	-5.02631	-5.88149	-3.35222	-4.90247	-4.85625	-4.21579	-5.84174	-5.47442	-5.13441	-6.42285	-6.04227	-6.08407	-5.95969	-5.65191	-5.72304	-6.42285	-5.7604	-4.00644	-4.99991	-5.54485	-5.3803	-4.81065	-4.92447	-5.44524	-5.68323	-4.38915	-6.31589	-6.48066	-5.50715	-6.36859	-6.98945	-4.65852	-5.47442	-3.91527	-5.35129	-5.44524	-5.0531	-5.7604	-4.1177	-4.21579	-4.1177	-4.61785	-6.12762	-5.61514	-5.0796	-5.31605
AAK1@hsa-miR-455-3p.2@7mer-m8	AAK1	hsa-miR-455-3p.2	7mer-m8	-2.53488	-3.90269	-1.60722	-2.2214	-2.4446	-2.12637	-3.62341	-2.50421	-2.32571	-4.85625	-4.06168	-3.09536	-2.01663	-3.58302	-3.36899	-4.00644	-4.01964	-2.43931	-4.07451	-2.39563	-2.67496	-2.89336	-2.55397	-2.4983	-3.3189	-2.37366	-4.90247	-4.65852	-4.71664	-4.49126	-5.02631	-3.81476	-3.44791	-3.3189	-5.35129	-2.40255	-2.74213	-3.92749	-2.10055	-1.95513	-2.73276	-2.82202	-2.71299	-3.3189	-3.15714	-3.42106
AAK1@hsa-miR-455-3p.2@8mer	AAK1	hsa-miR-455-3p.2	8mer	-5.02631	-5.88149	-3.35222	-4.90247	-4.85625	-5.80195	-8.54578	-5.47442	-5.13441	-5.88149	-6.04227	-6.08407	-5.95969	-5.41244	-5.72304	-6.08407	-6.08407	-5.7604	-4.99991	-4.50849	-4.61785	-5.44524	-6.04227	-5.44524	-5.68323	-4.38915	-6.31589	-6.48066	-5.95969	-6.36859	-6.98945	-5.44524	-5.80195	-5.24874	-5.35129	-5.44524	-4.47352	-5.7604	-4.1177	-3.67705	-4.81065	-5.80195	-5.7604	-6.04227	-6.54047	-8.5257
AAK1@hsa-miR-483-3p.1@7mer-m8	AAK1	hsa-miR-483-3p.1	7mer-m8	-1.82856	-1.88142	-0.693606	-1.42416	-2.11054	-1.43932	-2.4825	-1.83046	-2.0336	-2.08902	-2.60385	-1.34853	-1.23306	-2.56528	-1.97374	-2.21228	-5.18863	-1.55201	-2.72968	-1.3252	-2.15365	-1.77175	-1.48578	-1.54095	-2.01816	-1.8174	-1.88274	-2.91126	-3.28823	-3.49434	-2.61089	-2.19407	-2.86887	-2.59192	-4.23322	-2.40255	-1.74537	-2.71943	-1.70499	-1.39938	-1.9875	-1.5401	-2.0239	-2.54128	-2.12374	-2.11327
AAK1@hsa-miR-486-5p@7mer-m8	AAK1	hsa-miR-486-5p	7mer-m8	-3.57273	-5.18863	-2.9205	-2.46052	-3.87415	-5.13441	-5.35129	-5.0531	-5.13441	-5.50715	-5.50715	-5.02631	-4.15909	-5.16107	-5.02631	-6.42285	-5.41244	-3.74627	-4.99991	-4.00644	-3.7015	-3.90269	-6.04227	-5.44524	-5.68323	-3.05276	-5.61514	-5.0531	-5.31605	-5.28334	-6.04227	-4.07451	-5.0531	-5.24874	-4.58162	-4.24825	-3.76967	-4.76625	-4.61785	-3.67705	-3.05276	-5.80195	-4.71664	-5.61514	-4.45657	-8.5257
AAK1@hsa-miR-493-3p@7mer-1a	AAK1	hsa-miR-493-3p	7mer-1a	-3.01493	-2.7743	-1.48782	-1.71814	-2.4446	-2.10055	-4.42311	-2.76113	-1.96709	-3.02056	-3.61323	-2.49627	-2.43574	-3.73467	-2.2801	-2.97341	-4.01964	-2.08289	-2.72968	-2.47306	-3.15714	-2.24573	-3.05828	-2.06492	-5.0531	-1.9978	-2.75803	-4.8312	-3.60306	-4.10189	-4.49126	-2.58497	-3.44791	-3.46683	-3.46683	-2.50838	-2.41663	-2.5267	-2.15059	-2.16671	-2.3889	-2.16982	-2.618	-3.54209	-2.66338	-3.42106
AAK1@hsa-miR-495-3p@7mer-m8	AAK1	hsa-miR-495-3p	7mer-m8	-1.5318	-2.36153	-0.842134	-0.956161	-1.14776	-1.15224	-1.63687	-0.62747	-3.20519	-2.5676	-0.896419	-1.46502	-1.0393	-0.765827	-1.32377	-1.9093	-3.00475	-0.706263	-3.64449	-0.0858836	-1.61191	-0.544696	-1.67409	-1.50405	-1.19149	-4.38915	-1.88274	-1.15942	-0.912778	-1.49759	-1.80225	-1.3317	-1.18502	-1.69396	-3.8385	-0.880152	-0.485412	-1.64476	-0.527179	0.0212689	-1.46134	-0.49152	-1.38194	-0.665193	-0.883374	-1.09243
AAK1@hsa-miR-520f-3p@7mer-m8	AAK1	hsa-miR-520f-3p	7mer-m8	-5.02631	-5.58079	-4.38915	-2.9026	-4.85625	-5.13441	-8.54578	-5.0531	-5.13441	-6.42285	-6.04227	-6.08407	-5.95969	-5.41244	-5.21639	-6.08407	-6.08407	-5.02631	-4.99991	-4.50849	-5.3803	-5.44524	-5.28334	-4.8312	-5.68323	-4.38915	-5.61514	-5.95969	-5.95969	-5.44524	-6.98945	-5.44524	-5.0531	-5.24874	-5.35129	-5.44524	-4.14538	-5.7604	-4.61785	-4.21579	-4.1177	-5.80195	-4.99991	-6.04227	-5.0796	-5.65191
AAK1@hsa-miR-520f-3p@8mer	AAK1	hsa-miR-520f-3p	8mer	-5.02631	-5.58079	-4.38915	-4.90247	-4.85625	-5.80195	-8.54578	-5.0531	-5.13441	-6.42285	-6.04227	-6.08407	-5.95969	-5.41244	-5.72304	-6.08407	-6.08407	-5.02631	-4.99991	-4.50849	-5.3803	-5.44524	-6.04227	-4.8312	-5.68323	-4.38915	-5.61514	-5.95969	-5.95969	-6.36859	-6.98945	-5.44524	-5.47442	-5.24874	-5.35129	-5.44524	-4.47352	-5.7604	-4.61785	-4.21579	-4.1177	-5.80195	-5.7604	-6.81774	-5.54485	-6.12762
AAK1@hsa-miR-582-5p@7mer-m8	AAK1	hsa-miR-582-5p	7mer-m8	-4.34105	-5.0531	-2.9205	-2.9026	-4.24825	-3.92749	-5.65191	-5.47442	-5.13441	-5.16107	-6.04227	-5.50715	-4.65852	-5.16107	-5.02631	-6.08407	-5.41244	-4.69807	-4.07451	-5.54485	-5.3803	-5.44524	-6.04227	-5.44524	-5.68323	-2.82948	-5.50715	-5.95969	-5.95969	-5.65191	-6.17232	-5.44524	-5.80195	-5.24874	-5.35129	-4.24825	-4.14538	-5.02631	-4.1177	-4.69807	-4.81065	-4.99991	-5.61514	-5.31605	-5.0796	-6.12762
AAK1@hsa-miR-582-5p@8mer	AAK1	hsa-miR-582-5p	8mer	-5.02631	-5.58079	-2.9205	-3.34429	-4.85625	-4.58162	-5.84174	-5.47442	-5.13441	-5.88149	-6.04227	-6.08407	-5.95969	-5.41244	-5.72304	-6.42285	-6.08407	-5.02631	-4.99991	-5.54485	-5.3803	-6.54047	-6.04227	-5.44524	-5.68323	-2.82948	-5.61514	-6.48066	-5.95969	-5.65191	-6.17232	-5.44524	-5.80195	-5.24874	-5.35129	-5.44524	-5.0531	-5.02631	-5.47442	-4.69807	-4.81065	-4.99991	-6.12762	-5.68323	-5.54485	-8.5257
AAK1@hsa-miR-668-3p@8mer	AAK1	hsa-miR-668-3p	8mer	-2.53488	-2.41833	-1.27802	-1.50451	-2.17707	-1.80168	-3.62341	-2.90672	-3.20519	-3.02056	-3.61323	-1.85035	-2.18639	-3.58302	-2.53488	-3.07708	-2.79614	-1.91827	-4.07451	-1.88398	-3.15714	-2.5676	-2.2898	-2.24322	-5.0531	-1.86675	-2.6809	-4.50849	-3.85027	-3.99138	-4.01964	-2.14438	-3.0828	-3.09536	-2.9026	-2.40255	-1.93774	-3.22635	-2.15059	-1.55113	-1.95155	-1.75767	-2.31063	-2.95361	-2.59655	-3.17676
AAK1@hsa-miR-670-3p@8mer	AAK1	hsa-miR-670-3p	8mer	-4.34105	-5.18863	-2.9205	-4.90247	-4.85625	-3.35222	-5.92043	-4.59924	-5.13441	-5.88149	-5.18863	-4.81065	-4.65852	-4.97545	-5.02631	-6.08407	-4.63987	-4.69807	-4.99991	-5.54485	-5.3803	-4.56202	-5.28334	-4.8312	-5.0531	-4.38915	-5.50715	-6.48066	-5.50715	-5.65191	-5.72304	-4.3579	-5.0531	-3.91527	-4.23322	-4.24825	-4.14538	-4.76625	-4.1177	-4.21579	-4.1177	-4.37277	-6.12762	-5.58079	-5.54485	-4.99991
AAK1@hsa-miR-873-5p.2@7mer-m8	AAK1	hsa-miR-873-5p.2	7mer-m8	-3.57273	-5.0531	-2.618	-2.70063	-4.85625	-4.21579	-5.47442	-5.47442	-5.13441	-4.85625	-5.50715	-4.38915	-4.65852	-4.50849	-5.02631	-6.08407	-5.7604	-5.02631	-4.99991	-5.54485	-4.04882	-4.56202	-5.28334	-5.44524	-5.68323	-3.57273	-5.31605	-5.0531	-5.95969	-5.28334	-6.98945	-4.90247	-4.52515	-4.32542	-4.23322	-4.24825	-5.0531	-5.02631	-4.1177	-3.10721	-3.05276	-4.99991	-4.78963	-5.68323	-6.54047	-6.12762
AAK1@hsa-miR-877-5p@8mer	AAK1	hsa-miR-877-5p	8mer	-2.62788	-2.5676	-1.71454	-2.16778	-2.17707	-2.15586	-3.53175	-2.04023	-2.8332	-2.7926	-3.8385	-2.42685	-1.87263	-4.21579	-3.36899	-4.23322	-4.63987	-1.91827	-3.64449	-1.84088	-3.3189	-2.30547	-2.73276	-2.4983	-2.85707	-2.23184	-3.97841	-2.81451	-3.60306	-3.8385	-2.21121	-2.26024	-4.37277	-2.83728	-2.9026	-3.40408	-2.3027	-3.5525	-1.65902	-1.68207	-2.57007	-2.35286	-2.93448	-2.45868	-2.79614	-3.30364
AAK1@hsa-miR-9-5p@7mer-1a	AAK1	hsa-miR-9-5p	7mer-1a	-3.01493	-2.7743	-1.40484	-1.82263	-2.4446	-1.88079	-3.74627	-2.2579	-3.4761	-3.02056	-3.29624	-2.27003	-1.77064	-3.58302	-2.38742	-3.61323	-4.63987	-2.38093	-3.64449	-3.10112	-3.7015	-2.15059	-1.97095	-2.00471	-3.09536	-1.8174	-3.81476	-4.07451	-4.50849	-4.10189	-4.49126	-2.49416	-3.53175	-2.75803	-3.8385	-2.20042	-2.2047	-2.99972	-1.95597	-1.78199	-2.0336	-2.41833	-2.68645	-3.95369	-3.51317	-4.03377
AAMP@hsa-miR-326@8mer	AAMP	hsa-miR-326	8mer	1.12787	0.926559	0.940217	-0.103142	0.731377	0.877197	0.909527	1.12571	0.699234	0.848832	0.674994	0.697172	1.53547	-0.0274832	0.682823	0.867078	0.719831	0.671917	1.02943	0.596618	0.782854	1.3413	0.68744	1.21094	1.07555	0.687983	1.16599	0.391825	0.575987	0.813996	0.560404	0.90584	1.20121	1.30347	0.759598	1.39574	0.810184	0.298148	0.806257	1.09381	0.949194	0.670913	0.725055	0.856995	0.512002	0.729262
AAMP@hsa-miR-342-3p@7mer-m8	AAMP	hsa-miR-342-3p	7mer-m8	-6.31589	-5.80195	-5.84174	-8.5268	-8.66438	-6.42285	-6.17232	-5.47442	-8.74461	-6.31589	-8.79347	-5.7604	-6.66999	-6.98945	-5.68323	-8.08771	-8.80954	-6.81774	-4.54526	-7.45558	-6.12762	-5.54485	-5.31605	-5.35129	-5.61514	-8.84066	-6.7411	-6.08407	-5.84174	-5.7604	-8.62917	-8.71227	-8.08771	-4.97545	-6.42285	-5.95969	-8.62645	-8.73859	-4.81065	-3.68826	-6.7411	-4.92447	-6.12762	-5.92043	-5.80195	-5.31605
AAR2@hsa-miR-149-5p@8mer	AAR2	hsa-miR-149-5p	8mer	-2.98418	-3.2633	-1.70754	-2.0427	-2.54763	-2.3676	-4.18775	-2.14147	-3.76967	-4.90247	-4.04882	-3.42997	-3.34429	-3.99138	-2.84157	-3.28823	-4.92447	-2.90672	-2.5267	-2.4825	-2.67496	-4.07451	-3.18981	-3.15068	-4.30895	-2.68916	-4.03377	-4.38915	-4.04882	-3.8885	-5.3803	-3.97841	-5.31605	-3.05828	-3.81476	-4.38915	-2.79614	-3.41282	-1.67706	-2.3162	-2.227	-4.97545	-3.64449	-5.0531	-3.25562	-4.2776
AAR2@hsa-miR-29a-3p@8mer	AAR2	hsa-miR-29a-3p	8mer	-7.82491	-8.08771	-6.66999	-8.08771	-8.50301	-8.5654	-8.5	-8.52057	-8.53294	-7.82491	-8.67352	-8.08771	-8.08771	-7.62227	-8.08771	-8.46701	-8.48826	-6.98945	-8.74441	-8.08771	-8.63993	-8.49196	-8.62193	-8.58611	-8.08771	-8.59316	-8.51347	-8.62338	-8.08771	-8.08771	-8.62786	-8.55363	-8.48105	-8.08771	-8.5173	-7.62227	-8.61689	-8.50553	-7.82491	-8.47158	-6.26491	-5.7604	-5.7604	-6.48066	-5.80195	-6.81774
AAR2@hsa-miR-3064-5p@7mer-1a	AAR2	hsa-miR-3064-5p	7mer-1a	-7.82491	-5.7604	-6.66999	-8.08771	-8.50301	-5.50715	-8.5	-8.52057	-8.53294	-7.82491	-8.67352	-8.08771	-8.08771	-7.62227	-8.08771	-8.46701	-8.48826	-5.58079	-8.74441	-8.08771	-8.63993	-8.49196	-8.62193	-5.3803	-8.08771	-8.59316	-8.51347	-5.84174	-8.08771	-5.84174	-8.62786	-8.55363	-8.48105	-8.08771	-4.74024	-7.62227	-8.61689	-8.50553	-7.82491	-8.47158	-6.26491	-5.7604	-6.17232	-6.48066	-5.80195	-6.81774
AAR2@hsa-miR-493-5p@7mer-m8	AAR2	hsa-miR-493-5p	7mer-m8	-7.82491	-5.7604	-3.48535	-2.87277	-4.10189	-8.5654	-8.5	-5.0531	-8.53294	-7.82491	-5.61514	-8.08771	-8.08771	-5.3803	-5.3803	-8.46701	-8.48826	-6.98945	-8.74441	-8.08771	-5.10866	-8.49196	-8.62193	-8.58611	-8.08771	-8.59316	-8.51347	-8.62338	-5.61514	-8.08771	-6.08407	-4.92447	-5.54485	-4.78963	-8.5173	-7.62227	-8.61689	-8.50553	-7.82491	-8.47158	-6.26491	-5.7604	-5.41244	-5.80195	-7.45558	-6.81774
AARD@hsa-miR-330-3p@7mer-m8	AARD	hsa-miR-330-3p	7mer-m8	-5.61514	-6.17232	-4.15909	-4.97545	-5.72304	-6.04227	-6.66999	-5.95969	-6.12762	-6.66999	-6.42285	-6.60313	-5.80195	-6.89997	-6.08407	-6.08407	-5.88149	-6.81774	-6.12762	-6.08407	-6.21741	-6.66999	-6.12762	-6.31589	-5.02631	-4.23322	-5.68323	-7.08751	-6.7411	-6.81774	-7.45558	-5.80195	-6.66999	-5.7604	-4.97545	-6.48066	-4.6763	-6.48066	-5.84174	-5.18863	-6.26491	-7.08751	-6.60313	-6.04227	-6.89997	-7.45558
AARS2@hsa-miR-149-5p@7mer-m8	AARS2	hsa-miR-149-5p	7mer-m8	-6.89997	-7.19488	-6.48066	-3.53175	-4.78963	-8.48879	-8.48591	-7.62227	-7.62227	-7.82491	-5.80195	-7.45558	-4.92447	-5.10866	-7.45558	-7.31638	-5.41244	-5.31605	-5.3803	-7.45558	-5.41244	-8.46303	-8.08771	-7.82491	-8.08771	-7.82491	-7.82491	-6.04227	-7.82491	-7.62227	-8.51041	-4.71664	-7.82491	-6.89997	-7.62227	-6.66999	-4.85625	-7.82491	-7.08751	-6.81774	-5.44524	-5.58079	-6.12762	-6.54047	-4.59924	-6.54047
AARS2@hsa-miR-24-3p@8mer	AARS2	hsa-miR-24-3p	8mer	-6.89997	-7.19488	-6.48066	-3.53175	-4.78963	-5.50715	-5.92043	-7.62227	-2.9687	-7.82491	-8.47188	-5.16107	-3.97841	-4.97545	-7.45558	-7.31638	-7.31638	-4.90247	-4.56202	-5.0796	-4.2776	-5.54485	-5.65191	-5.28334	-5.31605	-7.82491	-7.82491	-6.04227	-7.82491	-5.84174	-5.88149	-5.0796	-5.65191	-6.89997	-7.62227	-6.66999	-7.45558	-4.58162	-5.21639	-4.20177	-3.81476	-4.95209	-5.7604	-5.92043	-4.85625	-5.58079
AARS2@hsa-miR-3064-5p@8mer	AARS2	hsa-miR-3064-5p	8mer	-6.89997	-5.7604	-3.4761	-6.48066	-4.47352	-4.49126	-5.84174	-7.62227	-7.62227	-5.88149	-8.47188	-5.50715	-4.92447	-6.7411	-7.45558	-7.31638	-7.31638	-6.17232	-5.3803	-7.45558	-4.61785	-5.54485	-5.65191	-7.82491	-8.08771	-7.82491	-5.84174	-8.46598	-5.72304	-5.58079	-8.51041	-7.82491	-7.82491	-5.16107	-7.62227	-6.66999	-4.59924	-4.99991	-4.06168	-4.63987	-5.44524	-5.58079	-5.7604	-6.54047	-5.21639	-6.54047
AARS@hsa-miR-140-5p@8mer	AARS	hsa-miR-140-5p	8mer	-6.81774	-8.47598	-6.26491	-8.51015	-8.74797	-7.31638	-6.60313	-8.55734	-8.72713	-8.08771	-8.81484	-8.08771	-6.66999	-7.31638	-8.08771	-8.47179	-8.8269	-7.82491	-8.7049	-7.62227	-8.91127	-8.52688	-8.63997	-8.57458	-8.08771	-8.87477	-7.19488	-8.71616	-8.47572	-7.62227	-8.64848	-8.74462	-8.08771	-8.52872	-8.74735	-6.08407	-8.64231	-8.7912	-6.98945	-6.21741	-7.62227	-5.58079	-6.21741	-6.42285	-7.62227	-6.21741
AARS@hsa-miR-145-5p@8mer	AARS	hsa-miR-145-5p	8mer	-6.81774	-8.47598	-6.26491	-8.51015	-8.74797	-7.31638	-6.60313	-8.55734	-8.72713	-8.08771	-8.81484	-8.08771	-6.66999	-7.31638	-8.08771	-8.47179	-8.8269	-7.82491	-8.7049	-7.62227	-8.91127	-8.52688	-8.63997	-8.57458	-8.08771	-8.87477	-7.19488	-8.71616	-8.47572	-7.62227	-8.64848	-8.74462	-8.08771	-8.52872	-8.74735	-6.08407	-8.64231	-8.7912	-6.98945	-6.21741	-7.62227	-5.58079	-6.21741	-6.42285	-7.62227	-6.21741
AARS@hsa-miR-363-3p@8mer	AARS	hsa-miR-363-3p	8mer	-6.81774	-8.47598	-6.26491	-8.51015	-8.74797	-7.31638	-6.60313	-8.55734	-8.72713	-8.08771	-8.81484	-8.08771	-6.66999	-7.31638	-8.08771	-8.47179	-8.8269	-7.82491	-8.7049	-7.62227	-8.91127	-8.52688	-8.63997	-8.57458	-8.08771	-8.87477	-7.19488	-8.71616	-8.47572	-7.62227	-8.64848	-8.74462	-8.08771	-8.52872	-8.74735	-6.08407	-8.64231	-8.7912	-6.98945	-6.21741	-7.62227	-5.58079	-6.21741	-6.42285	-7.62227	-6.21741
AASDHPPT@hsa-miR-543@7mer-m8	AASDHPPT	hsa-miR-543	7mer-m8	-4.30895	-5.13441	-3.32761	-3.99138	-3.49434	-4.20177	-5.65191	-5.0796	-4.32542	-5.35129	-5.3803	-5.16107	-3.36899	-6.7411	-4.92447	-4.69807	-5.65191	-5.3803	-4.18775	-3.97841	-6.12762	-5.72304	-4.58162	-5.10866	-5.0531	-4.2776	-6.42285	-5.95969	-5.18863	-5.65191	-6.31589	-4.85625	-4.71664	-3.4573	-5.10866	-4.43876	-4.21579	-5.16107	-5.10866	-4.54526	-3.99138	-3.7015	-5.13441	-5.72304	-7.31638	-6.98945
AASS@hsa-let-7d-5p@8mer	AASS	hsa-let-7d-5p	8mer	-2.42018	-4.65852	-2.75488	-2.64933	-3.27246	-3.99138	-4.74024	-3.67705	-5.13441	-4.95209	-4.45657	-4.3579	-5.21639	-4.59924	-6.36859	-5.31605	-4.92447	-6.48066	-2.5785	-3.31136	-6.12762	-3.42106	-5.16107	-5.10866	-4.17326	-3.21263	-5.35129	-4.2776	-5.24874	-4.63987	-4.85625	-4.90247	-3.93957	-4.21579	-6.21741	-4.03377	-3.95369	-4.90247	-5.16107	-2.74512	-2.48447	-7.31638	-5.16107	-5.28334	-3.8885	-4.8312
AASS@hsa-miR-377-3p@7mer-m8	AASS	hsa-miR-377-3p	7mer-m8	-4.3579	-6.48066	-3.97841	-4.24825	-4.69807	-5.99969	-5.65191	-5.28334	-5.13441	-6.48066	-6.12762	-5.18863	-5.21639	-5.54485	-6.36859	-6.08407	-5.3803	-6.48066	-5.88149	-5.61514	-6.12762	-5.3803	-5.68323	-6.31589	-5.7604	-6.08407	-5.68323	-5.95969	-5.61514	-5.7604	-6.42285	-5.50715	-5.61514	-5.68323	-5.0531	-5.84174	-5.21639	-6.54047	-6.7411	-5.80195	-6.26491	-5.21639	-5.65191	-7.82491	-6.89997	-5.31605
AASS@hsa-miR-495-3p@7mer-1a	AASS	hsa-miR-495-3p	7mer-1a	0.704787	-1.59666	-1.1241	-2.80335	-1.95365	-1.68934	-0.587899	-1.10033	-1.42528	-0.843246	-2.04886	-1.05379	-1.3412	-1.70013	-2.52472	-2.32866	-6.7411	-3.13778	-0.0523054	-0.606822	-2.618	-0.689857	-1.30811	-2.29228	-0.893596	-1.75214	-1.6247	-0.12328	-2.29626	-1.93215	-1.71402	-0.883374	-0.643777	-2.93448	-1.51175	-0.656392	-2.33969	-2.12915	-2.17076	-1.2868	-1.21586	-1.90999	-2.11421	-1.56628	-2.42018	-1.43894
AATK@hsa-miR-1271-5p@7mer-1a	AATK	hsa-miR-1271-5p	7mer-1a	-8.64875	-8.61486	-6.48066	-4.03377	-7.08751	-8.59085	-6.36859	-5.47442	-8.87499	-8.50384	-8.89929	-8.47425	-8.57108	-7.62227	-8.58916	-8.77698	-8.68235	-6.66999	-8.95319	-8.55722	-8.84284	-8.57254	-8.73723	-8.73979	-8.6937	-8.08771	-5.88149	-8.81634	-8.08771	-8.56475	-8.65536	-8.52233	-8.57515	-8.47068	-8.74654	-7.19488	-8.83688	-8.67456	-7.62227	-8.61665	-6.04227	-5.41244	-6.08407	-6.21741	-6.08407	-6.21741
AATK@hsa-miR-16-5p@8mer	AATK	hsa-miR-16-5p	8mer	-8.64875	-8.61486	-6.48066	-8.08771	-7.08751	-8.59085	-6.36859	-8.6263	-8.87499	-8.50384	-8.89929	-8.47425	-8.57108	-7.62227	-8.58916	-8.77698	-8.68235	-6.66999	-8.95319	-8.55722	-8.84284	-8.57254	-8.73723	-8.73979	-8.6937	-8.08771	-8.74318	-8.81634	-8.08771	-8.56475	-8.65536	-8.52233	-8.57515	-8.47068	-8.74654	-7.19488	-8.83688	-8.67456	-7.62227	-8.61665	-6.04227	-5.41244	-6.08407	-6.21741	-6.08407	-6.21741
AATK@hsa-miR-182-5p@8mer	AATK	hsa-miR-182-5p	8mer	-8.64875	-8.61486	-6.48066	-8.08771	-7.08751	-8.59085	-6.36859	-8.6263	-8.87499	-8.50384	-8.89929	-8.47425	-8.57108	-7.62227	-8.58916	-8.77698	-8.68235	-6.66999	-8.95319	-8.55722	-8.84284	-8.57254	-8.73723	-8.73979	-8.6937	-8.08771	-8.74318	-8.81634	-8.08771	-8.56475	-8.65536	-8.52233	-8.57515	-8.47068	-8.74654	-7.19488	-8.83688	-8.67456	-7.62227	-8.61665	-6.04227	-5.41244	-6.08407	-6.21741	-6.08407	-6.21741
AATK@hsa-miR-32-5p@7mer-m8	AATK	hsa-miR-32-5p	7mer-m8	-8.64875	-8.61486	-6.48066	-8.08771	-7.08751	-8.59085	-6.36859	-8.6263	-8.87499	-8.50384	-8.89929	-8.47425	-8.57108	-7.62227	-8.58916	-8.77698	-8.68235	-6.66999	-8.95319	-8.55722	-8.84284	-8.57254	-8.73723	-8.73979	-8.6937	-8.08771	-8.74318	-8.81634	-8.08771	-8.56475	-8.65536	-8.52233	-8.57515	-8.47068	-6.66999	-7.19488	-8.83688	-8.67456	-7.62227	-8.61665	-6.04227	-5.41244	-6.08407	-6.21741	-6.08407	-6.21741
AATK@hsa-miR-371a-5p@7mer-m8	AATK	hsa-miR-371a-5p	7mer-m8	-8.64875	-8.61486	-6.48066	-8.08771	-7.08751	-8.59085	-5.92043	-5.47442	-8.87499	-8.50384	-8.89929	-8.47425	-8.57108	-7.62227	-8.58916	-8.77698	-8.68235	-6.66999	-8.95319	-8.55722	-8.84284	-8.57254	-8.73723	-8.73979	-8.6937	-8.08771	-8.74318	-8.81634	-8.08771	-8.56475	-8.65536	-8.52233	-8.57515	-8.47068	-8.74654	-7.19488	-8.83688	-8.67456	-7.62227	-8.61665	-6.04227	-5.41244	-6.08407	-6.21741	-6.08407	-6.21741
AATK@hsa-miR-9-5p@7mer-1a	AATK	hsa-miR-9-5p	7mer-1a	-8.64875	-8.61486	-6.48066	-8.08771	-7.08751	-8.59085	-6.36859	-8.6263	-8.87499	-8.50384	-8.89929	-8.47425	-8.57108	-7.62227	-8.58916	-8.77698	-8.68235	-6.66999	-8.95319	-8.55722	-8.84284	-8.57254	-8.73723	-8.73979	-8.6937	-8.08771	-8.74318	-8.81634	-8.08771	-8.56475	-8.65536	-8.52233	-8.57515	-8.47068	-8.74654	-7.19488	-8.83688	-8.67456	-7.62227	-8.61665	-6.04227	-5.41244	-6.08407	-6.21741	-6.08407	-6.21741
ABAT@hsa-miR-125b-5p@7mer-m8	ABAT	hsa-miR-125b-5p	7mer-m8	-4.00644	-4.95209	-2.29494	-5.7604	-4.40656	-3.2633	-5.61514	-4.23322	-4.32542	-5.99969	-5.7604	-5.02631	-6.98945	-4.87996	-6.36859	-5.92043	-5.84174	-3.22635	-1.7203	-4.40656	-6.81774	-4.20177	-5.16107	-4.45657	-5.0531	-4.43876	-4.47352	-5.35129	-5.24874	-5.84174	-5.18863	-5.02631	-3.87415	-4.61785	-4.52515	-5.99969	-4.45657	-4.42311	-4.61785	-2.10599	-5.58079	-6.04227	-3.25562	-5.61514	-5.58079	-4.6763
ABAT@hsa-miR-135a-5p@7mer-m8	ABAT	hsa-miR-135a-5p	7mer-m8	-1.22238	0.00714665	0.093845	-2.78508	-0.532631	0.91752	-0.997726	0.136888	-1.46009	-1.81539	-2.5785	-0.319202	-2.52472	-0.428117	-2.10599	-7.31638	-2.84157	0.183034	1.75057	-0.284717	-2.63296	1.12283	-1.40254	-0.728288	-1.25053	-2.97341	0.122145	-0.168531	-2.3721	0.389694	-0.506659	-0.603159	-0.803142	-2.44982	-0.702653	-3.44791	-3.03112	-0.868388	-3.48535	1.11558	-0.816696	-2.9026	1.85241	-0.272247	-3.62341	0.0879524
ABAT@hsa-miR-153-3p@8mer	ABAT	hsa-miR-153-3p	8mer	-7.31638	-7.19488	-5.92043	-5.7604	-6.66999	-7.62227	-7.62227	-7.08751	-6.66999	-6.89997	-6.89997	-7.19488	-6.98945	-6.60313	-6.36859	-7.31638	-6.54047	-4.99991	-3.4761	-6.98945	-6.81774	-4.85625	-7.08751	-6.98945	-7.19488	-6.7411	-7.82491	-7.08751	-6.81774	-7.62227	-7.62227	-6.60313	-7.19488	-6.42285	-6.31589	-5.99969	-6.60313	-7.31638	-7.62227	-6.21741	-5.58079	-6.04227	-5.65191	-6.60313	-6.7411	-6.89997
ABAT@hsa-miR-183-5p.2@8mer	ABAT	hsa-miR-183-5p.2	8mer	-4.30895	-5.7604	-4.14538	-5.7604	-6.66999	-4.13114	-5.92043	-7.08751	-6.66999	-5.99969	-6.89997	-7.19488	-6.98945	-5.54485	-5.61514	-6.08407	-6.54047	-5.58079	-3.7015	-6.98945	-6.81774	-7.62227	-7.08751	-6.98945	-7.19488	-6.7411	-5.54485	-7.08751	-5.61514	-5.84174	-7.62227	-4.8312	-7.19488	-6.42285	-6.31589	-5.99969	-6.60313	-5.58079	-7.62227	-4.08911	-5.58079	-6.04227	-5.35129	-6.04227	-6.7411	-6.89997
ABAT@hsa-miR-200b-3p@7mer-m8	ABAT	hsa-miR-200b-3p	7mer-m8	-3.52229	-5.0796	-2.42685	-5.7604	-4.40656	-2.60385	-5.61514	-4.90247	-6.66999	-5.7604	-5.35129	-5.47442	-6.98945	-6.60313	-5.61514	-7.31638	-6.54047	-4.63987	-1.75152	-4.40656	-6.81774	-4.45657	-5.16107	-4.45657	-5.28334	-6.7411	-5.21639	-5.99969	-5.24874	-4.17326	-7.62227	-5.02631	-5.02631	-6.42285	-4.71664	-5.99969	-6.60313	-5.21639	-5.35129	-2.42493	-5.58079	-6.04227	-2.84157	-5.84174	-6.7411	-5.61514
ABAT@hsa-miR-219a-2-3p@7mer-m8	ABAT	hsa-miR-219a-2-3p	7mer-m8	-3.78098	-5.54485	-2.62788	-5.7604	-6.66999	-2.92493	-7.62227	-4.04882	-4.32542	-5.99969	-5.13441	-5.72304	-4.8312	-5.10866	-5.21639	-6.08407	-6.54047	-5.58079	-1.31668	-3.28823	-6.81774	-5.47442	-4.42311	-4.8312	-5.28334	-4.43876	-5.47442	-4.74024	-5.47442	-4.8312	-5.95969	-3.79184	-5.41244	-5.02631	-3.36086	-5.99969	-6.60313	-7.31638	-5.35129	-2.95361	-3.2405	-6.04227	-3.17676	-5.72304	-6.7411	-5.41244
ABAT@hsa-miR-27a-3p@8mer	ABAT	hsa-miR-27a-3p	8mer	-0.102479	0.743999	0.464099	-5.7604	0.100457	1.25078	-0.586787	0.253688	-0.762426	-0.425172	-1.71072	0.0860274	-2.84938	-0.181319	-1.70698	-0.774629	-0.990558	0.189105	3.57995	0.107921	-1.94647	1.23861	-0.800901	0.123283	-0.189504	-2.4983	1.41257	1.12427	0.452795	0.698213	-0.0543346	0.26559	0.300963	-1.97023	1.1606	-2.81451	-2.12915	0.528347	-3.25562	1.5552	-0.760774	-2.72254	2.4663	-0.106181	-3.21928	0.303807
ABAT@hsa-miR-340-5p@7mer-1a	ABAT	hsa-miR-340-5p	7mer-1a	-7.31638	-7.19488	-5.92043	-5.7604	-6.66999	-7.62227	-7.62227	-7.08751	-6.66999	-6.89997	-6.89997	-7.19488	-6.98945	-6.60313	-6.36859	-7.31638	-6.54047	-7.19488	-6.81774	-6.98945	-6.81774	-7.62227	-7.08751	-6.98945	-7.19488	-6.7411	-7.82491	-7.08751	-6.81774	-7.62227	-7.62227	-6.60313	-7.19488	-6.42285	-6.31589	-5.99969	-6.60313	-7.31638	-7.62227	-6.21741	-5.58079	-6.04227	-6.31589	-6.60313	-6.7411	-6.89997
ABAT@hsa-miR-369-3p@7mer-1a	ABAT	hsa-miR-369-3p	7mer-1a	-7.31638	-7.19488	-5.92043	-5.7604	-6.66999	-7.62227	-7.62227	-7.08751	-6.66999	-6.89997	-6.89997	-7.19488	-6.98945	-6.60313	-6.36859	-7.31638	-6.54047	-7.19488	-6.81774	-6.98945	-6.81774	-7.62227	-7.08751	-6.98945	-7.19488	-6.7411	-7.82491	-7.08751	-6.81774	-7.62227	-7.62227	-6.60313	-7.19488	-6.42285	-6.31589	-5.99969	-6.60313	-7.31638	-7.62227	-6.21741	-5.58079	-6.04227	-6.31589	-6.60313	-6.7411	-6.89997
ABAT@hsa-miR-374b-5p@8mer	ABAT	hsa-miR-374b-5p	8mer	-4.30895	-5.0796	-4.14538	-5.7604	-4.40656	-4.13114	-5.92043	-4.04882	-6.66999	-5.47442	-6.89997	-5.02631	-6.98945	-5.54485	-5.61514	-7.31638	-6.54047	-4.23322	-1.21252	-4.08911	-5.18863	-4.6763	-5.44524	-6.98945	-5.28334	-4.43876	-5.47442	-5.99969	-5.31605	-5.02631	-7.62227	-6.60313	-5.61514	-4.61785	-4.71664	-5.99969	-6.60313	-4.76625	-7.62227	-2.75146	-3.85027	-6.04227	-3.76967	-5.68323	-5.58079	-6.89997
ABAT@hsa-miR-409-5p@7mer-1a	ABAT	hsa-miR-409-5p	7mer-1a	-1.11191	-0.786846	-0.759652	-3.46683	-1.35844	0.279311	-1.73501	-0.614454	-1.64621	-4.40656	-4.15909	-1.8046	-3.93957	-1.28225	-2.18538	-2.122	-3.06499	-0.909242	0.485308	-1.24647	-2.71579	0.390129	-2.84568	-1.07708	-3.06499	-3.33658	-0.0419057	-0.254686	-1.95225	-0.63515	-2.38574	-1.51604	-1.37401	-3.0363	-1.73128	-3.2633	-3.81476	-2.08821	-7.62227	0.478537	-1.72188	-3.97841	0.94209	-1.22699	-4.15909	-0.995013
ABAT@hsa-miR-421@7mer-m8	ABAT	hsa-miR-421	7mer-m8	-2.9687	-1.25053	-1.24449	-3.46683	-3.15714	-1.16745	-3.53175	-1.82673	-4.07451	-4.87996	-4.8312	-2.73276	-4.45657	-2.13573	-3.0828	-3.4573	-4.37277	-1.72841	-0.935525	-2.55833	-3.24842	-1.039	-3.36086	-1.53964	-4.6763	-2.97341	-1.54758	-1.68417	-2.33674	-2.68645	-3.25562	-2.94406	-3.12528	-4.17326	-3.16346	-4.13114	-3.86204	-2.24443	-4.08911	-0.666053	-2.18757	-4.17326	-0.275746	-2.70063	-4.6763	-1.76794
ABAT@hsa-miR-448@7mer-m8	ABAT	hsa-miR-448	7mer-m8	-7.31638	-5.54485	-5.92043	-5.7604	-6.66999	-7.62227	-7.62227	-7.08751	-6.66999	-6.89997	-6.89997	-7.19488	-6.98945	-6.60313	-6.36859	-7.31638	-6.54047	-7.19488	-3.4761	-5.02631	-6.81774	-5.47442	-7.08751	-5.28334	-7.19488	-6.7411	-5.54485	-7.08751	-6.81774	-7.62227	-6.17232	-6.60313	-5.61514	-6.42285	-6.31589	-5.99969	-6.60313	-7.31638	-7.62227	-6.21741	-4.42311	-6.04227	-5.72304	-6.04227	-6.7411	-5.72304
ABAT@hsa-miR-499a-5p@7mer-m8	ABAT	hsa-miR-499a-5p	7mer-m8	-2.34579	-2.49416	-1.83786	-5.7604	-2.41021	-1.21553	-4.18775	-2.24322	-6.66999	-4.49126	-5.13441	-2.73276	-4.8312	-2.82202	-4.49126	-4.37277	-4.6763	-2.17393	0.570231	-2.85332	-3.7015	-1.47678	-4.85625	-1.97023	-2.55189	-3.58302	-1.13053	-2.55189	-3.93957	-2.32714	-3.15714	-3.97841	-3.28823	-3.5525	-1.84282	-4.95209	-4.20177	-2.2727	-7.62227	-1.12837	-2.22475	-5.0796	-0.154075	-3.24842	-4.6763	-2.77114
ABAT@hsa-miR-505-3p.1@8mer	ABAT	hsa-miR-505-3p.1	8mer	-4.30895	-5.7604	-5.92043	-5.7604	-6.66999	-4.49126	-5.92043	-7.08751	-4.6763	-6.89997	-5.47442	-5.47442	-4.8312	-6.60313	-5.61514	-6.08407	-5.84174	-7.19488	-4.40656	-6.98945	-6.81774	-7.62227	-7.08751	-5.28334	-7.19488	-3.92749	-7.82491	-7.08751	-6.81774	-7.62227	-7.62227	-6.60313	-5.61514	-6.42285	-6.31589	-4.95209	-6.60313	-5.58079	-7.62227	-6.21741	-4.42311	-5.0796	-6.31589	-6.60313	-5.21639	-5.72304
ABAT@hsa-miR-760@8mer	ABAT	hsa-miR-760	8mer	-2.10238	-3.06499	-2.00694	-3.46683	-2.6809	-1.9204	-4.69807	-2.47306	-2.14344	-4.87996	-5.35129	-3.68826	-2.84938	-3.82636	-4.24825	-4.2776	-5.84174	-2.39908	-0.479325	-2.50633	-4.71664	-2.71007	-4.42311	-2.41833	-7.19488	-4.43876	-2.22579	-3.4573	-4.47352	-3.16346	-5.72304	-3.49434	-3.62341	-5.02631	-2.29357	-4.13114	-4.45657	-3.15714	-7.62227	-1.43776	-5.58079	-5.0796	-1.10742	-4.87996	-5.58079	-3.95369
ABAT@hsa-miR-802@7mer-1a	ABAT	hsa-miR-802	7mer-1a	-3.29624	-2.13382	-1.87453	-5.7604	-2.36306	-1.38493	-3.7015	-2.7643	-4.6763	-6.89997	-5.18863	-4.40656	-6.98945	-3.95369	-4.10189	-5.92043	-4.37277	-2.5208	-0.965218	-3.5629	-4.71664	-1.50832	-3.96626	-2.08988	-4.6763	-6.7411	-1.6247	-3.36899	-3.4573	-2.20145	-5.80195	-2.41833	-4.54526	-4.17326	-4.04882	-4.95209	-4.20177	-3.4761	-7.62227	-1.30159	-2.26884	-4.63987	-0.640698	-4.47352	-5.58079	-3.67705
ABAT@hsa-miR-873-5p.1@8mer	ABAT	hsa-miR-873-5p.1	8mer	-4.6763	-5.7604	-2.18419	-5.7604	-3.91527	-3.11895	-5.92043	-5.35129	-4.6763	-5.47442	-6.89997	-5.02631	-6.98945	-4.87996	-5.61514	-5.92043	-6.54047	-4.99991	-2.02222	-4.40656	-5.18863	-4.6763	-7.08751	-6.98945	-5.28334	-6.7411	-5.28334	-5.35129	-5.47442	-5.58079	-6.04227	-5.02631	-5.02631	-6.42285	-6.31589	-4.45657	-6.60313	-5.21639	-7.62227	-4.08911	-4.42311	-6.04227	-2.72968	-5.61514	-6.7411	-4.81065
ABAT@hsa-miR-9-5p@7mer-1a	ABAT	hsa-miR-9-5p	7mer-1a	0.214561	1.63609	1.31136	-1.99631	0.432122	1.75181	0.17475	1.31492	-1.0931	0.057026	-0.627153	0.649374	-2.14844	0.416754	-0.550171	0.224899	-0.0356103	1.05144	3.77906	0.294533	-1.68055	2.43471	-0.0289553	0.924789	-0.524235	-1.80402	2.16446	1.75841	1.17762	1.30252	0.498052	0.218089	0.616424	-1.38867	1.40423	-1.95513	-1.04236	1.31848	-2.46419	1.94881	-0.166856	-2.26141	3.19389	0.927826	-2.16266	1.6114
ABAT@hsa-miR-96-5p@7mer-m8	ABAT	hsa-miR-96-5p	7mer-m8	-3.52229	-5.0796	-2.36153	-5.7604	-3.76967	-3.00475	-5.47442	-4.04882	-4.32542	-5.7604	-6.89997	-4.17326	-3.93957	-4.97545	-6.36859	-7.31638	-5.84174	-3.04735	-1.21252	-5.02631	-5.18863	-4.45657	-5.16107	-4.01964	-5.28334	-6.7411	-5.3803	-5.35129	-5.61514	-4.54526	-5.95969	-4.42311	-5.61514	-5.02631	-4.04882	-5.99969	-4.81065	-5.21639	-7.62227	-2.65449	-3.51317	-6.04227	-2.33674	-5.61514	-6.7411	-5.18863
ABCA10@hsa-miR-214-5p@7mer-m8	ABCA10	hsa-miR-214-5p	7mer-m8	-4.38915	-8.08771	-4.26294	-8.90926	-4.99991	-5.58079	-5.92043	-5.47442	-5.35129	-6.42285	-8.53704	-5.72304	-4.58162	-7.82491	-6.31589	-6.21741	-8.08771	-5.99969	-8.08771	-5.18863	-6.7411	-5.68323	-5.68323	-6.31589	-5.31605	-7.19488	-6.21741	-8.51847	-6.54047	-5.65191	-6.42285	-5.13441	-6.54047	-5.50715	-7.45558	-5.28334	-6.48066	-8.96945	-5.54485	-5.10866	-6.26491	-6.21741	-7.45558	-6.54047	-5.24874	-6.21741
ABCA12@hsa-miR-128-3p@8mer	ABCA12	hsa-miR-128-3p	8mer	-6.31589	-8.08771	-8.08771	-7.08751	-8.08771	-7.62227	-7.45558	-7.08751	-7.82491	-7.82491	-8.60786	-7.19488	-6.48066	-8.47144	-7.82491	-8.48473	-5.84174	-5.65191	-8.68851	-7.62227	-5.0531	-8.08771	-8.08771	-7.82491	-8.08771	-4.15909	-8.53381	-8.62192	-7.82491	-5.84174	-8.5588	-7.82491	-8.08771	-4.6763	-7.82491	-8.51347	-4.63987	-8.08771	-7.82491	-6.7411	-8.08771	-8.4881	-5.88149	-7.08751	-8.48484	-8.52278
ABCA12@hsa-miR-140-3p.1@8mer	ABCA12	hsa-miR-140-3p.1	8mer	-6.31589	-5.7604	-8.08771	-7.08751	-4.85625	-7.62227	-7.45558	-7.08751	-4.92447	-7.82491	-8.60786	-5.72304	-6.48066	-5.41244	-7.82491	-6.08407	-5.95969	-8.51559	-8.68851	-7.62227	-5.0531	-8.08771	-8.08771	-7.82491	-8.08771	-4.50849	-5.88149	-5.84174	-7.82491	-8.08771	-8.5588	-7.82491	-5.68323	-4.6763	-5.7604	-8.51347	-7.82491	-5.84174	-4.61785	-6.7411	-8.08771	-8.4881	-7.19488	-7.08751	-8.48484	-8.52278
ABCA12@hsa-miR-27a-3p@7mer-m8	ABCA12	hsa-miR-27a-3p	7mer-m8	-6.31589	-8.08771	-4.32542	-7.08751	-4.54526	-7.62227	-7.45558	-7.08751	-7.82491	-7.82491	-8.60786	-7.19488	-6.48066	-8.47144	-7.82491	-8.48473	-5.95969	-5.02631	-8.68851	-7.62227	-4.34105	-5.54485	-8.08771	-7.82491	-8.08771	-3.54209	-8.53381	-8.62192	-7.82491	-5.84174	-8.5588	-7.82491	-8.08771	-5.10866	-7.82491	-8.51347	-4.92447	-8.08771	-7.82491	-6.7411	-8.08771	-8.4881	-5.7604	-7.08751	-8.48484	-8.52278
ABCA12@hsa-miR-329-3p@7mer-m8	ABCA12	hsa-miR-329-3p	7mer-m8	-6.31589	-5.13441	-8.08771	-7.08751	-4.24825	-7.62227	-5.92043	-5.35129	-3.58302	-5.24874	3.1414	-7.19488	-6.48066	-4.59924	-7.82491	-5.02631	-4.37277	-5.65191	-8.68851	-7.62227	-3.21928	-8.08771	-8.08771	-5.02631	-8.08771	-2.2554	-5.88149	-6.08407	-5.24874	-5.58079	-6.21741	-3.32761	-4.71664	-2.38093	-4.29369	-8.51347	-4.63987	-4.76625	-4.61785	-4.63987	-8.08771	-8.4881	-5.47442	-5.84174	-8.48484	-5.65191
ABCA12@hsa-miR-409-3p@7mer-m8	ABCA12	hsa-miR-409-3p	7mer-m8	-6.31589	-2.24685	-3.54209	-7.08751	-1.79501	-4.49126	-5.18863	-4.04882	-2.41348	-2.59414	-3.29624	-4.38915	-6.48066	-1.37706	-4.92447	-4.3579	-1.63392	-2.7888	-8.68851	-7.62227	-1.48617	-3.23316	-5.65191	-3.04735	-8.08771	0.34032	-5.50715	-4.81065	-2.2898	-3.53175	-5.7604	-2.00246	-2.68645	0.171227	-3.81476	-8.51347	-2.40575	-2.35849	-1.71921	-2.73276	-4.76625	-8.4881	-2.76113	-5.68323	-8.48484	-4.32542
ABCA12@hsa-miR-488-3p@7mer-1a	ABCA12	hsa-miR-488-3p	7mer-1a	-6.31589	-5.7604	-8.08771	-7.08751	-3.86204	-7.62227	-7.45558	-7.08751	-4.32542	-7.82491	-8.60786	-7.19488	-4.76625	-5.0796	-7.82491	-6.08407	-5.95969	-8.51559	-8.68851	-7.62227	-5.47442	-8.08771	-8.08771	-7.82491	-8.08771	-2.80335	-8.53381	-8.62192	-5.50715	-8.08771	-8.5588	-7.82491	-8.08771	-5.10866	-7.82491	-8.51347	-7.82491	-5.21639	-7.82491	-6.7411	-8.08771	-8.4881	-7.19488	-7.08751	-8.48484	-5.65191
ABCA12@hsa-miR-6835-3p@8mer	ABCA12	hsa-miR-6835-3p	8mer	-6.31589	-8.08771	-8.08771	-7.08751	-8.08771	-5.35129	-7.45558	-5.35129	-7.82491	-7.82491	-8.60786	-7.19488	-6.48066	-8.47144	-7.82491	-8.48473	-8.6118	-8.51559	-8.68851	-7.62227	-5.47442	-8.08771	-8.08771	-7.82491	-8.08771	-7.82491	-8.53381	-8.62192	-7.82491	-8.08771	-8.5588	-7.82491	-8.08771	-5.10866	-7.82491	-8.51347	-7.82491	-8.08771	-5.3803	-6.7411	-8.08771	-8.4881	-5.88149	-7.08751	-5.80195	-6.12762
ABCA13@hsa-miR-421@7mer-1a	ABCA13	hsa-miR-421	7mer-1a	-4.10189	-5.7604	-6.7411	-1.423	-6.31589	-5.31605	-5.92043	-6.66999	-6.04227	-2.34733	-6.81774	-6.42285	-4.49126	-4.71664	-5.61514	-5.84174	-7.82491	-6.66999	-7.31638	-6.17232	-6.60313	-6.54047	-6.08407	-5.24874	-5.24874	-3.82636	-5.84174	-7.62227	-7.19488	-7.62227	-7.62227	-6.21741	-5.02631	-6.26491	-7.19488	-6.98945	-6.31589	-7.82491	-7.45558	-6.21741	-7.62227	-8.46289	-8.08771	-7.31638	-3.18981	-8.4864
ABCA13@hsa-miR-505-3p.2@7mer-1a	ABCA13	hsa-miR-505-3p.2	7mer-1a	-5.3803	-8.08771	-6.7411	-5.21639	-6.31589	-6.81774	-6.60313	-6.66999	-6.04227	-7.19488	-6.81774	-6.42285	-5.50715	-7.62227	-6.98945	-6.89997	-7.82491	-6.66999	-7.31638	-6.17232	-6.60313	-6.54047	-6.08407	-6.66999	-6.7411	-6.48066	-8.08771	-7.62227	-7.19488	-7.62227	-7.62227	-6.21741	-7.45558	-6.26491	-7.19488	-6.98945	-6.31589	-7.82491	-7.45558	-6.21741	-7.62227	-8.46289	-8.08771	-7.31638	-7.45558	-8.4864
ABCA13@hsa-miR-6835-3p@8mer	ABCA13	hsa-miR-6835-3p	8mer	-5.3803	-8.08771	-6.7411	-5.21639	-6.31589	-6.81774	-6.60313	-6.66999	-6.04227	-7.19488	-6.81774	-6.42285	-5.50715	-7.62227	-6.98945	-6.89997	-7.82491	-6.66999	-7.31638	-6.17232	-6.60313	-6.54047	-6.08407	-6.66999	-6.7411	-6.48066	-8.08771	-7.62227	-7.19488	-7.62227	-7.62227	-6.21741	-7.45558	-6.26491	-7.19488	-6.98945	-6.31589	-7.82491	-7.45558	-6.21741	-7.62227	-8.46289	-8.08771	-7.31638	-5.80195	-8.4864
ABCA1@hsa-miR-101-3p.1@7mer-1a	ABCA1	hsa-miR-101-3p.1	7mer-1a	-2.28131	-0.131711	-0.577328	-0.358079	-1.01904	-1.5786	0.331712	-1.08027	0.273684	-0.995013	-0.0281808	-5.54485	-2.21449	0.274082	0.0372601	-6.66999	-0.384344	-1.55424	-3.7015	-1.56812	-4.54526	0.396689	-0.772291	-1.63209	-1.59073	1.27269	-0.639289	-0.61928	-0.370449	-0.462984	-1.44611	-2.17594	-0.054688	-0.246406	0.105726	-1.30045	0.0504896	-0.193005	-0.659577	-1.87794	-1.53747	0.0588905	-1.16395	0.721837	0.463186	-0.614184
ABCA1@hsa-miR-101-3p.2@7mer-m8	ABCA1	hsa-miR-101-3p.2	7mer-m8	-2.04449	-1.79221	-1.20513	-1.77899	-2.85707	-2.34733	-1.47717	-2.46419	-0.890885	-2.54543	-1.50061	-1.43776	-2.21449	-0.928601	-1.49027	-2.18419	-2.96333	-2.99444	-2.93889	-1.94412	-2.03784	-0.842409	-2.71943	-2.49416	-1.70858	-1.00123	-2.68916	-2.35013	-2.58709	-2.03189	-2.97866	-2.96333	-2.38742	-1.77121	-2.40099	-2.23745	-1.8478	-2.28501	-1.78713	-3.20519	-2.3162	-1.19744	-2.70682	-0.504603	-1.48371	-2.37656
ABCA1@hsa-miR-124-3p.1@7mer-m8	ABCA1	hsa-miR-124-3p.1	7mer-m8	-5.16107	-6.81774	-5.3803	-4.29369	-4.69807	-5.99969	-5.99969	-6.26491	-3.00997	-6.48066	-5.50715	-5.54485	-5.21639	-6.48066	-5.61514	-6.66999	-6.7411	-6.66999	-5.80195	-5.54485	-4.54526	-5.3803	-5.16107	-5.10866	-5.72304	-6.04227	-5.68323	-6.54047	-6.54047	-6.7411	-6.42285	-4.90247	-6.31589	-5.68323	-6.08407	-5.84174	-5.18863	-6.48066	-6.81774	-5.72304	-6.21741	-7.82491	-5.72304	-5.92043	-6.81774	-7.62227
ABCA1@hsa-miR-128-3p@7mer-1a	ABCA1	hsa-miR-128-3p	7mer-1a	-5.16107	-5.50715	-2.72254	-2.81451	-4.69807	-5.18863	-5.41244	-6.26491	-2.17076	-5.50715	-5.50715	-5.54485	-5.21639	-6.48066	-6.42285	-6.66999	-6.7411	-6.66999	-5.80195	-5.54485	-4.14538	-4.76625	-5.16107	-6.31589	-5.0531	-2.7888	-5.54485	-6.54047	-5.61514	-6.7411	-6.08407	-5.50715	-5.28334	-4.49126	-6.08407	-4.34105	-3.17676	-4.87996	-6.81774	-5.72304	-6.21741	-4.04882	-5.35129	-5.61514	-4.34105	-5.65191
ABCA1@hsa-miR-128-3p@8mer	ABCA1	hsa-miR-128-3p	8mer	-5.16107	-5.50715	-3.29624	-3.21928	-4.69807	-5.18863	-5.65191	-6.26491	-2.45868	-5.50715	-5.50715	-6.17232	-5.21639	-6.48066	-6.42285	-6.66999	-6.7411	-6.66999	-5.80195	-5.54485	-5.0531	-4.76625	-5.16107	-6.31589	-5.0531	-2.86481	-5.54485	-6.54047	-6.54047	-6.7411	-6.08407	-5.50715	-5.61514	-4.76625	-6.08407	-4.90247	-3.17676	-4.87996	-6.81774	-5.72304	-6.21741	-7.82491	-5.7604	-5.61514	-4.61785	-5.65191
ABCA1@hsa-miR-130a-3p@7mer-m8	ABCA1	hsa-miR-130a-3p	7mer-m8	-5.16107	-5.72304	-3.29624	-4.29369	-5.68323	-5.18863	-5.99969	-6.26491	-4.32542	-6.48066	-6.08407	-5.54485	-5.21639	-6.48066	-6.42285	-6.66999	-6.7411	-6.66999	-4.56202	-5.54485	-6.12762	-5.72304	-5.68323	-6.31589	-5.72304	-3.48535	-6.7411	-6.54047	-6.54047	-6.7411	-6.42285	-5.50715	-6.31589	-4.76625	-4.97545	-5.84174	-4.49126	-5.28334	-4.50849	-5.72304	-4.52515	-7.82491	-5.88149	-8.46291	-6.81774	-7.62227
ABCA1@hsa-miR-1-3p@7mer-1a	ABCA1	hsa-miR-1-3p	7mer-1a	-1.95825	-2.5208	-1.29544	-1.47438	-2.55607	-2.69774	-1.93644	-2.21796	-1.84282	-2.16778	-1.83543	-2.0394	-3.59329	-1.23779	-1.85603	-2.95361	-2.80687	-3.16976	-3.7015	-1.94412	-2.25048	-0.863803	-1.47519	-2.83728	-1.5032	-0.911822	-3.16976	-2.85332	-2.41194	-2.68645	-3.5525	-2.84938	-2.46241	-2.22824	-2.40099	-1.68417	-2.00005	-2.63839	-1.73722	-2.82596	-2.35577	-1.35342	-2.70682	-0.875321	-1.9204	-2.16982
ABCA1@hsa-miR-140-3p.1@8mer	ABCA1	hsa-miR-140-3p.1	8mer	-1.99476	-0.897554	-0.823501	-1.06123	-2.22579	-2.24573	-0.80232	-1.78548	-1.41567	-1.02368	-0.598191	-1.0698	-5.21639	-0.62686	-0.843792	-1.4841	-0.792872	-2.37514	-1.57033	-2.33507	-0.480736	-0.449773	-1.06394	-2.19196	-2.18639	0.390567	-1.77121	-1.34019	-1.25153	-1.78086	-1.21048	-3.86204	-0.701239	-1.08276	-0.422482	-1.96955	-0.572161	-1.20136	-1.52919	-2.44814	-1.93905	-0.799742	-2.12546	-0.289122	-0.767504	-1.78141
ABCA1@hsa-miR-140-5p@7mer-m8	ABCA1	hsa-miR-140-5p	7mer-m8	-5.16107	-6.81774	-5.3803	-4.29369	-5.68323	-5.99969	-5.99969	-6.26491	-5.13441	-6.48066	-6.08407	-5.54485	-4.34105	-5.54485	-5.61514	-6.66999	-6.7411	-6.66999	-5.80195	-4.58162	-5.0531	-5.72304	-5.68323	-6.31589	-5.0531	-6.04227	-5.68323	-6.54047	-5.61514	-6.7411	-6.42285	-5.50715	-6.31589	-5.68323	-6.08407	-5.84174	-4.21579	-6.48066	-5.16107	-5.72304	-6.21741	-5.21639	-5.88149	-5.92043	-4.85625	-7.62227
ABCA1@hsa-miR-142-5p@8mer	ABCA1	hsa-miR-142-5p	8mer	-2.28131	-0.403226	-0.521117	-0.827196	-1.85603	-1.92591	-0.297893	-1.33433	-0.616957	-1.04708	0.0830956	-0.12328	-2.64082	-0.0349149	-0.305989	-1.01785	-0.133971	-1.95597	-0.744238	-1.48617	-0.22473	0.146919	-0.443834	-1.91486	-2.11235	0.683346	-1.08646	-0.687568	-0.972456	-0.839417	-1.16395	-2.96333	-0.430186	-0.929463	-0.163292	-1.68417	-0.359908	-0.897253	-0.966421	-2.0471	-1.69496	-0.414763	-7.31638	0.263605	0.0890773	-1.08613
ABCA1@hsa-miR-144-3p@7mer-1a	ABCA1	hsa-miR-144-3p	7mer-1a	-5.16107	-4.95209	-2.44093	-4.29369	-5.68323	-5.99969	-5.65191	-6.26491	-4.32542	-6.48066	-6.08407	-5.54485	-5.21639	-5.31605	-4.99991	-6.66999	-6.7411	-6.66999	-5.80195	-5.54485	-5.0531	-5.3803	-5.16107	-6.31589	-5.0531	-3.48535	-6.7411	-5.95969	-5.3803	-5.72304	-5.95969	-5.50715	-6.31589	-4.49126	-3.92749	-4.34105	-4.21579	-4.71664	-6.81774	-5.72304	-6.21741	-4.04882	-5.88149	-5.72304	-4.34105	-5.65191
ABCA1@hsa-miR-144-3p@8mer	ABCA1	hsa-miR-144-3p	8mer	-5.16107	-5.50715	-2.72254	-4.29369	-5.68323	-5.99969	-5.92043	-6.26491	-4.32542	-6.48066	-6.08407	-6.17232	-5.21639	-6.48066	-5.21639	-6.66999	-6.7411	-6.66999	-5.80195	-5.54485	-6.12762	-5.72304	-5.16107	-6.31589	-5.72304	-4.2776	-6.7411	-6.54047	-6.54047	-5.72304	-6.42285	-5.50715	-6.31589	-4.76625	-4.97545	-5.84174	-5.18863	-5.28334	-6.81774	-5.72304	-4.52515	-5.21639	-7.31638	-5.84174	-4.74024	-5.92043
ABCA1@hsa-miR-145-5p@7mer-1a	ABCA1	hsa-miR-145-5p	7mer-1a	-5.16107	-5.72304	-3.29624	-2.81451	-4.69807	-5.99969	-5.47442	-6.26491	-5.13441	-6.48066	-6.08407	-5.16107	-5.21639	-5.31605	-5.61514	-6.66999	-5.88149	-5.47442	-4.56202	-5.54485	-4.54526	-4.76625	-5.68323	-4.63987	-5.0531	-3.48535	-5.68323	-6.54047	-6.54047	-6.7411	-6.08407	-4.90247	-5.61514	-4.49126	-4.14538	-4.90247	-4.49126	-6.48066	-6.81774	-5.72304	-6.21741	-4.74024	-5.88149	-5.72304	-4.74024	-7.62227
ABCA1@hsa-miR-145-5p@7mer-m8	ABCA1	hsa-miR-145-5p	7mer-m8	-5.16107	-6.81774	-3.92749	-3.21928	-5.68323	-5.99969	-5.92043	-6.26491	-5.13441	-6.48066	-6.08407	-6.17232	-5.21639	-5.31605	-5.61514	-6.66999	-5.88149	-6.66999	-4.56202	-5.54485	-6.12762	-4.95209	-5.68323	-5.10866	-4.76625	-4.2776	-6.7411	-6.54047	-5.61514	-6.7411	-6.42285	-4.90247	-6.31589	-4.49126	-4.97545	-4.90247	-5.18863	-6.48066	-4.50849	-5.72304	-4.52515	-5.21639	-7.31638	-5.92043	-5.21639	-7.62227
ABCA1@hsa-miR-148a-3p@7mer-m8	ABCA1	hsa-miR-148a-3p	7mer-m8	-5.16107	-4.6763	-5.3803	-4.29369	-5.68323	-5.18863	-5.47442	-6.26491	-4.32542	-5.88149	-6.08407	-6.17232	-5.21639	-5.31605	-4.99991	-6.08407	-5.54485	-6.66999	-4.56202	-5.54485	-5.0531	-4.95209	-5.68323	-6.31589	-5.72304	-2.86481	-6.7411	-6.54047	-5.3803	-6.7411	-6.42285	-5.50715	-5.61514	-4.76625	-6.08407	-5.84174	-5.18863	-6.48066	-5.16107	-5.72304	-6.21741	-4.49126	-7.31638	-5.61514	-4.54526	-5.31605
ABCA1@hsa-miR-17-5p@8mer	ABCA1	hsa-miR-17-5p	8mer	-3.99138	-5.72304	-3.92749	-4.29369	-4.69807	-5.99969	-5.65191	-6.26491	-5.13441	-5.50715	-6.08407	-4.90247	-5.21639	-6.48066	-5.21639	-6.66999	-6.7411	-5.47442	-4.56202	-5.54485	-6.12762	-4.95209	-5.68323	-6.31589	-5.72304	-2.65449	-6.7411	-6.54047	-5.61514	-5.72304	-6.42285	-5.50715	-6.31589	-5.68323	-6.08407	-5.84174	-4.49126	-6.48066	-5.16107	-5.72304	-4.52515	-7.82491	-5.72304	-5.80195	-4.61785	-7.62227
ABCA1@hsa-miR-183-5p.1@7mer-m8	ABCA1	hsa-miR-183-5p.1	7mer-m8	-5.16107	-6.81774	-5.3803	-4.29369	-5.68323	-5.99969	-5.92043	-6.26491	-5.13441	-6.48066	-6.08407	-6.17232	-5.21639	-5.31605	-5.61514	-6.08407	-6.7411	-6.66999	-4.56202	-5.54485	-6.12762	-5.72304	-5.68323	-6.31589	-5.72304	-4.2776	-6.7411	-6.54047	-6.54047	-5.72304	-6.42285	-5.50715	-5.61514	-5.68323	-4.97545	-5.84174	-5.18863	-5.28334	-6.81774	-5.72304	-6.21741	-5.21639	-7.31638	-6.17232	-5.72304	-7.62227
ABCA1@hsa-miR-183-5p.2@8mer	ABCA1	hsa-miR-183-5p.2	8mer	-5.16107	-6.81774	-5.3803	-4.29369	-4.69807	-5.99969	-5.99969	-6.26491	-5.13441	-6.48066	-6.08407	-6.17232	-5.21639	-5.54485	-6.42285	-6.66999	-6.7411	-6.66999	-5.80195	-5.54485	-6.12762	-5.72304	-5.68323	-6.31589	-5.72304	-6.04227	-6.7411	-6.54047	-6.54047	-6.7411	-6.42285	-5.50715	-6.31589	-5.68323	-6.08407	-5.84174	-5.18863	-6.48066	-6.81774	-5.72304	-6.21741	-7.82491	-7.31638	-8.46291	-6.81774	-7.62227
ABCA1@hsa-miR-199a-3p@7mer-m8	ABCA1	hsa-miR-199a-3p	7mer-m8	-5.16107	-5.50715	-3.29624	-4.29369	-4.69807	-5.18863	-5.47442	-5.28334	-5.13441	-5.50715	-5.3803	-5.54485	-5.21639	-6.48066	-4.78963	-6.66999	-6.7411	-6.66999	-5.80195	-4.03377	-4.54526	-4.76625	-5.16107	-6.31589	-5.72304	-3.48535	-5.68323	-5.95969	-5.3803	-6.7411	-6.08407	-5.50715	-5.28334	-5.68323	-4.97545	-4.90247	-3.95369	-5.02631	-5.16107	-4.52515	-6.21741	-4.74024	-5.88149	-5.50715	-4.74024	-5.92043
ABCA1@hsa-miR-199a-5p@7mer-1a	ABCA1	hsa-miR-199a-5p	7mer-1a	-4.3579	-5.0796	-2.36603	-2.5003	-3.95369	-4.29369	-3.36899	-3.96626	-2.57007	-5.50715	-2.62788	-2.92983	-3.59329	-3.4761	-4.03377	-4.29369	-5.3803	-4.95209	-2.79614	-4.58162	-3.85027	-3.41282	-3.28823	-6.31589	-4.76625	-1.43004	-4.47352	-4.71664	-5.24874	-4.54526	-5.68323	-4.90247	-3.67705	-4.21579	-2.02632	-3.95369	-2.5267	-3.43911	-2.88496	-3.39517	-3.05828	-2.92983	-5.35129	-4.15909	-2.669	-5.21639
ABCA1@hsa-miR-19a-3p@7mer-m8	ABCA1	hsa-miR-19a-3p	7mer-m8	-5.16107	-6.81774	-3.92749	-3.21928	-4.69807	-4.29369	-5.47442	-6.26491	-4.32542	-6.48066	-6.08407	-5.16107	-5.21639	-5.54485	-5.61514	-6.08407	-6.7411	-5.47442	-5.80195	-5.54485	-6.12762	-5.72304	-4.42311	-6.31589	-5.72304	-2.86481	-5.50715	-6.54047	-6.54047	-6.7411	-6.42285	-5.50715	-6.31589	-5.68323	-4.97545	-3.95369	-4.49126	-5.28334	-4.00644	-5.72304	-4.52515	-4.49126	-5.65191	-5.65191	-4.07451	-7.62227
ABCA1@hsa-miR-219a-2-3p@7mer-1a	ABCA1	hsa-miR-219a-2-3p	7mer-1a	-5.16107	-6.81774	-5.3803	-4.29369	-5.68323	-5.99969	-5.99969	-6.26491	-5.13441	-6.48066	-6.08407	-6.17232	-5.21639	-6.48066	-6.42285	-6.66999	-6.7411	-6.66999	-5.80195	-5.54485	-6.12762	-5.72304	-5.68323	-6.31589	-5.72304	-6.04227	-6.7411	-6.54047	-6.54047	-6.7411	-6.42285	-5.50715	-6.31589	-5.68323	-6.08407	-5.84174	-5.18863	-6.48066	-6.81774	-5.72304	-6.21741	-7.82491	-7.31638	-8.46291	-6.81774	-7.62227
ABCA1@hsa-miR-23a-3p@7mer-1a	ABCA1	hsa-miR-23a-3p	7mer-1a	-4.3579	-4.15909	-3.29624	-2.65449	-5.68323	-5.18863	-5.31605	-5.28334	-2.84157	-5.24874	-5.3803	-4.47352	-5.21639	-4.71664	-4.49126	-5.72304	-5.54485	-5.47442	-5.80195	-5.54485	-3.15714	-4.49126	-4.85625	-6.31589	-5.72304	-2.20589	-5.35129	-5.35129	-5.28334	-4.97545	-6.08407	-4.69807	-4.45657	-3.46683	-4.14538	-4.90247	-3.63461	-4.2776	-4.00644	-5.72304	-4.52515	-4.2776	-5.47442	-5.0796	-4.00644	-5.44524
ABCA1@hsa-miR-26a-5p@7mer-1a	ABCA1	hsa-miR-26a-5p	7mer-1a	-3.99138	-4.95209	-1.92179	-2.2214	-4.23322	-5.18863	-3.36899	-4.45657	-2.17076	-4.34105	-3.19837	0.0633575	-5.21639	-3.38674	-4.1177	-4.56202	-2.69774	-4.95209	-3.15714	-4.58162	-2.32866	-2.86101	-3.02589	-4.10189	-4.76625	-1.19644	-5.0796	-3.93957	-5.24874	-3.86204	-3.91527	-5.50715	-3.00997	-2.92983	-2.46964	-3.95369	-2.59918	-2.69489	-2.04886	-3.20519	-3.40408	-3.15068	-5.35129	-2.5763	-2.29228	-4.30895
ABCA1@hsa-miR-27a-3p@8mer	ABCA1	hsa-miR-27a-3p	8mer	-5.16107	-6.81774	-3.29624	-4.29369	-5.68323	-5.99969	-5.99969	-6.26491	-5.13441	-5.88149	-5.50715	-6.17232	-5.21639	-6.48066	-5.61514	-6.08407	-6.7411	-6.66999	-5.80195	-5.54485	-6.12762	-5.3803	-4.85625	-6.31589	-5.72304	-6.04227	-5.68323	-6.54047	-6.54047	-5.54485	-6.42285	-4.90247	-5.61514	-4.76625	-4.97545	-5.84174	-4.49126	-6.48066	-6.81774	-4.52515	-6.21741	-5.21639	-7.31638	-6.17232	-5.72304	-5.92043
ABCA1@hsa-miR-330-3p@8mer	ABCA1	hsa-miR-330-3p	8mer	-5.16107	-6.81774	-5.3803	-4.29369	-5.68323	-5.99969	-5.99969	-6.26491	-5.13441	-6.48066	-6.08407	-6.17232	-5.21639	-6.48066	-6.42285	-6.66999	-6.7411	-6.66999	-5.80195	-5.54485	-6.12762	-5.72304	-5.68323	-6.31589	-5.72304	-6.04227	-6.7411	-6.54047	-6.54047	-6.7411	-6.42285	-5.50715	-6.31589	-5.68323	-6.08407	-5.84174	-5.18863	-6.48066	-6.81774	-5.72304	-6.21741	-7.82491	-7.31638	-8.46291	-6.81774	-7.62227
ABCA1@hsa-miR-33a-5p@8mer	ABCA1	hsa-miR-33a-5p	8mer	-5.16107	-6.81774	-5.3803	-4.29369	-5.68323	-5.99969	-5.99969	-6.26491	-5.13441	-6.48066	-6.08407	-6.17232	-5.21639	-6.48066	-6.42285	-6.66999	-6.7411	-6.66999	-5.80195	-5.54485	-6.12762	-5.72304	-5.68323	-6.31589	-5.72304	-6.04227	-6.7411	-6.54047	-6.54047	-6.7411	-6.42285	-5.50715	-6.31589	-5.68323	-6.08407	-5.84174	-5.18863	-6.48066	-6.81774	-5.72304	-6.21741	-7.82491	-7.31638	-8.46291	-6.81774	-7.62227
ABCA1@hsa-miR-340-5p@7mer-m8	ABCA1	hsa-miR-340-5p	7mer-m8	-5.16107	-6.81774	-5.3803	-4.29369	-5.68323	-5.99969	-5.99969	-6.26491	-5.13441	-6.48066	-6.08407	-6.17232	-5.21639	-6.48066	-6.42285	-6.66999	-6.7411	-6.66999	-5.80195	-5.54485	-6.12762	-5.72304	-5.68323	-6.31589	-5.72304	-6.04227	-6.7411	-6.54047	-6.54047	-6.7411	-6.42285	-5.50715	-6.31589	-5.68323	-6.08407	-5.84174	-5.18863	-6.48066	-6.81774	-5.72304	-6.21741	-7.82491	-7.31638	-8.46291	-6.81774	-7.62227
ABCA1@hsa-miR-369-3p@7mer-m8	ABCA1	hsa-miR-369-3p	7mer-m8	-5.16107	-6.81774	-5.3803	-4.29369	-5.68323	-5.99969	-5.99969	-6.26491	-5.13441	-6.48066	-6.08407	-6.17232	-5.21639	-6.48066	-6.42285	-6.66999	-6.7411	-6.66999	-5.80195	-5.54485	-6.12762	-5.72304	-5.68323	-6.31589	-5.72304	-6.04227	-6.7411	-6.54047	-6.54047	-6.7411	-6.42285	-5.50715	-6.31589	-5.68323	-6.08407	-5.84174	-5.18863	-6.48066	-6.81774	-5.72304	-6.21741	-7.82491	-7.31638	-8.46291	-6.81774	-7.62227
ABCA1@hsa-miR-376c-3p@7mer-m8	ABCA1	hsa-miR-376c-3p	7mer-m8	-4.3579	-6.81774	-3.92749	-3.21928	-4.23322	-4.59924	-5.65191	-4.78963	-4.32542	-5.50715	-5.3803	-5.54485	-5.21639	-4.56202	-4.78963	-5.31605	-5.3803	-4.95209	-5.80195	-4.58162	-3.39517	-4.34105	-5.16107	-5.10866	-4.1177	-2.65449	-6.7411	-5.72304	-6.54047	-5.3803	-5.0531	-5.50715	-5.61514	-5.68323	-4.97545	-4.90247	-3.95369	-6.48066	-4.00644	-5.72304	-6.21741	-5.21639	-5.7604	-5.41244	-4.00644	-4.97545
ABCA1@hsa-miR-429@7mer-1a	ABCA1	hsa-miR-429	7mer-1a	-5.16107	-5.50715	-3.29624	-2.65449	-5.68323	-5.18863	-5.65191	-6.26491	-5.13441	-6.48066	-5.3803	-5.16107	-5.21639	-4.87996	-4.49126	-6.66999	-5.88149	-5.47442	-5.80195	-5.54485	-3.50414	-4.61785	-5.68323	-5.10866	-5.0531	-3.76967	-6.7411	-5.95969	-5.13441	-5.72304	-5.95969	-5.50715	-5.28334	-4.76625	-3.65527	-4.34105	-3.95369	-4.49126	-4.00644	-5.72304	-4.52515	-4.04882	-5.65191	-5.41244	-4.34105	-5.92043
ABCA1@hsa-miR-520e@7mer-m8	ABCA1	hsa-miR-520e	7mer-m8	-5.16107	-5.72304	-3.92749	-4.29369	-5.68323	-5.18863	-5.65191	-6.26491	-5.13441	-5.88149	-5.50715	-6.17232	-5.21639	-6.48066	-6.42285	-5.72304	-5.88149	-6.66999	-5.80195	-5.54485	-5.0531	-4.95209	-5.68323	-6.31589	-5.72304	-6.04227	-5.54485	-5.72304	-5.61514	-6.7411	-6.08407	-5.50715	-5.28334	-4.76625	-4.97545	-5.84174	-4.49126	-5.28334	-6.81774	-5.72304	-6.21741	-5.21639	-7.31638	-8.46291	-5.21639	-5.65191
ABCA1@hsa-miR-520f-3p@7mer-m8	ABCA1	hsa-miR-520f-3p	7mer-m8	-4.3579	-5.72304	-3.92749	-4.29369	-5.68323	-5.99969	-5.65191	-6.26491	-5.13441	-5.88149	-5.50715	-6.17232	-5.21639	-6.48066	-6.42285	-6.08407	-5.88149	-6.66999	-5.80195	-5.54485	-4.54526	-5.72304	-5.68323	-6.31589	-5.72304	-4.2776	-5.54485	-5.95969	-5.61514	-6.7411	-6.42285	-5.50715	-5.28334	-4.76625	-4.97545	-5.84174	-4.49126	-6.48066	-4.50849	-5.72304	-6.21741	-5.21639	-7.31638	-6.17232	-5.21639	-5.65191
ABCA1@hsa-miR-758-3p@8mer	ABCA1	hsa-miR-758-3p	8mer	-5.16107	-5.16107	-2.97866	-2.81451	-4.69807	-4.59924	-5.47442	-5.28334	-4.32542	-5.50715	-5.21639	-5.16107	-5.21639	-5.31605	-5.61514	-5.72304	-5.88149	-4.95209	-5.80195	-4.58162	-4.54526	-4.76625	-5.16107	-4.63987	-5.0531	-3.48535	-5.68323	-5.72304	-5.61514	-5.3803	-6.42285	-4.90247	-5.61514	-4.76625	-4.38915	-4.90247	-4.21579	-5.28334	-6.81774	-4.52515	-4.52515	-4.49126	-5.7604	-5.68323	-4.74024	-5.31605
ABCA1@hsa-miR-760@7mer-1a	ABCA1	hsa-miR-760	7mer-1a	-3.99138	-5.72304	-3.92749	-4.29369	-5.68323	-5.18863	-5.47442	-5.28334	-2.70379	-5.50715	-5.21639	-4.90247	-5.21639	-6.48066	-5.61514	-6.66999	-6.7411	-6.66999	-5.80195	-5.54485	-5.0531	-4.95209	-4.42311	-6.31589	-5.0531	-2.99444	-5.41244	-6.54047	-5.61514	-6.7411	-6.42285	-5.50715	-5.61514	-4.21579	-6.08407	-4.90247	-4.49126	-6.48066	-6.81774	-5.72304	-6.21741	-4.74024	-7.31638	-5.68323	-5.21639	-7.62227
ABCA1@hsa-miR-9-5p@7mer-1a	ABCA1	hsa-miR-9-5p	7mer-1a	-3.33658	-2.64082	-2.01259	-1.71015	-2.85707	-3.10721	-2.36603	-3.5629	-2.57007	-3.85027	-2.41509	-2.00398	-3.59329	-2.11421	-1.60296	-4.38915	-4.00644	-2.99444	-2.55189	-2.99972	-1.57998	-2.31063	-2.71943	-3.62341	-2.34153	-1.09845	-3.90269	-4.1177	-4.03377	-3.34429	-4.03377	-5.50715	-3.00997	-2.14058	-2.20042	-1.68417	-2.03454	-2.32441	-2.30547	-2.93448	-2.93889	-1.32229	-2.85332	-1.13184	-2.23408	-2.7743
ABCA1@hsa-miR-96-5p@7mer-m8	ABCA1	hsa-miR-96-5p	7mer-m8	-5.16107	-5.72304	-3.29624	-3.21928	-4.69807	-5.18863	-5.47442	-5.28334	-5.13441	-6.48066	-6.08407	-6.17232	-5.21639	-6.48066	-5.21639	-6.66999	-5.88149	-6.66999	-3.96626	-5.54485	-5.0531	-5.3803	-4.85625	-6.31589	-5.72304	-4.2776	-6.7411	-5.72304	-6.54047	-5.3803	-6.42285	-5.50715	-5.28334	-5.68323	-4.97545	-5.84174	-4.49126	-4.87996	-5.16107	-5.72304	-3.97841	-4.74024	-7.31638	-5.84174	-5.72304	-7.62227
ABCA2@hsa-miR-124-3p.1@7mer-1a	ABCA2	hsa-miR-124-3p.1	7mer-1a	-1.92391	-9.02977	-1.73448	-1.75328	-2.05907	-1.50405	-2.52869	-1.8391	-2.60147	-2.35438	-2.91126	-1.83786	-2.13772	-2.64082	-2.60853	-3.65527	-3.35222	-1.67805	-2.45313	-2.38256	-0.396908	-2.4983	-3.36899	-1.57493	-2.33822	-1.66349	-3.04146	-2.78093	-1.87944	-8.80826	-2.5763	-1.58086	-2.7888	-0.808016	-2.79967	-1.57123	-1.7599	-3.4761	-0.976958	-2.39226	-1.95086	-2.02309	-2.78508	-1.46009	-2.39069	-3.46683
ABCA2@hsa-miR-124-3p.2@8mer	ABCA2	hsa-miR-124-3p.2	8mer	-9.01435	-9.02977	-8.08771	-8.48965	-8.46768	-8.6791	-5.99969	-8.77897	-9.23887	-8.76124	-9.24027	-8.50174	-8.62926	-8.52111	-9.0046	-9.08084	-9.07825	-8.47892	-9.41365	-8.94237	-9.17395	-8.68667	-8.96022	-8.94254	-9.03466	-8.53694	-8.95237	-9.00654	-8.56923	-8.80826	-8.73721	-8.69345	-8.70411	-8.64283	-9.09656	-7.19488	-9.06573	-9.13188	-8.53558	-8.76468	-7.62227	-5.41244	-6.12762	-6.17232	-5.88149	-6.17232
ABCA2@hsa-miR-1271-5p@8mer	ABCA2	hsa-miR-1271-5p	8mer	-9.01435	-9.02977	-8.08771	-8.48965	-8.46768	-8.6791	-5.99969	-8.77897	-9.23887	-8.76124	-9.24027	-8.50174	-8.62926	-8.52111	-9.0046	-9.08084	-9.07825	-8.47892	-9.41365	-8.94237	-9.17395	-8.68667	-8.96022	-8.94254	-9.03466	-8.53694	-8.95237	-9.00654	-8.56923	-8.80826	-8.73721	-8.69345	-8.70411	-8.64283	-9.09656	-7.19488	-9.06573	-9.13188	-8.53558	-8.76468	-7.62227	-5.41244	-6.12762	-6.17232	-5.88149	-6.17232
ABCA2@hsa-miR-182-5p@7mer-1a	ABCA2	hsa-miR-182-5p	7mer-1a	-9.01435	-9.02977	-8.08771	-8.48965	-8.46768	-8.6791	-5.99969	-8.77897	-9.23887	-8.76124	-9.24027	-8.50174	-8.62926	-8.52111	-9.0046	-9.08084	-9.07825	-8.47892	-9.41365	-8.94237	-9.17395	-8.68667	-8.96022	-8.94254	-9.03466	-8.53694	-8.95237	-5.84174	-8.56923	-8.80826	-8.73721	-8.69345	-8.70411	-8.64283	-9.09656	-7.19488	-9.06573	-9.13188	-8.53558	-8.76468	-7.62227	-5.41244	-6.12762	-6.17232	-5.88149	-6.17232
ABCA2@hsa-miR-183-5p.2@7mer-1a	ABCA2	hsa-miR-183-5p.2	7mer-1a	-9.01435	-9.02977	-8.08771	-4.24825	-8.46768	-8.6791	-5.99969	-8.77897	-9.23887	-8.76124	-9.24027	-8.50174	-8.62926	-8.52111	-9.0046	-9.08084	-9.07825	-8.47892	-9.41365	-8.94237	-6.89997	-8.68667	-8.96022	-8.94254	-7.62227	-8.53694	-8.95237	-9.00654	-8.56923	-8.80826	-8.73721	-8.69345	-8.70411	-8.64283	-9.09656	-7.19488	-9.06573	-9.13188	-8.53558	-8.76468	-7.62227	-5.41244	-6.12762	-6.17232	-5.24874	-6.17232
ABCA2@hsa-miR-330-3p@7mer-m8	ABCA2	hsa-miR-330-3p	7mer-m8	-9.01435	-9.02977	-8.08771	-8.48965	-8.46768	-8.6791	-5.99969	-8.77897	-9.23887	-8.76124	-9.24027	-8.50174	-8.62926	-8.52111	-9.0046	-9.08084	-9.07825	-8.47892	-9.41365	-8.94237	-9.17395	-8.68667	-8.96022	-8.94254	-9.03466	-8.53694	-8.95237	-9.00654	-8.56923	-8.80826	-8.73721	-8.69345	-8.70411	-8.64283	-9.09656	-7.19488	-9.06573	-9.13188	-8.53558	-8.76468	-7.62227	-5.41244	-6.12762	-6.17232	-5.88149	-6.17232
ABCA2@hsa-miR-495-3p@7mer-m8	ABCA2	hsa-miR-495-3p	7mer-m8	-9.01435	-9.02977	-8.08771	-8.48965	-8.46768	-8.6791	-5.99969	-8.77897	-9.23887	-8.76124	-9.24027	-8.50174	-8.62926	-5.61514	-9.0046	-9.08084	-9.07825	-8.47892	-9.41365	-8.94237	-9.17395	-8.68667	-8.96022	-8.94254	-9.03466	-8.53694	-8.95237	-9.00654	-8.56923	-8.80826	-8.73721	-5.3803	-8.70411	-8.64283	-9.09656	-7.19488	-9.06573	-9.13188	-8.53558	-8.76468	-7.62227	-5.41244	-6.12762	-6.17232	-5.88149	-6.17232
ABCA3@hsa-miR-133a-3p.1@7mer-m8	ABCA3	hsa-miR-133a-3p.1	7mer-m8	-4.6763	-5.54485	-3.07708	-8.64356	-4.54526	-4.92447	-5.84174	-5.47442	-4.26294	-8.48308	-8.86803	-5.7604	-5.02631	-5.58079	-8.53703	-6.12762	-8.77294	-4.99991	-4.78963	-8.08771	-8.91097	-5.54485	-8.77393	-5.21639	-5.31605	-4.43876	-8.6007	-6.08407	-8.51532	-5.58079	-8.68071	-5.28334	-5.61514	-8.51928	-6.89997	-5.02631	-8.86096	-5.24874	-6.81774	-4.69807	-3.99138	-5.50715	-4.97545	-5.84174	-6.81774	-5.68323
ABCA8@hsa-miR-374b-5p@8mer	ABCA8	hsa-miR-374b-5p	8mer	-5.0531	-8.08771	-5.68323	-5.80195	-7.82491	-5.92043	-5.35129	-6.66999	-6.04227	-7.08751	-6.98945	-6.08407	-5.02631	-5.58079	-5.61514	0.0692241	-8.77592	-5.61514	-8.53162	-5.88149	-7.45558	-5.80195	-6.04227	-7.82491	-6.60313	-8.08771	-7.19488	-6.08407	-5.3803	-7.19488	-5.99969	-6.17232	-7.45558	-6.36859	-7.82491	-5.02631	-6.60313	-8.50559	-7.82491	-6.81774	-1.163	-0.402927	-8.47679	-5.92043	-5.80195	-5.31605
ABCA9@hsa-miR-142-3p.1@7mer-1a	ABCA9	hsa-miR-142-3p.1	7mer-1a	-5.50715	-5.58079	-7.62227	-5.80195	-7.45558	-7.62227	-5.41244	-7.08751	-4.61785	-7.82491	-7.31638	-6.48066	-5.3803	-5.61514	-5.61514	-7.31638	-8.52034	-7.45558	-8.08771	-6.48066	-6.98945	-4.81065	-6.31589	-7.08751	-5.31605	-7.45558	-8.48606	-8.50003	-5.65191	-5.84174	-6.17232	-6.36859	-5.47442	-5.02631	-5.72304	-4.81065	-7.08751	-8.08771	-7.82491	-6.81774	-7.82491	-4.56202	-8.55159	-5.80195	-8.08771	-6.12762
ABCA9@hsa-miR-151a-3p@7mer-m8	ABCA9	hsa-miR-151a-3p	7mer-m8	-5.50715	-5.58079	-7.62227	-5.80195	-7.45558	-7.62227	-6.60313	-7.08751	-6.26491	-7.82491	-7.31638	-6.48066	-5.3803	-8.08771	-7.82491	-7.31638	-8.52034	-7.45558	-8.08771	-6.48066	-6.98945	-6.54047	-6.31589	-7.08751	-7.31638	-7.45558	-8.48606	-5.84174	-7.45558	-5.84174	-7.82491	-6.36859	-7.82491	-6.42285	-7.62227	-7.62227	-7.08751	-8.08771	-7.82491	-6.81774	-7.82491	-5.24874	-8.55159	-5.84174	-5.80195	-5.65191
ABCA9@hsa-miR-185-5p@7mer-1a	ABCA9	hsa-miR-185-5p	7mer-1a	-5.50715	-8.08771	-7.62227	-5.80195	-7.45558	-7.62227	-6.60313	-7.08751	-6.26491	-7.82491	-7.31638	-6.48066	-5.3803	-8.08771	-7.82491	-7.31638	-8.52034	-7.45558	-8.08771	-6.48066	-6.98945	-6.54047	-6.31589	-7.08751	-7.31638	-7.45558	-8.48606	-8.50003	-7.45558	-7.82491	-7.82491	-6.36859	-7.82491	-6.42285	-7.62227	-7.62227	-7.08751	-8.08771	-7.82491	-6.81774	-7.82491	-8.51137	-8.55159	-8.46415	-8.08771	-8.52576
ABCA9@hsa-miR-212-5p@7mer-1a	ABCA9	hsa-miR-212-5p	7mer-1a	-5.50715	-8.08771	-7.62227	-5.80195	-7.45558	-7.62227	-6.60313	-7.08751	-6.26491	-7.82491	-7.31638	-6.48066	-5.3803	-8.08771	-7.82491	-7.31638	-8.52034	-7.45558	-8.08771	-6.48066	-6.98945	-5.44524	-6.31589	-7.08751	-7.31638	-7.45558	-8.48606	-8.50003	-7.45558	-5.84174	-7.82491	-6.36859	-7.82491	-6.42285	-7.62227	-7.62227	-7.08751	-8.08771	-7.82491	-6.81774	-7.82491	-5.24874	-8.55159	-6.17232	-8.08771	-6.12762
ABCA9@hsa-miR-338-3p@7mer-1a	ABCA9	hsa-miR-338-3p	7mer-1a	-5.50715	-8.08771	-7.62227	-5.80195	-7.45558	-7.62227	-6.60313	-7.08751	-6.26491	-7.82491	-7.31638	-6.48066	-5.3803	-8.08771	-7.82491	-7.31638	-8.52034	-7.45558	-8.08771	-4.8312	-6.98945	-6.54047	-6.31589	-7.08751	-7.31638	-7.45558	-8.48606	-8.50003	-7.45558	-7.82491	-7.82491	-6.36859	-7.82491	-6.42285	-7.62227	-7.62227	-7.08751	-8.08771	-7.82491	-6.81774	-7.82491	-8.51137	-8.55159	-8.46415	-8.08771	-8.52576
ABCA9@hsa-miR-370-3p@7mer-1a	ABCA9	hsa-miR-370-3p	7mer-1a	-5.50715	-8.08771	-7.62227	-5.80195	-7.45558	-7.62227	-6.60313	-7.08751	-6.26491	-7.82491	-7.31638	-6.48066	-5.3803	-8.08771	-7.82491	-7.31638	-8.52034	-7.45558	-8.08771	-6.48066	-6.98945	-6.54047	-6.31589	-7.08751	-7.31638	-7.45558	-8.48606	-8.50003	-7.45558	-7.82491	-7.82491	-6.36859	-7.82491	-6.42285	-7.62227	-7.62227	-7.08751	-8.08771	-7.82491	-6.81774	-7.82491	-8.51137	-8.55159	-8.46415	-8.08771	-8.52576
ABCA9@hsa-miR-377-3p@7mer-m8	ABCA9	hsa-miR-377-3p	7mer-m8	-5.50715	-1.162	-7.62227	-5.80195	-7.45558	-7.62227	-6.60313	-7.08751	-3.36899	-7.82491	-7.31638	-6.48066	-5.3803	-8.08771	-7.82491	-6.08407	-8.52034	-7.45558	-8.08771	-6.48066	-6.98945	-6.54047	-6.31589	-7.08751	-7.31638	-7.45558	-8.48606	-8.50003	-7.45558	-5.84174	-5.61514	-6.36859	-7.82491	-6.42285	-5.72304	-7.62227	-7.08751	-8.08771	-7.82491	-6.81774	-7.82491	-8.51137	-6.08407	-5.92043	-8.08771	-8.52576
ABCA9@hsa-miR-421@7mer-m8	ABCA9	hsa-miR-421	7mer-m8	-5.50715	-8.08771	-7.62227	-5.80195	-7.45558	-7.62227	-6.60313	-7.08751	-6.26491	-7.82491	-7.31638	-6.48066	-5.3803	-8.08771	-7.82491	-7.31638	-8.52034	-7.45558	-8.08771	-6.48066	-6.98945	-6.54047	-6.31589	-7.08751	-7.31638	-7.45558	-8.48606	-8.50003	-7.45558	-5.84174	-7.82491	-6.36859	-7.82491	-6.42285	-7.62227	-7.62227	-7.08751	-8.08771	-7.82491	-6.81774	-7.82491	-8.51137	-8.55159	-8.46415	-8.08771	-8.52576
ABCA9@hsa-miR-423-5p@7mer-m8	ABCA9	hsa-miR-423-5p	7mer-m8	-4.43876	-8.08771	-7.62227	-5.80195	-7.45558	-7.62227	-5.16107	-7.08751	-6.26491	-6.17232	-7.31638	-6.48066	-5.3803	-8.08771	-7.82491	-7.31638	-8.52034	-7.45558	-8.08771	-6.48066	-6.98945	-4.56202	-6.31589	-7.08751	-7.31638	-7.45558	-8.48606	-5.84174	-5.47442	-5.44524	-5.84174	-4.99991	-7.82491	-6.42285	-7.62227	-4.81065	-7.08751	-5.24874	-7.82491	-6.81774	-7.82491	-8.51137	-5.72304	-5.72304	-4.54526	-6.12762
ABCA9@hsa-miR-483-3p.1@8mer	ABCA9	hsa-miR-483-3p.1	8mer	-5.50715	-8.08771	-7.62227	-5.80195	-7.45558	-7.62227	-6.60313	-7.08751	-6.26491	-7.82491	-7.31638	-6.48066	-5.3803	-8.08771	-7.82491	-7.31638	-8.52034	-7.45558	-8.08771	-6.48066	-6.98945	-6.54047	-6.31589	-7.08751	-7.31638	-7.45558	-5.84174	-6.08407	-7.45558	-7.82491	-7.82491	-6.36859	-7.82491	-6.42285	-7.62227	-7.62227	-7.08751	-8.08771	-7.82491	-6.81774	-7.82491	-8.51137	-6.08407	-8.46415	-8.08771	-8.52576
ABCA9@hsa-miR-485-5p@7mer-m8	ABCA9	hsa-miR-485-5p	7mer-m8	-5.50715	-8.08771	-4.29369	-5.80195	-7.45558	-7.62227	-6.60313	-7.08751	-6.26491	-7.82491	-7.31638	-6.48066	-5.3803	-8.08771	-7.82491	-7.31638	-8.52034	-7.45558	-8.08771	-6.48066	-6.98945	-6.54047	-6.31589	-7.08751	-7.31638	-7.45558	-8.48606	-8.50003	-7.45558	-7.82491	-7.82491	-6.36859	-7.82491	-6.42285	-7.62227	-7.62227	-7.08751	-8.08771	-7.82491	-6.81774	-7.82491	-8.51137	-8.55159	-8.46415	-8.08771	-8.52576
ABCA9@hsa-miR-665@7mer-1a	ABCA9	hsa-miR-665	7mer-1a	-5.50715	-5.7604	-7.62227	-5.80195	-7.45558	-7.62227	-6.60313	-7.08751	-4.30895	-7.82491	-5.7604	-5.61514	-5.3803	-5.61514	-5.61514	-6.08407	-8.52034	-7.45558	-8.08771	-6.48066	-6.98945	-4.81065	-6.31589	-7.08751	-5.31605	-7.45558	-8.48606	-8.50003	-7.45558	-7.82491	-5.95969	-6.36859	-7.82491	-6.42285	-7.62227	-7.62227	-7.08751	-8.08771	-7.82491	-6.81774	-7.82491	-8.51137	-6.08407	-5.80195	-5.80195	-6.12762
ABCB10@hsa-miR-148a-3p@7mer-1a	ABCB10	hsa-miR-148a-3p	7mer-1a	-4.54526	-5.99969	-4.3579	-6.42285	-4.90247	-5.50715	-5.84174	-5.47442	-4.87996	-6.31589	-6.12762	-5.72304	-4.63987	-6.60313	-5.10866	-6.12762	-6.54047	-5.7604	-4.56202	-3.21263	-5.7604	-5.24874	-5.54485	-5.7604	-5.24874	-5.50715	-5.95969	-6.42285	-6.17232	-6.04227	-6.31589	-4.71664	-5.95969	-5.28334	-6.04227	-4.15909	-5.0796	-5.68323	-4.61785	-4.85625	-3.41282	-5.95969	-6.66999	-6.60313	-5.18863	-6.21741
ABCB10@hsa-miR-183-5p.1@8mer	ABCB10	hsa-miR-183-5p.1	8mer	-4.54526	-5.99969	-4.3579	-6.42285	-4.90247	-5.50715	-5.92043	-5.47442	-4.87996	-6.31589	-6.12762	-5.72304	-4.63987	-6.60313	-5.80195	-5.95969	-6.54047	-5.7604	-5.88149	-5.0796	-5.7604	-5.58079	-5.54485	-5.7604	-5.24874	-5.50715	-5.95969	-6.42285	-6.17232	-6.04227	-6.31589	-5.0796	-5.95969	-5.28334	-6.04227	-5.16107	-5.0796	-7.82491	-5.47442	-4.85625	-5.28334	-5.95969	-6.66999	-6.60313	-6.60313	-6.21741
ABCB10@hsa-miR-219a-5p@8mer	ABCB10	hsa-miR-219a-5p	8mer	-4.54526	-5.61514	-4.3579	-6.42285	-4.90247	-5.50715	-5.92043	-5.47442	-4.87996	-6.31589	-6.12762	-5.72304	-4.63987	-6.60313	-5.80195	-6.12762	-6.54047	-5.7604	-5.88149	-5.0796	-5.7604	-5.58079	-5.54485	-5.7604	-5.24874	-5.50715	-5.95969	-6.42285	-6.17232	-6.04227	-6.31589	-5.0796	-5.95969	-5.28334	-6.04227	-5.16107	-5.0796	-7.82491	-5.47442	-4.85625	-5.28334	-5.95969	-6.66999	-6.60313	-5.18863	-6.21741
ABCB11@hsa-miR-101-3p.2@7mer-1a	ABCB11	hsa-miR-101-3p.2	7mer-1a	-4.95209	-4.85625	-4.71664	-4.59924	-4.90247	-5.7604	-6.08407	-5.50715	-5.13441	-6.31589	-5.95969	-5.99969	-4.54526	-5.41244	-5.72304	-6.42285	-5.7604	-5.7604	-3.68826	-5.47442	-5.54485	-4.76625	-5.7604	-5.47442	-4.69807	-4.63987	-6.21741	-5.95969	-5.95969	-6.36859	-6.08407	-5.24874	-5.13441	-5.35129	-5.41244	-4.76625	-5.0531	-5.80195	-5.72304	-4.71664	-4.2776	-5.99969	-5.7604	-5.72304	-4.8312	-5.68323
ABCB11@hsa-miR-155-5p@7mer-m8	ABCB11	hsa-miR-155-5p	7mer-m8	-4.95209	-5.92043	-4.71664	-4.59924	-4.90247	-5.7604	-6.08407	-5.50715	-5.13441	-6.31589	-5.95969	-5.99969	-5.50715	-5.68323	-5.72304	-6.42285	-6.08407	-5.7604	-5.10866	-5.47442	-5.54485	-5.72304	-5.7604	-5.47442	-5.47442	-4.63987	-6.21741	-6.12762	-5.95969	-6.36859	-6.31589	-5.24874	-5.92043	-5.35129	-5.41244	-5.35129	-5.0531	-5.80195	-5.72304	-4.71664	-5.10866	-5.99969	-6.12762	-6.60313	-6.48066	-5.68323
ABCB11@hsa-miR-203a-3p.1@8mer	ABCB11	hsa-miR-203a-3p.1	8mer	-4.95209	-5.58079	-4.71664	-4.59924	-4.3579	-5.7604	-6.08407	-5.50715	-5.13441	-5.80195	-5.95969	-5.99969	-5.50715	-5.41244	-5.21639	-6.08407	-6.08407	-5.7604	-5.10866	-5.47442	-5.54485	-5.72304	-5.7604	-5.47442	-5.47442	-4.63987	-6.21741	-6.12762	-5.95969	-6.36859	-6.31589	-5.24874	-5.92043	-5.35129	-5.41244	-5.35129	-5.0531	-5.80195	-5.72304	-4.71664	-4.2776	-5.99969	-6.12762	-6.60313	-5.54485	-5.61514
ABCB11@hsa-miR-26a-5p@8mer	ABCB11	hsa-miR-26a-5p	8mer	-4.95209	-5.92043	-4.71664	-4.59924	-4.90247	-5.7604	-6.08407	-5.50715	-5.13441	-6.31589	-5.95969	-5.99969	-5.50715	-5.68323	-5.72304	-6.42285	-6.08407	-5.7604	-5.10866	-5.47442	-5.54485	-5.72304	-5.7604	-5.47442	-5.47442	-1.93065	-6.21741	-6.12762	-5.95969	-6.36859	-6.31589	-5.24874	-5.92043	-5.35129	-5.41244	-5.35129	-5.0531	-5.80195	-5.72304	-4.71664	-5.10866	-5.99969	-6.12762	-6.04227	-6.48066	-6.66999
ABCB11@hsa-miR-33a-5p@7mer-m8	ABCB11	hsa-miR-33a-5p	7mer-m8	-4.95209	-5.92043	-4.71664	-4.59924	-4.90247	-5.7604	-6.08407	-5.50715	-5.13441	-6.31589	-5.95969	-5.99969	-5.50715	-5.68323	-5.72304	-6.42285	-6.08407	-5.7604	-5.10866	-5.47442	-5.54485	-5.72304	-5.7604	-5.47442	-5.47442	-4.63987	-6.21741	-6.12762	-5.95969	-6.36859	-6.31589	-5.24874	-5.50715	-5.35129	-5.41244	-4.76625	-5.0531	-5.80195	-5.72304	-4.71664	-5.10866	-5.99969	-6.12762	-6.60313	-6.48066	-6.66999
ABCB11@hsa-miR-374a-5p@7mer-1a	ABCB11	hsa-miR-374a-5p	7mer-1a	-4.95209	-5.92043	-4.71664	-4.59924	-4.90247	-5.7604	-6.08407	-5.50715	-5.13441	-6.31589	-5.95969	-5.99969	-5.50715	-5.68323	-5.72304	-6.42285	-6.08407	-5.7604	-5.10866	-5.47442	-5.54485	-5.72304	-5.7604	-5.47442	-5.47442	-4.63987	-6.21741	-6.12762	-5.95969	-6.36859	-6.31589	-5.24874	-5.92043	-5.35129	-5.41244	-5.35129	-5.0531	-5.80195	-5.72304	-4.71664	-5.10866	-5.99969	-6.12762	-6.60313	-6.48066	-6.66999
ABCB11@hsa-miR-582-5p@7mer-1a	ABCB11	hsa-miR-582-5p	7mer-1a	-4.95209	-5.92043	-4.71664	-4.59924	-4.90247	-5.7604	-6.08407	-5.50715	-5.13441	-5.80195	-5.95969	-5.99969	-5.50715	-5.68323	-5.72304	-6.42285	-6.08407	-5.7604	-5.10866	-5.47442	-5.54485	-5.72304	-5.7604	-5.47442	-5.47442	-4.63987	-6.21741	-6.12762	-5.95969	-6.36859	-6.31589	-5.24874	-5.92043	-5.35129	-5.41244	-5.35129	-5.0531	-5.80195	-5.72304	-4.71664	-5.10866	-5.99969	-6.12762	-6.60313	-5.0796	-6.66999
ABCB5@hsa-miR-33a-5p@7mer-1a	ABCB5	hsa-miR-33a-5p	7mer-1a	-5.7604	-8.08771	-8.08771	-5.95969	-7.31638	-7.62227	-7.08751	-7.08751	-6.7411	-7.82491	-8.47457	-6.81774	-5.58079	-8.08771	-7.82491	-7.62227	-8.51876	-8.08771	-8.48023	-6.81774	-7.08751	-7.31638	-6.7411	-7.08751	-8.08771	-7.19488	-8.51449	-8.53581	-7.62227	-7.82491	-8.46475	-6.7411	-8.08771	-6.42285	-7.62227	-8.08771	-7.31638	-8.08771	-7.82491	-6.66999	-8.08771	-8.51246	-8.48415	-7.31638	-8.08771	-6.12762
ABCB6@hsa-miR-29a-3p@8mer	ABCB6	hsa-miR-29a-3p	8mer	-5.0531	-6.12762	-5.68323	-4.54526	-8.62769	-5.50715	-5.92043	-6.26491	-7.62227	-7.19488	-8.08771	-6.81774	-5.3803	-5.95969	-6.81774	-6.21741	-8.5257	-5.99969	-5.0531	-6.04227	-8.50915	-8.53889	-5.84174	-5.72304	-6.08407	-8.08771	-5.88149	-6.7411	-7.82491	-5.84174	-8.08771	-7.82491	-5.92043	-7.62227	-7.19488	-5.02631	-5.21639	-8.08771	-5.47442	-4.69807	-6.12762	-5.28334	-6.12762	-6.42285	-6.36859	-6.12762
ABCB7@hsa-miR-1-3p@7mer-m8	ABCB7	hsa-miR-1-3p	7mer-m8	-5.24874	-7.82491	-5.58079	-4.6763	-5.80195	-4.69807	-6.17232	-6.42285	-5.21639	-6.48066	-6.12762	-6.17232	-5.31605	-6.66999	-6.7411	-6.89997	-6.7411	-5.47442	-5.92043	-5.7604	-6.12762	-5.80195	-5.7604	-6.31589	-5.80195	-6.21741	-7.31638	-6.66999	-6.60313	-6.98945	-6.60313	-5.65191	-6.48066	-5.68323	-6.26491	-5.84174	-5.3803	-6.81774	-5.21639	-5.80195	-6.48066	-8.47716	-5.92043	-7.82491	-6.89997	-8.46146
ABCB7@hsa-miR-148a-3p@8mer	ABCB7	hsa-miR-148a-3p	8mer	-5.24874	-7.82491	-5.58079	-4.6763	-5.80195	-6.36859	-6.17232	-6.42285	-5.21639	-6.48066	-6.12762	-6.17232	-5.31605	-6.66999	-6.7411	-6.89997	-6.7411	-6.66999	-5.92043	-5.7604	-6.12762	-5.80195	-5.7604	-6.31589	-5.80195	-6.21741	-7.31638	-6.66999	-6.60313	-6.98945	-6.60313	-5.65191	-6.48066	-5.68323	-6.26491	-5.84174	-5.3803	-6.81774	-7.08751	-5.80195	-6.48066	-8.47716	-7.45558	-6.17232	-6.89997	-8.46146
ABCB7@hsa-miR-19a-3p@7mer-m8	ABCB7	hsa-miR-19a-3p	7mer-m8	-5.24874	-5.7604	-5.58079	-4.6763	-5.80195	-5.21639	-5.92043	-6.42285	-5.21639	-5.95969	-6.12762	-6.17232	-5.31605	-5.35129	-5.21639	-6.08407	-5.28334	-5.47442	-4.04882	-4.69807	-6.12762	-5.80195	-5.7604	-6.31589	-5.0531	-3.76967	-7.31638	-6.66999	-6.60313	-6.98945	-6.60313	-5.65191	-5.61514	-5.68323	-6.26491	-5.84174	-5.3803	-6.81774	-7.08751	-5.80195	-4.00644	-8.47716	-5.92043	-5.84174	-6.89997	-8.46146
ABCB7@hsa-miR-301b-3p@7mer-m8	ABCB7	hsa-miR-301b-3p	7mer-m8	-5.24874	-7.82491	-5.58079	-4.6763	-5.80195	-6.36859	-6.17232	-6.42285	-5.21639	-6.48066	-6.12762	-6.17232	-5.31605	-6.66999	-6.7411	-6.89997	-6.7411	-6.66999	-5.92043	-5.7604	-6.12762	-5.80195	-5.7604	-1.28121	-5.80195	-3.76967	-7.31638	-6.66999	-6.60313	-6.98945	-6.60313	-5.65191	-6.48066	-5.68323	-6.26491	-5.84174	-5.3803	-6.81774	-7.08751	-5.80195	-6.48066	-8.47716	-7.45558	-6.17232	-6.89997	-8.46146
ABCB7@hsa-miR-30a-5p@7mer-1a	ABCB7	hsa-miR-30a-5p	7mer-1a	-5.24874	-7.82491	-5.58079	-4.6763	-5.80195	-6.36859	-6.17232	-6.42285	-5.21639	-6.48066	-6.12762	-6.17232	-5.31605	-6.66999	-6.7411	-6.89997	-6.7411	-6.66999	-5.92043	-5.7604	-6.12762	-5.80195	-5.7604	-6.31589	-5.80195	-6.21741	-7.31638	-6.66999	-6.60313	-6.98945	-6.60313	-5.65191	-6.48066	-5.68323	-6.26491	-5.84174	-5.3803	-6.81774	-7.08751	-5.80195	-6.48066	-8.47716	-7.45558	-7.82491	-6.89997	-8.46146
ABCB7@hsa-miR-365a-3p@7mer-m8	ABCB7	hsa-miR-365a-3p	7mer-m8	-5.24874	-7.82491	-5.58079	-3.33658	-4.69807	-6.36859	-5.72304	-6.42285	-4.38915	-6.48066	-6.12762	-6.17232	-5.31605	-6.66999	-6.7411	-6.89997	-6.7411	-6.66999	-5.92043	-5.7604	-6.12762	-5.80195	-5.18863	-6.31589	-5.80195	-6.21741	-7.31638	-6.66999	-6.60313	-6.98945	-6.60313	-5.65191	-5.61514	-5.68323	-5.0531	-4.92447	-5.3803	-6.81774	-7.08751	-5.80195	-4.58162	-8.47716	-7.45558	-7.82491	-6.89997	-8.46146
ABCB7@hsa-miR-499a-5p@8mer	ABCB7	hsa-miR-499a-5p	8mer	-4.37277	-7.82491	-3.3189	-4.6763	-5.80195	-6.36859	-5.92043	-5.31605	-5.21639	-5.95969	-6.12762	-5.58079	-4.42311	-6.66999	-6.7411	-6.89997	-6.7411	-5.47442	-5.92043	-5.7604	-5.0531	-5.80195	-5.7604	-6.31589	-5.80195	-4.29369	-7.31638	-5.95969	-6.60313	-6.98945	-6.60313	-4.90247	-6.48066	-5.68323	-6.26491	-5.84174	-5.3803	-5.3803	-5.21639	-5.80195	-6.48066	-8.47716	-7.45558	-6.17232	-6.89997	-8.46146
ABCB7@hsa-miR-505-3p.1@8mer	ABCB7	hsa-miR-505-3p.1	8mer	-4.37277	-7.82491	-5.58079	-4.6763	-5.80195	-6.36859	-6.17232	-6.42285	-5.21639	-5.95969	-6.12762	-6.17232	-5.31605	-6.66999	-6.7411	-6.89997	-6.7411	-5.47442	-5.92043	-5.7604	-6.12762	-5.80195	-5.18863	-6.31589	-5.80195	-6.21741	-7.31638	-5.95969	-6.60313	-6.98945	-6.08407	-5.65191	-6.48066	-5.68323	-4.43876	-5.84174	-5.3803	-6.81774	-7.08751	-5.80195	-6.48066	-5.24874	-7.45558	-7.82491	-5.72304	-8.46146
ABCB9@hsa-miR-128-3p@8mer	ABCB9	hsa-miR-128-3p	8mer	-8.57606	-8.61994	-6.31589	-8.55811	-7.82491	-8.57993	-6.60313	-8.62938	-8.90436	-8.5153	-8.91436	-8.49283	-8.55633	-5.58079	-8.60354	-8.74787	-8.76314	-6.89997	-9.01164	-8.51613	-5.35129	-8.55741	-8.78323	-8.76275	-8.70249	-8.56877	-8.69685	-8.84225	-8.50143	-8.53711	-8.67794	-8.59641	-8.60072	-5.24874	-8.82886	-7.31638	-8.8827	-6.26491	-7.45558	-8.58932	-6.21741	-5.44524	-6.08407	-6.21741	-5.54485	-6.21741
ABCB9@hsa-miR-196a-5p@7mer-m8	ABCB9	hsa-miR-196a-5p	7mer-m8	-8.57606	-8.61994	-6.31589	-8.55811	-7.82491	-8.57993	-5.80195	-8.62938	-8.90436	-8.5153	-8.91436	-8.49283	-8.55633	-5.58079	-8.60354	-8.74787	-8.76314	-6.89997	-9.01164	-8.51613	-8.90805	-8.55741	-8.78323	-8.76275	-8.70249	-8.56877	-8.69685	-8.84225	-5.61514	-8.53711	-8.67794	-8.59641	-8.60072	-8.511	-8.82886	-7.31638	-5.80195	-8.74256	-7.45558	-4.69807	-6.21741	-5.44524	-6.08407	-5.84174	-6.48066	-6.21741
ABCB9@hsa-miR-24-3p@8mer	ABCB9	hsa-miR-24-3p	8mer	-1.92998	-4.95209	-1.99185	-8.55811	-3.82636	-4.06168	-5.18863	-5.0531	-3.02056	-4.42311	-5.16107	-3.0828	-2.40873	-2.43052	-3.39517	-3.91527	-5.28334	-3.93957	-4.56202	-3.43911	-2.78093	-4.34105	-3.99138	-2.70063	-4.45657	-2.75488	-5.50715	-5.31605	-4.81065	-5.58079	-4.74024	-3.17676	-4.71664	-2.35849	-3.81476	-3.68826	-3.00997	-3.71295	-1.64718	-2.03784	-4.52515	-4.87996	-2.41509	-5.44524	-3.79184	-4.71664
ABCB9@hsa-miR-27a-3p@8mer	ABCB9	hsa-miR-27a-3p	8mer	-8.57606	-8.61994	-6.31589	-8.55811	-7.82491	-8.57993	-6.60313	-8.62938	-8.90436	-8.5153	-8.91436	-8.49283	-8.55633	-7.62227	-8.60354	-8.74787	-8.76314	-6.89997	-9.01164	-8.51613	-8.90805	-8.55741	-8.78323	-8.76275	-8.70249	-8.56877	-8.69685	-8.84225	-5.88149	-8.53711	-8.67794	-8.59641	-8.60072	-8.511	-8.82886	-7.31638	-8.8827	-8.74256	-7.45558	-8.58932	-6.21741	-5.44524	-6.08407	-6.21741	-6.48066	-6.21741
ABCB9@hsa-miR-873-5p.2@8mer	ABCB9	hsa-miR-873-5p.2	8mer	-8.57606	-8.61994	-6.31589	-8.55811	-7.82491	-8.57993	-6.60313	-8.62938	-8.90436	-8.5153	-8.91436	-5.7604	-8.55633	-7.62227	-8.60354	-8.74787	-8.76314	-6.89997	-9.01164	-8.51613	-8.90805	-8.55741	-8.78323	-8.76275	-8.70249	-8.56877	-8.69685	-8.84225	-8.50143	-8.53711	-8.67794	-8.59641	-8.60072	-8.511	-8.82886	-7.31638	-8.8827	-8.74256	-7.45558	-8.58932	-6.21741	-5.44524	-6.08407	-6.21741	-6.48066	-6.21741
ABCB9@hsa-miR-98-5p@7mer-m8	ABCB9	hsa-miR-98-5p	7mer-m8	-8.57606	-8.61994	-6.31589	-8.55811	-7.82491	-8.57993	-6.60313	-8.62938	-8.90436	-6.31589	-8.91436	-5.7604	-8.55633	-7.62227	-8.60354	-8.74787	-8.76314	-6.89997	-9.01164	-8.51613	-8.90805	-8.55741	-8.78323	-8.76275	-8.70249	-8.56877	-8.69685	-8.84225	-8.50143	-8.53711	-8.67794	-8.59641	-8.60072	-8.511	-8.82886	-7.31638	-8.8827	-8.74256	-7.45558	-4.69807	-6.21741	-5.44524	-6.08407	-6.21741	-6.48066	-6.21741
ABCC10@hsa-let-7d-5p@7mer-m8	ABCC10	hsa-let-7d-5p	7mer-m8	-6.54047	-8.08771	-6.26491	-8.08771	-8.78608	-5.88149	-5.99969	-8.51039	-8.63149	-7.82491	-8.75758	-7.45558	-6.26491	-5.58079	-8.08771	-7.62227	-8.79313	-7.31638	-5.50715	-7.62227	-8.84879	-8.53787	-8.47749	-7.82491	-8.08771	-8.82124	-6.36859	-8.63862	-8.08771	-6.89997	-8.59299	-8.70768	-7.82491	-8.49563	-8.60273	-5.7604	-4.97545	-8.73115	-6.36859	-5.0796	-7.62227	-5.54485	-6.26491	-6.48066	-7.45558	-6.17232
ABCC10@hsa-miR-374c-5p@8mer	ABCC10	hsa-miR-374c-5p	8mer	-6.54047	-8.08771	-6.26491	-8.08771	-8.78608	-5.88149	-5.99969	-8.51039	-8.63149	-7.82491	-8.75758	-7.45558	-6.26491	-7.19488	-8.08771	-7.62227	-8.79313	-7.31638	-8.08771	-7.62227	-8.84879	-8.53787	-8.47749	-7.82491	-8.08771	-8.82124	-6.36859	-8.63862	-8.08771	-6.89997	-8.59299	-8.70768	-7.82491	-4.32542	-8.60273	-5.7604	-8.08771	-8.73115	-6.36859	-5.0796	-7.62227	-5.54485	-6.26491	-6.48066	-7.45558	-6.17232
ABCC12@hsa-miR-136-5p@8mer	ABCC12	hsa-miR-136-5p	8mer	-8.47189	-8.5086	-8.08771	-8.08771	-8.70564	-8.50641	-7.45558	-8.4908	-8.57941	-8.08771	-8.7939	-7.31638	-6.98945	-8.50219	-8.08771	-8.5577	-8.8153	-8.5646	-8.97951	-8.5493	-8.72063	-8.5102	-8.65849	-8.5942	-8.54399	-8.62893	-8.55013	-8.70861	-8.08771	-8.51289	-8.64859	-8.61633	-8.5343	-7.62227	-8.55092	-8.47375	-8.61632	-8.7396	-8.53777	-7.62227	-8.08771	-8.47173	-7.45558	-6.89997	-8.54597	-8.49498
ABCC12@hsa-miR-153-3p@8mer	ABCC12	hsa-miR-153-3p	8mer	-8.47189	-8.5086	-8.08771	-8.08771	-8.70564	-8.50641	-7.45558	-8.4908	-8.57941	-8.08771	-8.7939	-7.31638	-6.98945	-8.50219	-8.08771	-8.5577	-8.8153	-8.5646	-8.97951	-8.5493	-8.72063	-8.5102	-8.65849	-8.5942	-8.54399	-8.62893	-8.55013	-8.70861	-8.08771	-8.51289	-8.64859	-8.61633	-8.5343	-7.62227	-8.55092	-8.47375	-8.61632	-8.7396	-8.53777	-7.62227	-8.08771	-8.47173	-7.45558	-6.89997	-8.54597	-8.49498
ABCC12@hsa-miR-873-5p.1@8mer	ABCC12	hsa-miR-873-5p.1	8mer	-8.47189	-8.5086	-8.08771	-8.08771	-8.70564	-8.50641	-7.45558	-8.4908	-8.57941	-8.08771	-8.7939	-7.31638	-6.98945	-8.50219	-8.08771	-8.5577	-8.8153	-8.5646	-8.97951	-8.5493	-8.72063	-8.5102	-8.65849	-8.5942	-8.54399	-8.62893	-8.55013	-8.70861	-8.08771	-8.51289	-8.64859	-8.61633	-8.5343	-7.62227	-8.55092	-8.47375	-8.61632	-8.7396	-8.53777	-7.62227	-8.08771	-8.47173	-7.45558	-6.89997	-8.54597	-8.49498
ABCC1@hsa-miR-133b@7mer-1a	ABCC1	hsa-miR-133b	7mer-1a	-1.43576	-2.18419	-0.772901	-1.27317	-1.46096	-1.96955	-2.29494	-1.73885	-1.70548	-1.88398	-1.85732	-1.79003	-1.35591	-1.64133	-1.42809	-2.06152	-3.28823	-2.3002	-1.15837	-1.60862	-2.28131	-1.48617	-1.64814	-1.47842	-2.00246	-1.0886	-2.47678	-1.56628	-2.16266	-1.64086	-1.78199	-2.09435	-2.25285	-2.33378	-2.00949	-1.41993	-1.46052	-1.84471	-0.691867	-0.969402	-2.17076	-1.74764	-2.12915	-2.27132	-1.38347	-2.05212
ABCC1@hsa-miR-145-5p@7mer-1a	ABCC1	hsa-miR-145-5p	7mer-1a	-4.71664	-8.08771	-4.29369	-3.50414	-8.08771	-8.50369	-8.4873	-7.62227	-7.62227	-7.82491	-8.49439	-7.31638	-7.08751	-7.31638	-7.45558	-7.45558	-7.31638	-6.81774	-7.82491	-7.62227	-5.3803	-5.54485	-8.08771	-5.28334	-8.08771	-4.50849	-8.46834	-7.82491	-7.62227	-8.08771	-8.51493	-7.82491	-7.82491	-5.10866	-7.62227	-7.19488	-7.45558	-7.82491	-7.82491	-6.81774	-6.12762	-5.95969	-6.42285	-5.99969	-5.7604	-5.80195
ABCC1@hsa-miR-185-5p@8mer	ABCC1	hsa-miR-185-5p	8mer	-4.34105	-8.08771	-7.62227	-5.95969	-8.08771	-8.50369	-5.92043	-5.41244	-7.62227	-7.82491	-8.49439	-5.72304	-7.08751	-7.31638	-5.61514	-7.45558	-7.31638	-6.81774	-7.82491	-4.6763	-7.45558	-8.47525	-5.65191	-7.82491	-8.08771	-7.82491	-8.46834	-7.82491	-7.62227	-5.84174	-8.51493	-7.82491	-5.65191	-5.10866	-7.62227	-7.19488	-7.45558	-7.82491	-7.82491	-4.63987	-6.12762	-5.95969	-6.42285	-6.60313	-5.7604	-6.98945
ABCC1@hsa-miR-186-5p@7mer-m8	ABCC1	hsa-miR-186-5p	7mer-m8	-8.47205	-8.08771	-7.62227	-5.95969	-8.08771	-8.50369	-8.4873	-7.62227	-7.62227	-7.82491	-8.49439	-7.31638	-7.08751	-7.31638	-7.45558	-7.45558	-7.31638	-6.81774	-7.82491	-7.62227	-7.45558	-8.47525	-8.08771	-7.82491	-8.08771	-7.82491	-8.46834	-7.82491	-7.62227	-8.08771	-8.51493	-7.82491	-7.82491	-6.81774	-7.62227	-7.19488	-7.45558	-7.82491	-7.82491	-6.81774	-6.12762	-5.95969	-6.42285	-6.60313	-7.19488	-6.98945
ABCC1@hsa-miR-199a-5p@8mer	ABCC1	hsa-miR-199a-5p	8mer	-8.47205	-8.08771	-7.62227	-5.95969	-8.08771	-8.50369	-5.92043	-7.62227	-7.62227	-7.82491	-8.49439	-7.31638	-7.08751	-7.31638	-7.45558	-7.45558	-7.31638	-6.81774	-5.50715	-7.62227	-7.45558	-5.54485	-5.65191	-7.82491	-8.08771	-7.82491	-8.46834	-7.82491	-5.68323	-8.08771	-8.51493	-7.82491	-5.65191	-6.81774	-5.54485	-5.02631	-4.85625	-7.82491	-7.82491	-4.63987	-4.50849	-4.63987	-5.7604	-5.99969	-5.7604	-5.80195
ABCC1@hsa-miR-217@7mer-1a	ABCC1	hsa-miR-217	7mer-1a	-8.47205	-8.08771	-7.62227	-5.95969	-8.08771	-8.50369	-8.4873	-7.62227	-7.62227	-7.82491	-8.49439	-7.31638	-7.08751	-7.31638	-7.45558	-7.45558	-7.31638	-6.81774	-7.82491	-7.62227	-7.45558	-8.47525	-8.08771	-7.82491	-8.08771	-7.82491	-8.46834	-7.82491	-7.62227	-8.08771	-8.51493	-7.82491	-7.82491	-6.81774	-7.62227	-7.19488	-7.45558	-7.82491	-7.82491	-6.81774	-6.12762	-5.95969	-6.42285	-6.60313	-7.19488	-6.98945
ABCC1@hsa-miR-224-5p@7mer-1a	ABCC1	hsa-miR-224-5p	7mer-1a	-0.725766	-1.3702	-0.423082	-0.285328	-0.905446	-1.29611	-1.19149	-0.746239	-0.684787	-1.39168	-1.0931	-0.647207	-0.0677828	-0.836854	-0.93036	-1.82493	-2.3676	-1.41093	-0.607987	-0.802601	-1.73936	-0.419488	-0.704065	-0.631112	-1.07437	-0.516741	-1.87944	-0.62436	-1.65651	-0.939089	-1.11622	-1.2644	-0.974199	-1.44648	-1.56105	-0.111963	-0.116607	-1.75094	0.17552	-0.0137373	-1.94041	-0.717805	-1.64766	-1.61988	-0.363278	-1.38531
ABCC1@hsa-miR-3064-5p@8mer	ABCC1	hsa-miR-3064-5p	8mer	-8.47205	-5.58079	-3.02589	-2.82596	-4.00644	-4.49126	-5.84174	-4.97545	-4.38915	-5.88149	-5.80195	-4.90247	-4.47352	-4.97545	-5.10866	-4.95209	-5.88149	-6.81774	-4.65852	-5.16107	-5.3803	-4.95209	-5.18863	-3.8885	-5.3803	-3.54209	-5.61514	-5.84174	-5.50715	-5.84174	-6.21741	-5.0796	-5.65191	-5.10866	-4.69807	-4.63987	-4.85625	-7.82491	-4.1177	-2.8332	-3.58302	-5.02631	-5.35129	-5.65191	-4.56202	-5.02631
ABCC1@hsa-miR-330-5p@8mer	ABCC1	hsa-miR-330-5p	8mer	-2.98951	-4.69807	-1.62656	-2.13012	-2.5763	-2.4446	-4.81065	-2.44814	-2.48059	-5.16107	-3.57273	-4.13114	-1.65651	-3.73467	-2.95859	-4.18775	-5.88149	-3.93957	-2.80687	-2.7888	-3.3189	-2.71299	-3.16976	-2.34882	-4.21579	-2.2554	-4.76625	-4.15909	-4.45657	-4.10189	-5.58079	-3.13143	-3.76967	-2.95859	-4.54526	-2.54543	-2.28501	-4.29369	-1.77619	-1.89581	-3.93957	-3.59329	-3.33658	-5.24874	-2.79967	-3.91527
ABCC1@hsa-miR-7-5p@8mer	ABCC1	hsa-miR-7-5p	8mer	-8.47205	-8.08771	-7.62227	-5.95969	-8.08771	-8.50369	-8.4873	-7.62227	-7.62227	-7.82491	-8.49439	-7.31638	-7.08751	-7.31638	-7.45558	-7.45558	-7.31638	-6.81774	-7.82491	-7.62227	-7.45558	-8.47525	-8.08771	-7.82491	-8.08771	-7.82491	-8.46834	-6.04227	-7.62227	-8.08771	-8.51493	-7.82491	-7.82491	-6.81774	-7.62227	-7.19488	-7.45558	-7.82491	-7.82491	-6.81774	-6.12762	-5.95969	-6.42285	-6.60313	-7.19488	-6.98945
ABCC1@hsa-miR-873-5p.1@7mer-m8	ABCC1	hsa-miR-873-5p.1	7mer-m8	-8.47205	-5.58079	-3.23316	-3.50414	-4.81065	-4.92447	-5.92043	-4.97545	-3.7015	-4.95209	-5.47442	-7.31638	-4.90247	-5.3803	-5.21639	-6.08407	-7.31638	-6.81774	-5.50715	-7.62227	-4.61785	-8.47525	-5.65191	-4.58162	-5.3803	-4.15909	-5.61514	-5.44524	-5.68323	-5.84174	-8.51493	-7.82491	-5.65191	-6.81774	-7.62227	-5.02631	-4.85625	-7.82491	-5.3803	-6.81774	-3.93957	-5.95969	-5.54485	-5.99969	-7.19488	-5.65191
ABCC2@hsa-miR-186-5p@7mer-m8	ABCC2	hsa-miR-186-5p	7mer-m8	-5.47442	-6.7411	-6.66999	-5.31605	-6.04227	-6.31589	-6.98945	-6.26491	-6.26491	-7.08751	-6.81774	-6.60313	-5.68323	-7.62227	-6.31589	-7.08751	-7.31638	-6.66999	-7.19488	-6.36859	-6.60313	-6.81774	-6.21741	-6.60313	-6.89997	-6.21741	-7.82491	-7.62227	-7.08751	-7.08751	-8.08771	-6.17232	-7.45558	-6.21741	-6.81774	-7.19488	-6.48066	-7.45558	-6.66999	-5.72304	-7.45558	-7.19488	-7.19488	-7.08751	-7.31638	-8.4708
ABCC4@hsa-miR-124-3p.1@8mer	ABCC4	hsa-miR-124-3p.1	8mer	-5.3803	-8.08771	-6.98945	-5.0796	-6.60313	-5.31605	-6.48066	-6.7411	-6.04227	-7.19488	-6.81774	-6.36859	-5.35129	-7.62227	-7.45558	-6.98945	-8.08771	-6.66999	-7.45558	-6.17232	-6.7411	-5.44524	-6.04227	-6.81774	-6.7411	-6.81774	-8.08771	-7.62227	-7.19488	-7.62227	-7.45558	-6.21741	-7.45558	-6.26491	-7.45558	-7.08751	-6.48066	-7.82491	-5.35129	-6.54047	-7.62227	-8.47541	-8.49923	-7.82491	-7.62227	-8.50027
ABCC4@hsa-miR-124-3p.2@8mer	ABCC4	hsa-miR-124-3p.2	8mer	-5.3803	-8.08771	-6.98945	-5.0796	-4.78963	-6.81774	-6.48066	-6.7411	-6.04227	-7.19488	-6.81774	-6.36859	-5.35129	-7.62227	-7.45558	-6.98945	-8.08771	-6.66999	-7.45558	-6.17232	-6.7411	-6.54047	-6.04227	-6.81774	-6.7411	-6.81774	-8.08771	-7.62227	-7.19488	-7.62227	-7.45558	-6.21741	-7.45558	-6.26491	-7.45558	-7.08751	-6.48066	-7.82491	-7.82491	-6.54047	-7.62227	-8.47541	-8.49923	-7.82491	-7.62227	-8.50027
ABCC4@hsa-miR-26a-5p@8mer	ABCC4	hsa-miR-26a-5p	8mer	-2.618	-4.97545	-4.2776	-1.525	-3.75824	-4.08911	-3.90269	-3.4573	-2.40255	-2.9026	-4.3579	-4.38915	-5.35129	-2.19511	-4.08911	-5.13441	-5.3803	-3.63461	-3.8885	-2.46419	-2.87277	-3.75824	-2.343	-3.21928	-2.18639	-2.7888	-5.47442	-4.63987	-5.35129	-4.45657	-4.30895	-2.38411	-3.49434	-4.04882	-4.29369	-1.66049	-2.89336	-4.42311	-1.65057	-4.63987	-3.87415	-3.29624	-4.1177	-5.0531	-2.84938	-3.73467
ABCC5@hsa-let-7g-5p@8mer	ABCC5	hsa-let-7g-5p	8mer	-6.81774	-6.48066	-6.89997	-5.3803	-6.66999	-7.31638	-7.45558	-6.66999	-6.7411	-7.19488	-5.7604	-6.98945	-6.66999	-7.19488	-6.21741	-7.19488	-6.81774	-7.08751	-7.31638	-6.98945	-6.81774	-8.08771	-6.81774	-6.89997	-7.62227	-6.48066	-7.82491	-7.62227	-7.19488	-7.62227	-8.08771	-6.36859	-7.45558	-6.36859	-6.81774	-6.89997	-6.7411	-7.45558	-7.19488	-5.99969	-6.17232	-6.12762	-6.48066	-6.7411	-6.81774	-7.19488
ABCC5@hsa-miR-101-3p.1@8mer	ABCC5	hsa-miR-101-3p.1	8mer	-6.81774	-6.48066	-6.89997	-5.3803	-6.66999	-7.31638	-7.45558	-6.66999	-6.7411	-7.19488	-7.08751	-6.98945	-6.66999	-7.19488	-6.21741	-7.19488	-6.81774	-7.08751	-7.31638	-6.98945	-6.81774	-8.08771	-6.81774	-6.89997	-5.31605	-6.48066	-7.82491	-7.62227	-7.19488	-7.62227	-8.08771	-6.36859	-7.45558	-6.36859	-6.81774	-6.89997	-6.7411	-7.45558	-7.19488	-5.99969	-6.17232	-6.12762	-6.48066	-6.7411	-6.81774	-7.19488
ABCC5@hsa-miR-101-3p.2@8mer	ABCC5	hsa-miR-101-3p.2	8mer	-6.81774	-5.72304	-6.89997	-5.3803	-6.66999	-5.31605	-7.45558	-6.66999	-6.7411	-7.19488	-7.08751	-5.68323	-6.66999	-5.58079	-6.21741	-7.19488	-6.81774	-7.08751	-7.31638	-6.98945	-6.81774	-5.50715	-6.81774	-6.89997	-7.62227	-6.48066	-7.82491	-7.62227	-7.19488	-7.62227	-8.08771	-6.36859	-7.45558	-5.02631	-6.81774	-6.89997	-6.7411	-7.45558	-7.19488	-5.99969	-6.17232	-6.12762	-6.48066	-6.7411	-6.81774	-7.19488
ABCC5@hsa-miR-125a-5p@7mer-1a	ABCC5	hsa-miR-125a-5p	7mer-1a	-3.97841	-6.48066	-2.98951	-3.44791	-4.14538	-4.69807	-7.45558	-3.44791	-6.7411	-6.08407	-5.7604	-4.24825	-4.81065	-5.58079	-5.18863	-5.88149	-6.81774	-4.99991	-7.31638	-4.10189	-4.71664	-5.50715	-4.85625	-5.28334	-7.62227	-4.38915	-5.84174	-5.84174	-7.19488	-5.58079	-8.08771	-6.36859	-5.65191	-3.03112	-6.81774	-6.89997	-3.99138	-4.95209	-5.24874	-3.7015	-6.17232	-5.10866	-5.65191	-5.72304	-5.72304	-5.80195
ABCC5@hsa-miR-142-5p@7mer-1a	ABCC5	hsa-miR-142-5p	7mer-1a	-6.81774	-6.48066	-6.89997	-5.3803	-6.66999	-7.31638	-7.45558	-6.66999	-6.7411	-7.19488	-7.08751	-6.98945	-6.66999	-7.19488	-6.21741	-7.19488	-6.81774	-7.08751	-7.31638	-6.98945	-6.81774	-8.08771	-6.81774	-6.89997	-7.62227	-6.48066	-7.82491	-7.62227	-7.19488	-7.62227	-8.08771	-6.36859	-7.45558	-6.36859	-6.81774	-6.89997	-6.7411	-7.45558	-7.19488	-5.99969	-6.17232	-6.12762	-6.48066	-6.7411	-6.81774	-7.19488
ABCC5@hsa-miR-199a-5p@7mer-m8	ABCC5	hsa-miR-199a-5p	7mer-m8	-6.81774	-6.48066	-2.98951	-5.3803	-6.66999	-7.31638	-5.92043	-6.66999	-6.7411	-7.19488	-7.08751	-5.68323	-6.66999	-7.19488	-6.21741	-7.19488	-6.81774	-7.08751	-4.52515	-6.98945	-6.81774	-8.08771	-6.81774	-5.28334	-7.62227	-6.48066	-7.82491	-7.62227	-7.19488	-7.62227	-8.08771	-6.36859	-7.45558	-6.36859	-6.81774	-6.89997	-6.7411	-7.45558	-7.19488	-5.99969	-6.17232	-6.12762	-5.72304	-6.7411	-6.81774	-7.19488
ABCC5@hsa-miR-520f-3p@7mer-m8	ABCC5	hsa-miR-520f-3p	7mer-m8	-6.81774	-6.48066	-6.89997	-5.3803	-6.66999	-7.31638	-7.45558	-6.66999	-6.7411	-7.19488	-7.08751	-5.68323	-6.66999	-7.19488	-6.21741	-7.19488	-6.81774	-7.08751	-7.31638	-6.98945	-6.81774	-8.08771	-6.81774	-6.89997	-7.62227	-6.48066	-7.82491	-7.62227	-7.19488	-7.62227	-8.08771	-6.36859	-7.45558	-6.36859	-6.81774	-6.89997	-6.7411	-7.45558	-7.19488	-5.99969	-6.17232	-6.12762	-6.48066	-6.04227	-5.72304	-7.19488
ABCC8@hsa-miR-582-5p@8mer	ABCC8	hsa-miR-582-5p	8mer	-4.8312	-5.84174	-5.13441	-3.64449	-8.47127	-5.18863	-5.92043	-5.54485	-6.42285	-6.54047	-6.42285	-6.26491	-4.95209	-5.65191	-5.84174	-6.12762	-7.62227	-5.65191	-4.14538	-5.47442	-7.08751	-8.53462	-5.58079	-5.31605	-5.44524	-6.98945	-5.88149	-6.12762	-7.45558	-5.84174	-6.98945	-6.66999	-5.68323	-6.98945	-6.04227	-4.61785	-4.85625	-6.66999	-5.44524	-4.3579	-4.95209	-5.24874	-6.12762	-6.36859	-5.84174	-6.08407
ABCD2@hsa-miR-124-3p.2@8mer	ABCD2	hsa-miR-124-3p.2	8mer	-4.6763	-5.80195	-4.3579	-3.53175	-4.78963	-5.50715	-5.84174	-5.47442	-4.49126	-6.12762	-5.80195	-5.7604	-4.65852	-5.65191	-5.61514	-6.12762	-5.88149	-5.65191	-4.56202	-4.8312	-5.18863	-5.54485	-5.35129	-5.35129	-5.0531	-4.50849	-5.88149	-6.08407	-5.7604	-5.84174	-6.17232	-4.99991	-5.68323	-5.16107	-5.10866	-5.02631	-4.76625	-5.68323	-5.47442	-4.71664	-4.6763	-5.54485	-6.12762	-6.98945	-5.84174	-6.21741
ABCD2@hsa-miR-133a-3p.2@7mer-m8	ABCD2	hsa-miR-133a-3p.2	7mer-m8	-4.6763	-5.47442	-4.3579	-3.53175	-4.78963	-5.50715	-5.61514	-5.47442	-4.49126	-6.12762	-5.80195	-5.7604	-4.65852	-5.3803	-5.61514	-6.12762	-5.54485	-5.65191	-4.56202	-4.8312	-5.18863	-5.18863	-3.65527	-4.69807	-4.61785	-3.68826	-5.88149	-6.08407	-5.47442	-5.84174	-6.17232	-4.99991	-3.93957	-5.16107	-5.10866	-3.61323	-4.76625	-5.68323	-5.47442	-4.71664	-4.6763	-5.54485	-6.12762	-5.84174	-4.90247	-6.21741
ABCD2@hsa-miR-142-5p@8mer	ABCD2	hsa-miR-142-5p	8mer	-3.51317	-5.80195	-4.3579	-3.53175	-4.78963	-5.50715	-4.95209	-4.49126	-2.17996	-5.50715	-4.8312	-5.21639	-3.65527	-5.65191	-4.85625	-5.35129	-4.30895	-5.65191	-4.56202	-2.61555	-3.36899	-4.00644	-4.76625	-3.64449	-3.51317	-4.50849	-5.50715	-6.08407	-4.85625	-5.58079	-4.50849	-4.99991	-3.04735	-5.16107	-5.10866	-2.57007	-4.76625	-4.49126	-5.47442	-4.71664	-4.6763	-5.54485	-5.35129	-5.0531	-3.82636	-4.45657
ABCD2@hsa-miR-182-5p@7mer-m8	ABCD2	hsa-miR-182-5p	7mer-m8	-4.6763	-5.80195	-4.3579	-3.53175	-4.78963	-5.50715	-5.92043	-5.47442	-4.49126	-6.12762	-5.80195	-5.7604	-4.65852	-5.10866	-5.61514	-6.12762	-5.88149	-5.65191	-4.56202	-4.8312	-5.18863	-5.54485	-5.35129	-5.35129	-5.0531	-4.50849	-5.88149	-6.08407	-5.7604	-5.84174	-6.17232	-4.99991	-5.31605	-5.16107	-5.10866	-5.02631	-4.76625	-5.68323	-5.47442	-4.71664	-4.6763	-5.54485	-6.12762	-6.98945	-5.84174	-5.68323
ABCD2@hsa-miR-205-5p@8mer	ABCD2	hsa-miR-205-5p	8mer	-4.6763	-5.80195	-4.3579	-3.53175	-4.78963	-4.38915	-5.84174	-5.47442	-4.49126	-6.12762	-5.44524	-5.21639	-4.65852	-5.3803	-4.6763	-6.12762	-4.30895	-5.65191	-4.56202	-4.8312	-3.60306	-4.8312	-4.34105	-5.35129	-3.51317	-4.50849	-5.88149	-6.08407	-5.47442	-5.31605	-6.17232	-4.99991	-5.02631	-5.16107	-5.10866	-3.85027	-3.85027	-5.68323	-4.61785	-4.71664	-4.6763	-5.54485	-5.13441	-5.61514	-4.45657	-5.68323
ABCD2@hsa-miR-21-5p@7mer-1a	ABCD2	hsa-miR-21-5p	7mer-1a	-4.6763	-5.13441	-4.3579	-3.53175	-4.78963	-5.50715	-5.92043	-5.47442	-4.49126	-6.12762	-5.80195	-5.7604	-4.65852	-5.65191	-5.61514	-6.12762	-5.88149	-5.65191	-4.56202	-4.8312	-5.18863	-4.8312	-5.35129	-5.35129	-5.0531	-4.50849	-5.88149	-6.08407	-5.7604	-5.84174	-6.17232	-4.99991	-5.68323	-5.16107	-5.10866	-5.02631	-4.76625	-5.68323	-5.47442	-4.71664	-4.6763	-5.54485	-6.12762	-6.98945	-5.84174	-6.21741
ABCD2@hsa-miR-218-5p@7mer-m8	ABCD2	hsa-miR-218-5p	7mer-m8	-4.6763	-5.80195	-4.3579	-3.53175	-4.78963	-5.50715	-5.92043	-5.47442	-4.49126	-6.12762	-5.80195	-5.7604	-4.65852	-5.65191	-5.61514	-6.12762	-5.88149	-5.65191	-4.56202	-4.8312	-5.18863	-5.54485	-5.35129	-5.35129	-5.0531	-4.50849	-5.88149	-6.08407	-5.7604	-5.84174	-6.17232	-4.99991	-5.68323	-5.16107	-5.10866	-5.02631	-4.76625	-5.68323	-5.47442	-4.71664	-4.6763	-5.54485	-5.7604	-6.08407	-5.84174	-6.21741
ABCD2@hsa-miR-30b-5p@8mer	ABCD2	hsa-miR-30b-5p	8mer	-4.6763	-5.13441	-4.3579	-2.87277	-4.78963	-4.76625	-3.91527	-4.49126	-2.31364	-4.99991	-4.52515	-5.7604	-3.65527	-4.74024	-5.61514	-5.92043	-2.35709	-5.65191	-3.15714	-3.37768	-3.85027	-3.2633	-4.34105	-5.35129	-3.09536	-2.47678	-5.61514	-6.08407	-4.85625	-5.84174	-3.8885	-4.99991	-2.02062	-4.59924	-5.10866	-3.27246	-4.76625	-4.14538	-5.47442	-4.71664	-3.90269	-4.95209	-5.61514	-4.24825	-3.86204	-4.45657
ABCD2@hsa-miR-30e-5p@8mer	ABCD2	hsa-miR-30e-5p	8mer	-4.6763	-5.13441	-4.3579	-2.87277	-4.78963	-4.76625	-3.91527	-4.49126	-2.31364	-4.99991	-4.52515	-5.7604	-3.65527	-4.74024	-5.61514	-5.92043	-2.35709	-5.65191	-3.15714	-3.37768	-3.85027	-3.2633	-4.34105	-5.35129	-3.09536	-2.47678	-5.61514	-6.08407	-4.85625	-5.84174	-3.8885	-4.99991	-2.02062	-4.59924	-5.10866	-3.27246	-4.76625	-4.14538	-5.47442	-4.71664	-3.90269	-4.95209	-5.61514	-4.24825	-3.86204	-4.45657
ABCD2@hsa-miR-340-5p@8mer	ABCD2	hsa-miR-340-5p	8mer	-4.6763	-5.80195	-4.3579	-2.87277	-4.78963	-4.76625	-4.71664	-5.02631	-4.49126	-5.50715	-5.80195	-5.7604	-4.65852	-4.97545	-5.61514	-6.12762	-3.21263	-5.65191	-3.71295	-3.96626	-3.15714	-4.50849	-5.35129	-4.69807	-5.0531	-3.68826	-5.61514	-5.3803	-5.24874	-5.58079	-5.95969	-4.99991	-3.74627	-5.16107	-3.58302	-3.61323	-4.76625	-4.76625	-5.47442	-4.71664	-3.90269	-5.54485	-6.12762	-5.0531	-4.07451	-5.24874
ABCD2@hsa-miR-376a-3p@8mer	ABCD2	hsa-miR-376a-3p	8mer	-4.6763	-5.80195	-4.3579	-3.53175	-4.78963	-5.50715	-5.61514	-5.47442	-4.49126	-6.12762	-5.44524	-5.02631	-4.65852	-5.3803	-5.61514	-6.12762	-5.88149	-5.65191	-4.56202	-3.96626	-4.50849	-4.8312	-4.76625	-5.35129	-4.61785	-4.50849	-5.88149	-6.08407	-5.7604	-5.84174	-6.17232	-4.99991	-5.02631	-5.16107	-5.10866	-3.61323	-4.76625	-5.68323	-5.47442	-4.71664	-4.6763	-5.54485	-6.12762	-6.08407	-4.90247	-5.24874
ABCD2@hsa-miR-377-3p@7mer-m8	ABCD2	hsa-miR-377-3p	7mer-m8	-4.6763	-4.92447	-4.3579	-3.53175	-4.78963	-4.38915	-5.41244	-4.49126	-4.49126	-4.99991	-5.44524	-5.21639	-4.65852	-5.10866	-4.6763	-6.12762	-4.30895	-5.02631	-4.56202	-3.96626	-3.60306	-3.8885	-4.34105	-5.35129	-4.61785	-2.78093	-5.50715	-5.84174	-5.7604	-5.84174	-5.95969	-4.99991	-3.5525	-5.16107	-3.58302	-5.02631	-4.76625	-5.68323	-5.47442	-4.71664	-4.6763	-5.54485	-6.12762	-5.50715	-4.07451	-5.31605
ABCD2@hsa-miR-543@8mer	ABCD2	hsa-miR-543	8mer	-4.6763	-5.80195	-4.3579	-3.53175	-4.78963	-4.76625	-5.92043	-5.47442	-4.49126	-6.12762	-5.44524	-5.7604	-4.65852	-5.65191	-5.61514	-6.12762	-5.88149	-5.65191	-4.56202	-3.96626	-5.18863	-5.18863	-5.35129	-5.35129	-5.0531	-4.50849	-5.88149	-6.08407	-5.7604	-5.58079	-6.17232	-4.99991	-5.68323	-5.16107	-5.10866	-5.02631	-4.76625	-5.68323	-5.47442	-4.71664	-4.6763	-5.54485	-6.12762	-6.08407	-5.84174	-6.21741
ABCD3@hsa-miR-142-3p.1@7mer-1a	ABCD3	hsa-miR-142-3p.1	7mer-1a	-1.80046	-4.45657	-2.0607	-2.71299	-2.57007	-2.51684	-4.8312	-3.42997	-3.35222	-6.42285	-5.16107	-4.04882	-4.95209	-4.97545	-4.40656	-6.04227	-5.3803	-2.33674	-2.91597	-3.49434	-3.09536	-4.95209	-4.95209	-3.54209	-4.71664	-3.13778	-5.21639	-5.0531	-4.63987	-4.63987	-5.72304	-4.85625	-4.85625	-4.14538	-3.41282	-4.01964	-3.36899	-4.8312	-3.8885	-3.04146	-3.30364	-4.21579	-4.40656	-5.61514	-4.45657	-4.81065
ABCD3@hsa-miR-148a-3p@8mer	ABCD3	hsa-miR-148a-3p	8mer	-4.87996	-5.99969	-3.92749	-3.66634	-5.35129	-5.58079	-5.99969	-5.61514	-4.90247	-6.42285	-5.95969	-5.99969	-4.95209	-6.36859	-5.95969	-6.21741	-6.7411	-6.17232	-5.80195	-5.47442	-5.99969	-5.72304	-5.65191	-6.12762	-5.50715	-5.65191	-6.31589	-6.42285	-6.54047	-6.36859	-6.31589	-5.28334	-6.04227	-5.3803	-6.08407	-5.84174	-5.0531	-6.36859	-5.80195	-5.54485	-5.88149	-6.21741	-6.98945	-7.31638	-6.81774	-6.81774
ABCD3@hsa-miR-19a-3p@8mer	ABCD3	hsa-miR-19a-3p	8mer	-4.26294	-5.31605	-5.3803	-3.66634	-4.59924	-4.14538	-5.65191	-4.61785	-4.90247	-5.88149	-5.95969	-5.16107	-4.06168	-6.36859	-5.50715	-6.04227	-5.54485	-4.1177	-3.7015	-5.47442	-4.95209	-5.3803	-4.95209	-4.63987	-5.50715	-4.20177	-5.50715	-5.95969	-5.3803	-5.44524	-6.08407	-4.85625	-6.04227	-4.71664	-4.38915	-4.38915	-3.91527	-5.28334	-3.8885	-3.67705	-3.92749	-4.6763	-5.65191	-7.31638	-6.81774	-6.81774
ABCD3@hsa-miR-202-5p@8mer	ABCD3	hsa-miR-202-5p	8mer	-4.87996	-5.99969	-5.3803	-3.66634	-5.35129	-4.95209	-5.99969	-5.61514	-4.90247	-6.42285	-5.95969	-5.99969	-4.95209	-6.36859	-5.50715	-6.21741	-6.7411	-6.17232	-5.80195	-4.38915	-4.95209	-5.3803	-5.65191	-5.10866	-5.02631	-5.65191	-5.65191	-6.42285	-6.54047	-6.36859	-6.31589	-5.28334	-6.04227	-5.3803	-6.08407	-5.84174	-5.0531	-6.36859	-4.81065	-5.54485	-5.88149	-6.21741	-6.98945	-7.31638	-6.81774	-6.81774
ABCD3@hsa-miR-299-5p@8mer	ABCD3	hsa-miR-299-5p	8mer	-4.26294	-5.99969	-2.72254	-3.66634	-4.20177	-5.58079	-5.99969	-5.61514	-4.90247	-6.42285	-5.95969	-5.99969	-4.95209	-6.36859	-5.95969	-6.21741	-6.7411	-6.17232	-5.80195	-5.47442	-5.99969	-5.72304	-5.65191	-5.10866	-5.50715	-5.65191	-5.65191	-6.42285	-5.3803	-6.36859	-6.31589	-4.85625	-6.04227	-5.3803	-6.08407	-5.84174	-5.0531	-6.36859	-5.80195	-4.50849	-5.88149	-6.21741	-5.72304	-7.31638	-5.68323	-5.72304
ABCD3@hsa-miR-381-3p@8mer	ABCD3	hsa-miR-381-3p	8mer	2.31704	1.25934	1.80086	0.0223431	1.96376	1.6314	0.921133	0.88387	1.84949	-0.774047	0.389283	-0.160324	0.862695	0.390129	1.12644	0.051593	-0.0977208	1.26503	0.741857	0.395802	0.92841	1.19421	0.367742	1.97006	1.37171	0.868828	1.20296	0.781267	1.08544	0.760107	0.482229	-0.18197	0.982653	0.934452	0.987201	2.39212	0.994902	1.2134	0.649374	1.57198	0.851253	-0.0376843	0.68185	-0.241999	-0.155671	0.998133
ABCE1@hsa-miR-135a-5p@7mer-m8	ABCE1	hsa-miR-135a-5p	7mer-m8	-4.8312	-5.99969	-4.74024	-4.13114	-5.21639	-5.54485	-5.92043	-5.50715	-4.24825	-6.42285	-5.99969	-5.47442	-4.8312	-6.48066	-5.88149	-6.21741	-6.7411	-6.04227	-5.84174	-5.44524	-5.95969	-5.72304	-5.58079	-6.08407	-5.35129	-4.20177	-6.21741	-6.42285	-6.48066	-6.36859	-6.31589	-5.0796	-6.04227	-5.35129	-6.08407	-4.8312	-5.0531	-6.60313	-4.74024	-5.54485	-5.61514	-6.12762	-5.65191	-5.84174	-5.21639	-6.54047
ABCE1@hsa-miR-141-3p@7mer-m8	ABCE1	hsa-miR-141-3p	7mer-m8	-3.75824	-5.31605	-2.84938	-2.63588	-5.21639	-4.92447	-5.84174	-4.61785	-3.33658	-5.47442	-4.76625	-5.47442	-2.84568	-4.97545	-5.88149	-5.18863	-5.54485	-3.85027	-3.99138	-4.30895	-3.8031	-5.3803	-4.92447	-5.0531	-4.6763	-4.20177	-6.21741	-5.95969	-5.24874	-5.28334	-6.04227	-5.0796	-5.02631	-4.69807	-3.92749	-2.81451	-4.47352	-5.13441	-5.68323	-5.54485	-5.61514	-6.12762	-5.0796	-5.65191	-5.21639	-5.58079
ABCE1@hsa-miR-145-5p@8mer	ABCE1	hsa-miR-145-5p	8mer	-4.8312	-5.99969	-4.74024	-4.13114	-5.21639	-5.54485	-5.92043	-5.50715	-4.90247	-6.42285	-5.99969	-5.95969	-4.8312	-6.48066	-5.88149	-6.21741	-6.7411	-6.04227	-5.84174	-5.44524	-5.95969	-5.72304	-5.58079	-6.08407	-5.35129	-5.65191	-6.21741	-6.42285	-6.48066	-6.36859	-6.31589	-5.0796	-6.04227	-5.35129	-6.08407	-5.7604	-5.0531	-6.60313	-5.68323	-5.54485	-5.61514	-6.12762	-5.84174	-7.08751	-6.81774	-6.54047
ABCE1@hsa-miR-182-5p@7mer-m8	ABCE1	hsa-miR-182-5p	7mer-m8	-4.20177	-5.31605	-3.12528	-2.48059	-3.86204	-3.8031	-5.47442	-4.61785	-4.24825	-5.84174	-5.47442	-4.90247	-3.8885	-4.95209	-5.47442	-5.58079	-5.28334	-4.50849	-3.75824	-4.30895	-4.92447	-4.61785	-4.26294	-4.06168	-4.99991	-2.81451	-5.50715	-5.61514	-5.3803	-5.58079	-5.92043	-4.47352	-5.16107	-4.40656	-3.92749	-4.32542	-4.15909	-4.71664	-3.85027	-3.36899	-3.51317	-4.17326	-5.41244	-5.84174	-4.71664	-5.35129
ABCE1@hsa-miR-203a-3p.1@8mer	ABCE1	hsa-miR-203a-3p.1	8mer	-1.12671	-0.20059	-1.4141	0.0867551	0.0124864	-0.248945	-0.549606	-0.0733167	0.141486	-1.1254	-0.569088	-1.59537	-0.835414	-0.869758	-0.604547	-2.3676	-0.19172	-0.69666	0.356583	-1.60818	0.183791	-0.398418	-1.29755	-0.402022	-1.21999	0.402791	-0.522263	-0.613647	-1.07769	-0.554989	-2.17174	-1.1084	-0.0855121	-1.45641	0.110129	-0.477887	-1.01455	0.341625	-0.280362	-0.916866	-0.619012	-0.388243	-0.536915	-1.01963	0.034727	-0.777115
ABCE1@hsa-miR-212-5p@8mer	ABCE1	hsa-miR-212-5p	8mer	-0.0775118	0.0508462	0.331287	0.870671	0.197585	0.146176	0.187277	0.432122	0.348831	0.0383607	0.640421	-0.154075	0.00251135	-0.721749	0.104993	-0.00511252	-0.276397	-0.0386932	-0.136019	-0.260297	0.58845	-0.280362	0.256394	-0.151724	-0.203816	0.501138	0.00215162	-0.15633	-0.731063	-0.0473694	0.45323	0.649374	0.216921	-0.555542	-0.365618	0.073283	-0.390317	0.190994	0.446731	-0.269181	0.240056	0.101964	0.213805	-0.215421	0.497563	0.229889
ABCE1@hsa-miR-299-3p@8mer	ABCE1	hsa-miR-299-3p	8mer	-4.8312	-5.99969	-4.74024	-2.7926	-5.21639	-4.10189	-5.47442	-5.50715	-4.90247	-5.84174	-5.35129	-5.16107	-4.8312	-6.48066	-5.47442	-6.21741	-6.7411	-6.04227	-3.99138	-5.44524	-3.4573	-5.72304	-5.58079	-5.0531	-5.35129	-5.65191	-6.21741	-6.42285	-6.48066	-5.44524	-6.31589	-4.8312	-5.54485	-5.35129	-6.08407	-5.7604	-4.47352	-5.3803	-5.68323	-5.54485	-4.42311	-5.10866	-5.72304	-5.7604	-5.21639	-6.54047
ABCE1@hsa-miR-29a-3p@7mer-m8	ABCE1	hsa-miR-29a-3p	7mer-m8	-4.8312	-5.99969	-4.74024	-4.13114	-5.21639	-5.54485	-5.84174	-5.50715	-4.90247	-6.42285	-5.99969	-5.95969	-4.8312	-5.31605	-5.88149	-6.21741	-5.88149	-4.90247	-5.84174	-5.44524	-4.92447	-5.72304	-5.58079	-6.08407	-5.35129	-4.20177	-6.21741	-6.42285	-6.48066	-6.36859	-6.31589	-5.0796	-6.04227	-4.69807	-6.08407	-5.7604	-5.0531	-5.3803	-5.68323	-5.54485	-4.42311	-6.12762	-6.89997	-7.08751	-5.68323	-6.54047
ABCE1@hsa-miR-369-3p@8mer	ABCE1	hsa-miR-369-3p	8mer	-4.20177	-5.13441	-2.84938	-4.13114	-5.21639	-4.92447	-5.92043	-4.61785	-4.90247	-5.84174	-5.35129	-5.47442	-4.8312	-5.31605	-5.88149	-5.58079	-6.7411	-5.24874	-3.99138	-5.44524	-5.95969	-5.72304	-4.54526	-5.0531	-5.35129	-4.20177	-5.50715	-6.42285	-5.61514	-5.58079	-6.31589	-4.8312	-4.6763	-4.40656	-4.63987	-3.90269	-4.15909	-6.60313	-5.68323	-4.01964	-4.42311	-6.12762	-5.41244	-5.84174	-5.21639	-5.68323
ABCE1@hsa-miR-374a-5p@7mer-m8	ABCE1	hsa-miR-374a-5p	7mer-m8	-4.8312	-5.99969	-4.74024	-4.13114	-5.21639	-5.54485	-5.92043	-5.50715	-4.90247	-6.42285	-5.99969	-5.95969	-4.8312	-6.48066	-5.88149	-6.21741	-6.7411	-6.04227	-5.84174	-5.44524	-5.95969	-5.72304	-5.58079	-6.08407	-5.35129	-5.65191	-6.21741	-6.42285	-6.48066	-6.36859	-6.31589	-5.0796	-6.04227	-5.35129	-6.08407	-5.7604	-5.0531	-6.60313	-5.68323	-5.54485	-5.61514	-6.12762	-6.89997	-7.08751	-6.81774	-6.54047
ABCE1@hsa-miR-374c-5p@7mer-m8	ABCE1	hsa-miR-374c-5p	7mer-m8	-4.8312	-5.99969	-4.74024	-4.13114	-5.21639	-5.54485	-5.92043	-5.50715	-4.90247	-6.42285	-5.99969	-5.95969	-4.8312	-6.48066	-5.88149	-6.21741	-6.7411	-6.04227	-5.84174	-5.44524	-5.95969	-5.72304	-5.58079	-6.08407	-5.35129	-5.65191	-6.21741	-6.42285	-6.48066	-6.36859	-6.31589	-5.0796	-6.04227	-5.35129	-6.08407	-5.7604	-5.0531	-6.60313	-5.68323	-5.54485	-5.61514	-6.12762	-6.89997	-7.08751	-6.81774	-6.54047
ABCE1@hsa-miR-495-3p@7mer-m8	ABCE1	hsa-miR-495-3p	7mer-m8	-0.0470207	-0.410903	-0.171127	0.341191	-0.19699	-0.427823	-0.255628	0.134586	0.170861	-0.434581	0.220054	-0.454481	-0.533208	-1.05933	-0.259395	-0.775453	-0.789203	-0.43164	-0.217361	-0.413305	-0.0747055	-0.801768	-0.141078	-0.515602	-0.303228	0.057759	-0.549334	-0.320415	-0.787434	-0.278532	-0.239352	-0.167895	-0.233037	-0.966421	-0.227647	0.0898109	-0.663996	-0.193335	-0.271963	-0.696093	-0.276072	-0.328446	-0.507518	-1.09907	0.0504896	-0.256271
ABCE1@hsa-miR-6835-3p@7mer-m8	ABCE1	hsa-miR-6835-3p	7mer-m8	-4.8312	-5.61514	-4.74024	-4.13114	-4.17326	-5.54485	-5.92043	-5.50715	-4.90247	-6.42285	-5.99969	-5.95969	-4.8312	-6.48066	-5.88149	-5.18863	-6.7411	-5.24874	-5.84174	-5.44524	-4.04882	-5.72304	-5.58079	-5.0531	-5.35129	-5.65191	-5.50715	-6.42285	-6.48066	-6.36859	-6.31589	-5.0796	-5.54485	-5.35129	-6.08407	-5.7604	-5.0531	-5.13441	-5.68323	-5.54485	-5.61514	-6.12762	-5.72304	-7.08751	-4.85625	-6.54047
ABCF1@hsa-miR-103a-3p@7mer-m8	ABCF1	hsa-miR-103a-3p	7mer-m8	-6.81774	-6.7411	-5.58079	-5.44524	-4.74024	-7.45558	-5.92043	-6.7411	-6.42285	-6.66999	-6.54047	-6.81774	-6.66999	-6.36859	-6.21741	-7.31638	-6.36859	-7.31638	-5.99969	-6.48066	-6.54047	-7.31638	-6.66999	-6.7411	-6.7411	-6.26491	-7.19488	-6.7411	-6.60313	-7.08751	-6.04227	-6.31589	-6.54047	-6.26491	-5.99969	-5.84174	-6.04227	-5.28334	-7.62227	-5.7604	-5.41244	-6.12762	-6.26491	-6.81774	-5.54485	-6.89997
ABCF1@hsa-miR-1306-5p@7mer-1a	ABCF1	hsa-miR-1306-5p	7mer-1a	0.385468	0.614522	0.824627	0.857551	0.499852	0.176272	-0.240007	-0.225687	0.666364	0.689479	0.797964	-0.321375	0.717341	0.585641	0.527902	0.199483	1.02325	-0.106181	1.88413	0.410164	1.70332	0.367261	0.513817	1.31934	0.821096	0.969773	0.137667	0.023051	1.2524	0.0135162	0.561406	0.678184	0.393656	0.578369	1.08958	0.607248	0.379448	1.47222	0.977551	0.0092497	0.357447	-0.0116562	0.304639	-0.548439	0.777319	0.0508462
ABCF1@hsa-miR-15a-5p@7mer-m8	ABCF1	hsa-miR-15a-5p	7mer-m8	-6.81774	-6.7411	-5.58079	-5.44524	-6.21741	-7.45558	-7.31638	-6.7411	-6.42285	-6.66999	-6.54047	-5.68323	-6.66999	-6.36859	-6.21741	-7.31638	-6.36859	-7.31638	-5.99969	-6.48066	-6.54047	-7.31638	-6.66999	-6.7411	-6.7411	-6.26491	-7.19488	-6.7411	-6.60313	-7.08751	-6.98945	-6.31589	-6.54047	-6.26491	-5.99969	-5.84174	-6.04227	-6.54047	-7.62227	-5.7604	-5.41244	-6.12762	-6.26491	-6.81774	-6.54047	-6.89997
ABCF3@hsa-miR-15b-5p@7mer-m8	ABCF3	hsa-miR-15b-5p	7mer-m8	-5.80195	-5.99969	-4.76625	-4.58162	-5.16107	-6.17232	-6.66999	-5.95969	-6.04227	-6.48066	-6.12762	-6.7411	-6.36859	-5.41244	-5.80195	-6.08407	-5.95969	-5.80195	-5.35129	-5.84174	-5.99969	-6.60313	-6.31589	-5.84174	-5.84174	-5.44524	-6.17232	-6.31589	-6.60313	-6.08407	-6.60313	-5.80195	-5.95969	-6.21741	-5.84174	-5.3803	-5.3803	-5.99969	-5.72304	-5.16107	-4.65852	-5.41244	-6.08407	-5.92043	-5.24874	-6.21741
ABCF3@hsa-miR-455-3p.1@7mer-m8	ABCF3	hsa-miR-455-3p.1	7mer-m8	-5.80195	-5.99969	-4.76625	-4.58162	-4.49126	-6.17232	-6.66999	-5.95969	-6.04227	-6.48066	-6.12762	-6.7411	-6.36859	-5.68323	-5.80195	-6.42285	-5.95969	-5.80195	-5.35129	-5.84174	-5.99969	-6.60313	-6.31589	-5.84174	-5.84174	-5.44524	-6.17232	-6.31589	-6.60313	-5.58079	-6.60313	-5.80195	-5.95969	-6.21741	-4.52515	-5.3803	-4.59924	-5.99969	-5.72304	-5.16107	-4.65852	-5.41244	-5.65191	-5.84174	-5.24874	-6.21741
ABCF3@hsa-miR-485-5p@8mer	ABCF3	hsa-miR-485-5p	8mer	-2.4922	-2.24573	-2.10333	-2.26141	-2.58061	-2.16171	-3.92749	-2.34442	-4.20177	-4.69807	-4.01964	-3.17676	-2.75146	-3.03112	-4.18775	-3.04146	-2.7743	-2.63839	-2.3889	-2.57424	-2.23745	-4.04882	-3.68826	-3.39517	-2.11511	-2.49035	-4.03377	-4.81065	-4.17326	-4.00644	-5.84174	-2.5763	-3.36899	-3.62341	-3.91527	-2.25662	-2.75488	-2.62278	-3.86204	-2.17996	-2.40575	-2.26295	-2.74823	-2.75803	-3.8031	-3.61323
ABCG1@hsa-miR-185-5p@8mer	ABCG1	hsa-miR-185-5p	8mer	-1.46424	-4.43876	-1.10776	-2.49035	-1.81368	-2.24912	-3.41282	-4.8312	-4.32542	-4.78963	-2.89797	-2.08821	-1.75714	-2.76113	-1.49844	-2.68645	-4.40656	-2.60385	-2.55833	-2.55833	-1.89051	-3.38674	-3.95369	-1.58445	-1.54582	-2.16072	-5.0796	-3.60306	-3.17676	-2.44982	-3.75824	-2.23408	-2.28501	-2.41509	-1.65453	-2.60385	-2.30676	-3.04735	-1.21351	-1.86226	-2.63032	-2.51869	-2.15472	-2.32571	-2.72254	-2.8332
ABCG1@hsa-miR-216b-5p@7mer-m8	ABCG1	hsa-miR-216b-5p	7mer-m8	0.210515	-0.693606	1.13941	-1.99555	0.305522	-0.21962	-0.543819	-1.68934	0.155107	0.301361	1.47124	0.325057	0.0194998	1.14234	1.39764	-0.105842	1.54651	-0.0747055	0.459285	-0.180659	0.862695	-0.136019	-0.720619	1.41826	0.71259	1.06317	-1.89423	-0.325438	0.0626029	0.490822	-0.397191	0.296952	0.240826	0.268072	1.81195	-0.18561	0.747899	0.4189	1.44488	0.282532	0.147307	0.37612	0.918686	0.157851	-0.152769	-0.111631
ABCG1@hsa-miR-320a@7mer-1a	ABCG1	hsa-miR-320a	7mer-1a	-3.2405	-5.0531	-1.56948	-3.42106	-3.81476	-4.10189	-5.92043	-4.8312	-4.00644	-4.54526	-3.4573	-4.49126	-6.66999	-4.56202	-1.94493	-4.8312	-6.17232	-3.93957	-5.80195	-3.0828	-3.63461	-4.6763	-4.10189	-1.77284	-4.74024	-3.51317	-6.7411	-5.35129	-5.28334	-5.54485	-5.58079	-4.65852	-4.37277	-3.8385	-3.3189	-5.84174	-3.22635	-4.71664	-1.95975	-3.40408	-3.73467	-5.02631	-3.96626	-5.58079	-5.50715	-5.16107
ABCG1@hsa-miR-340-5p@8mer	ABCG1	hsa-miR-340-5p	8mer	-4.24825	-6.42285	-3.93957	-5.28334	-6.04227	-4.43876	-7.31638	-6.7411	-6.36859	-6.66999	-5.47442	-5.02631	-6.66999	-4.92447	-6.04227	-6.89997	-6.17232	-5.47442	-5.80195	-6.48066	-4.24825	-5.47442	-6.66999	-4.71664	-6.60313	-6.21741	-6.7411	-5.95969	-6.60313	-4.97545	-6.17232	-6.31589	-5.02631	-4.59924	-5.95969	-5.84174	-5.92043	-6.36859	-3.22635	-4.04882	-5.10866	-4.63987	-5.24874	-5.80195	-4.8312	-5.68323
ABCG1@hsa-miR-369-3p@7mer-m8	ABCG1	hsa-miR-369-3p	7mer-m8	-6.89997	-6.42285	-5.41244	-5.28334	-6.04227	-7.62227	-7.31638	-6.7411	-6.36859	-6.66999	-6.42285	-6.81774	-6.66999	-6.08407	-6.04227	-6.89997	-6.17232	-6.66999	-5.80195	-6.48066	-6.26491	-7.31638	-6.66999	-6.60313	-6.60313	-6.21741	-6.7411	-6.60313	-6.60313	-6.7411	-6.98945	-6.31589	-6.48066	-6.31589	-5.95969	-5.84174	-5.92043	-6.36859	-7.45558	-5.88149	-5.10866	-5.95969	-6.12762	-6.60313	-6.31589	-6.54047
ABCG1@hsa-miR-384@7mer-m8	ABCG1	hsa-miR-384	7mer-m8	-4.6763	-6.42285	-2.99444	-2.72254	-4.69807	-7.62227	-7.31638	-6.7411	-6.36859	-5.99969	-5.47442	-5.41244	-6.66999	-4.97545	-4.90247	-6.89997	-6.17232	-4.95209	-5.80195	-6.48066	-4.65852	-7.31638	-5.13441	-6.60313	-5.16107	-3.76967	-5.68323	-5.95969	-5.61514	-6.7411	-6.98945	-4.8312	-6.48066	-6.31589	-4.92447	-3.95369	-5.92043	-5.28334	-7.45558	-4.04882	-5.10866	-4.63987	-5.41244	-6.04227	-6.31589	-6.54047
ABCG2@hsa-miR-374a-5p@7mer-m8	ABCG2	hsa-miR-374a-5p	7mer-m8	-4.99991	-6.08407	-5.0531	-3.99138	-5.10866	-5.80195	-6.04227	-5.65191	-5.13441	-6.42285	-5.99969	-6.08407	-5.24874	-6.12762	-5.84174	-6.42285	-6.17232	-6.04227	-5.35129	-5.54485	-5.72304	-5.80195	-5.72304	-5.50715	-5.68323	-4.92447	-6.31589	-6.36859	-6.26491	-6.31589	-6.42285	-5.44524	-5.95969	-5.3803	-5.80195	-5.58079	-5.0796	-6.04227	-5.99969	-4.99991	-5.3803	-6.60313	-6.7411	-7.45558	-6.12762	-6.89997
ABCG2@hsa-miR-487a-3p@7mer-m8	ABCG2	hsa-miR-487a-3p	7mer-m8	-4.99991	-6.08407	-5.0531	-3.99138	-5.10866	-5.80195	-5.92043	-5.65191	-5.13441	-6.42285	-5.99969	-6.08407	-5.24874	-6.12762	-5.84174	-6.42285	-6.17232	-6.04227	-5.35129	-5.54485	-5.72304	-5.3803	-5.72304	-5.50715	-5.68323	-4.00644	-6.31589	-6.36859	-6.26491	-6.31589	-6.42285	-5.44524	-5.95969	-5.3803	-5.80195	-5.58079	-5.0796	-6.04227	-5.99969	-4.99991	-5.3803	-6.60313	-6.7411	-5.88149	-5.41244	-6.89997
ABCG4@hsa-miR-132-3p@7mer-m8	ABCG4	hsa-miR-132-3p	7mer-m8	-6.81774	-8.08771	-6.08407	-7.45558	-6.31589	-8.47295	-7.19488	-8.49164	-8.5291	-7.82491	-8.59511	-8.08771	-8.47627	-6.7411	-8.08771	-8.50686	-7.82491	-5.99969	-8.08771	-7.08751	-8.53448	-8.48822	-8.4812	-8.51304	-8.08771	-7.62227	-8.53701	-8.61779	-8.08771	-7.62227	-8.55049	-7.82491	-8.08771	-7.62227	-7.82491	-6.66999	-8.55078	-8.08771	-5.72304	-8.08771	-5.13441	-5.31605	-6.08407	-6.21741	-6.31589	-6.21741
ABCG4@hsa-miR-133a-3p.2@7mer-1a	ABCG4	hsa-miR-133a-3p.2	7mer-1a	-6.81774	-8.08771	-6.08407	-3.64449	-6.31589	-5.50715	-5.92043	-8.49164	-8.5291	-7.82491	-8.59511	-8.08771	-4.99991	-6.7411	-8.08771	-8.50686	-5.88149	-5.24874	-8.08771	-7.08751	-8.53448	-8.48822	-5.28334	-8.51304	-8.08771	-7.62227	-8.53701	-8.61779	-5.58079	-5.84174	-8.55049	-7.82491	-8.08771	-7.62227	-5.84174	-6.66999	-4.69807	-5.7604	-5.72304	-8.08771	-5.13441	-5.31605	-5.72304	-6.21741	-5.50715	-6.21741
ABCG4@hsa-miR-137@7mer-1a	ABCG4	hsa-miR-137	7mer-1a	-6.81774	-8.08771	-6.08407	-7.45558	-6.31589	-8.47295	-7.19488	-8.49164	-8.5291	-7.82491	-8.59511	-8.08771	-8.47627	-6.7411	-8.08771	-8.50686	-7.82491	-5.99969	-8.08771	-7.08751	-8.53448	-8.48822	-8.4812	-8.51304	-8.08771	-7.62227	-8.53701	-8.61779	-8.08771	-7.62227	-8.55049	-7.82491	-8.08771	-7.62227	-7.82491	-6.66999	-8.55078	-8.08771	-5.72304	-8.08771	-5.13441	-5.31605	-6.08407	-6.21741	-6.31589	-6.21741
ABCG4@hsa-miR-142-5p@7mer-m8	ABCG4	hsa-miR-142-5p	7mer-m8	-6.81774	-8.08771	-6.08407	-7.45558	-6.31589	-8.47295	-7.19488	-8.49164	-8.5291	-7.82491	-8.59511	-8.08771	-8.47627	-6.7411	-8.08771	-8.50686	-7.82491	-5.99969	-8.08771	-7.08751	-8.53448	-8.48822	-8.4812	-8.51304	-8.08771	-7.62227	-8.53701	-8.61779	-8.08771	-7.62227	-8.55049	-7.82491	-8.08771	-7.62227	-7.82491	-6.66999	-8.55078	-8.08771	-5.72304	-8.08771	-5.13441	-5.31605	-6.08407	-6.21741	-6.31589	-6.21741
ABCG4@hsa-miR-15a-5p@7mer-m8	ABCG4	hsa-miR-15a-5p	7mer-m8	-6.81774	-8.08771	-6.08407	-7.45558	-6.31589	-8.47295	-7.19488	-8.49164	-8.5291	-7.82491	-8.59511	-8.08771	-8.47627	-6.7411	-8.08771	-8.50686	-7.82491	-5.99969	-8.08771	-7.08751	-8.53448	-8.48822	-8.4812	-8.51304	-8.08771	-7.62227	-8.53701	-8.61779	-8.08771	-7.62227	-8.55049	-7.82491	-8.08771	-7.62227	-7.82491	-6.66999	-8.55078	-8.08771	-5.72304	-8.08771	-5.13441	-5.31605	-6.08407	-6.21741	-6.31589	-6.21741
ABCG4@hsa-miR-17-5p@8mer	ABCG4	hsa-miR-17-5p	8mer	-6.81774	-8.08771	-6.08407	-7.45558	-6.31589	-8.47295	-7.19488	-8.49164	-8.5291	-7.82491	-8.59511	-8.08771	-8.47627	-6.7411	-8.08771	-8.50686	-7.82491	-5.99969	-8.08771	-7.08751	-8.53448	-8.48822	-8.4812	-8.51304	-8.08771	-7.62227	-8.53701	-8.61779	-8.08771	-7.62227	-8.55049	-7.82491	-8.08771	-7.62227	-7.82491	-6.66999	-8.55078	-8.08771	-5.72304	-8.08771	-5.13441	-5.31605	-6.08407	-6.21741	-6.31589	-6.21741
ABCG4@hsa-miR-185-5p@8mer	ABCG4	hsa-miR-185-5p	8mer	-6.81774	-8.08771	-6.08407	-7.45558	-6.31589	-8.47295	-7.19488	-8.49164	-8.5291	-7.82491	-8.59511	-8.08771	-8.47627	-6.7411	-8.08771	-8.50686	-7.82491	-5.99969	-8.08771	-7.08751	-8.53448	-8.48822	-8.4812	-8.51304	-8.08771	-7.62227	-8.53701	-8.61779	-8.08771	-7.62227	-8.55049	-7.82491	-8.08771	-7.62227	-7.82491	-6.66999	-8.55078	-8.08771	-5.72304	-8.08771	-5.13441	-5.31605	-6.08407	-6.21741	-6.31589	-6.21741
ABCG4@hsa-miR-218-5p@8mer	ABCG4	hsa-miR-218-5p	8mer	-6.81774	-8.08771	-6.08407	-7.45558	-6.31589	-8.47295	-7.19488	-8.49164	-8.5291	-7.82491	-8.59511	-8.08771	-8.47627	-6.7411	-8.08771	-8.50686	-7.82491	-5.99969	-8.08771	-7.08751	-8.53448	-8.48822	-8.4812	-8.51304	-8.08771	-7.62227	-8.53701	-8.61779	-8.08771	-7.62227	-8.55049	-7.82491	-8.08771	-7.62227	-7.82491	-6.66999	-8.55078	-8.08771	-5.72304	-8.08771	-5.13441	-5.31605	-6.08407	-6.21741	-6.31589	-6.21741
ABCG4@hsa-miR-223-3p@7mer-m8	ABCG4	hsa-miR-223-3p	7mer-m8	-6.81774	-8.08771	-6.08407	-7.45558	-6.31589	-8.47295	-7.19488	-8.49164	-8.5291	-7.82491	-8.59511	-8.08771	-8.47627	-6.7411	-8.08771	-8.50686	-7.82491	-5.99969	-8.08771	-7.08751	-8.53448	-8.48822	-8.4812	-8.51304	-8.08771	-7.62227	-8.53701	-8.61779	-8.08771	-7.62227	-8.55049	-7.82491	-8.08771	-7.62227	-7.82491	-6.66999	-8.55078	-8.08771	-5.72304	-8.08771	-5.13441	-5.31605	-6.08407	-6.21741	-6.31589	-6.21741
ABCG4@hsa-miR-370-3p@8mer	ABCG4	hsa-miR-370-3p	8mer	-6.81774	-8.08771	-6.08407	-7.45558	-6.31589	-8.47295	-7.19488	-8.49164	-8.5291	-7.82491	-8.59511	-8.08771	-8.47627	-6.7411	-8.08771	-8.50686	-7.82491	-5.99969	-8.08771	-7.08751	-8.53448	-8.48822	-8.4812	-8.51304	-8.08771	-7.62227	-8.53701	-8.61779	-8.08771	-7.62227	-8.55049	-7.82491	-8.08771	-7.62227	-7.82491	-6.66999	-8.55078	-8.08771	-5.72304	-8.08771	-5.13441	-5.31605	-6.08407	-6.21741	-6.31589	-6.21741
ABCG4@hsa-miR-9-5p@7mer-m8	ABCG4	hsa-miR-9-5p	7mer-m8	-6.81774	-8.08771	-6.08407	-7.45558	-6.31589	-8.47295	-7.19488	-8.49164	-8.5291	-7.82491	-8.59511	-8.08771	-8.47627	-6.7411	-8.08771	-8.50686	-7.82491	-5.99969	-8.08771	-7.08751	-8.53448	-8.48822	-8.4812	-8.51304	-8.08771	-7.62227	-8.53701	-8.61779	-8.08771	-7.62227	-8.55049	-7.82491	-8.08771	-7.62227	-7.82491	-6.66999	-8.55078	-8.08771	-5.72304	-8.08771	-5.13441	-5.31605	-6.08407	-6.21741	-6.31589	-6.21741
ABCG8@hsa-miR-188-5p@7mer-m8	ABCG8	hsa-miR-188-5p	7mer-m8	-6.60313	-6.08407	-5.3803	-4.50849	-5.47442	-6.48066	-7.08751	-6.12762	-6.04227	-6.54047	-6.17232	-6.66999	-6.36859	-5.95969	-5.84174	-6.60313	-5.99969	-6.17232	-5.50715	-6.26491	-6.04227	-6.89997	-6.36859	-6.04227	-6.08407	-5.54485	-6.36859	-6.42285	-6.54047	-6.42285	-6.7411	-6.04227	-6.04227	-6.08407	-5.84174	-5.54485	-5.3803	-6.04227	-6.7411	-5.50715	-4.81065	-5.61514	-6.12762	-6.60313	-5.92043	-6.36859
ABCG8@hsa-miR-211-5p@7mer-m8	ABCG8	hsa-miR-211-5p	7mer-m8	-6.60313	-6.08407	-5.3803	-4.50849	-5.47442	-6.48066	-7.08751	-6.12762	-6.04227	-6.54047	-6.17232	-6.66999	-6.36859	-5.44524	-5.3803	-6.60313	-5.99969	-6.17232	-5.50715	-6.26491	-6.04227	-5.44524	-4.54526	-6.04227	-6.08407	-5.54485	-6.36859	-6.42285	-6.54047	-6.42285	-6.7411	-6.04227	-6.04227	-6.08407	-4.81065	-4.8312	-5.3803	-6.04227	-6.7411	-5.50715	-4.81065	-5.61514	-6.12762	-6.60313	-5.28334	-6.36859
ABCG8@hsa-miR-216a-5p@7mer-m8	ABCG8	hsa-miR-216a-5p	7mer-m8	-6.60313	-6.08407	-5.3803	-2.8332	-5.47442	-6.48066	-7.08751	-6.12762	-6.04227	-6.54047	-6.17232	-6.66999	-6.36859	-5.44524	-5.84174	-6.60313	-5.99969	-6.17232	-4.43876	-6.26491	-5.02631	-6.89997	-6.36859	-5.0531	-6.08407	-5.54485	-6.36859	-6.42285	-6.54047	-6.42285	-6.7411	-6.04227	-5.54485	-6.08407	-4.81065	-5.54485	-5.3803	-6.04227	-6.7411	-5.50715	-4.81065	-4.95209	-5.7604	-6.60313	-5.92043	-6.36859
ABCG8@hsa-miR-22-3p@7mer-1a	ABCG8	hsa-miR-22-3p	7mer-1a	-6.60313	-6.08407	-5.3803	-4.50849	-5.47442	-6.48066	-7.08751	-6.12762	-6.04227	-6.54047	-6.17232	-6.66999	-6.36859	-5.95969	-5.84174	-6.60313	-5.99969	-6.17232	-5.50715	-6.26491	-6.04227	-6.89997	-6.36859	-6.04227	-6.08407	-5.54485	-6.36859	-6.42285	-6.54047	-6.42285	-6.7411	-6.04227	-6.04227	-6.08407	-4.81065	-5.54485	-5.3803	-6.04227	-6.7411	-5.50715	-4.81065	-5.61514	-6.12762	-6.04227	-5.92043	-6.36859
ABCG8@hsa-miR-3064-5p@7mer-m8	ABCG8	hsa-miR-3064-5p	7mer-m8	-6.60313	-6.08407	-5.3803	-4.50849	-5.47442	-6.48066	-7.08751	-6.12762	-6.04227	-6.54047	-6.17232	-6.66999	-6.36859	-5.95969	-5.84174	-6.60313	-5.99969	-6.17232	-5.50715	-6.26491	-6.04227	-6.89997	-6.36859	-6.04227	-6.08407	-5.54485	-6.36859	-6.42285	-6.54047	-6.42285	-6.7411	-6.04227	-6.04227	-6.08407	-5.84174	-5.54485	-5.3803	-6.04227	-6.7411	-5.50715	-4.81065	-5.61514	-6.12762	-5.84174	-5.92043	-6.36859
ABCG8@hsa-miR-31-5p@7mer-m8	ABCG8	hsa-miR-31-5p	7mer-m8	-6.60313	-6.08407	-5.3803	-4.50849	-5.47442	-6.48066	-7.08751	-6.12762	-6.04227	-6.54047	-6.17232	-6.66999	-6.36859	-5.95969	-5.84174	-6.60313	-5.99969	-6.17232	-5.50715	-6.26491	-6.04227	-6.89997	-6.36859	-6.04227	-6.08407	-5.54485	-6.36859	-6.42285	-6.54047	-6.42285	-6.7411	-6.04227	-6.04227	-6.08407	-5.84174	-5.54485	-5.3803	-6.04227	-6.7411	-5.50715	-4.81065	-5.61514	-6.12762	-6.60313	-5.92043	-6.36859
ABCG8@hsa-miR-876-5p@7mer-1a	ABCG8	hsa-miR-876-5p	7mer-1a	-6.60313	-6.08407	-5.3803	-4.50849	-5.47442	-6.48066	-7.08751	-6.12762	-6.04227	-6.54047	-6.17232	-6.66999	-6.36859	-5.95969	-5.84174	-6.60313	-5.99969	-6.17232	-5.50715	-6.26491	-6.04227	-5.44524	-6.36859	-6.04227	-6.08407	-5.54485	-6.36859	-6.42285	-6.54047	-6.42285	-6.7411	-6.04227	-6.04227	-6.08407	-4.81065	-5.54485	-5.3803	-6.04227	-6.7411	-5.50715	-4.81065	-5.61514	-6.12762	-6.60313	-5.28334	-6.36859
ABHD10@hsa-miR-1298-5p@7mer-m8	ABHD10	hsa-miR-1298-5p	7mer-m8	0.140391	0.464099	-0.569356	-0.514447	-0.677287	-0.582734	-0.887088	-0.581298	-0.303542	-0.406191	-0.470898	-1.01511	0.26559	-0.677287	-1.15709	-1.24514	-0.298841	-0.933188	0.0920365	0.242777	-0.303228	-0.986705	-0.638743	-0.164245	-0.0789409	-1.2478	-0.813569	-1.09815	-0.774358	-1.6515	-0.257224	0.517868	-0.956161	0.145401	0.100835	-0.549887	-1.26645	-0.269486	-1.51093	-0.934346	-0.326354	-1.8535	-1.19117	-1.07466	-1.05746	-1.9371
ABHD10@hsa-miR-205-5p@8mer	ABHD10	hsa-miR-205-5p	8mer	-3.86204	-3.0828	-2.16374	-3.15068	-4.29369	-3.32761	-5.28334	-4.63987	-5.0531	-4.97545	-6.12762	-4.10189	-3.36899	-4.38915	-5.61514	-4.50849	-4.90247	-4.58162	-3.92749	-2.66066	-4.17326	-4.61785	-5.68323	-2.87696	-4.81065	-3.79184	-5.41244	-4.71664	-5.61514	-4.97545	-6.08407	-3.5629	-5.02631	-3.86204	-6.89997	-4.95209	-3.95369	-4.76625	-3.96626	-3.73467	-3.21928	-4.43876	-4.74024	-5.58079	-4.38915	-4.87996
ABHD10@hsa-miR-21-5p@7mer-m8	ABHD10	hsa-miR-21-5p	7mer-m8	-0.253067	0.128112	-0.369553	-0.662882	-0.406503	-0.360517	-0.594738	-0.531156	-0.650649	-0.423989	-1.01994	-0.879877	-0.459177	-0.607987	-0.776841	-0.830594	0.129556	-0.600656	-0.0245695	-0.230835	-0.485111	-0.644353	-0.747925	0.0526588	-0.651228	-1.11751	-0.64979	-0.948868	-0.482771	-1.25294	-0.459759	0.197585	-0.8095	0.40974	0.155844	-0.373825	-1.33102	-0.134631	-1.21119	-0.987585	-0.067422	-1.28647	-0.983429	-0.50374	-0.816128	-1.26025
ABHD10@hsa-miR-224-5p@7mer-1a	ABHD10	hsa-miR-224-5p	7mer-1a	-3.86204	-5.13441	-4.00644	-4.13114	-5.92043	-4.58162	-5.65191	-4.63987	-5.0531	-5.54485	-5.50715	-5.16107	-4.10189	-5.10866	-6.48066	-6.42285	-7.82491	-6.60313	-4.38915	-5.54485	-4.61785	-5.3803	-5.10866	-4.69807	-5.0531	-3.54209	-5.68323	-5.72304	-6.66999	-5.65191	-5.7604	-5.3803	-6.36859	-4.76625	-4.54526	-4.95209	-4.50849	-5.58079	-5.10866	-4.59924	-3.73467	-6.7411	-7.19488	-5.92043	-7.31638	-7.45558
ABHD10@hsa-miR-27a-3p@7mer-1a	ABHD10	hsa-miR-27a-3p	7mer-1a	-4.90247	-6.12762	-5.65191	-4.13114	-5.92043	-5.10866	-5.99969	-5.65191	-5.0531	-6.54047	-6.12762	-5.99969	-4.99991	-6.7411	-6.48066	-6.42285	-7.82491	-6.60313	-6.81774	-5.54485	-6.12762	-5.72304	-5.10866	-5.21639	-5.72304	-6.26491	-6.42285	-6.66999	-6.66999	-6.60313	-6.08407	-4.90247	-6.36859	-5.68323	-6.89997	-5.99969	-5.21639	-5.58079	-5.10866	-6.21741	-6.66999	-6.7411	-7.19488	-7.82491	-7.31638	-5.88149
ABHD10@hsa-miR-379-3p@8mer	ABHD10	hsa-miR-379-3p	8mer	-4.90247	-5.35129	-5.65191	-4.13114	-4.69807	-5.80195	-5.99969	-4.63987	-3.90269	-6.54047	-6.12762	-5.99969	-4.99991	-5.35129	-5.21639	-6.42285	-7.82491	-6.60313	-6.81774	-4.50849	-6.12762	-5.72304	-5.68323	-6.60313	-5.72304	-6.26491	-5.68323	-6.66999	-6.66999	-6.60313	-6.31589	-5.3803	-6.36859	-4.49126	-6.89997	-4.95209	-5.21639	-4.95209	-6.66999	-3.73467	-6.66999	-4.69807	-5.88149	-5.61514	-5.7604	-7.45558
ABHD10@hsa-miR-489-3p@7mer-m8	ABHD10	hsa-miR-489-3p	7mer-m8	-4.90247	-5.35129	-4.00644	-2.7926	-4.29369	-4.20177	-5.88149	-5.0796	-4.32542	-6.54047	-5.44524	-5.99969	-4.99991	-5.10866	-5.61514	-6.08407	-7.82491	-6.60313	-3.92749	-3.63461	-5.0531	-5.3803	-5.68323	-4.17326	-5.72304	-3.54209	-5.54485	-5.95969	-5.61514	-6.60313	-5.41244	-5.3803	-5.28334	-4.49126	-6.89997	-5.99969	-4.50849	-4.76625	-6.66999	-4.08911	-3.73467	-5.16107	-5.68323	-5.92043	-4.78963	-5.88149
ABHD10@hsa-miR-758-3p@7mer-1a	ABHD10	hsa-miR-758-3p	7mer-1a	-0.33867	0.746193	-0.19076	-0.456525	-0.451817	-0.18561	-0.790076	-0.264446	0.0512146	-0.19046	0.0673631	-0.8003	-0.00547941	-0.422482	-0.831482	-0.326354	0.639923	-0.860135	0.0276693	-0.325757	0.0471179	-0.517643	-0.146006	0.128831	-0.137687	-0.718404	-0.48481	-0.393008	-0.313681	-0.805973	0.16398	0.503872	-0.651228	0.325443	0.438258	-0.58622	-0.500854	0.0699951	-1.02152	-0.597003	-0.0900334	-1.28647	-0.914834	-0.369553	-0.773177	-1.29939
ABHD12B@hsa-miR-128-3p@7mer-m8	ABHD12B	hsa-miR-128-3p	7mer-m8	-5.84174	-8.4715	-6.98945	-7.45558	-8.59038	-6.81774	-6.60313	-7.45558	-8.47053	-4.87996	-8.72419	-7.19488	-5.99969	-8.50072	-8.08771	-6.08407	-8.88845	-8.55671	-8.78787	-7.62227	-8.63922	-8.08771	-8.48105	-8.46994	-8.08771	-8.51827	-8.48897	-8.71669	-8.08771	-8.08771	-8.58718	-8.51074	-8.4719	-7.19488	-8.46446	-8.08771	-8.50282	-8.67634	-7.82491	-4.59924	-8.08771	-8.50963	-7.62227	-6.89997	-8.56817	-8.46118
ABHD13@hsa-miR-1224-5p@8mer	ABHD13	hsa-miR-1224-5p	8mer	-4.6763	-5.58079	-3.1443	-4.54526	-4.90247	-5.50715	-5.92043	-5.0531	-4.04882	-6.17232	-5.92043	-5.7604	-3.7239	-5.18863	-5.80195	-6.12762	-5.7604	-5.95969	-3.99138	-4.92447	-4.17326	-5.24874	-5.35129	-5.50715	-5.13441	-4.87996	-5.61514	-6.17232	-5.80195	-5.88149	-6.21741	-4.26294	-4.87996	-5.21639	-5.50715	-4.45657	-4.85625	-6.17232	-5.47442	-3.85027	-4.81065	-5.99969	-5.72304	-6.89997	-5.0531	-6.21741
ABHD13@hsa-miR-129-1-3p@7mer-1a	ABHD13	hsa-miR-129-1-3p	7mer-1a	-4.6763	-5.92043	-2.7643	-4.54526	-4.90247	-5.50715	-5.92043	-5.47442	-3.42106	-6.17232	-5.92043	-5.7604	-4.65852	-5.80195	-5.10866	-6.12762	-6.04227	-5.95969	-3.99138	-4.04882	-5.50715	-5.54485	-4.85625	-5.50715	-5.13441	-4.87996	-5.61514	-6.17232	-5.80195	-5.58079	-6.21741	-5.0796	-5.80195	-4.61785	-5.50715	-5.0531	-4.85625	-6.17232	-5.47442	-4.78963	-4.15909	-5.99969	-5.7604	-6.89997	-5.0531	-6.21741
ABHD13@hsa-miR-137@7mer-1a	ABHD13	hsa-miR-137	7mer-1a	-4.6763	-5.92043	-4.29369	-4.54526	-4.90247	-5.50715	-5.92043	-5.47442	-4.65852	-6.17232	-5.92043	-5.7604	-4.65852	-5.80195	-5.31605	-6.04227	-6.04227	-5.95969	-3.99138	-4.92447	-5.50715	-5.54485	-5.35129	-4.92447	-5.13441	-4.87996	-5.61514	-6.17232	-5.80195	-5.88149	-6.21741	-5.0796	-5.80195	-5.21639	-5.50715	-5.0531	-4.85625	-4.99991	-5.47442	-4.78963	-4.81065	-5.02631	-6.21741	-6.89997	-4.81065	-6.21741
ABHD13@hsa-miR-153-3p@7mer-1a	ABHD13	hsa-miR-153-3p	7mer-1a	-4.6763	-5.58079	-4.29369	-4.54526	-4.90247	-4.92447	-5.92043	-5.47442	-4.65852	-6.17232	-5.92043	-5.35129	-4.65852	-5.18863	-5.80195	-6.12762	-5.3803	-5.18863	-4.92447	-4.92447	-5.50715	-5.54485	-5.35129	-5.50715	-5.13441	-4.87996	-5.61514	-6.17232	-5.80195	-5.58079	-5.7604	-5.0796	-5.47442	-5.21639	-5.50715	-5.0531	-4.85625	-4.99991	-5.47442	-4.78963	-4.81065	-5.99969	-5.72304	-6.89997	-5.3803	-6.21741
ABHD13@hsa-miR-181d-5p@7mer-m8	ABHD13	hsa-miR-181d-5p	7mer-m8	-2.15972	-1.41453	-1.30236	-1.54981	-2.12459	-1.42809	-2.3676	-1.99631	-4.04882	-1.12225	-1.98826	-0.811242	-1.19278	-1.11314	-1.41453	-2.25163	-0.818117	-1.41955	-1.05045	-1.53527	-1.74143	-1.67953	-1.50789	-1.72777	-1.99038	-1.6438	-1.90034	-2.32992	-1.93215	-5.88149	-1.46665	-2.26024	-0.96293	-1.2937	-0.805973	-1.06858	-0.872153	-1.88989	-1.53883	-1.40706	-1.85921	-1.67953	-1.39676	-1.72188	-1.44573	-1.15677
ABHD13@hsa-miR-182-5p@8mer	ABHD13	hsa-miR-182-5p	8mer	-4.6763	-5.92043	-4.29369	-4.54526	-4.90247	-5.50715	-5.92043	-5.47442	-4.65852	-6.17232	-5.92043	-5.7604	-4.65852	-5.44524	-5.80195	-6.12762	-6.04227	-5.95969	-3.99138	-4.92447	-5.50715	-5.54485	-5.35129	-5.50715	-5.13441	-4.00644	-5.88149	-6.17232	-5.80195	-5.58079	-6.21741	-5.0796	-5.80195	-5.21639	-5.50715	-5.0531	-4.2776	-6.17232	-5.47442	-4.78963	-4.81065	-5.99969	-6.21741	-6.04227	-6.12762	-6.21741
ABHD13@hsa-miR-219a-5p@8mer	ABHD13	hsa-miR-219a-5p	8mer	-4.6763	-5.92043	-4.29369	-4.54526	-4.90247	-5.50715	-5.92043	-5.47442	-4.65852	-6.17232	-5.92043	-5.7604	-4.65852	-5.80195	-5.80195	-6.12762	-6.04227	-5.95969	-4.92447	-4.92447	-5.50715	-5.24874	-4.85625	-5.50715	-5.13441	-4.87996	-5.88149	-6.17232	-5.80195	-5.88149	-6.21741	-5.0796	-5.80195	-5.21639	-5.50715	-4.45657	-4.2776	-6.17232	-5.47442	-4.78963	-4.81065	-5.99969	-6.21741	-6.89997	-6.12762	-6.21741
ABHD13@hsa-miR-223-3p@7mer-1a	ABHD13	hsa-miR-223-3p	7mer-1a	-4.6763	-5.58079	-4.29369	-4.54526	-4.90247	-4.45657	-5.92043	-5.47442	-4.65852	-5.13441	-5.92043	-5.7604	-3.7239	-5.02631	-5.31605	-6.12762	-5.3803	-5.95969	-4.92447	-4.92447	-5.50715	-5.24874	-5.35129	-4.92447	-5.13441	-4.00644	-5.61514	-5.95969	-5.80195	-5.3803	-6.21741	-5.0796	-5.80195	-4.24825	-4.6763	-5.0531	-4.2776	-6.17232	-5.47442	-4.78963	-4.81065	-5.99969	-5.72304	-5.84174	-5.0531	-5.54485
ABHD13@hsa-miR-25-3p@7mer-1a	ABHD13	hsa-miR-25-3p	7mer-1a	-3.99138	-5.92043	-4.29369	-4.54526	-4.90247	-4.92447	-5.92043	-5.47442	-4.65852	-6.17232	-5.92043	-5.7604	-4.65852	-5.80195	-5.31605	-6.12762	-6.04227	-4.87996	-4.92447	-4.92447	-5.50715	-5.24874	-5.35129	-5.50715	-5.13441	-4.00644	-5.88149	-6.17232	-5.80195	-5.88149	-6.21741	-4.71664	-5.47442	-5.21639	-4.6763	-5.0531	-4.85625	-6.17232	-5.47442	-4.32542	-4.81065	-5.02631	-5.7604	-6.04227	-5.3803	-5.31605
ABHD13@hsa-miR-27a-3p@7mer-m8	ABHD13	hsa-miR-27a-3p	7mer-m8	-3.99138	-5.0796	-2.7643	-4.54526	-4.29369	-4.92447	-5.61514	-5.0531	-4.65852	-5.50715	-5.31605	-5.7604	-4.65852	-5.44524	-5.10866	-6.12762	-5.7604	-4.87996	-3.21263	-4.92447	-4.6763	-5.54485	-4.38915	-5.50715	-4.69807	-4.87996	-5.88149	-6.17232	-5.80195	-5.88149	-5.99969	-5.0796	-5.0531	-5.21639	-5.50715	-5.0531	-4.2776	-6.17232	-4.13114	-4.78963	-4.81065	-5.02631	-6.21741	-6.04227	-5.0531	-5.68323
ABHD13@hsa-miR-320a@7mer-m8	ABHD13	hsa-miR-320a	7mer-m8	-4.6763	-5.92043	-4.29369	-4.54526	-4.90247	-5.50715	-5.84174	-5.47442	-4.65852	-6.17232	-5.92043	-5.7604	-4.65852	-5.80195	-5.80195	-6.12762	-6.04227	-5.95969	-4.92447	-4.04882	-5.50715	-5.54485	-5.35129	-5.50715	-5.13441	-4.87996	-5.88149	-6.17232	-5.80195	-5.88149	-6.21741	-5.0796	-5.80195	-5.21639	-5.50715	-5.0531	-4.85625	-6.17232	-5.47442	-4.78963	-4.81065	-5.99969	-6.21741	-6.89997	-6.12762	-6.21741
ABHD13@hsa-miR-320b@8mer	ABHD13	hsa-miR-320b	8mer	-4.6763	-5.92043	-4.29369	-4.54526	-4.90247	-5.50715	-5.92043	-5.47442	-4.65852	-6.17232	-5.92043	-5.7604	-4.65852	-5.80195	-5.80195	-6.12762	-6.04227	-5.95969	-4.92447	-4.04882	-5.50715	-5.54485	-5.35129	-5.50715	-5.13441	-4.87996	-5.88149	-6.17232	-5.80195	-5.88149	-6.21741	-5.0796	-5.80195	-5.21639	-5.50715	-5.0531	-4.85625	-6.17232	-5.47442	-4.78963	-4.81065	-5.99969	-6.21741	-6.89997	-6.12762	-6.21741
ABHD13@hsa-miR-33a-5p@8mer	ABHD13	hsa-miR-33a-5p	8mer	-4.6763	-5.92043	-4.29369	-4.54526	-4.90247	-5.50715	-5.92043	-5.47442	-4.65852	-6.17232	-5.92043	-5.7604	-4.65852	-5.18863	-5.80195	-6.12762	-6.04227	-5.95969	-4.92447	-4.92447	-5.50715	-5.54485	-5.35129	-5.50715	-5.13441	-4.87996	-5.88149	-6.17232	-5.80195	-5.88149	-6.21741	-5.0796	-5.80195	-5.21639	-5.50715	-5.0531	-4.85625	-6.17232	-5.47442	-4.78963	-4.81065	-5.99969	-6.21741	-5.84174	-5.0531	-6.21741
ABHD13@hsa-miR-340-5p@7mer-1a	ABHD13	hsa-miR-340-5p	7mer-1a	-4.6763	-5.92043	-4.29369	-4.54526	-4.90247	-5.50715	-5.92043	-5.47442	-4.65852	-6.17232	-5.92043	-5.7604	-4.65852	-5.80195	-5.80195	-6.12762	-6.04227	-5.95969	-4.92447	-4.92447	-5.50715	-5.54485	-5.35129	-5.50715	-5.13441	-4.87996	-5.88149	-6.17232	-5.80195	-5.88149	-6.21741	-5.0796	-5.80195	-5.21639	-5.50715	-5.0531	-4.85625	-6.17232	-5.47442	-4.78963	-4.81065	-5.99969	-6.21741	-6.89997	-6.12762	-6.21741
ABHD13@hsa-miR-382-3p@8mer	ABHD13	hsa-miR-382-3p	8mer	-4.6763	-5.92043	-4.29369	-4.54526	-4.90247	-5.50715	-5.84174	-5.47442	-4.65852	-6.17232	-5.92043	-5.7604	-4.65852	-5.80195	-5.80195	-6.12762	-6.04227	-5.95969	-4.92447	-4.92447	-5.50715	-5.54485	-5.35129	-5.50715	-5.13441	-4.87996	-5.88149	-6.17232	-5.80195	-5.88149	-6.21741	-5.0796	-5.80195	-5.21639	-5.50715	-5.0531	-4.2776	-5.24874	-5.47442	-4.78963	-4.81065	-5.99969	-6.21741	-6.89997	-5.3803	-5.68323
ABHD13@hsa-miR-410-3p@7mer-m8	ABHD13	hsa-miR-410-3p	7mer-m8	-4.6763	-5.92043	-4.29369	-4.54526	-4.90247	-5.50715	-5.92043	-5.47442	-4.65852	-6.17232	-5.92043	-5.7604	-4.65852	-5.80195	-5.80195	-6.12762	-6.04227	-5.95969	-4.92447	-4.92447	-5.50715	-5.54485	-5.35129	-5.50715	-5.13441	-4.87996	-5.88149	-6.17232	-5.80195	-5.88149	-6.21741	-5.0796	-5.80195	-5.21639	-5.50715	-5.0531	-4.85625	-6.17232	-5.47442	-4.78963	-4.81065	-5.99969	-6.21741	-6.89997	-6.12762	-6.21741
ABHD13@hsa-miR-448@7mer-1a	ABHD13	hsa-miR-448	7mer-1a	-3.99138	-2.4446	-2.51251	-2.51869	-2.19936	-2.33119	-3.62341	-4.52515	-2.50838	-3.11895	-4.54526	-3.90269	-3.07107	-2.26024	-2.82202	-5.10866	-2.47306	-3.53175	-1.46464	-3.4761	-2.02709	-3.4761	-3.29624	-2.73631	-4.1177	-2.08637	-3.07107	-2.39226	-3.60306	-3.61323	-2.669	-3.87415	-2.13012	-3.0363	-1.79924	-1.47195	-2.75488	-2.90672	-2.2203	-2.2898	-2.58061	-2.33969	-2.12915	-3.42997	-2.35999	-3.35222
ABHD13@hsa-miR-448@8mer	ABHD13	hsa-miR-448	8mer	-4.6763	-5.58079	-4.29369	-4.54526	-4.90247	-5.50715	-5.92043	-5.47442	-4.65852	-6.17232	-5.92043	-5.7604	-4.65852	-5.02631	-5.80195	-6.12762	-6.04227	-5.18863	-4.92447	-4.92447	-4.6763	-5.54485	-5.35129	-4.92447	-5.13441	-4.87996	-5.50715	-5.54485	-5.80195	-5.88149	-6.21741	-5.0796	-5.80195	-5.21639	-5.50715	-5.0531	-4.85625	-6.17232	-5.47442	-4.32542	-4.81065	-5.99969	-5.72304	-5.84174	-6.12762	-5.68323
ABHD13@hsa-miR-543@7mer-m8	ABHD13	hsa-miR-543	7mer-m8	-1.39322	-0.992067	-0.98199	-1.24146	-1.37056	-0.998018	-1.40369	-1.69963	-4.04882	-0.668014	-1.31668	-0.411205	-0.814137	-0.434875	-0.935217	-1.05501	-0.489227	-0.84822	-0.39781	-0.777394	-1.11622	-0.969114	-0.746509	-1.08646	-1.15036	-1.07553	-1.15036	-1.61988	-1.23526	-0.954689	-0.868946	-1.19411	-0.337438	-0.808016	-0.352002	-0.679179	-0.414763	-1.46621	-1.17672	-0.945885	-1.3702	-0.946178	-0.805129	-1.02838	-0.854393	-0.550459
ABHD13@hsa-miR-655-3p@8mer	ABHD13	hsa-miR-655-3p	8mer	-2.23983	-2.03106	-2.05659	-2.13012	-1.8174	-1.8046	-2.60853	-2.45868	-2.50838	-2.05212	-2.24443	-3.68826	-1.94342	-1.61613	-2.82202	-3.15714	-1.43969	-1.98454	-1.50667	-2.0471	-1.57998	-5.54485	-2.5003	-2.22579	-2.11235	-1.9156	-2.07811	-2.28131	-2.34733	-1.9822	-2.75146	-2.7743	-1.47757	-2.60385	-1.2152	-1.06858	-2.19196	-2.20798	-1.84841	-2.11149	-2.40427	-2.1096	-1.85985	-2.09612	-1.91899	-2.11511
ABHD13@hsa-miR-668-3p@8mer	ABHD13	hsa-miR-668-3p	8mer	-4.6763	-5.92043	-4.29369	-4.54526	-4.90247	-5.50715	-5.92043	-5.47442	-4.65852	-5.50715	-5.92043	-5.7604	-4.65852	-5.80195	-5.31605	-6.12762	-6.04227	-5.95969	-4.92447	-4.92447	-5.50715	-5.54485	-5.35129	-5.50715	-5.13441	-4.87996	-5.88149	-6.17232	-5.80195	-5.88149	-6.21741	-5.0796	-5.80195	-5.21639	-5.50715	-5.0531	-4.2776	-6.17232	-5.47442	-4.78963	-4.81065	-5.99969	-6.21741	-6.04227	-6.12762	-6.21741
ABHD14A-ACY1@hsa-miR-183-5p.2@8mer	ABHD14A-ACY1	hsa-miR-183-5p.2	8mer	-6.81774	-8.08771	-6.31589	-8.08771	-8.80148	-6.42285	-6.17232	-8.53311	-8.66762	-7.82491	-8.79313	-8.08771	-6.42285	-7.31638	-8.08771	-8.08771	-8.82179	-8.08771	-8.579	-7.62227	-8.87602	-8.53705	-8.55882	-8.49841	-8.08771	-8.85033	-6.54047	-8.67056	-8.08771	-7.62227	-8.62184	-8.7333	-8.08771	-8.50359	-8.66448	-5.95969	-8.53203	-8.78	-6.98945	-5.54485	-7.62227	-5.58079	-6.36859	-6.48066	-7.62227	-6.21741
ABHD14A-ACY1@hsa-miR-212-5p@8mer	ABHD14A-ACY1	hsa-miR-212-5p	8mer	-6.81774	-8.08771	-6.31589	-8.08771	-8.80148	-6.42285	-6.17232	-8.53311	-8.66762	-7.82491	-8.79313	-8.08771	-6.42285	-7.31638	-8.08771	-8.08771	-8.82179	-8.08771	-5.80195	-7.62227	-8.87602	-8.53705	-8.55882	-8.49841	-8.08771	-8.85033	-6.54047	-8.67056	-8.08771	-7.62227	-8.62184	-8.7333	-8.08771	-8.50359	-8.66448	-5.95969	-8.53203	-8.78	-6.98945	-5.54485	-7.62227	-5.58079	-6.36859	-6.48066	-7.62227	-6.21741
ABHD14A@hsa-miR-143-3p@8mer	ABHD14A	hsa-miR-143-3p	8mer	-4.90247	-6.17232	-4.71664	-5.88149	-7.82491	-5.50715	-5.92043	-6.81774	-8.47919	-7.08751	-8.49604	-7.31638	-5.50715	-5.65191	-7.82491	-6.36859	-8.52312	-5.65191	-5.10866	-5.65191	-8.66227	-8.53215	-6.04227	-5.95969	-6.60313	-8.47227	-5.88149	-8.48295	-8.08771	-5.84174	-8.08771	-7.82491	-5.95969	-8.08771	-7.62227	-4.97545	-6.04227	-8.08771	-5.47442	-4.69807	-4.85625	-5.24874	-5.99969	-6.21741	-5.84174	-6.12762
ABHD14A@hsa-miR-183-5p.2@8mer	ABHD14A	hsa-miR-183-5p.2	8mer	-4.90247	-6.17232	-4.71664	-5.88149	-7.82491	-5.50715	-5.92043	-6.81774	-8.47919	-7.08751	-8.49604	-7.31638	-5.50715	-5.65191	-7.82491	-6.36859	-8.52312	-5.65191	-5.10866	-5.65191	-8.66227	-8.53215	-6.04227	-5.95969	-6.60313	-8.47227	-5.88149	-8.48295	-8.08771	-5.84174	-8.08771	-7.82491	-5.95969	-8.08771	-7.62227	-4.97545	-6.04227	-8.08771	-5.47442	-4.69807	-4.85625	-5.24874	-5.99969	-6.21741	-5.84174	-6.12762
ABHD14A@hsa-miR-212-5p@8mer	ABHD14A	hsa-miR-212-5p	8mer	-4.90247	-6.17232	-4.71664	-5.88149	-7.82491	-5.50715	-5.92043	-6.81774	-8.47919	-7.08751	-8.49604	-7.31638	-5.50715	-5.65191	-7.82491	-6.36859	-8.52312	-5.65191	-4.14538	-5.65191	-8.66227	-8.53215	-6.04227	-5.95969	-6.60313	-8.47227	-5.88149	-8.48295	-8.08771	-5.84174	-8.08771	-7.82491	-5.95969	-8.08771	-7.62227	-4.97545	-6.04227	-8.08771	-5.47442	-4.69807	-4.85625	-5.24874	-5.99969	-5.84174	-5.84174	-6.12762
ABHD14B@hsa-miR-873-5p.2@7mer-m8	ABHD14B	hsa-miR-873-5p.2	7mer-m8	-4.6763	-5.13441	-3.08929	-8.56221	-4.63987	-4.92447	-8.47464	-8.5652	-5.47442	-8.08771	-8.77453	-8.4642	-8.48192	-5.3803	-8.08771	-8.53695	-5.99969	-4.99991	-6.42285	-4.69807	-5.99969	-8.50054	-5.7604	-8.67554	-8.52902	-8.72605	-5.88149	-8.72568	-5.61514	-8.08771	-5.72304	-8.64534	-5.68323	-8.08771	-8.71476	-7.62227	-8.7612	-8.65789	-5.35129	-3.64449	-4.58162	-5.61514	-5.7604	-6.42285	-5.0531	-5.58079
ABHD15@hsa-miR-133a-3p.1@7mer-m8	ABHD15	hsa-miR-133a-3p.1	7mer-m8	-4.18775	-5.0796	-3.92749	-4.24825	-5.10866	-5.18863	-6.48066	-5.10866	-5.47442	-4.87996	-6.04227	-6.17232	-4.65852	-5.44524	-5.72304	-6.08407	-4.97545	-4.87996	-3.7239	-4.18775	-5.7604	-4.6763	-6.12762	-5.02631	-5.80195	-3.57273	-5.61514	-5.95969	-5.54485	-6.36859	-5.99969	-5.50715	-5.50715	-4.49126	-4.30895	-5.41244	-4.20177	-5.92043	-3.38674	-4.3579	-3.50414	-5.54485	-5.7604	-6.04227	-4.97545	-6.26491
ABHD15@hsa-miR-140-3p.2@7mer-m8	ABHD15	hsa-miR-140-3p.2	7mer-m8	-3.5525	-4.85625	-3.92749	-3.17676	-4.47352	-3.08929	-5.41244	-4.65852	-3.73467	-4.45657	-4.59924	-5.58079	-4.65852	-5.02631	-5.02631	-6.08407	-5.95969	-2.75803	-3.7239	-2.95859	-3.53175	-4.42311	-4.26294	-5.02631	-4.81065	-4.01964	-5.47442	-4.90247	-4.78963	-4.63987	-5.16107	-4.1177	-4.58162	-4.21579	-3.65527	-3.10112	-4.20177	-4.69807	-4.47352	-3.3189	-3.18325	-4.95209	-3.05828	-5.61514	-4.26294	-5.58079
ABHD15@hsa-miR-142-3p.2@8mer	ABHD15	hsa-miR-142-3p.2	8mer	-5.84174	-4.85625	-3.92749	-3.17676	-4.47352	-3.25562	-5.92043	-5.68323	-5.47442	-4.61785	-5.3803	-5.58079	-5.99969	-5.80195	-5.72304	-6.42285	-4.97545	-3.79184	-4.18775	-4.18775	-3.95369	-4.81065	-4.61785	-5.72304	-4.81065	-4.01964	-5.50715	-6.12762	-5.3803	-4.63987	-6.08407	-4.90247	-5.95969	-5.68323	-4.04882	-3.8385	-4.47352	-4.90247	-6.66999	-3.87415	-3.97841	-5.54485	-4.49126	-5.72304	-4.59924	-5.68323
ABHD15@hsa-miR-154-5p@7mer-m8	ABHD15	hsa-miR-154-5p	7mer-m8	-4.18775	-5.92043	-5.3803	-4.24825	-4.47352	-5.18863	-5.72304	-5.68323	-5.47442	-6.42285	-5.50715	-5.58079	-5.99969	-5.44524	-5.72304	-6.42285	-5.95969	-5.18863	-5.16107	-5.88149	-5.7604	-5.44524	-6.12762	-5.72304	-5.80195	-4.01964	-5.61514	-5.95969	-6.26491	-6.36859	-6.42285	-4.90247	-5.50715	-4.81065	-4.69807	-4.81065	-5.13441	-5.92043	-6.66999	-3.87415	-4.76625	-5.54485	-5.7604	-6.04227	-5.24874	-5.68323
ABHD15@hsa-miR-185-5p@8mer	ABHD15	hsa-miR-185-5p	8mer	-4.18775	-5.92043	-5.3803	-3.17676	-5.10866	-5.18863	-6.48066	-5.68323	-4.40656	-6.42285	-5.3803	-5.58079	-5.99969	-5.80195	-5.72304	-6.08407	-5.95969	-5.92043	-3.00997	-4.69807	-5.7604	-5.44524	-6.12762	-5.02631	-5.0531	-4.95209	-5.61514	-6.12762	-6.26491	-6.36859	-5.7604	-5.50715	-5.50715	-5.68323	-5.54485	-4.81065	-4.20177	-4.90247	-4.47352	-4.3579	-4.76625	-5.54485	-5.58079	-5.84174	-4.97545	-5.68323
ABHD15@hsa-miR-3064-5p@8mer	ABHD15	hsa-miR-3064-5p	8mer	-4.18775	-5.0796	-3.92749	-3.17676	-3.25562	-4.2776	-5.16107	-5.10866	-3.41282	-6.42285	-5.3803	-6.17232	-3.04735	-5.02631	-5.21639	-5.28334	-5.58079	-3.79184	-5.16107	-4.18775	-4.2776	-4.81065	-5.28334	-4.47352	-5.80195	-3.57273	-5.50715	-5.50715	-5.54485	-4.97545	-5.99969	-4.90247	-4.99991	-4.49126	-4.30895	-4.23322	-4.20177	-4.37277	-2.72254	-3.10721	-2.6921	-5.54485	-5.35129	-5.61514	-4.59924	-5.24874
ABHD15@hsa-miR-330-3p@7mer-m8	ABHD15	hsa-miR-330-3p	7mer-m8	-4.54526	-5.92043	-5.3803	-4.24825	-4.47352	-5.18863	-6.48066	-5.68323	-5.47442	-6.42285	-5.50715	-6.17232	-4.65852	-5.80195	-5.72304	-6.08407	-5.95969	-5.18863	-2.79614	-4.18775	-5.7604	-5.02631	-6.12762	-4.47352	-5.80195	-4.95209	-6.17232	-6.12762	-6.26491	-6.36859	-6.42285	-4.90247	-5.50715	-5.68323	-5.54485	-5.41244	-4.47352	-4.90247	-6.66999	-4.85625	-3.97841	-5.54485	-6.12762	-6.60313	-5.88149	-5.68323
ABHD15@hsa-miR-340-5p@7mer-m8	ABHD15	hsa-miR-340-5p	7mer-m8	-5.84174	-5.92043	-5.3803	-4.24825	-5.10866	-5.88149	-6.48066	-5.68323	-5.47442	-6.42285	-6.04227	-6.17232	-5.99969	-5.80195	-5.72304	-6.42285	-5.95969	-5.92043	-5.16107	-5.88149	-5.7604	-6.31589	-6.12762	-5.72304	-5.80195	-4.95209	-6.17232	-6.12762	-6.26491	-6.36859	-6.42285	-5.50715	-5.95969	-5.68323	-5.54485	-5.41244	-5.13441	-5.92043	-6.66999	-4.85625	-4.76625	-5.54485	-6.12762	-6.60313	-5.88149	-6.26491
ABHD15@hsa-miR-371a-5p@7mer-m8	ABHD15	hsa-miR-371a-5p	7mer-m8	-2.82948	-4.3579	-2.72254	-3.17676	-3.0828	-2.84568	-5.41244	-3.82636	-5.47442	-3.2633	-5.3803	-5.21639	-4.17326	-5.16107	-4.34105	-4.97545	-4.97545	-4.08911	-3.32761	-3.22635	-3.95369	-4.15909	-4.10189	-3.96626	-5.80195	-2.82596	-5.24874	-4.58162	-4.78963	1.37927	-5.16107	-4.1177	-3.63461	-3.87415	-2.70063	-3.8385	-2.88496	-4.90247	-2.62278	-3.10721	-3.01493	-4.95209	-3.23316	-5.54485	-4.37277	-4.61785
ABHD15@hsa-miR-383-5p.1@7mer-1a	ABHD15	hsa-miR-383-5p.1	7mer-1a	-5.84174	-4.50849	-2.97866	-2.80335	-4.47352	-3.08929	-5.72304	-5.10866	-5.47442	-5.50715	-6.04227	-5.58079	-4.65852	-5.44524	-5.02631	-6.08407	-3.76967	-4.08911	-3.00997	-5.88149	-4.8312	-4.81065	-4.61785	-3.96626	-5.0531	-4.01964	-6.17232	-5.24874	-5.3803	-4.99991	-6.08407	-5.50715	-5.16107	0.0931217	-4.69807	-5.41244	-4.20177	-5.21639	-4.47352	-4.85625	-4.76625	-4.95209	-0.576765	-5.61514	-4.49126	-5.10866
ABHD15@hsa-miR-542-3p@7mer-m8	ABHD15	hsa-miR-542-3p	7mer-m8	-1.36471	-1.90801	-1.60024	-1.52415	-1.45848	-1.05868	-2.37656	-1.39055	-2.24573	-1.04145	-1.41453	-2.38574	-1.56628	-2.9205	-1.49927	-0.973348	-0.817277	-0.855263	-1.16745	-0.493002	-1.4033	-0.358378	-1.82735	-1.64667	-1.89649	-1.84661	-2.26641	-2.24912	-1.74378	-1.7203	-1.39978	-1.78491	-1.62841	-1.41136	-1.13687	-1.08368	-0.903711	-1.6501	-0.238452	-1.17509	-0.313339	-2.05054	-1.5516	-2.618	-1.6247	-2.33248
ABHD15@hsa-miR-670-3p@7mer-m8	ABHD15	hsa-miR-670-3p	7mer-m8	-0.84822	-1.16779	-1.5516	-1.2307	-0.951734	-0.472642	-1.43738	-1.08368	-0.891504	-0.612782	-0.513859	-1.77229	-1.49188	-1.49277	-0.829223	-0.713054	-0.0947341	-0.277641	-0.615304	-0.373206	-0.743968	0.109402	-1.21858	-0.941468	-1.40097	-1.46295	-1.39128	-1.29262	-0.878758	-1.09529	-0.709676	-1.13883	-0.719537	-0.91152	-0.487466	-1.08368	-0.372902	-0.793141	0.296136	-0.466482	0.070399	-1.9273	-0.284119	-1.64575	-1.09243	-1.01365
ABHD15@hsa-miR-760@7mer-m8	ABHD15	hsa-miR-760	7mer-m8	-1.62134	-2.08637	-2.24093	-1.60161	-1.86862	-1.66242	-2.70063	-1.87323	-1.02547	-0.843792	-1.9156	-2.86887	-1.93065	-4.1177	-2.14541	-1.81969	-1.71868	-1.25086	-1.72188	-1.33102	-1.84661	-0.850048	-1.96345	-2.21449	-2.53488	-2.26766	-4.58162	-2.43574	-2.41663	-3.38674	-2.73631	-1.65361	-2.37806	-2.20249	-1.26936	-1.5538	-1.6384	-2.05564	-0.921289	-1.33102	-1.34815	-2.73631	-1.893	-3.8885	-2.25429	-2.89797
ABHD16B@hsa-miR-377-3p@7mer-m8	ABHD16B	hsa-miR-377-3p	7mer-m8	-6.89997	-8.08771	-4.15909	-8.08771	-6.60313	-8.50158	-7.31638	-8.51876	-8.60626	-7.82491	-8.66169	-8.08771	-8.49357	-6.81774	-8.08771	-8.54431	-5.88149	-6.04227	-8.5824	-7.62227	-8.61981	-8.4984	-8.55803	-8.57186	-8.08771	-7.82491	-8.56237	-8.66623	-8.08771	-7.82491	-8.58798	-7.82491	-8.08771	-8.08771	-8.48596	-6.98945	-8.63364	-8.08771	-5.84174	-4.6763	-5.31605	-5.41244	-6.08407	-5.84174	-6.42285	-6.21741
ABHD17A@hsa-miR-137@8mer	ABHD17A	hsa-miR-137	8mer	-7.62227	-8.08771	-5.68323	-6.42285	-4.59924	-7.62227	-5.92043	-8.47422	-8.08771	-7.19488	-8.50658	-8.08771	-8.47347	-6.31589	-8.08771	-8.54142	-5.58079	-5.92043	-7.45558	-6.98945	-7.45558	-8.48509	-8.08771	-7.82491	-8.08771	-6.48066	-8.55948	-8.55712	-7.82491	-7.62227	-5.61514	-6.54047	-7.82491	-6.98945	-5.54485	-5.95969	-7.45558	-7.82491	-5.58079	-7.45558	-4.03377	-5.24874	-6.04227	-6.21741	-5.84174	-6.17232
ABHD17A@hsa-miR-143-3p@7mer-m8	ABHD17A	hsa-miR-143-3p	7mer-m8	-7.62227	-8.08771	-5.68323	-6.42285	-5.44524	-7.62227	-6.36859	-8.47422	-8.08771	-7.19488	-8.50658	-8.08771	-8.47347	-6.31589	-8.08771	-8.54142	-6.98945	-5.92043	-7.45558	-6.98945	-7.45558	-8.48509	-8.08771	-7.82491	-8.08771	-6.48066	-8.55948	-8.55712	-7.82491	-7.62227	-8.08771	-6.54047	-7.82491	-6.98945	-5.54485	-5.95969	-7.45558	-7.82491	-5.58079	-4.63987	-4.78963	-5.24874	-6.04227	-5.84174	-5.84174	-5.65191
ABHD17A@hsa-miR-193a-3p@7mer-1a	ABHD17A	hsa-miR-193a-3p	7mer-1a	-7.62227	-8.08771	-3.04735	-6.42285	-4.20177	-4.13114	-5.92043	-5.47442	-3.64449	-5.3803	-5.16107	-5.50715	-3.7239	-5.28334	-4.45657	-5.10866	-6.98945	-5.92043	-4.97545	-4.40656	-7.45558	-8.48509	-5.58079	-3.93957	-4.81065	-3.82636	-5.50715	-6.08407	-5.31605	-7.62227	-6.21741	-5.02631	-7.82491	-6.98945	-5.54485	-5.95969	-7.45558	-5.21639	-5.58079	-4.21579	-4.78963	-5.24874	-5.72304	-5.68323	-5.84174	-6.17232
ABHD17A@hsa-miR-3064-5p@7mer-m8	ABHD17A	hsa-miR-3064-5p	7mer-m8	-7.62227	-8.08771	-5.68323	-6.42285	-5.44524	-7.62227	-6.36859	-8.47422	-8.08771	-7.19488	-8.50658	-8.08771	-8.47347	-6.31589	-8.08771	-6.08407	-6.98945	-5.92043	-7.45558	-6.98945	-7.45558	-8.48509	-5.58079	-7.82491	-8.08771	-6.48066	-8.55948	-8.55712	-5.72304	-7.62227	-8.08771	-6.54047	-7.82491	-6.98945	-7.62227	-5.95969	-4.85625	-7.82491	-5.58079	-7.45558	-4.78963	-5.24874	-6.04227	-6.21741	-5.84174	-6.17232
ABHD17A@hsa-miR-331-3p@7mer-m8	ABHD17A	hsa-miR-331-3p	7mer-m8	0.563259	0.969773	0.781267	0.329178	0.159422	0.0670058	-0.955257	-1.99332	1.13005	0.22332	2.14721	-0.76464	1.29106	1.9273	1.50121	2.10537	2.59367	-0.984015	0.258826	0.595213	-0.0178311	-0.605665	0.115102	1.55965	1.82598	0.693136	0.526518	1.72349	1.27886	-0.407368	-0.454481	1.8785	1.64225	-0.200277	1.17604	0.812361	-0.591628	0.162075	-0.144082	0.217302	0.796305	-0.302593	-0.0574531	0.278135	-0.487466	0.223786
ABHD17A@hsa-miR-486-5p@7mer-m8	ABHD17A	hsa-miR-486-5p	7mer-m8	-4.00644	-5.7604	-3.04735	-3.15068	-5.44524	-3.90269	-6.36859	-8.47422	-8.08771	-5.3803	-8.50658	-5.50715	-3.7239	-5.0796	-5.35129	-8.54142	-6.98945	-5.16107	-4.97545	-6.98945	-7.45558	-4.76625	-8.08771	-5.02631	-8.08771	-6.48066	-5.88149	-8.55712	-7.82491	-5.84174	-6.08407	-4.65852	-5.16107	-4.69807	-4.54526	-5.95969	-7.45558	-7.82491	-5.58079	-3.35222	-4.03377	-5.24874	-5.61514	-5.44524	-4.6763	-5.31605
ABHD17A@hsa-miR-493-5p@7mer-m8	ABHD17A	hsa-miR-493-5p	7mer-m8	-7.62227	-8.08771	-3.34429	-6.42285	-5.44524	-7.62227	-6.36859	-8.47422	-8.08771	-7.19488	-5.88149	-8.08771	-8.47347	-6.31589	-8.08771	-8.54142	-6.98945	-5.92043	-7.45558	-6.98945	-7.45558	-8.48509	-8.08771	-7.82491	-8.08771	-6.48066	-8.55948	-8.55712	-7.82491	-7.62227	-8.08771	-6.54047	-7.82491	-6.98945	-7.62227	-5.95969	-7.45558	-7.82491	-5.58079	-7.45558	-4.03377	-5.24874	-6.04227	-6.21741	-5.84174	-6.17232
ABHD17B@hsa-miR-101-3p.1@8mer	ABHD17B	hsa-miR-101-3p.1	8mer	-4.87996	-5.99969	-4.76625	-2.98418	-5.28334	-5.54485	-5.92043	-5.54485	-4.8312	-6.36859	-5.92043	-5.99969	-4.95209	-6.12762	-5.88149	-6.21741	-6.60313	-6.17232	-5.58079	-5.47442	-5.84174	-5.72304	-5.58079	-6.04227	-5.41244	-5.54485	-6.26491	-6.36859	-6.31589	-6.36859	-6.26491	-5.13441	-5.95969	-5.35129	-5.95969	-5.54485	-5.0531	-6.26491	-5.72304	-5.41244	-5.58079	-6.21741	-6.89997	-7.31638	-6.7411	-6.66999
ABHD17B@hsa-miR-101-3p.2@7mer-m8	ABHD17B	hsa-miR-101-3p.2	7mer-m8	-4.87996	-5.99969	-4.76625	-2.71007	-5.28334	-4.92447	-5.92043	-5.0796	-4.8312	-6.36859	-5.92043	-5.50715	-4.95209	-5.50715	-5.88149	-6.04227	-6.60313	-5.31605	-5.58079	-5.47442	-4.92447	-5.72304	-5.58079	-6.04227	-3.59329	-3.68826	-5.61514	-6.36859	-6.31589	-5.61514	-6.04227	-5.13441	-5.95969	-5.35129	-5.95969	-4.8312	-4.13114	-5.24874	-4.17326	-5.41244	-5.58079	-5.13441	-5.65191	-5.88149	-5.58079	-5.68323
ABHD17B@hsa-miR-128-3p@7mer-m8	ABHD17B	hsa-miR-128-3p	7mer-m8	-4.87996	-5.99969	-4.76625	-3.66634	-5.28334	-5.54485	-5.92043	-5.54485	-4.8312	-6.36859	-5.92043	-5.99969	-4.95209	-6.12762	-5.88149	-6.21741	-6.60313	-6.17232	-5.58079	-5.47442	-5.84174	-5.72304	-5.58079	-6.04227	-4.6763	-5.54485	-6.26491	-6.36859	-6.31589	-6.36859	-6.26491	-5.13441	-5.95969	-5.35129	-5.95969	-5.54485	-5.0531	-6.26491	-5.72304	-5.41244	-5.58079	-6.21741	-6.89997	-7.31638	-6.7411	-6.66999
ABHD17B@hsa-miR-143-3p@7mer-1a	ABHD17B	hsa-miR-143-3p	7mer-1a	-4.87996	-5.99969	-3.61323	-2.98418	-5.28334	-4.49126	-5.92043	-5.54485	-4.8312	-6.36859	-5.47442	-5.99969	-4.95209	-6.12762	-5.88149	-5.18863	-3.92749	-6.17232	-3.8885	-5.47442	-4.50849	-5.72304	-5.58079	-6.04227	-5.41244	-4.18775	-5.61514	-6.36859	-5.58079	-5.61514	-4.03377	-5.13441	-5.02631	-4.69807	-4.54526	-3.25562	-5.0531	-6.26491	-4.78963	-4.01964	-4.42311	-4.6763	-5.65191	-5.84174	-6.7411	-5.61514
ABHD17B@hsa-miR-144-3p@7mer-1a	ABHD17B	hsa-miR-144-3p	7mer-1a	-4.87996	-5.13441	-3.61323	-2.98418	-5.28334	-4.92447	-5.92043	-5.0796	-4.8312	-6.36859	-5.92043	-5.99969	-4.95209	-5.50715	-5.50715	-5.58079	-6.60313	-6.17232	-5.58079	-4.32542	-4.50849	-5.72304	-4.26294	-6.04227	-3.59329	-3.34429	-5.50715	-5.31605	-5.58079	-5.61514	-5.61514	-5.13441	-5.95969	-5.35129	-5.95969	-4.30895	-3.8885	-5.24874	-4.17326	-5.41244	-3.87415	-4.6763	-5.24874	-5.72304	-5.58079	-5.35129
ABHD17B@hsa-miR-145-5p@8mer	ABHD17B	hsa-miR-145-5p	8mer	-4.87996	-5.99969	-4.76625	-3.66634	-5.28334	-5.54485	-5.92043	-5.54485	-4.8312	-6.36859	-5.92043	-5.99969	-4.95209	-6.12762	-5.88149	-6.21741	-6.60313	-6.17232	-5.58079	-5.47442	-5.84174	-5.72304	-5.58079	-6.04227	-5.41244	-5.54485	-6.26491	-6.36859	-6.31589	-6.36859	-6.26491	-5.13441	-5.95969	-5.35129	-5.95969	-5.54485	-5.0531	-6.26491	-5.72304	-5.41244	-5.58079	-6.21741	-6.89997	-7.31638	-6.7411	-6.66999
ABHD17B@hsa-miR-182-5p@8mer	ABHD17B	hsa-miR-182-5p	8mer	-4.87996	-5.99969	-4.76625	-3.66634	-5.28334	-5.54485	-5.92043	-5.54485	-4.8312	-6.36859	-5.92043	-5.99969	-4.95209	-6.12762	-5.88149	-6.21741	-6.60313	-6.17232	-5.58079	-5.47442	-5.84174	-5.72304	-5.58079	-6.04227	-5.41244	-5.54485	-6.26491	-6.36859	-6.31589	-6.36859	-6.26491	-5.13441	-5.95969	-5.35129	-5.95969	-5.54485	-5.0531	-6.26491	-5.72304	-5.41244	-5.58079	-6.21741	-6.89997	-7.31638	-6.7411	-6.66999
ABHD17B@hsa-miR-205-5p@7mer-m8	ABHD17B	hsa-miR-205-5p	7mer-m8	-4.87996	-4.69807	-4.76625	-3.66634	-5.28334	-5.54485	-5.92043	-5.54485	-4.8312	-6.36859	-5.92043	-5.99969	-4.95209	-6.12762	-5.88149	-6.21741	-6.60313	-6.17232	-5.58079	-5.47442	-5.84174	-5.72304	-5.58079	-6.04227	-5.41244	-5.54485	-6.26491	-6.36859	-6.31589	-6.36859	-6.26491	-5.13441	-5.95969	-5.35129	-5.95969	-5.54485	-5.0531	-6.26491	-5.72304	-5.41244	-5.58079	-6.21741	-6.89997	-7.31638	-6.7411	-6.66999
ABHD17B@hsa-miR-330-3p@7mer-m8	ABHD17B	hsa-miR-330-3p	7mer-m8	-4.87996	-5.99969	-4.76625	-3.66634	-5.28334	-5.54485	-5.92043	-5.54485	-4.8312	-6.36859	-5.92043	-5.99969	-4.95209	-6.12762	-5.88149	-6.21741	-6.60313	-6.17232	-5.58079	-5.47442	-5.84174	-5.72304	-5.58079	-6.04227	-5.41244	-5.54485	-6.26491	-6.36859	-6.31589	-6.36859	-6.26491	-5.13441	-5.95969	-5.35129	-5.95969	-5.54485	-5.0531	-5.24874	-5.72304	-5.41244	-5.58079	-6.21741	-6.89997	-7.31638	-6.7411	-6.66999
ABHD17B@hsa-miR-486-5p@7mer-m8	ABHD17B	hsa-miR-486-5p	7mer-m8	-4.24825	-5.31605	-4.76625	-2.53488	-5.28334	-5.54485	-5.88149	-4.61785	-3.68826	-5.0531	-5.92043	-5.50715	-4.06168	-4.97545	-5.88149	-6.21741	-5.50715	-5.31605	-3.57273	-3.16346	-4.50849	-4.95209	-4.92447	-6.04227	-5.41244	-3.34429	-6.26491	-6.36859	-5.28334	-5.61514	-5.72304	-5.13441	-5.16107	-4.69807	-4.54526	-3.85027	-3.16976	-4.99991	-5.72304	-4.50849	-4.42311	-6.21741	-6.89997	-5.88149	-6.7411	-5.35129
ABHD17C@hsa-miR-101-3p.1@8mer	ABHD17C	hsa-miR-101-3p.1	8mer	-5.7604	-8.08771	-8.08771	-6.42285	-7.82491	-7.82491	-6.98945	-7.31638	-6.7411	-7.82491	-8.50479	-6.7411	-5.50715	-8.47607	-8.08771	-7.82491	-8.6211	-8.08771	-8.5983	-6.89997	-7.45558	-6.89997	-6.81774	-7.45558	-8.08771	-7.82491	-8.52974	-8.56533	-7.82491	-8.08771	-8.08771	-7.31638	-8.08771	-6.54047	-7.82491	-8.08771	-7.31638	-8.4659	-5.41244	-7.19488	-8.08771	-8.54102	-8.56657	-6.17232	-8.48651	-8.54151
ABHD17C@hsa-miR-101-3p.2@7mer-m8	ABHD17C	hsa-miR-101-3p.2	7mer-m8	-3.43911	-5.0796	-3.02589	-2.84568	-3.2633	-4.14538	-5.84174	-4.56202	-4.32542	-5.68323	-5.10866	-5.16107	-2.64082	-4.92447	-5.35129	-5.54485	-5.47442	-4.6763	-3.81476	-4.08911	-4.26294	-5.0531	-4.56202	-3.64449	-4.40656	-2.75488	-5.88149	-8.56533	-5.31605	-5.84174	-6.08407	-3.71295	-4.69807	-3.61323	-5.10866	-3.76967	-4.2776	-4.99991	-2.74512	-2.84157	-3.05276	-4.56202	-4.95209	-5.65191	-4.61785	-4.8312
ABHD17C@hsa-miR-101-3p.2@8mer	ABHD17C	hsa-miR-101-3p.2	8mer	-4.14538	-5.13441	-3.54209	-3.13143	-4.20177	-5.47442	-5.92043	-4.92447	-4.32542	-5.88149	-5.44524	-5.61514	-3.0363	-5.61514	-8.08771	-6.08407	-5.84174	-5.61514	-4.56202	-4.99991	-5.35129	-6.89997	-5.13441	-7.45558	-5.0531	-3.54209	-5.88149	-8.56533	-5.50715	-8.08771	-6.08407	-4.69807	-5.50715	-3.87415	-5.84174	-4.43876	-4.85625	-5.31605	-4.13114	-3.35222	-3.81476	-4.8312	-5.65191	-5.92043	-5.0796	-5.47442
ABHD17C@hsa-miR-124-3p.2@7mer-1a	ABHD17C	hsa-miR-124-3p.2	7mer-1a	-4.45657	-8.08771	-8.08771	-6.42285	-3.99138	-7.82491	-6.98945	-7.31638	-6.7411	-7.82491	-8.50479	-6.7411	-4.58162	-5.61514	-8.08771	-7.82491	-8.6211	-8.08771	-8.5983	-4.99991	-5.35129	-6.89997	-6.81774	-7.45558	-8.08771	-7.82491	-8.52974	-8.56533	-7.82491	-8.08771	-8.08771	-4.47352	-5.50715	-6.54047	-5.84174	-8.08771	-4.85625	-5.92043	-8.46694	-7.19488	-8.08771	-8.54102	-5.7604	-7.82491	-5.80195	-6.12762
ABHD17C@hsa-miR-144-3p@7mer-1a	ABHD17C	hsa-miR-144-3p	7mer-1a	-4.45657	-8.08771	-4.32542	-6.42285	-7.82491	-7.82491	-6.98945	-7.31638	-6.7411	-6.17232	-8.50479	-6.7411	-4.58162	-5.61514	-8.08771	-7.82491	-5.95969	-8.08771	-8.5983	-4.99991	-7.45558	-6.89997	-5.3803	-5.28334	-8.08771	-7.82491	-8.52974	-8.56533	-5.72304	-8.08771	-8.08771	-5.0531	-8.08771	-6.54047	-5.84174	-5.02631	-4.85625	-8.4659	-8.46694	-4.63987	-4.78963	-8.54102	-8.56657	-7.82491	-5.80195	-8.54151
ABHD17C@hsa-miR-145-5p@8mer	ABHD17C	hsa-miR-145-5p	8mer	-5.7604	-8.08771	-8.08771	-6.42285	-7.82491	-7.82491	-6.98945	-7.31638	-6.7411	-7.82491	-8.50479	-6.7411	-5.50715	-8.47607	-8.08771	-7.82491	-8.6211	-8.08771	-8.5983	-6.89997	-7.45558	-6.89997	-6.81774	-7.45558	-8.08771	-7.82491	-8.52974	-8.56533	-7.82491	-8.08771	-8.08771	-7.31638	-8.08771	-6.54047	-7.82491	-8.08771	-7.31638	-8.4659	-8.46694	-7.19488	-8.08771	-8.54102	-8.56657	-7.82491	-8.48651	-8.54151
ABHD17C@hsa-miR-199a-5p@8mer	ABHD17C	hsa-miR-199a-5p	8mer	-4.14538	-8.08771	-8.08771	-6.42285	-7.82491	-7.82491	-6.98945	-7.31638	-6.7411	-6.17232	-8.50479	-6.7411	-5.50715	-5.61514	-8.08771	-7.82491	-8.6211	-8.08771	-8.5983	-6.89997	-7.45558	-5.44524	-6.81774	-7.45558	-8.08771	-7.82491	-8.52974	-8.56533	-7.82491	-8.08771	-6.08407	-7.31638	-5.68323	-6.54047	-4.81065	-8.08771	-4.85625	-5.31605	-5.41244	-7.19488	-8.08771	-8.54102	-6.08407	-7.82491	-5.80195	-8.54151
ABHD17C@hsa-miR-19a-3p@8mer	ABHD17C	hsa-miR-19a-3p	8mer	-5.7604	-8.08771	-8.08771	-6.42285	-7.82491	-7.82491	-6.98945	-7.31638	-6.7411	-7.82491	-8.50479	-6.7411	-5.50715	-8.47607	-8.08771	-7.82491	-8.6211	-8.08771	-8.5983	-6.89997	-7.45558	-6.89997	-6.81774	-7.45558	-8.08771	-7.82491	-8.52974	-8.56533	-7.82491	-8.08771	-8.08771	-7.31638	-8.08771	-6.54047	-7.82491	-8.08771	-7.31638	-8.4659	-8.46694	-7.19488	-8.08771	-8.54102	-8.56657	-7.82491	-8.48651	-8.54151
ABHD17C@hsa-miR-27a-3p@8mer	ABHD17C	hsa-miR-27a-3p	8mer	-5.7604	-8.08771	-4.32542	-6.42285	-7.82491	-7.82491	-6.98945	-7.31638	-6.7411	-7.82491	-8.50479	-6.7411	-5.50715	-8.47607	-8.08771	-7.82491	-8.6211	-8.08771	-8.5983	-6.89997	-7.45558	-6.89997	-6.81774	-7.45558	-8.08771	-4.50849	-8.52974	-8.56533	-7.82491	-8.08771	-6.21741	-7.31638	-8.08771	-6.54047	-7.82491	-8.08771	-7.31638	-8.4659	-8.46694	-7.19488	-8.08771	-8.54102	-8.56657	-7.82491	-8.48651	-6.12762
ABHD17C@hsa-miR-330-3p@8mer	ABHD17C	hsa-miR-330-3p	8mer	-5.7604	-8.08771	-8.08771	-6.42285	-7.82491	-7.82491	-6.98945	-7.31638	-6.7411	-7.82491	-8.50479	-6.7411	-5.50715	-8.47607	-8.08771	-7.82491	-8.6211	-8.08771	-8.5983	-6.89997	-7.45558	-6.89997	-6.81774	-7.45558	-8.08771	-7.82491	-8.52974	-8.56533	-7.82491	-8.08771	-8.08771	-7.31638	-8.08771	-6.54047	-7.82491	-8.08771	-7.31638	-8.4659	-8.46694	-7.19488	-8.08771	-8.54102	-8.56657	-7.82491	-8.48651	-8.54151
ABHD17C@hsa-miR-98-5p@7mer-1a	ABHD17C	hsa-miR-98-5p	7mer-1a	-4.45657	-5.80195	-3.54209	-6.42285	-4.81065	-5.47442	-6.98945	-4.92447	-6.7411	-7.82491	-5.80195	-6.7411	-3.30364	-5.41244	-8.08771	-7.82491	-8.6211	-8.08771	-4.78963	-4.99991	-5.35129	-6.89997	-6.81774	-4.87996	-8.08771	-7.82491	-8.52974	-8.56533	-7.82491	-8.08771	-8.08771	-5.0531	-0.397488	-6.54047	-7.82491	-4.43876	-4.85625	-8.4659	-8.46694	-4.21579	-4.49126	-4.8312	-6.08407	-7.82491	-5.24874	-8.54151
ABHD2@hsa-miR-101-3p.2@7mer-1a	ABHD2	hsa-miR-101-3p.2	7mer-1a	1.79674	1.7465	1.72719	0.68185	2.25089	1.67486	1.95677	4.37267	2.74076	3.09462	2.97466	2.04706	1.85241	2.03653	2.63554	2.25501	0.913821	1.94581	-0.0823911	3.4453	1.5269	1.77594	1.93477	3.69029	3.55978	1.26183	2.2637	2.28472	3.01195	1.90931	1.63372	2.20867	1.6824	1.89439	0.751654	3.20309	1.83274	1.66029	2.7407	1.25328	1.52061	2.5078	3.53204	2.811	1.51625	2.55803
ABHD2@hsa-miR-103a-3p@7mer-m8	ABHD2	hsa-miR-103a-3p	7mer-m8	-4.18775	-4.3579	-2.98418	-4.24825	-5.10866	-3.38674	-5.50715	-2.47487	-4.13114	-3.07107	-3.16346	-5.0531	-3.04735	-4.87996	-4.76625	-4.74024	-5.95969	-4.08911	-5.16107	-2.58709	-4.2776	-4.56202	-3.79184	-1.72777	-3.92749	-4.01964	-5.50715	-5.54485	-4.47352	-5.44524	-6.42285	-4.90247	-5.95969	-4.21579	-5.54485	-4.8312	-3.62341	-3.76967	-1.98454	-3.5525	-3.50414	-3.7015	-3.42106	-5.44524	-4.71664	-4.8312
ABHD2@hsa-miR-106a-5p@8mer	ABHD2	hsa-miR-106a-5p	8mer	0.0592662	-0.0178311	0.110129	-0.675336	0.459735	-0.0436277	0.703763	2.64473	0.872401	0.742418	0.679271	0.073283	0.132578	0.233462	0.770915	0.250043	-1.10433	0.228725	-3.00475	1.94881	-0.666053	-6.42285	-0.0386932	2.11256	1.49404	-0.833185	0.42941	0.230709	0.902061	-0.0397278	-0.0219491	-0.0646648	-0.476132	0.145009	-1.611	1.35059	-0.266044	-0.678104	1.06446	-0.390024	-0.22535	1.0028	1.68737	1.12571	-0.442512	0.810184
ABHD2@hsa-miR-1193@7mer-m8	ABHD2	hsa-miR-1193	7mer-m8	1.79539	1.45379	1.67613	0.767613	1.85985	1.31492	1.77204	4.01846	2.80506	2.92307	2.38128	1.73097	1.51726	1.59969	2.48682	1.90061	0.776191	1.52374	-0.279732	3.22765	1.29907	1.51415	1.6824	3.57995	3.57995	1.03008	2.1272	1.99713	2.85624	1.33173	1.61501	1.95879	1.57417	1.5258	0.515647	3.27381	1.7786	1.41257	2.31168	1.19495	1.00091	1.97651	3.12468	2.38038	1.00551	2.16995
ABHD2@hsa-miR-137@8mer	ABHD2	hsa-miR-137	8mer	-5.84174	-5.92043	-5.3803	-4.24825	-5.10866	-5.88149	-6.48066	-5.65191	-5.47442	-6.42285	-6.04227	-6.17232	-5.99969	-5.80195	-5.72304	-6.42285	-5.95969	-5.92043	-5.16107	-5.88149	-5.7604	-6.42285	-5.28334	-5.72304	-5.80195	-4.92447	-6.17232	-6.12762	-6.26491	-6.31589	-6.08407	-5.50715	-5.95969	-5.68323	-5.54485	-5.41244	-5.13441	-5.92043	-5.10866	-4.85625	-4.76625	-5.54485	-5.58079	-6.60313	-5.88149	-6.26491
ABHD2@hsa-miR-140-3p.1@7mer-m8	ABHD2	hsa-miR-140-3p.1	7mer-m8	0.334516	0.169342	0.376552	-0.450939	0.59706	0.334946	0.442343	2.84451	0.630985	1.2524	1.67134	0.722378	0.103109	0.653723	0.987201	0.858116	-0.671212	0.63053	-1.40447	2.12854	-0.281606	0.457091	0.695225	2.35894	1.64457	-0.506945	0.671398	0.436564	1.24262	0.0478719	0.357004	0.334516	0.212136	0.533768	-0.541787	1.32199	0.352454	-0.217361	1.20691	-0.0296616	0.00541625	1.01931	2.01192	1.57886	-0.161025	1.2524
ABHD2@hsa-miR-140-3p.2@8mer	ABHD2	hsa-miR-140-3p.2	8mer	-4.54526	-5.58079	-5.3803	-2.79614	-3.82636	-5.18863	-6.48066	-5.0796	-4.40656	-5.50715	-6.04227	-5.58079	-5.99969	-5.44524	-5.72304	-6.08407	-5.95969	-4.43876	-4.17326	-5.88149	-5.7604	-6.42285	-4.92447	-3.08929	-4.8312	-3.57273	-6.17232	-5.54485	-5.58079	-5.44524	-5.80195	-4.90247	-5.16107	-4.81065	-4.30895	-4.24825	-3.93957	-5.92043	-6.66999	-4.85625	-3.97841	-4.95209	-5.7604	-5.61514	-5.88149	-5.68323
ABHD2@hsa-miR-155-5p@7mer-m8	ABHD2	hsa-miR-155-5p	7mer-m8	-3.5525	-4.50849	-3.92749	-4.24825	-3.25562	-2.60385	-5.24874	-2.06325	-2.86887	-3.81476	-4.26294	-4.63987	-5.99969	-5.02631	-4.34105	-5.68323	-5.95969	-4.43876	-4.17326	-3.23316	-3.23316	-6.42285	-6.12762	-2.77767	-3.92749	-4.92447	-4.95209	-5.24874	-4.90247	-6.31589	-5.58079	-4.13114	-4.99991	-4.81065	-5.54485	-4.8312	-4.20177	-5.92043	-3.16346	-4.3579	-3.18325	-4.95209	-3.5525	-5.31605	-4.59924	-5.68323
ABHD2@hsa-miR-206@7mer-m8	ABHD2	hsa-miR-206	7mer-m8	-0.389721	-0.434581	-0.107923	-0.973348	-0.150331	-0.387045	-0.278532	2.32254	0.726702	0.62179	1.32557	-0.0973906	-0.00879588	-0.273157	0.540674	0.181051	-1.77339	0.264807	-1.71762	1.77204	-0.795179	-0.17506	-0.117607	2.12891	1.32989	-0.943214	-0.223735	-0.0947341	0.676654	-0.623273	-0.318289	0.0751776	-0.720077	-0.0947341	-2.43574	0.669963	-0.144733	-0.929463	0.832697	-0.675624	-0.934648	0.52011	1.46309	0.817269	-0.738303	0.603837
ABHD2@hsa-miR-206@8mer	ABHD2	hsa-miR-206	8mer	-0.479898	-0.596166	-0.271963	-0.996801	-0.22213	-0.471196	-0.471775	2.16218	0.673967	0.415499	1.2676	-0.161649	-0.19076	-0.411501	0.497563	0.0622554	-1.84219	0.158241	-1.71762	-5.88149	-0.882733	-0.305372	-0.282875	2.02173	1.1221	-1.06636	-0.341645	-0.161969	0.445442	-0.660959	-0.437221	-0.00547941	-0.972739	-0.205094	-2.43574	0.433409	-0.224084	-0.992666	0.702743	-0.768647	-1.04859	0.355315	1.34045	0.66741	-0.920024	0.469649
ABHD2@hsa-miR-215-5p@7mer-m8	ABHD2	hsa-miR-215-5p	7mer-m8	1.23258	0.692092	0.860388	-0.00732423	1.09174	0.529735	0.883148	3.23101	2.39847	2.45553	1.6519	0.846517	0.887907	0.835499	1.85678	0.926559	0.22951	0.68185	-0.573905	2.472	0.621305	0.567435	0.867078	2.92886	3.17451	0.394941	1.30525	1.11642	2.19664	0.592245	1.07555	1.37927	1.00477	0.87184	0.162492	2.9448	1.08271	0.828138	1.4145	0.448367	0.388456	1.04581	2.31816	1.40423	0.329178	1.14317
ABHD2@hsa-miR-219a-5p@8mer	ABHD2	hsa-miR-219a-5p	8mer	-4.18775	-5.0796	-2.29494	-2.21121	-2.26295	-3.25562	-5.24874	-2.47487	-4.13114	-4.03377	-4.43876	-4.3579	-2.71007	-5.02631	-4.08911	-4.3579	-5.58079	-2.75803	-4.17326	-2.70379	-3.38674	-4.81065	-3.60306	-3.64449	-1.84411	-2.97341	-5.41244	-4.58162	-4.47352	-4.71664	-4.08911	-2.84938	-4.58162	-2.94872	-4.30895	-2.68645	-3.8385	-5.21639	-2.8809	-3.10721	-2.59918	-4.61785	-2.76113	-5.47442	-4.37277	-4.99991
ABHD2@hsa-miR-224-5p@7mer-m8	ABHD2	hsa-miR-224-5p	7mer-m8	1.84241	1.87419	1.77079	0.347515	2.13995	1.58122	1.91384	4.11891	2.62792	3.20309	2.42165	1.9183	1.32557	1.89903	2.69215	1.94283	1.05763	1.75974	-0.0823911	3.14435	1.30698	1.33695	1.94123	3.6441	3.42413	1.21973	2.11627	2.07533	3.13578	1.84384	1.87004	1.68603	1.6824	1.52794	0.782854	3.09996	1.8785	1.47553	2.44405	1.18556	1.41547	2.34025	3.29728	2.53704	1.48156	2.16426
ABHD2@hsa-miR-24-3p@7mer-m8	ABHD2	hsa-miR-24-3p	7mer-m8	-2.64082	-2.68916	-1.79983	-2.1496	-2.19096	-2.47678	-4.32542	-0.782599	-2.618	-1.92797	-2.618	-3.06499	-2.71007	-4.01964	-2.23745	-3.78098	-5.58079	-2.20798	-3.32761	-2.01362	-2.87277	-4.03377	-4.26294	-1.10808	-1.7267	-2.18419	-3.13778	-3.66634	-1.83663	-3.38674	-4.85625	-2.73276	-3.8031	-2.35999	-2.34733	-2.09874	-2.68378	-3.12528	-1.92932	-2.74512	-2.20249	-3.7015	-1.60161	-3.8885	-3.18981	-3.36086
ABHD2@hsa-miR-26a-5p@8mer	ABHD2	hsa-miR-26a-5p	8mer	-2.64082	-3.62341	-2.24322	-2.79614	-4.10189	-3.25562	-5.92043	-1.65199	-1.95155	-3.2633	-2.91126	-3.54209	-3.04735	-4.87996	-2.85332	-3.78098	-5.58079	-4.87996	-3.32761	-2.38574	-3.7015	-4.56202	-3.95369	-1.47114	-2.10599	-2.43765	-4.58162	-4.71664	-3.32761	-5.28334	-5.16107	-3.48535	-4.99991	-3.21928	-3.66634	-2.03862	-3.8385	-4.37277	-2.00949	-3.87415	-3.50414	-4.04882	-2.14147	-4.90247	-3.87415	-4.99991
ABHD2@hsa-miR-28-3p@7mer-m8	ABHD2	hsa-miR-28-3p	7mer-m8	0.734029	1.33519	1.0219	-0.169846	1.14398	0.847088	1.46716	3.34745	1.88713	2.29754	1.83135	1.1186	0.573057	1.53116	2.02678	1.63487	0.0526588	1.15541	-1.00371	2.73846	0.766002	0.788473	1.14862	3.30276	2.51155	0.217673	1.39073	1.62651	2.38361	0.958633	1.0281	1.33869	0.978799	1.10485	-0.213215	2.47333	1.05901	0.597962	1.97319	0.692092	0.665306	1.66767	2.74228	2.18939	0.493053	1.66507
ABHD2@hsa-miR-330-3p@7mer-m8	ABHD2	hsa-miR-330-3p	7mer-m8	-2.43052	-2.33507	-1.90233	-2.28617	-3.5629	-2.53266	-4.92447	-1.4821	-3.73467	-2.34153	-2.30144	-3.92749	-2.14344	-3.58302	-1.62332	-3.78098	-3.00475	-2.75803	-2.63839	-1.48824	-2.7643	-3.74627	-3.49434	-0.851786	-1.28016	-2.18419	-3.04146	-2.9687	-1.74928	-4.45657	-3.66634	-2.65449	-3.31136	-2.6921	-2.70063	-2.27513	-2.62514	-3.5629	-1.83418	-2.84157	-2.59918	-3.24842	-2.02222	-3.91527	-3.21928	-3.79184
ABHD2@hsa-miR-33a-5p@8mer	ABHD2	hsa-miR-33a-5p	8mer	-1.54363	-1.99631	-1.64184	-0.69076	-0.184601	-1.70013	-1.89493	-4.63987	0.34792	0.463186	0.934452	-1.5036	-3.66634	-0.210938	-0.830886	-0.0397278	-4.95209	-0.875321	-1.93575	1.30252	-1.31592	-6.42285	-1.34267	-4.45657	0.328777	-4.92447	-1.36578	-0.549035	-1.05965	-1.93065	-2.16982	-0.49152	-1.10586	-1.0243	-1.94567	-0.0335241	-0.941159	-1.40369	-0.183305	-1.5493	-0.656662	-0.623829	-5.65191	-5.65191	-1.4972	-1.12064
ABHD2@hsa-miR-371a-5p@8mer	ABHD2	hsa-miR-371a-5p	8mer	0.875992	1.90501	1.54872	0.646899	1.99561	1.28047	1.55633	3.71609	2.57501	3.28058	2.88021	1.4835	0.781779	1.95353	2.54568	2.01999	2.404	1.422	0.992254	2.57115	1.63256	1.39479	1.2277	3.62207	3.08552	1.68473	2.18358	2.27206	3.19389	1.60459	1.2277	2.09644	1.7981	1.47222	1.97319	2.337	2.18939	2.4104	2.28217	1.19178	1.37736	2.02502	3.36243	2.40161	1.49189	2.08056
ABHD2@hsa-miR-485-5p@7mer-m8	ABHD2	hsa-miR-485-5p	7mer-m8	-2.92493	-3.82636	-1.88142	-2.08087	-2.26295	-2.09696	-3.71295	-0.429893	-2.18208	-1.9978	-1.5645	-3.13143	-1.98062	-3.78098	-2.38742	-2.28858	-4.95209	-1.98303	-2.79614	-1.24847	-2.53708	-3.74627	-2.67496	-0.724658	-1.7267	-2.66066	-3.74627	-2.83728	-2.33119	-4.71664	-3.4761	-2.23983	-4.37277	-2.61555	-3.10112	-1.16233	-2.75146	-3.34429	-1.54884	-2.54128	-3.01493	-1.86797	-1.70442	-2.99444	-3.73467	-3.09536
ABHD2@hsa-miR-495-3p@7mer-1a	ABHD2	hsa-miR-495-3p	7mer-1a	1.10917	1.14634	1.05074	-0.189185	1.07083	0.915022	1.25934	3.37773	1.40423	2.03489	1.56402	1.2077	0.908895	1.17387	1.93644	1.31848	0.316326	1.11712	-1.2937	2.52698	0.486203	0.934452	0.980699	2.9118	2.1795	0.275273	1.44586	1.52169	2.30513	0.971676	1.07149	0.91139	0.767089	0.956784	-0.579284	2.4505	0.993546	0.338717	1.78416	0.60627	0.592795	1.66029	2.61149	2.10904	0.780194	2.03179
ABHD2@hsa-miR-506-3p@7mer-1a	ABHD2	hsa-miR-506-3p	7mer-1a	-4.18775	-5.18863	-2.98418	-4.24825	-4.10189	-5.18863	-5.50715	-4.32542	-4.13114	-5.88149	-6.04227	-6.17232	-5.99969	-5.80195	-5.21639	-5.68323	-5.95969	-5.18863	-5.16107	-3.49434	-5.7604	-6.42285	-6.12762	-3.28084	-5.80195	-4.92447	-6.17232	-6.12762	-5.28334	-5.58079	-5.80195	-4.69807	-5.95969	-4.81065	-4.69807	-4.8312	-4.47352	-5.92043	-3.96626	-4.85625	-4.76625	-5.54485	-5.58079	-5.68323	-5.24874	-5.24874
ABHD2@hsa-miR-519d-3p@7mer-m8	ABHD2	hsa-miR-519d-3p	7mer-m8	0.196436	0.236186	0.353241	-0.566542	0.539359	0.0890773	0.768154	2.79918	0.979415	0.941445	0.853002	0.194006	0.241213	0.374374	1.00091	0.44045	-0.78039	0.390986	-2.63839	2.18646	-0.486868	0.113931	0.141868	2.3658	1.66631	-0.742843	0.518746	0.436564	1.29454	0.195199	0.107556	0.234978	-0.186255	0.294533	-1.47114	1.49913	-0.195697	-0.559607	1.18069	-0.192675	-0.0916909	1.05976	1.83274	1.22925	-0.342574	1.0281
ABHD2@hsa-miR-582-5p@8mer	ABHD2	hsa-miR-582-5p	8mer	-3.82636	-5.0796	-3.92749	-4.24825	-4.47352	-3.96626	-5.92043	-2.47487	-4.13114	-4.61785	-5.3803	-6.17232	-4.17326	-4.97545	-4.01964	-5.68323	-4.13114	-4.43876	-5.16107	-2.70379	-5.7604	-5.44524	-4.42311	-5.72304	-3.25562	-3.57273	-5.41244	-4.71664	-4.47352	-5.28334	-5.99969	-5.50715	-5.50715	-3.87415	-3.35222	-4.24825	-3.8385	-5.21639	-3.7239	-3.5525	-3.97841	-4.34105	-3.5525	-5.54485	-4.97545	-4.81065
ABHD3@hsa-miR-124-3p.1@7mer-1a	ABHD3	hsa-miR-124-3p.1	7mer-1a	-4.20177	-8.08771	-3.96626	-9.41784	-4.90247	-5.54485	-5.92043	-5.47442	-5.58079	-6.42285	-8.71534	-5.61514	-4.3579	-7.82491	-6.08407	-6.12762	-7.82491	-5.7604	-8.08771	-5.0796	-6.7411	-5.61514	-5.68323	-5.95969	-5.16107	-4.49126	-5.95969	-8.53557	-6.26491	-6.36859	-6.60313	-5.0796	-6.54047	-5.47442	-7.45558	-5.0531	-6.7411	-9.26834	-5.47442	-4.78963	-6.12762	-6.04227	-7.45558	-6.48066	-7.31638	-6.17232
ABHD3@hsa-miR-124-3p.2@7mer-m8	ABHD3	hsa-miR-124-3p.2	7mer-m8	-4.20177	-8.08771	-3.00997	-9.41784	-4.90247	-5.54485	-5.92043	-5.0531	-5.58079	-6.42285	-8.71534	-5.61514	-4.3579	-7.82491	-6.08407	-6.12762	-7.82491	-5.7604	-8.08771	-5.0796	-6.7411	-5.61514	-5.68323	-5.95969	-5.16107	-7.19488	-5.95969	-8.53557	-6.26491	-6.36859	-6.60313	-5.0796	-6.54047	-5.47442	-7.45558	-5.0531	-6.7411	-9.26834	-5.47442	-4.78963	-6.12762	-6.04227	-7.45558	-6.48066	-7.31638	-6.17232
ABHD3@hsa-miR-125a-5p@7mer-m8	ABHD3	hsa-miR-125a-5p	7mer-m8	-4.20177	-8.08771	-3.96626	-9.41784	-4.90247	-5.54485	-5.92043	-5.47442	-5.58079	-6.42285	-8.71534	-5.61514	-4.3579	-7.82491	-6.08407	-6.12762	-7.82491	-5.7604	-8.08771	-5.0796	-6.7411	-5.61514	-5.68323	-5.95969	-5.16107	-7.19488	-5.95969	-8.53557	-6.26491	-6.36859	-6.60313	-5.0796	-6.54047	-5.47442	-7.45558	-5.0531	-6.7411	-9.26834	-5.47442	-4.78963	-6.12762	-6.04227	-7.45558	-6.48066	-7.31638	-6.17232
ABHD3@hsa-miR-129-5p@7mer-m8	ABHD3	hsa-miR-129-5p	7mer-m8	-4.20177	-8.08771	-2.38742	-9.41784	-4.32542	-3.81476	-5.92043	-5.0531	-5.58079	-5.47442	-8.71534	-5.61514	-4.3579	-4.59924	-6.08407	-4.47352	-4.97545	-3.74627	-8.08771	-3.19837	-5.18863	-4.95209	-4.6763	-5.0531	-4.71664	-4.49126	-5.95969	-8.53557	-5.58079	-5.44524	-6.60313	-4.47352	-5.61514	-4.45657	-7.45558	-4.54526	-4.8312	-9.26834	-5.47442	-4.32542	-6.12762	-4.38915	-5.35129	-5.84174	-3.1443	-6.17232
ABHD3@hsa-miR-301a-3p@7mer-m8	ABHD3	hsa-miR-301a-3p	7mer-m8	-3.38674	-5.18863	-2.38742	-5.80195	-3.22635	-2.8332	-5.92043	-5.0531	-2.76771	-5.16107	-5.92043	-5.61514	-2.34882	-5.0531	-5.58079	-4.47352	-4.40656	-4.03377	-8.08771	-2.39563	-4.29369	-4.6763	-4.6763	-5.0531	-2.65758	-4.03377	-5.35129	-8.53557	-5.58079	-5.28334	-6.60313	-2.82948	-5.02631	-5.47442	-7.45558	-1.25574	-6.7411	-6.12762	-3.36899	-3.5525	-3.58302	-5.0796	-4.40656	-5.68323	-4.56202	-5.65191
ABHD3@hsa-miR-372-3p@7mer-1a	ABHD3	hsa-miR-372-3p	7mer-1a	-4.20177	-8.08771	-3.96626	-9.41784	-4.90247	-5.54485	-5.92043	-5.47442	-5.58079	-6.42285	-8.71534	-5.61514	-4.3579	-7.82491	-6.08407	-6.12762	-7.82491	-5.0531	-8.08771	-5.0796	-6.7411	-5.61514	-5.68323	-5.95969	-5.16107	-7.19488	-5.95969	-8.53557	-6.26491	-6.36859	-6.60313	-5.0796	-6.54047	-5.47442	-7.45558	-5.0531	-6.7411	-9.26834	-5.47442	-4.78963	-6.12762	-6.04227	-5.7604	-6.48066	-7.31638	-6.17232
ABHD4@hsa-miR-124-3p.1@7mer-m8	ABHD4	hsa-miR-124-3p.1	7mer-m8	-2.4567	-3.18981	-2.16374	-2.70063	-3.76967	-2.68378	-4.63987	-3.53175	-3.42106	-2.8332	-4.34105	-3.68826	-2.91126	-4.00644	-4.17326	-4.03377	-5.24874	-2.79967	-2.08378	-2.33507	-2.41833	-4.76625	-3.27246	-2.54339	-2.53062	-2.72968	-4.90247	-4.81065	-4.04882	-4.97545	-5.68323	-2.59655	-3.7015	-2.42875	-3.95369	-2.5763	-2.50223	-2.76771	-2.23184	-2.87277	-2.09347	-3.52229	-2.9687	-5.41244	-3.81476	-4.6763
ABHD4@hsa-miR-149-5p@7mer-1a	ABHD4	hsa-miR-149-5p	7mer-1a	-4.65852	-6.48066	-6.26491	-6.42285	-6.60313	-7.82491	-8.4703	-7.45558	-7.62227	-6.12762	-7.62227	-5.72304	-7.31638	-6.48066	-5.21639	-7.19488	-5.88149	-6.04227	-7.31638	-4.99991	-7.08751	-8.08771	-8.08771	-7.19488	-7.82491	-7.45558	-7.62227	-7.62227	-5.50715	-5.80195	-8.08771	-7.45558	-7.62227	-6.7411	-4.90247	-4.95209	-7.31638	-7.82491	-6.36859	-6.60313	-3.74627	-5.50715	-6.12762	-6.48066	-6.60313	-5.58079
ABHD4@hsa-miR-199a-3p@7mer-m8	ABHD4	hsa-miR-199a-3p	7mer-m8	-4.65852	-6.48066	-4.15909	-6.42285	-6.60313	-7.82491	-5.92043	-7.45558	-4.81065	-7.19488	-7.62227	-7.45558	-7.31638	-6.48066	-6.81774	-7.19488	-6.7411	-5.24874	-4.92447	-6.81774	-5.31605	-8.08771	-8.08771	-4.87996	-5.31605	-7.45558	-7.62227	-5.99969	-7.45558	-7.31638	-6.21741	-7.45558	-7.62227	-6.7411	-5.41244	-4.50849	-4.85625	-7.82491	-6.36859	-6.60313	-5.10866	-5.50715	-6.12762	-5.92043	-6.60313	-6.26491
ABHD4@hsa-miR-29a-3p@7mer-m8	ABHD4	hsa-miR-29a-3p	7mer-m8	-6.81774	-6.48066	-4.15909	-6.42285	-6.60313	-7.82491	-5.92043	-5.3803	-4.81065	-7.19488	-7.62227	-7.45558	-7.31638	-6.48066	-6.81774	-7.19488	-6.7411	-6.04227	-7.31638	-6.81774	-5.31605	-8.08771	-8.08771	-5.28334	-7.82491	-7.45558	-7.62227	-7.62227	-5.68323	-7.31638	-8.08771	-7.45558	-7.62227	-6.7411	-7.45558	-6.21741	-7.31638	-7.82491	-6.36859	-6.60313	-5.10866	-5.50715	-6.12762	-5.92043	-6.60313	-6.26491
ABHD4@hsa-miR-3064-5p@7mer-1a	ABHD4	hsa-miR-3064-5p	7mer-1a	-6.81774	-5.72304	-6.26491	-6.42285	-6.60313	-7.82491	-8.4703	-7.45558	-4.81065	-6.12762	-7.62227	-7.45558	-7.31638	-6.48066	-5.61514	-7.19488	-6.7411	-6.04227	-3.81476	-6.81774	-7.08751	-8.08771	-5.18863	-7.19488	-5.0531	-7.45558	-7.62227	-7.62227	-7.45558	-7.31638	-8.08771	-7.45558	-7.62227	-6.7411	-7.45558	-6.21741	-4.26294	-7.82491	-5.10866	-4.63987	-5.10866	-5.50715	-6.12762	-5.92043	-6.60313	-5.68323
ABHD4@hsa-miR-3064-5p@7mer-m8	ABHD4	hsa-miR-3064-5p	7mer-m8	-6.81774	-6.48066	-6.26491	-6.42285	-6.60313	-4.49126	-8.4703	-7.45558	-7.62227	-6.12762	-7.62227	-7.45558	-7.31638	-5.54485	-6.81774	-7.19488	-6.7411	-6.04227	-4.92447	-6.81774	-7.08751	-8.08771	-8.08771	-7.19488	-7.82491	-7.45558	-7.62227	-7.62227	-7.45558	-5.80195	-8.08771	-7.45558	-7.62227	-6.7411	-7.45558	-6.21741	-4.47352	-7.82491	-5.10866	-6.60313	-5.10866	-4.95209	-6.12762	-6.48066	-6.60313	-6.26491
ABHD4@hsa-miR-330-3p@7mer-m8	ABHD4	hsa-miR-330-3p	7mer-m8	-6.81774	-6.48066	-6.26491	-3.51317	-4.78963	-7.82491	-5.92043	-5.3803	-7.62227	-7.19488	-7.62227	-7.45558	-7.31638	-6.48066	-6.81774	-7.19488	-6.7411	-6.04227	-4.92447	-4.99991	-7.08751	-8.08771	-8.08771	-5.28334	-7.82491	-7.45558	-7.62227	-7.62227	-5.68323	-7.31638	-8.08771	-7.45558	-7.62227	-5.10866	-7.45558	-6.21741	-7.31638	-7.82491	-6.36859	-6.60313	-5.10866	-4.95209	-6.12762	-6.48066	-6.60313	-6.26491
ABHD4@hsa-miR-374c-5p@7mer-1a	ABHD4	hsa-miR-374c-5p	7mer-1a	-6.81774	-6.48066	-6.26491	-6.42285	-6.60313	-7.82491	-8.4703	-7.45558	-7.62227	-7.19488	-7.62227	-7.45558	-7.31638	-6.48066	-6.81774	-7.19488	-6.7411	-6.04227	-7.31638	-6.81774	-7.08751	-8.08771	-8.08771	-7.19488	-7.82491	-7.45558	-7.62227	-7.62227	-7.45558	-7.31638	-8.08771	-7.45558	-7.62227	-6.7411	-7.45558	-6.21741	-7.31638	-7.82491	-6.36859	-6.60313	-5.10866	-5.50715	-6.12762	-6.48066	-6.60313	-6.26491
ABHD4@hsa-miR-665@7mer-m8	ABHD4	hsa-miR-665	7mer-m8	-2.51869	-5.13441	-2.44982	-2.70063	-3.76967	-2.82948	-5.47442	-3.53175	-4.20177	-4.29369	-4.78963	-3.3189	-3.97841	-4.17326	-4.17326	-4.23322	-2.80335	-0.976674	-2.2554	-2.82596	-2.29886	-4.14538	-3.27246	-2.83728	-2.7888	-2.5785	-5.24874	-5.99969	-3.50414	-4.99991	-3.43911	-3.18981	-4.87996	-2.57007	-4.52515	-4.15909	-3.11895	-3.43911	-2.32992	-2.80687	-5.10866	-4.2776	-3.75824	-5.61514	-4.15909	-5.31605
ABHD4@hsa-miR-6835-3p@7mer-m8	ABHD4	hsa-miR-6835-3p	7mer-m8	-6.81774	-6.48066	-6.26491	-6.42285	-6.60313	-7.82491	-5.92043	-5.3803	-7.62227	-6.12762	-7.62227	-5.72304	-7.31638	-5.54485	-6.81774	-7.19488	-5.88149	-6.04227	-4.92447	-6.81774	-5.31605	-8.08771	-5.58079	-5.28334	-7.82491	-7.45558	-5.68323	-7.62227	-5.50715	-7.31638	-8.08771	-7.45558	-5.44524	-5.10866	-7.45558	-4.95209	-7.31638	-5.65191	-6.36859	-6.60313	-5.10866	-5.50715	-6.12762	-6.48066	-6.60313	-5.68323
ABHD5@hsa-miR-124-3p.1@7mer-m8	ABHD5	hsa-miR-124-3p.1	7mer-m8	-4.34105	-6.42285	-4.76625	-4.03377	-4.59924	-5.88149	-5.99969	-5.18863	-5.02631	-5.88149	-5.47442	-5.50715	-5.13441	-6.12762	-6.21741	-6.08407	-5.84174	-6.36859	-5.50715	-4.40656	-5.88149	-5.3803	-5.13441	-5.0531	-5.58079	-5.65191	-5.65191	-5.95969	-6.26491	-5.44524	-6.31589	-5.44524	-5.54485	-5.44524	-4.90247	-5.54485	-5.10866	-5.24874	-6.7411	-4.50849	-4.49126	-7.19488	-6.98945	-8.47418	-6.60313	-7.08751
ABHD5@hsa-miR-128-3p@7mer-1a	ABHD5	hsa-miR-128-3p	7mer-1a	-0.802601	-1.10189	-0.525742	-0.707125	-0.0973906	-0.616957	-1.00766	-1.16395	-0.321038	-1.27561	-1.1607	-1.01125	-0.805685	-0.815323	-0.868946	-1.029	-0.677572	-0.0957355	-0.30227	-0.602051	-0.798622	0.439102	-0.825521	-1.66603	-1.80822	0.296136	-1.11252	-1.51093	-0.474668	-0.465322	-0.887385	-1.0871	-1.14647	-1.44372	-1.42071	-1.35036	-0.833748	-0.732166	-0.689576	-0.879612	-1.33208	-0.70766	-0.857836	-1.45329	-0.857263	-0.57504
ABHD5@hsa-miR-132-3p@8mer	ABHD5	hsa-miR-132-3p	8mer	-1.85227	-2.47678	-1.55973	-1.82856	-1.58885	-1.85288	-3.5525	-2.67807	-3.13778	-2.85707	-2.62044	-2.78093	-1.67555	-1.68834	-2.06325	-2.72968	-3.51317	-1.52585	-1.85098	-1.46383	-2.70379	-1.71189	-2.227	-2.29228	-2.46964	-1.38607	-3.36899	-3.71295	-2.05054	-2.35438	-3.2633	-2.42875	-3.10721	-2.4825	-2.53062	-1.56858	-2.4662	-2.02309	-1.71189	-1.80884	-2.34882	-2.61316	-2.27513	-3.4573	-2.32992	-3.4761
ABHD5@hsa-miR-137@8mer	ABHD5	hsa-miR-137	8mer	-5.0531	-6.42285	-4.76625	-4.03377	-5.35129	-5.88149	-5.88149	-5.84174	-5.02631	-6.42285	-5.99969	-5.50715	-5.13441	-6.12762	-6.21741	-6.48066	-6.48066	-6.36859	-5.50715	-5.50715	-5.88149	-5.72304	-5.68323	-5.95969	-5.0531	-5.65191	-6.42285	-6.48066	-6.26491	-6.54047	-6.31589	-5.44524	-6.04227	-5.44524	-5.92043	-5.54485	-5.10866	-6.26491	-6.7411	-5.54485	-4.49126	-7.19488	-6.98945	-8.47418	-6.60313	-7.08751
ABHD5@hsa-miR-142-5p@7mer-m8	ABHD5	hsa-miR-142-5p	7mer-m8	-5.0531	-6.42285	-4.76625	-4.03377	-5.35129	-5.88149	-5.99969	-5.84174	-5.02631	-6.42285	-5.99969	-6.08407	-5.13441	-6.12762	-6.21741	-6.48066	-6.48066	-6.36859	-5.50715	-5.50715	-5.88149	-5.72304	-5.68323	-5.95969	-5.58079	-5.65191	-6.42285	-6.48066	-6.26491	-6.54047	-6.31589	-5.44524	-6.04227	-5.44524	-5.92043	-5.54485	-5.10866	-6.26491	-6.7411	-5.54485	-5.80195	-7.19488	-6.98945	-8.47418	-6.60313	-7.08751
ABHD5@hsa-miR-17-5p@8mer	ABHD5	hsa-miR-17-5p	8mer	-5.0531	-5.72304	-4.76625	-4.03377	-5.35129	-5.13441	-5.99969	-5.84174	-5.02631	-6.42285	-5.99969	-6.08407	-4.21579	-5.50715	-5.16107	-6.08407	-5.84174	-5.44524	-5.50715	-5.50715	-5.88149	-5.72304	-5.68323	-5.95969	-5.58079	-4.18775	-6.42285	-6.48066	-6.26491	-5.65191	-6.31589	-4.90247	-6.04227	-5.44524	-5.92043	-5.54485	-5.10866	-6.26491	-5.16107	-4.50849	-4.49126	-5.21639	-5.72304	-5.92043	-5.54485	-5.41244
ABHD5@hsa-miR-19a-3p@8mer	ABHD5	hsa-miR-19a-3p	8mer	-5.0531	-5.72304	-4.76625	-4.03377	-5.35129	-5.13441	-5.99969	-5.84174	-5.02631	-6.42285	-5.99969	-5.50715	-3.54209	-6.12762	-6.21741	-5.68323	-5.84174	-6.36859	-5.50715	-5.50715	-5.88149	-5.72304	-5.68323	-5.95969	-5.58079	-5.65191	-5.65191	-6.48066	-6.26491	-6.54047	-6.31589	-5.44524	-6.04227	-5.44524	-5.92043	-5.54485	-5.10866	-6.26491	-5.16107	-4.50849	-4.49126	-5.21639	-6.98945	-6.17232	-5.54485	-7.08751
ABHD5@hsa-miR-26a-5p@8mer	ABHD5	hsa-miR-26a-5p	8mer	-5.0531	-6.42285	-3.61323	-4.03377	-4.59924	-5.13441	-5.99969	-5.84174	-5.02631	-6.42285	-5.99969	-5.50715	-5.13441	-5.50715	-6.21741	-6.48066	-6.48066	-5.44524	-5.50715	-4.40656	-5.88149	-5.72304	-5.68323	-5.95969	-5.0531	-5.65191	-6.42285	-6.48066	-5.3803	-6.54047	-6.31589	-5.44524	-6.04227	-5.44524	-4.54526	-5.54485	-5.10866	-6.26491	-6.7411	-4.50849	-3.91527	-7.19488	-5.88149	-5.92043	-5.54485	-7.08751
ABHD5@hsa-miR-27a-3p@8mer	ABHD5	hsa-miR-27a-3p	8mer	-5.0531	-5.72304	-3.61323	-4.03377	-4.20177	-5.13441	-5.99969	-5.84174	-5.02631	-5.88149	-5.99969	-6.08407	-5.13441	-5.50715	-6.21741	-6.48066	-6.48066	-6.36859	-3.87415	-5.50715	-5.88149	-5.72304	-5.68323	-5.95969	-5.58079	-4.18775	-6.42285	-6.48066	-5.58079	-6.54047	-5.18863	-5.44524	-6.04227	-5.44524	-5.92043	-5.54485	-5.10866	-6.26491	-6.7411	-5.54485	-5.80195	-7.19488	-6.98945	-5.84174	-6.60313	-7.08751
ABHD5@hsa-miR-299-5p@7mer-1a	ABHD5	hsa-miR-299-5p	7mer-1a	-2.20249	-4.43876	-1.82792	-2.01512	-2.06242	-2.29228	-3.8385	-3.31136	-3.41282	-3.38674	-4.76625	-2.84938	-1.62563	-4.38915	-4.45657	-2.89336	-3.87415	-1.86736	-2.65181	-2.15365	-2.54128	-2.2203	-3.07708	-3.20519	-4.71664	-1.70596	-4.17326	-3.87415	-3.10112	-4.50849	-5.72304	-2.80335	-3.28823	-2.99444	-4.29369	-3.22635	-3.21928	-3.85027	-2.20249	-2.2294	-2.87696	-3.2633	-3.15714	-4.56202	-3.2633	-3.25562
ABHD5@hsa-miR-29a-3p@7mer-1a	ABHD5	hsa-miR-29a-3p	7mer-1a	-5.0531	-6.42285	-3.61323	-3.13778	-5.35129	-5.13441	-5.47442	-5.84174	-5.02631	-6.42285	-5.99969	-5.16107	-5.13441	-6.12762	-5.58079	-5.68323	-6.48066	-3.90269	-3.51317	-3.97841	-4.52515	-4.43876	-5.13441	-5.95969	-5.58079	-4.18775	-5.65191	-6.48066	-6.26491	-6.54047	-6.31589	-5.44524	-5.54485	-5.44524	-4.29369	-5.54485	-4.20177	-6.26491	-5.16107	-4.01964	-5.80195	-4.74024	-5.68323	-6.17232	-5.18863	-7.08751
ABHD5@hsa-miR-670-3p@8mer	ABHD5	hsa-miR-670-3p	8mer	-0.957708	-1.34483	-0.772609	-1.56628	-0.579566	-1.03048	-1.9384	-1.39168	-0.366222	-1.14448	-1.78947	-1.08057	-1.18892	-0.855557	-1.74091	-6.48066	-1.57077	-0.309078	-0.675336	-0.668291	-1.13308	-0.287536	-0.884512	-1.60161	-1.87529	-0.43164	-2.98951	-2.27749	-1.12441	-1.11936	-1.26936	-1.26406	-1.65902	-1.60438	-2.27383	-1.56858	-1.39481	-1.28715	-1.23743	-1.31347	-1.6293	-1.58401	-1.44573	-2.30144	-1.50061	-1.36801
ABHD5@hsa-miR-892c-3p@7mer-m8	ABHD5	hsa-miR-892c-3p	7mer-m8	-1.72396	-2.59655	-1.36872	-1.78199	-1.49406	-1.78491	-5.99969	-2.33248	-2.78508	-2.75803	-3.2405	-2.5267	-1.41369	-1.37706	-2.03106	-2.72968	-2.54543	-1.63743	-1.52756	-1.43171	-2.38411	-1.86107	-2.3041	-2.08637	-2.2727	-1.36615	-2.5676	-4.07451	-1.74815	-2.29886	-2.91126	-2.0773	-3.00475	-2.53488	-2.34579	-1.56858	-2.41348	-1.80633	-1.65651	-1.75824	-2.34882	-2.41348	-2.31215	-3.42106	-2.22245	-2.94406
ABHD6@hsa-miR-125a-5p@8mer	ABHD6	hsa-miR-125a-5p	8mer	-1.42768	-1.33798	-1.89649	-1.5538	-7.31638	-3.35222	-1.97304	-1.66398	-2.02062	-1.68207	-1.73936	-1.34233	-2.22361	-0.734447	-2.58952	-3.0363	-1.11967	-0.735829	-1.4792	-1.63634	-2.24573	-1.52459	-2.98418	-2.89336	-2.42875	-1.42847	-2.68378	-1.5903	-2.09435	-3.52229	-1.69239	-1.54842	-1.87385	-1.62519	-1.74378	-1.15194	-1.7171	-1.8148	-2.24209	-1.61568	-1.69963	-1.89712	-1.13053	-1.52074	-1.43125	-2.20691
ABHD6@hsa-miR-137@8mer	ABHD6	hsa-miR-137	8mer	-6.7411	-7.45558	-8.08771	-5.80195	-7.31638	-7.62227	-7.62227	-6.7411	-7.19488	-7.82491	-8.08771	-6.98945	-6.66999	-7.62227	-6.98945	-7.62227	-7.82491	-8.08771	-7.82491	-7.62227	-7.08751	-8.08771	-8.08771	-7.19488	-8.08771	-6.81774	-8.47744	-8.47846	-7.45558	-7.82491	-8.48469	-6.81774	-7.82491	-6.48066	-7.19488	-8.08771	-7.31638	-7.82491	-7.62227	-6.48066	-7.45558	-6.60313	-6.89997	-6.89997	-7.45558	-8.47733
ABHD6@hsa-miR-27a-3p@7mer-1a	ABHD6	hsa-miR-27a-3p	7mer-1a	-6.7411	-7.45558	-8.08771	-5.80195	-7.31638	-7.62227	-7.62227	-6.7411	-7.19488	-7.82491	-8.08771	-6.98945	-6.66999	-7.62227	-6.98945	-7.62227	-7.82491	-8.08771	-7.82491	-7.62227	-7.08751	-8.08771	-8.08771	-7.19488	-8.08771	-6.81774	-5.84174	-8.47846	-7.45558	-7.82491	-8.48469	-6.81774	-7.82491	-6.48066	-7.19488	-8.08771	-7.31638	-7.82491	-7.62227	-6.48066	-7.45558	-6.60313	-6.89997	-6.04227	-5.80195	-8.47733
ABHD6@hsa-miR-30b-5p@8mer	ABHD6	hsa-miR-30b-5p	8mer	-6.7411	-7.45558	-8.08771	-5.80195	-7.31638	-7.62227	-7.62227	-5.35129	-7.19488	-7.82491	-8.08771	-6.98945	-6.66999	-5.58079	-6.98945	-7.62227	-7.82491	-5.61514	-7.82491	-7.62227	-7.08751	-5.50715	-8.08771	-7.19488	-8.08771	-6.81774	-8.47744	-8.47846	-7.45558	-5.84174	-8.48469	-6.81774	-5.65191	-6.48066	-5.41244	-5.02631	-7.31638	-7.82491	-7.62227	-6.48066	-4.61785	-5.16107	-5.84174	-6.89997	-5.80195	-5.99969
ABHD6@hsa-miR-670-3p@7mer-m8	ABHD6	hsa-miR-670-3p	7mer-m8	-6.7411	-7.45558	-8.08771	-5.80195	-7.31638	-7.62227	-5.92043	-6.7411	-7.19488	-7.82491	-8.08771	-6.98945	-6.66999	-7.62227	-6.98945	-6.08407	-7.82491	-8.08771	-7.82491	-7.62227	-7.08751	-8.08771	-8.08771	-7.19488	-8.08771	-6.81774	-8.47744	-8.47846	-7.45558	-7.82491	-8.48469	-6.81774	-7.82491	-6.48066	-7.19488	-8.08771	-7.31638	-7.82491	-7.62227	-6.48066	-7.45558	-6.60313	-6.89997	-6.89997	-7.45558	-8.47733
ABHD8@hsa-miR-219a-5p@7mer-m8	ABHD8	hsa-miR-219a-5p	7mer-m8	-9.55729	-9.47425	-8.69102	-7.45558	-8.57952	-8.75425	-5.92043	-8.93657	-9.5635	-9.02771	-9.58763	-8.47661	-8.66744	-8.68223	-9.42044	-9.43625	-9.3827	-8.56882	-9.74282	-9.45598	-9.42471	-8.85059	-9.0823	-9.08177	-9.35115	-8.08771	-9.22002	-9.14142	-6.12762	-9.10343	-8.7761	-8.76852	-8.75657	-8.76548	-9.30963	-6.48066	-9.1718	-9.53523	-8.75627	-8.92085	-8.08771	-5.31605	-6.12762	-5.95969	-5.80195	-6.12762
ABI1@hsa-miR-106b-5p@7mer-m8	ABI1	hsa-miR-106b-5p	7mer-m8	-2.58709	-5.13441	-2.84568	-2.07369	-4.54526	-4.49126	-5.24874	-5.50715	-4.87996	-5.47442	-5.99969	-4.63987	-4.8312	-5.54485	-5.10866	-6.04227	-5.28334	-5.24874	-2.37947	-5.24874	-3.8031	-5.3803	-3.5525	-4.61785	-4.20177	-4.18775	-5.50715	-6.42285	-6.42285	-5.28334	-6.04227	-4.47352	-5.16107	-3.82636	-3.90269	-3.90269	-3.91527	-4.90247	-4.74024	-3.66634	-3.8885	-4.17326	-5.65191	-5.68323	-4.23322	-4.99991
ABI1@hsa-miR-181d-5p@7mer-m8	ABI1	hsa-miR-181d-5p	7mer-m8	-4.81065	0.469182	0.571205	2.41521	0.434347	0.595666	0.662768	-5.0531	0.667916	0.440022	1.13707	1.04999	-0.11993	0.27891	0.407193	0.762763	0.652744	0.835499	0.763258	-5.24874	-5.92043	0.640421	0.910789	-5.95969	-4.65852	-4.18775	0.726187	-5.58079	0.748502	1.20933	-6.26491	-4.81065	1.077	0.953191	0.959939	0.245932	0.516125	0.610119	0.865893	0.273684	0.958633	0.571675	0.430715	0.513817	1.57075	0.894348
ABI1@hsa-miR-208a-3p@7mer-1a	ABI1	hsa-miR-208a-3p	7mer-1a	-4.81065	-5.13441	-2.31063	-2.35849	-3.113	-3.8031	-5.35129	-5.50715	-3.71295	-5.47442	-5.02631	-4.63987	-2.84568	-5.0796	-4.74024	-4.85625	-3.81476	-4.1177	-3.71295	-3.42997	-4.04882	-4.76625	-3.73467	-3.4761	-4.65852	-2.67183	-5.41244	-5.31605	-4.85625	-4.99991	-5.72304	-4.81065	-3.59329	-4.13114	-4.61785	-3.71295	-4.47352	-4.04882	-3.58302	-2.71943	-2.85707	-4.63987	-4.74024	-5.65191	-3.82636	-4.8312
ABI1@hsa-miR-499a-5p@7mer-1a	ABI1	hsa-miR-499a-5p	7mer-1a	-0.239352	0.283329	-0.110316	1.68121	-0.273157	-0.308112	0.368554	-0.314928	-0.126329	0.164731	0.2713	0.29011	-0.620997	0.119201	0.0068052	0.314701	0.175138	0.0372601	0.0413842	-0.0778354	0.22332	0.346691	0.0812976	0.444559	-0.575917	0.700224	-0.312746	-0.0526462	0.413323	0.577433	-0.208622	-0.219942	0.694702	0.565615	-0.140372	-0.24581	0.190602	-5.31605	0.110492	-0.215742	0.166627	0.253264	-0.087592	0.00787275	1.09314	0.0759114
ABI1@hsa-miR-9-5p@7mer-m8	ABI1	hsa-miR-9-5p	7mer-m8	-4.20177	-5.61514	-3.11895	-2.63588	-4.54526	-4.92447	-5.92043	-5.50715	-4.87996	-6.42285	-5.99969	-5.16107	-4.8312	-5.31605	-5.47442	-6.21741	-5.54485	-6.04227	-4.56202	-5.24874	-4.04882	-4.95209	-5.58079	-5.0531	-4.99991	-3.68826	-5.61514	-5.58079	-6.42285	-5.58079	-6.04227	-5.0796	-6.04227	-5.35129	-4.97545	-4.8312	-4.14538	-5.13441	-4.74024	-5.50715	-5.58079	-6.12762	-6.89997	-5.84174	-5.68323	-4.99991
ABI2@hsa-miR-101-3p.1@7mer-1a	ABI2	hsa-miR-101-3p.1	7mer-1a	-3.22635	-4.92447	-2.24912	-2.40255	-4.32542	-2.46241	-5.47442	-4.61785	-3.4573	-5.13441	-5.35129	-4.38915	-2.66338	-4.97545	-4.13114	-4.37277	-4.40656	-2.95859	-3.32761	-3.91527	-3.5629	-4.43876	-3.95369	-3.54209	-4.38915	-2.99444	-4.90247	-4.43876	-5.13441	-4.97545	-5.02631	-3.91527	-4.90247	-3.37768	-3.58302	-4.21579	-4.47352	-5.18863	-2.4662	-3.12528	-2.48059	-4.63987	-4.40656	-5.21639	-3.29624	-4.92447
ABI2@hsa-miR-101-3p.2@7mer-1a	ABI2	hsa-miR-101-3p.2	7mer-1a	-0.489521	-0.556696	0.318808	-0.303542	-0.947682	-1.05717	-1.41993	-1.44889	-0.663719	-0.914203	-2.18103	-0.57048	0.461507	-1.59884	-0.390317	-1.181	-0.960025	0.345017	-1.26306	-1.45604	-0.487162	-0.866982	-0.368038	-0.843792	0.17552	-0.910094	0.130671	-0.616957	-1.22934	-1.68107	-0.948543	0.0181174	-1.24384	0.500298	-1.50115	-1.87529	-0.171447	-1.07615	-0.240703	-0.950036	-0.613376	-0.658986	-0.438399	-0.787718	-0.180979	-0.789501
ABI2@hsa-miR-101-3p.2@7mer-m8	ABI2	hsa-miR-101-3p.2	7mer-m8	-0.637388	-0.85211	-4.43876	-1.0871	-0.753966	-0.700964	-0.987585	-0.94469	-0.997105	-0.538027	-1.17939	-0.818117	-0.477599	-1.78141	-0.91152	-1.03657	-0.337115	-0.974508	-0.219303	-0.942309	-0.637957	-1.02519	-0.637092	-0.869213	-0.603707	-1.34519	-0.522564	-0.577613	-0.813287	-0.415057	-0.980824	-0.438102	-0.779537	-0.697492	-0.791764	-0.922707	-0.306919	-1.03142	-0.902599	-0.59671	-1.05195	-0.639289	-0.619566	-0.8357	-1.68055	-0.843246
ABI2@hsa-miR-103a-3p@7mer-1a	ABI2	hsa-miR-103a-3p	7mer-1a	-4.30895	-5.10866	-4.43876	-3.44791	-4.90247	-5.13441	-5.92043	-5.50715	-5.13441	-5.47442	-5.47442	-5.99969	-3.87415	-5.41244	-5.31605	-6.42285	-6.17232	-5.02631	-3.32761	-5.47442	-4.65852	-5.72304	-4.87996	-5.47442	-5.02631	-4.50849	-5.50715	-6.21741	-5.47442	-6.42285	-6.08407	-4.85625	-5.80195	-5.28334	-3.58302	-5.31605	-5.0796	-4.08911	-4.14538	-2.96333	-4.2776	-5.99969	-5.7604	-5.84174	-5.21639	-5.99969
ABI2@hsa-miR-1193@7mer-1a	ABI2	hsa-miR-1193	7mer-1a	1.03501	-0.458588	0.823441	-0.407661	0.466392	0.28775	0.286585	0.447551	0.684893	0.980027	0.308006	0.971048	1.26425	-0.369553	0.224526	0.150291	0.955572	-0.0473694	0.728228	0.886776	0.64399	-0.0550459	0.222071	-0.270391	1.59844	-0.138031	0.538918	0.351251	0.656674	0.492615	0.332927	1.28464	0.357447	0.455801	0.545305	0.722378	0.913233	0.0942303	0.292511	0.779635	0.0830956	0.378987	0.0124864	0.390986	-0.514727	0.435278
ABI2@hsa-miR-1197@7mer-m8	ABI2	hsa-miR-1197	7mer-m8	-0.338057	-0.345072	-0.257224	-0.143761	-0.371994	-0.410309	-0.827763	-1.09026	-0.509518	-0.296345	-0.656662	-0.0967514	0.413323	-1.18502	0.0460465	-0.182602	-0.128374	0.0548178	-0.271348	-0.589928	-0.127671	-0.192033	-0.207675	-0.342574	-0.363278	-0.161649	-0.559893	0.203798	-0.726856	-0.702936	-0.473808	0.0588905	-0.45711	-0.22181	-0.0328465	-0.675062	0.240436	-0.229543	-0.173756	-0.116607	0.0540944	-0.157983	-0.31185	0.0748233	-0.480176	-0.636271
ABI2@hsa-miR-125b-5p@7mer-1a	ABI2	hsa-miR-125b-5p	7mer-1a	-1.33356	-1.86048	-0.773177	-1.696	-1.30309	-1.40596	-2.05659	-1.4821	-3.92749	-1.16267	-2.1179	-0.987276	-1.02152	-1.82673	-1.96554	-1.40215	-1.56062	-1.11655	-1.82735	-1.19246	-1.68465	-2.117	-1.69445	-2.16072	-2.13679	-1.62283	-1.75389	-1.36763	-1.87385	-1.50968	-1.65603	-1.01038	-1.76633	-1.5493	-1.76043	-1.42731	-1.43969	-1.94274	-0.929463	-1.53316	-1.25466	-1.19411	-1.07373	-1.15256	-2.33378	-1.04889
ABI2@hsa-miR-1271-5p@8mer	ABI2	hsa-miR-1271-5p	8mer	-4.90247	-5.99969	-3.4761	-5.41244	-4.90247	-5.84174	-7.31638	-5.0796	-5.13441	-6.36859	-5.47442	-5.99969	-4.58162	-5.65191	-5.80195	-6.42285	-6.17232	-5.02631	-5.16107	-5.47442	-5.47442	-5.72304	-5.88149	-5.47442	-5.54485	-4.50849	-6.31589	-6.21741	-5.95969	-6.42285	-6.08407	-5.35129	-5.80195	-4.6763	-5.41244	-5.31605	-5.0796	-5.80195	-5.54485	-4.69807	-5.10866	-5.99969	-6.21741	-6.04227	-4.6763	-8.47376
ABI2@hsa-miR-1298-5p@7mer-1a	ABI2	hsa-miR-1298-5p	7mer-1a	-2.34153	-4.40656	-1.92797	-2.00869	-3.03112	-2.51251	-4.76625	-4.04882	-1.95441	-2.669	-5.02631	-3.33658	-1.9371	-4.37277	-3.15714	-3.4761	-3.49434	-2.43218	-1.94412	-3.49434	-2.28617	-3.74627	-3.49434	-3.82636	-4.38915	-2.99444	-4.1177	-3.4761	-4.69807	-3.20519	-3.76967	-4.56202	-4.30895	-2.79967	-2.28858	-3.63461	-2.50838	-2.75488	-2.32023	-2.8332	-2.22245	-3.8385	-3.36086	-5.24874	-3.63461	-5.0796
ABI2@hsa-miR-1306-5p@7mer-m8	ABI2	hsa-miR-1306-5p	7mer-m8	0.567435	-0.294771	0.745677	-0.422785	0.00541625	0.56609	0.131399	-0.441647	-1.08646	0.45369	-0.591628	0.750587	0.654689	-0.400508	0.262792	0.189105	0.250792	0.597513	0.122899	0.329614	0.19477	0.436124	0.298565	0.0413842	0.525053	-0.339283	0.789028	0.437421	0.0790861	0.340752	0.504757	0.614522	0.323409	0.685881	-0.161343	0.034727	0.800745	-0.13203	0.179435	0.320907	0.45369	0.0332369	0.0467567	0.563693	-0.180979	0.200626
ABI2@hsa-miR-134-5p@8mer	ABI2	hsa-miR-134-5p	8mer	-0.717241	-0.792606	0.203392	-0.516741	-0.811242	0.0637284	-1.50708	-1.41846	-1.15099	-0.200888	-1.2905	-0.423082	-0.216066	-0.860135	0.0770149	-0.260607	0.322144	-0.00511252	-0.316748	-1.41882	-0.330963	-0.0726478	-0.537483	-0.532631	-1.2791	-0.573905	0.437421	0.0467567	-1.19548	-0.683147	-0.980824	-0.53028	-0.69076	0.506635	0.324632	-0.956161	0.126264	-0.265093	-0.328153	-0.51736	0.288121	-0.536626	-0.276718	0.106078	0.190602	-1.2596
ABI2@hsa-miR-135a-5p@7mer-m8	ABI2	hsa-miR-135a-5p	7mer-m8	-4.90247	-5.10866	-4.43876	-5.41244	-3.57273	-3.65527	-5.47442	-5.0796	-5.13441	-4.50849	-5.47442	-4.56202	-3.06499	-4.97545	-5.0796	-5.68323	-5.80195	-3.99138	-3.32761	-5.47442	-4.14538	-5.3803	-4.15909	-3.82636	-5.02631	-3.31136	-5.21639	-5.58079	-5.95969	-5.44524	-4.34105	-3.7015	-4.74024	-3.16976	-3.27246	-4.21579	-3.81476	-4.61785	-3.22635	-3.36899	-3.38674	-4.38915	-5.24874	-5.61514	-4.06168	-5.44524
ABI2@hsa-miR-1-3p@8mer	ABI2	hsa-miR-1-3p	8mer	-4.30895	-5.99969	-2.54339	-2.63032	-4.90247	-4.21579	-5.16107	-5.50715	-5.13441	-5.47442	-5.47442	-5.02631	-3.87415	-5.65191	-5.31605	-6.08407	-5.80195	-2.72254	-5.16107	-5.47442	-3.39517	-5.3803	-4.37277	-4.87996	-4.38915	-3.76967	-5.50715	-5.95969	-5.28334	-4.81065	-5.99969	-5.35129	-5.10866	-4.04882	-5.41244	-5.31605	-3.91527	-5.80195	-3.79184	-3.12528	-3.15714	-4.63987	-4.6763	-5.72304	-4.30895	-5.31605
ABI2@hsa-miR-142-3p.1@7mer-m8	ABI2	hsa-miR-142-3p.1	7mer-m8	0.345474	-0.281914	0.555071	-0.211587	0.073283	0.483583	0.215333	0.261215	-0.815032	0.589852	-0.337743	0.762219	0.697721	-0.113927	0.443644	0.205771	0.843689	0.505244	0.177044	0.0202177	0.238541	0.258407	0.186895	-0.141078	0.267656	-0.248945	0.570709	0.877197	0.143428	0.0953054	0.252846	0.698735	0.0783949	0.663801	0.173488	0.214189	0.477154	-0.229543	0.436979	0.509745	0.396239	0.512893	0.499852	0.732489	0.099698	0.200626
ABI2@hsa-miR-142-3p.2@7mer-1a	ABI2	hsa-miR-142-3p.2	7mer-1a	-2.50838	-4.23322	-2.07811	-3.44791	-3.03112	-2.95361	-5.35129	-3.05828	-5.13441	-3.90269	-5.02631	-3.61323	-1.99404	-4.69807	-3.81476	-4.54526	-2.45149	-2.2788	-2.28858	-2.32023	-3.5629	-3.74627	-4.37277	-3.82636	-3.16346	-2.99444	-3.99138	-4.29369	-4.69807	-4.65852	-5.41244	-2.49035	-4.38915	-2.47138	-2.50838	-2.66338	-3.40408	-4.61785	-2.4662	-2.37514	-2.03029	-2.72254	-4.40656	-4.69807	-3.29624	-4.23322
ABI2@hsa-miR-144-3p@8mer	ABI2	hsa-miR-144-3p	8mer	-0.971176	-2.23408	-1.024	-1.52374	-1.5036	-1.77339	-1.74205	-1.86165	-2.99972	-0.942035	-2.18103	-1.03657	-1.43171	-2.07197	-1.72955	-1.8209	-1.19377	-1.41882	-1.44573	-1.37885	-1.58706	-2.57007	-1.30529	-1.74591	-1.2791	-1.72188	-1.41677	-1.70962	-1.77284	-1.83117	-1.56363	-1.01038	-1.30954	-1.2623	-1.14154	-1.52374	-1.10002	-1.9822	-1.63023	-0.950036	-1.83482	-1.26374	-1.23941	-1.8185	-2.20042	-1.58663
ABI2@hsa-miR-145-5p@7mer-1a	ABI2	hsa-miR-145-5p	7mer-1a	-1.33356	-2.17393	-0.975091	-1.75389	-1.05134	-1.40596	-1.56363	-1.16874	-1.11998	-1.39481	-2.1179	-1.56496	-0.803438	-2.9026	-1.6955	-1.70645	-2.35145	-1.54715	-1.94412	-0.942309	-1.61941	-1.62704	-1.5745	-1.98523	-0.855857	-1.59666	-2.00543	-2.11235	-1.97982	-2.10424	-0.845906	-1.26196	-1.72396	-1.37401	-1.28512	-1.4748	-1.54224	-1.79983	-1.35555	-0.973906	-1.39168	-2.08	-1.8209	-2.19096	-2.71299	-2.04886
ABI2@hsa-miR-150-5p@7mer-1a	ABI2	hsa-miR-150-5p	7mer-1a	0.662288	-0.259395	0.719831	-0.143761	-0.142805	0.221671	-0.707936	-0.964648	-0.488919	0.45369	-0.775453	0.380733	0.863314	-0.38645	0.476273	0.0449582	1.03772	0.662288	0.331287	-0.22535	0.164353	0.258407	0.146176	0.125508	0.525053	-0.151021	0.7958	0.437421	-0.227344	-0.272859	-0.255628	0.675578	0.215715	0.85921	0.888491	0.803927	0.585641	0.0435109	-0.00547941	0.034727	1.02745	0.160924	-0.00584166	0.414158	0.684893	-0.602593
ABI2@hsa-miR-150-5p@8mer	ABI2	hsa-miR-150-5p	8mer	-3.51317	-5.61514	-2.75146	-5.41244	-3.90269	-3.36086	-5.61514	-4.26294	-3.18981	-5.80195	-5.16107	-4.10189	-4.58162	-5.16107	-5.31605	-4.76625	-6.17232	-3.44791	-3.01493	-3.49434	-4.14538	-4.76625	-5.18863	-4.87996	-5.54485	-3.76967	-5.50715	-5.58079	-5.47442	-5.44524	-5.84174	-4.56202	-5.47442	-3.16976	-3.96626	-4.74024	-3.91527	-4.8312	-3.79184	-3.12528	-3.38674	-5.0796	-5.72304	-5.68323	-4.13114	-5.65191
ABI2@hsa-miR-16-5p@7mer-m8	ABI2	hsa-miR-16-5p	7mer-m8	-4.90247	-5.99969	-3.4761	-3.44791	-4.90247	-5.84174	-5.92043	-5.50715	-5.13441	-5.80195	-5.99969	-5.50715	-4.58162	-5.65191	-5.80195	-6.42285	-6.17232	-5.02631	-4.20177	-5.47442	-5.47442	-4.95209	-5.88149	-5.47442	-5.54485	-3.76967	-5.61514	-6.21741	-5.95969	-5.65191	-6.60313	-5.35129	-5.80195	-4.6763	-4.65852	-5.31605	-4.47352	-5.18863	-5.54485	-4.69807	-5.10866	-5.99969	-6.21741	-6.04227	-5.58079	-8.47376
ABI2@hsa-miR-183-5p.1@7mer-m8	ABI2	hsa-miR-183-5p.1	7mer-m8	0.195652	-0.167895	0.344573	-0.303542	-0.0501873	0.114725	-0.126329	-0.311247	0.0322014	0.320486	-0.355679	0.342962	0.367261	-0.446241	0.522298	-0.169164	1.0281	0.298977	-0.19046	0.0202177	0.205383	-0.1216	0.288927	0.0413842	0.250043	-0.379205	0.679271	0.372667	-0.243582	-0.0519421	0.280196	0.556974	0.0149015	0.593265	0.324632	-0.344178	0.269689	-0.118272	0.0368536	0.338317	0.64399	0.085672	-0.00584166	0.0773657	0.171227	-0.0799999
ABI2@hsa-miR-183-5p.2@8mer	ABI2	hsa-miR-183-5p.2	8mer	-0.433413	-1.40057	-0.390604	-1.46947	-0.917143	-1.24081	-0.937917	-0.964648	-0.788281	-0.296345	-0.968815	-0.453891	-0.283808	-1.56766	-0.91152	-1.30195	-0.396585	-0.873303	-1.08829	-0.448896	-0.742843	-1.86736	-0.867838	-1.17939	-0.24987	-1.40292	-0.559893	-1.05998	-1.04919	-0.808339	-0.415358	0.0588905	-0.779537	-0.411501	-0.925997	-1.28647	-0.778617	-1.24252	-0.814451	-0.51736	-0.996214	-0.593899	-0.990269	-1.01247	-1.665	-0.69076
ABI2@hsa-miR-186-5p@8mer	ABI2	hsa-miR-186-5p	8mer	-1.05254	-2.0693	-0.715297	-1.39243	-1.46582	-1.3412	-1.66553	-1.55332	-1.73011	-1.16267	-1.90801	-1.01334	-0.637388	-1.94791	-1.33102	-1.40215	-1.05165	-5.72304	-1.1714	-1.23101	-1.21586	-1.49968	-1.2704	-5.47442	-5.54485	-4.50849	-5.61514	-6.21741	-1.68573	-6.42285	-1.23306	-0.494466	-5.47442	-5.28334	-1.88605	-1.42731	-0.635705	-1.89112	-1.11314	-1.11347	-1.17271	-1.26374	-1.07373	-0.886527	-1.665	-1.01275
ABI2@hsa-miR-193a-3p@7mer-1a	ABI2	hsa-miR-193a-3p	7mer-1a	-3.51317	-5.99969	-2.31364	-5.41244	-3.90269	-3.36086	-5.41244	-5.0796	-5.13441	-4.78963	-5.99969	-3.74627	-3.87415	-5.65191	-4.58162	-5.31605	-5.41244	-2.72254	-5.16107	-5.47442	-2.71579	-4.95209	-5.18863	-3.20519	-3.95369	-2.82202	-5.50715	-4.95209	-4.8312	-4.81065	-5.99969	-4.56202	-4.90247	-3.53175	-4.29369	-5.31605	-3.40408	-4.29369	-2.88919	-3.12528	-3.73467	-4.17326	-4.90247	-5.31605	-4.30895	-5.24874
ABI2@hsa-miR-193a-3p@7mer-m8	ABI2	hsa-miR-193a-3p	7mer-m8	-3.86204	-5.61514	-2.75146	-5.41244	-4.32542	-3.36086	-5.47442	-4.61785	-4.32542	-5.80195	-5.99969	-4.56202	-5.50715	-5.65191	-5.80195	-4.76625	-5.28334	-3.15714	-4.20177	-5.47442	-3.5629	-5.72304	-5.88149	-4.87996	-4.38915	-3.76967	-5.61514	-5.58079	-5.28334	-5.31605	-5.84174	-4.56202	-5.80195	-3.74627	-4.65852	-5.31605	-4.47352	-4.8312	-2.73922	-3.36899	-3.15714	-5.99969	-5.0796	-5.61514	-4.6763	-5.31605
ABI2@hsa-miR-196b-5p@7mer-m8	ABI2	hsa-miR-196b-5p	7mer-m8	1.04039	-0.234074	1.07224	-5.41244	0.533326	0.540674	0.51063	0.547629	0.498503	-5.80195	0.308006	1.16218	-5.50715	-5.65191	0.602827	0.821096	0.642006	0.734029	0.479491	0.799659	0.575987	0.664321	0.627205	0.282937	1.45479	0.0424519	0.844857	0.72451	0.625786	0.749007	0.800745	1.17531	0.731377	1.07224	0.335351	0.841405	0.819471	0.0435109	0.671917	0.856455	0.446731	0.736117	0.610641	0.759043	0.215715	0.782854
ABI2@hsa-miR-19a-3p@8mer	ABI2	hsa-miR-19a-3p	8mer	-4.90247	-5.61514	-2.75146	-2.75146	-4.90247	-3.23316	-5.47442	-5.0796	-4.32542	-5.47442	-5.16107	-5.16107	-3.36899	-4.97545	-5.0796	-5.31605	-5.41244	-5.02631	-3.73467	-3.91527	-3.5629	-4.95209	-4.15909	-4.29369	-3.95369	-2.99444	-5.50715	-5.95969	-5.47442	-5.65191	-5.99969	-4.24825	-4.90247	-4.6763	-5.41244	-5.31605	-4.15909	-4.8312	-3.79184	-3.36899	-3.73467	-4.17326	-5.72304	-5.84174	-5.58079	-5.65191
ABI2@hsa-miR-205-5p@8mer	ABI2	hsa-miR-205-5p	8mer	-4.30895	-5.99969	-2.75146	-2.94872	-4.90247	-4.58162	-5.47442	-5.50715	-5.13441	-5.13441	-5.99969	-5.02631	-3.06499	-5.41244	-4.76625	-6.08407	-4.13114	-3.99138	-5.16107	-5.47442	-3.8031	-5.3803	-5.18863	-5.47442	-5.02631	-3.31136	-4.95209	-5.31605	-5.47442	-5.44524	-6.60313	-4.56202	-5.10866	-3.16976	-5.41244	-4.74024	-4.15909	-5.18863	-3.52229	-4.21579	-4.2776	-4.63987	-5.65191	-5.50715	-4.49126	-5.24874
ABI2@hsa-miR-216b-5p@7mer-m8	ABI2	hsa-miR-216b-5p	7mer-m8	0.152529	-0.792606	0.153277	-0.604547	-0.868107	-0.0564449	-2.05659	-1.38418	-2.02709	-0.00364574	-1.59073	-0.648083	0.28372	-0.942309	-0.00225391	-0.337438	0.615001	-0.213527	-0.598735	-1.12505	-0.10516	-0.192033	-0.602315	-0.183643	-0.0817365	-0.573905	0.313436	-0.0933781	-0.341325	-0.792046	-0.127671	-0.166187	-0.669753	0.345017	0.298565	-0.119283	0.078059	-0.50923	-0.520225	-0.739467	0.22722	-0.784537	-0.596432	-0.23272	0.0103696	-1.47195
ABI2@hsa-miR-218-5p@7mer-1a	ABI2	hsa-miR-218-5p	7mer-1a	-0.971176	-1.86048	-1.1087	-1.37093	-1.25891	-0.804012	-2.43218	-2.20898	-3.92749	-2.08087	-3.39517	-1.62751	-0.435459	-1.69863	-1.33102	-0.946178	-2.35145	-0.461814	-1.63794	-1.49229	-1.72345	-0.972133	-1.05717	-1.66096	-1.89493	-1.69029	-0.81894	-1.62563	-2.41194	-2.02222	-1.9384	-1.51441	-2.3645	-0.680601	-1.95225	-1.5791	-1.25053	-2.08087	-1.05965	-1.99261	-0.753112	-1.03599	-1.34052	-0.627769	-1.31629	-2.44982
ABI2@hsa-miR-219a-5p@7mer-1a	ABI2	hsa-miR-219a-5p	7mer-1a	-0.193005	-0.743432	-0.062984	-0.196348	0.0357432	0.0300926	-1.10189	-0.773444	-1.95441	-0.47584	-1.03571	-0.497029	-0.111302	-0.729387	0.170097	-0.337438	1.08407	0.0633575	0.40933	-0.778617	-0.22442	-0.0726478	-0.816996	-0.459177	-0.301306	-0.161649	0.698213	0.260452	-0.885365	-0.349011	-0.845906	-0.298841	-0.298841	-0.0105846	0.324632	0.123283	0.30016	0.00319601	-0.136019	-0.419488	0.528347	-0.423388	-0.251418	-0.272554	0.330466	-1.03048
ABI2@hsa-miR-223-3p@7mer-1a	ABI2	hsa-miR-223-3p	7mer-1a	-3.22635	-4.59924	-2.41663	-3.44791	-4.90247	-3.36086	-5.84174	-4.61785	-4.32542	-5.47442	-4.76625	-5.02631	-5.50715	-5.41244	-4.40656	-6.42285	-5.28334	-4.3579	-3.73467	-4.38915	-4.65852	-4.95209	-4.87996	-3.54209	-4.71664	-4.50849	-5.21639	-4.95209	-5.95969	-5.31605	-6.08407	-4.56202	-5.47442	-3.37768	-5.41244	-4.74024	-4.15909	-4.61785	-2.88919	-3.12528	-2.85707	-4.63987	-5.24874	-5.61514	-4.59924	-5.24874
ABI2@hsa-miR-24-3p@7mer-m8	ABI2	hsa-miR-24-3p	7mer-m8	-3.86204	-5.99969	-3.4761	-2.75146	-4.32542	-3.65527	-7.31638	-5.0796	-5.13441	-5.80195	-5.47442	-5.50715	-3.87415	-5.65191	-4.76625	-6.08407	-6.17232	-5.72304	-5.16107	-4.38915	-5.47442	-5.72304	-4.87996	-4.87996	-5.54485	-3.76967	-6.31589	-6.21741	-5.47442	-5.44524	-6.60313	-4.85625	-5.47442	-4.04882	-5.41244	-4.74024	-4.15909	-4.8312	-5.54485	-4.69807	-4.2776	-5.0796	-5.7604	-5.84174	-5.21639	-8.47376
ABI2@hsa-miR-26a-5p@7mer-m8	ABI2	hsa-miR-26a-5p	7mer-m8	-0.606239	-0.830594	-0.328743	-0.802041	-0.811242	-0.320098	-1.37401	-1.00975	-1.30882	-0.648365	-1.70013	-0.677001	-0.0404614	-1.3195	-0.375288	-0.927147	-0.110974	-0.0530001	-0.674255	-0.860135	-0.580139	-1.02519	-1.2704	-0.794293	-0.683147	-1.02577	0.0259105	-0.387345	-1.51483	-0.647798	-1.08829	-0.280362	-0.625752	-0.0105846	-0.873303	-0.646112	-0.2923	-0.961159	-0.477295	-0.615033	-0.00330361	-0.829223	-0.362349	-0.454769	-0.551029	-1.40057
ABI2@hsa-miR-302e@7mer-m8	ABI2	hsa-miR-302e	7mer-m8	-2.9687	-4.40656	-2.07811	-2.40255	-2.5763	-3.36086	-5.24874	-4.26294	-5.13441	-5.13441	-4.17326	-4.56202	-2.81451	-4.97545	-5.0796	-4.76625	-2.91597	-3.74627	-3.32761	-3.49434	-3.39517	-4.18775	-4.54526	-4.87996	-5.02631	-2.63296	-4.90247	-3.96626	-4.95209	-4.40656	-5.84174	-4.24825	-4.74024	-3.53175	-3.96626	-4.21579	-3.08929	-3.64449	-2.53922	-2.8332	-2.63296	-3.67705	-4.50849	-5.0796	-4.49126	-4.81065
ABI2@hsa-miR-323a-3p@7mer-1a	ABI2	hsa-miR-323a-3p	7mer-1a	1.3228	0.634354	1.55747	0.760107	0.55751	1.13634	0.563259	0.236604	0.996151	0.998824	0.0770149	1.1863	1.78416	0.648907	1.34045	1.27886	1.18401	1.39854	0.83214	0.61356	1.09174	1.33257	1.06731	0.730311	1.26584	0.698213	1.55747	1.44488	0.633851	1.01995	0.822837	1.35234	1.0028	1.44488	0.912039	1.15461	1.36051	0.635363	0.821692	0.881985	1.59969	0.767613	0.938944	1.53227	1.05901	0.718286
ABI2@hsa-miR-32-5p@7mer-m8	ABI2	hsa-miR-32-5p	7mer-m8	-0.402022	-0.85211	0.0187879	-0.471491	-0.841597	-0.032133	-0.811242	-0.546748	-1.18699	-0.577892	-1.63979	-0.0219491	0.34792	-0.590503	-0.22213	-0.448014	-0.666343	-0.0147831	-1.01425	-0.571344	-0.283808	-0.208622	-0.142465	-0.646927	-0.527721	-1.14251	0.0259105	-0.541519	-1.13883	-0.492126	-0.438992	0.0588905	-0.669753	0.0585224	-1.17509	-0.456229	0.177853	-1.07615	-0.347472	-0.406191	-0.0195539	-0.639289	-0.202176	0.287373	-0.762426	-0.462696
ABI2@hsa-miR-326@7mer-m8	ABI2	hsa-miR-326	7mer-m8	-0.369553	-1.74487	-0.560175	-1.28051	-1.11529	-1.15645	-0.841863	-1.31522	-1.08646	-0.518498	-2.31215	-0.663158	-0.358079	-1.8635	-0.790076	-1.85858	-0.930054	-0.873303	-0.845906	-1.23101	-1.23845	-1.46703	-0.773729	-1.30671	-0.552968	-1.37518	-0.548736	-1.36763	-1.5538	-1.41715	-0.602315	-0.668291	-1.42646	-0.730764	-0.521686	-0.589928	-0.854691	-0.853252	-0.828905	-1.13789	-0.626586	-0.731614	-1.08646	-0.797755	-0.711083	-1.51483
ABI2@hsa-miR-338-3p@7mer-1a	ABI2	hsa-miR-338-3p	7mer-1a	-4.30895	-5.10866	-2.75146	-3.44791	-4.32542	-5.13441	-5.92043	-5.50715	-5.13441	-5.47442	-5.47442	-5.99969	-3.87415	-5.41244	-5.31605	-6.42285	-6.17232	-5.02631	-3.32761	-5.47442	-4.65852	-5.72304	-4.87996	-5.47442	-5.02631	-4.50849	-5.50715	-6.21741	-5.47442	-6.42285	-6.08407	-4.85625	-5.80195	-5.28334	-3.58302	-5.31605	-5.0796	-4.08911	-4.14538	-2.96333	-4.2776	-5.99969	-5.7604	-5.84174	-5.21639	-5.99969
ABI2@hsa-miR-338-3p@8mer	ABI2	hsa-miR-338-3p	8mer	-4.90247	-5.61514	-3.04735	-5.41244	-4.90247	-5.84174	-7.31638	-5.50715	-5.13441	-6.36859	-5.47442	-5.99969	-5.50715	-5.65191	-5.80195	-6.42285	-6.17232	-5.72304	-5.16107	-5.47442	-5.47442	-5.72304	-5.18863	-5.47442	-5.54485	-4.50849	-6.31589	-6.21741	-5.47442	-6.42285	-6.60313	-4.85625	-5.80195	-5.28334	-5.41244	-5.31605	-5.0796	-5.80195	-5.54485	-4.21579	-5.10866	-5.99969	-6.21741	-6.7411	-5.58079	-8.47376
ABI2@hsa-miR-33a-5p@7mer-m8	ABI2	hsa-miR-33a-5p	7mer-m8	-2.82596	-3.97841	-2.54339	-2.75146	-3.57273	-3.36086	-5.47442	-5.50715	-4.32542	-6.36859	-5.35129	-5.02631	-2.66338	-4.97545	-4.58162	-4.76625	-5.28334	-3.15714	-3.32761	-5.47442	-3.8031	-5.72304	-4.37277	-4.29369	-5.54485	-3.76967	-5.21639	-4.95209	-4.8312	-5.31605	-6.60313	-4.24825	-5.10866	-5.28334	-3.96626	-5.31605	-3.81476	-5.80195	-4.14538	-2.8332	-2.85707	-3.67705	-5.72304	-5.50715	-3.93957	-5.31605
ABI2@hsa-miR-342-3p@8mer	ABI2	hsa-miR-342-3p	8mer	-4.30895	-5.99969	-2.54339	-3.44791	-4.32542	-5.13441	-7.31638	-5.0796	-5.13441	-6.36859	-5.99969	-5.16107	-3.87415	-5.65191	-4.76625	-4.54526	-6.17232	-4.3579	-5.16107	-4.38915	-5.47442	-5.3803	-5.88149	-4.29369	-5.02631	-3.76967	-5.50715	-5.58079	-5.95969	-5.02631	-6.60313	-4.85625	-5.80195	-5.28334	-5.41244	-5.31605	-5.0796	-5.80195	-4.14538	-4.69807	-3.38674	-4.38915	-5.65191	-6.04227	-5.21639	-5.44524
ABI2@hsa-miR-362-5p@7mer-1a	ABI2	hsa-miR-362-5p	7mer-1a	0.107198	-0.146716	0.684893	-0.23751	-0.703501	0.00035425	-1.06888	-1.11591	-1.73011	0.0387917	-1.17939	0.148072	0.244739	-0.527721	0.547141	0.0290392	1.21173	0.292101	0.254837	-0.883963	-0.283808	0.142627	-0.15962	-0.270391	-0.603707	-0.235598	0.777319	0.44882	-0.522263	-0.445952	-0.602315	0.298565	-0.21804	0.747899	0.335351	0.0673631	0.350053	0.0435109	-0.165874	-0.180003	0.752191	-0.553536	-0.0473694	0.0248395	0.313838	-0.857555
ABI2@hsa-miR-375@7mer-1a	ABI2	hsa-miR-375	7mer-1a	-0.0799999	-0.575638	-0.13501	-0.394503	-0.437811	-0.301966	-1.48249	-1.255	-1.26609	-0.914203	-1.25676	-0.756411	-0.130693	-0.559607	0.135719	-0.458879	0.812361	-0.0623377	0.0417384	-1.09026	-0.430186	-0.181319	-0.91861	-0.0733167	-0.0817365	-0.305678	0.627205	0.0159812	-0.685057	-0.320098	-1.03107	-0.438102	-0.380387	0.0357432	0.335351	0.151052	0.332108	-0.527179	-0.20059	-0.670043	0.350449	-0.615304	-0.581016	-0.371994	0.093845	-1.1274
ABI2@hsa-miR-376a-3p@8mer	ABI2	hsa-miR-376a-3p	8mer	-4.30895	-5.99969	-3.04735	-2.94872	-3.57273	-4.58162	-5.92043	-5.0796	-5.13441	-5.47442	-5.16107	-4.76625	-3.87415	-5.65191	-4.76625	-6.08407	-5.80195	-3.99138	-3.32761	-4.38915	-3.8031	-4.95209	-5.88149	-3.82636	-4.38915	-3.31136	-5.50715	-5.31605	-5.47442	-6.42285	-6.60313	-4.85625	-5.80195	-5.28334	-4.65852	-3.8031	-4.47352	-4.8312	-3.22635	-4.21579	-3.15714	-5.99969	-5.65191	-5.84174	-4.85625	-5.99969
ABI2@hsa-miR-378b@7mer-m8	ABI2	hsa-miR-378b	7mer-m8	-0.369553	-0.246406	-0.0175027	-0.130693	-0.395672	-0.328446	-0.465913	-0.217361	-0.488919	-0.266692	-0.556696	0.140754	0.0556066	-0.860135	0.0670058	-0.0584916	-0.110974	-0.226714	-0.0380189	-0.306919	-0.0570965	-0.507518	0.0266222	-0.270391	-0.455064	-0.379205	-0.63598	0.22951	-0.538907	-0.335585	-0.575343	0.354057	-0.45711	-0.259695	-0.227344	-0.344178	0.441388	-0.118272	-0.101474	0.0588905	-0.133971	-0.157983	-0.184278	0.112041	-0.819494	-0.237839
ABI2@hsa-miR-409-3p@7mer-1a	ABI2	hsa-miR-409-3p	7mer-1a	0.798535	0.521858	1.0625	0.392262	0.472418	0.973709	0.0695989	-0.247937	0.0794669	0.992254	0.135719	0.989095	1.08195	0.314256	1.09663	0.747308	1.39944	1.12137	1.19023	0.197585	0.964545	0.784983	0.587523	0.524162	0.742935	0.559339	1.61268	1.24183	0.544845	0.83214	0.668926	1.12859	1.0028	1.29373	1.14234	0.68849	1.33609	0.78445	0.498503	0.631439	1.5258	0.780194	0.796838	1.13786	0.973085	0.391825
ABI2@hsa-miR-421@7mer-m8	ABI2	hsa-miR-421	7mer-m8	1.03086	0.192892	1.20856	0.034727	0.480903	0.679833	0.585201	0.236604	-0.0477362	1.08195	0.116602	1.15698	1.38489	-0.211587	0.694153	0.619337	1.00477	0.750587	0.422395	0.663801	0.676139	0.61356	0.719831	0.374374	1.12427	0.098564	1.21503	0.753743	0.461919	0.749007	0.623215	1.09739	0.921715	1.07625	0.702743	0.71201	1.10848	0.179025	0.541112	0.774662	0.769892	0.671917	0.718286	0.861525	0.411953	0.54619
ABI2@hsa-miR-429@8mer	ABI2	hsa-miR-429	8mer	-3.22635	-3.97841	-2.122	-2.40255	-2.3721	-2.42875	-4.99991	-3.37768	-2.44262	-4.17326	-4.52515	-3.4761	-2.28131	-5.02631	-5.0796	-3.65527	-2.59414	-2.00776	-2.227	-3.18325	-2.53488	-3.74627	-3.49434	-2.4567	-3.40408	-2.82202	-2.6921	-4.17326	-4.8312	-4.81065	-4.45657	-1.73396	-3.7015	-1.97023	-1.95225	-3.38674	-2.15164	-3.38674	-2.3676	-2.15472	-2.03029	-3.113	-2.78508	-3.85027	-3.20519	-4.63987
ABI2@hsa-miR-452-5p@7mer-1a	ABI2	hsa-miR-452-5p	7mer-1a	-1.92455	-2.75488	-1.47964	-2.19936	-3.03112	-2.21796	-4.6763	-4.04882	-2.67807	-2.46788	-3.60306	-2.97341	-1.9371	-5.02631	-2.89797	-2.57424	-2.72254	-1.85791	-1.94412	-2.40873	-2.53488	-3.74627	-2.97866	-2.71007	-4.71664	-2.14541	-2.52869	-2.44262	-4.95209	-3.20519	-3.03112	-2.41833	-2.82202	-1.92251	-1.88605	-2.66338	-2.45501	-2.5763	-1.97768	-2.72647	-2.06325	-2.41509	-2.64323	-3.59329	-3.20519	-4.26294
ABI2@hsa-miR-455-3p.2@7mer-m8	ABI2	hsa-miR-455-3p.2	7mer-m8	-2.68645	-4.92447	-2.41663	-3.44791	-3.57273	-3.07107	-5.18863	-5.50715	-5.13441	-4.17326	-5.99969	-4.38915	-3.87415	-4.97545	-4.40656	-4.97545	-4.85625	-2.95859	-3.01493	-3.18325	-3.21928	-4.32542	-4.87996	-3.82636	-4.38915	-2.82202	-4.37277	-4.95209	-4.95209	-4.97545	-5.41244	-3.16976	-4.38915	-3.37768	-4.29369	-3.38674	-4.15909	-4.61785	-3.22635	-2.8332	-3.00475	-3.67705	-5.24874	-5.58079	-4.30895	-5.24874
ABI2@hsa-miR-455-5p@8mer	ABI2	hsa-miR-455-5p	8mer	-4.30895	-5.99969	-2.54339	-3.44791	-4.90247	-5.13441	-5.47442	-4.61785	-4.32542	-5.47442	-5.47442	-5.02631	-3.87415	-5.16107	-5.0796	-5.68323	-5.80195	-3.99138	-5.16107	-4.38915	-5.47442	-5.3803	-5.18863	-4.29369	-4.71664	-2.99444	-5.50715	-6.21741	-5.95969	-6.42285	-6.08407	-4.85625	-5.80195	-5.28334	-5.41244	-3.8031	-4.15909	-5.80195	-4.74024	-4.69807	-3.73467	-5.0796	-5.72304	-5.84174	-5.21639	-8.47376
ABI2@hsa-miR-493-5p@7mer-m8	ABI2	hsa-miR-493-5p	7mer-m8	-1.52159	-1.08057	-0.369848	-0.952589	-1.38076	-0.669753	-2.69489	-2.26295	-1.68884	-0.538027	-1.90801	-1.03657	-1.11191	-1.98899	-0.486303	-1.08276	0.128831	-0.812995	-0.510383	-2.40873	-0.979351	-1.05016	-1.33907	-1.06155	-2.13679	-1.3202	-0.157642	-0.454481	-1.82026	-1.41715	-2.32866	-1.22666	-1.63298	-0.307505	0.260837	-1.87529	-0.50637	-0.613094	-0.91568	-1.36433	-0.210628	-1.4792	-1.27666	-1.15256	-0.514727	-3.02589
ABI2@hsa-miR-494-3p@7mer-m8	ABI2	hsa-miR-494-3p	7mer-m8	-1.33356	-1.67756	-0.606239	-1.39243	-1.54311	-1.27735	-3.67705	-2.85707	-3.18981	-2.08087	-1.962	-0.818117	-0.886807	-2.07197	-1.90864	-2.50633	-1.01934	-1.72572	-1.44573	-2.117	-1.80517	-5.72304	-2.31215	-1.83851	-0.828038	-1.3202	-1.69239	-1.03291	-0.960305	-3.57273	-4.20177	-1.01038	-0.97572	-0.730764	-1.59928	-0.834843	-0.617814	-1.24252	-0.828905	-1.01844	-1.13371	-1.10002	-1.03962	-0.994718	-1.55973	-1.04889
ABI2@hsa-miR-501-3p@7mer-1a	ABI2	hsa-miR-501-3p	7mer-1a	-2.59414	-4.23322	-1.85603	-2.49416	-2.5763	-2.2825	-5.28334	-3.21928	-2.82948	-2.08087	-5.16107	-3.4761	-1.87453	-4.37277	-3.41282	-3.65527	-2.91597	-2.1179	-3.32761	-3.18325	-2.39383	-3.04735	-3.19837	-3.04735	-2.54543	-2.19725	-2.6921	-3.36899	-5.28334	-4.50849	-3.92749	-2.32992	-4.38915	-2.42018	-2.38256	-2.81451	-2.28617	-3.64449	-1.88793	-2.4922	-2.06325	-2.98418	-4.6763	-4.56202	-2.9687	-4.49126
ABI2@hsa-miR-532-3p@7mer-1a	ABI2	hsa-miR-532-3p	7mer-1a	-0.698326	-2.49416	-0.788281	-1.61709	-1.30309	-1.24081	-1.63889	-1.16874	-2.31884	-1.12869	-2.18103	-0.965218	-0.706558	-2.48815	-1.33102	-1.73885	-1.2307	-1.29014	-1.1714	-0.910094	-1.14283	-1.62704	-1.30529	-1.87873	-1.32593	-1.62283	-1.2024	-1.77899	-1.22934	-1.32449	-1.03107	-0.646927	-1.76633	-0.982868	-1.07708	-1.24952	-0.816696	-1.94274	-1.30309	-1.04419	-1.19085	-1.1315	-1.4485	-1.55787	-2.14438	-1.81303
ABI2@hsa-miR-582-5p@7mer-1a	ABI2	hsa-miR-582-5p	7mer-1a	-2.68645	-3.86204	-1.75094	-2.15059	-2.47678	-2.51251	-4.76625	-3.75824	-2.82948	-4.50849	-5.35129	-3.16976	-2.05212	-4.69807	-2.71299	-4.54526	-2.72254	-3.44791	-3.73467	-2.49627	-2.92983	-4.32542	-4.54526	-2.2825	-4.71664	-2.44093	-4.1177	-3.96626	-5.28334	-4.40656	-4.34105	-2.69774	-4.74024	-2.57212	-3.58302	-3.03112	-3.5629	-3.85027	-2.07197	-2.4922	-2.22245	-3.67705	-3.92749	-5.24874	-3.35222	-4.08911
ABI2@hsa-miR-655-3p@7mer-1a	ABI2	hsa-miR-655-3p	7mer-1a	-4.90247	-5.99969	-4.43876	-5.41244	-4.90247	-5.84174	-7.31638	-5.50715	-5.13441	-6.36859	-5.99969	-5.99969	-5.50715	-5.65191	-5.80195	-6.42285	-6.17232	-5.72304	-5.16107	-5.47442	-5.47442	-5.72304	-5.88149	-5.47442	-5.54485	-4.50849	-6.31589	-6.21741	-5.95969	-6.42285	-6.60313	-5.35129	-5.80195	-5.28334	-5.41244	-5.31605	-5.0796	-5.80195	-5.54485	-4.69807	-5.10866	-5.99969	-6.21741	-6.7411	-6.7411	-8.47376
ABI2@hsa-miR-6835-3p@7mer-1a	ABI2	hsa-miR-6835-3p	7mer-1a	-0.32418	-0.965519	0.057026	-1.16646	-0.0990533	-0.0785798	-0.06331	-0.336174	-1.22502	-0.315849	-0.574761	0.243164	0.161279	-0.729387	-0.118272	-0.350794	-0.439586	-0.401726	-0.598735	-0.489227	-0.0116562	-0.947092	-0.243294	-0.567674	-0.363278	-1.09434	-0.104502	-0.200277	-0.0827279	-0.362349	-0.356886	0.186895	-0.331569	0.0585224	-0.817554	-0.986103	-0.335887	-0.940258	-0.101474	0.285393	-0.510383	-0.0716074	-0.150673	-0.0303758	-0.954689	0.0460465
ABI2@hsa-miR-7-5p@7mer-1a	ABI2	hsa-miR-7-5p	7mer-1a	0.421524	-0.85211	0.307212	-0.435166	-0.247012	0.155844	-0.310622	-0.510383	-0.997105	-0.0202471	-0.591628	0.494385	0.845961	-1.26573	0.106078	-0.58622	-0.193335	0.15178	-0.0235294	-0.00654608	-0.16821	-0.107272	0.051593	-0.23682	0.772518	-0.973042	0.0322014	-0.387345	-0.322023	-0.23751	-0.193005	0.298565	-0.188527	0.408924	-0.563315	0.151052	0.250043	-0.527179	-0.0324981	0.200626	0.149927	0.150678	-0.674803	-0.146351	-0.501424	-0.678104
ABI2@hsa-miR-7-5p@7mer-m8	ABI2	hsa-miR-7-5p	7mer-m8	-1.66242	-3.97841	-1.90584	-2.19936	-2.07116	-2.2825	-4.99991	-3.21928	-2.54543	-2.58497	-4.34105	-2.2898	-1.7033	-3.99138	-3.41282	-4.24825	-2.72254	-2.00776	-1.72519	-2.49627	-2.71579	-2.82948	-3.19837	-2.4567	-2.31215	-2.52286	-4.90247	-3.08929	-4.49126	-4.10189	-2.91597	-2.04355	-3.7015	-2.47138	-2.19725	-1.63493	-2.45501	-2.64933	-2.0336	-2.96333	-2.12729	-2.64323	-3.17676	-4.15909	-3.20519	-4.26294
ABI2@hsa-miR-802@7mer-1a	ABI2	hsa-miR-802	7mer-1a	-1.62378	-3.32761	-1.5233	-2.04795	-2.21	-2.39719	-3.8031	-2.10784	-2.82948	-2.23408	-3.78098	-2.79614	-0.777115	-3.99138	-2.50421	-3.4761	-4.13114	-1.56902	-1.72519	-1.80884	-2.18869	-3.04735	-2.79614	-1.94041	-1.23601	-2.24685	-2.04795	-2.66066	-4.17326	-3.65527	-2.73631	-1.33433	-3.21263	-1.84905	-2.82202	-2.57424	-1.82319	-2.5763	-1.67409	-2.37514	-1.77899	-2.17801	-2.30144	-3.40408	-2.54959	-3.38674
ABI2@hsa-miR-873-5p.1@7mer-1a	ABI2	hsa-miR-873-5p.1	7mer-1a	1.28917	0.488978	1.60105	0.661799	0.754379	1.17458	0.620299	0.336245	0.894348	1.24021	0.213805	1.42793	1.69208	0.656674	1.49509	1.04865	1.97164	1.35588	1.17237	0.631907	1.06317	1.16676	1.1018	0.568805	1.09818	0.729262	1.86728	1.43978	0.891424	1.06581	1.00343	1.47652	0.956181	1.58461	1.27017	1.07555	1.46922	0.885621	0.943419	0.872401	1.69348	0.99102	1.08826	1.31045	1.16139	0.807902
ABI2@hsa-miR-876-5p@8mer	ABI2	hsa-miR-876-5p	8mer	-4.30895	-5.61514	-3.04735	-2.94872	-3.90269	-5.13441	-7.31638	-5.50715	-5.13441	-5.80195	-5.47442	-5.16107	-4.58162	-5.41244	-5.80195	-6.08407	-5.41244	-4.69807	-5.16107	-4.38915	-4.65852	-4.76625	-5.18863	-4.29369	-4.71664	-3.31136	-6.31589	-5.95969	-5.95969	-6.42285	-6.08407	-4.85625	-4.90247	-4.34105	-4.65852	-4.74024	-4.47352	-4.8312	-3.79184	-4.21579	-4.2776	-5.99969	-5.72304	-5.72304	-4.59924	-8.47376
ABI3BP@hsa-miR-181a-5p@8mer	ABI3BP	hsa-miR-181a-5p	8mer	-4.61785	-6.08407	-4.40656	-7.45558	-4.99991	-5.54485	-5.92043	-5.47442	-5.0531	-6.42285	-6.54047	-5.7604	-4.65852	-6.89997	-5.47442	-6.17232	-7.31638	-5.99969	-7.19488	-5.18863	-6.12762	-5.35129	-5.65191	-6.12762	-5.31605	-6.21741	-6.21741	-7.08751	-5.58079	-6.36859	-6.31589	-5.0796	-6.26491	-5.35129	-5.10866	-5.47442	-5.3803	-8.08771	-5.54485	-5.18863	-5.61514	-6.04227	-6.98945	-6.04227	-5.72304	-6.21741
ABI3BP@hsa-miR-30a-5p@7mer-m8	ABI3BP	hsa-miR-30a-5p	7mer-m8	-3.86204	-2.5676	-2.45313	-2.96333	-3.42997	-3.27246	-0.654947	-2.02309	-2.13484	-3.66634	-2.07284	-2.17298	-3.61323	-1.65746	-1.93905	-1.92391	-2.60616	-3.05276	-3.11895	-3.74627	-3.04735	-0.864667	-3.05828	-3.50414	-2.53922	-2.53488	-3.58302	-1.90295	-1.65846	-2.37947	-1.32557	-5.0796	-0.912778	-4.13114	-1.21449	-1.40484	-3.99138	-4.10189	-4.13114	-4.00644	-3.00475	-1.31415	-2.4825	-0.876192	-1.13946	-1.77968
ABI3BP@hsa-miR-381-3p@7mer-1a	ABI3BP	hsa-miR-381-3p	7mer-1a	-4.61785	-6.08407	-4.40656	-7.45558	-4.99991	-4.92447	-5.92043	-4.58162	-5.0531	-5.84174	-6.54047	-5.7604	-4.65852	-6.89997	-5.88149	-6.17232	-5.88149	-5.99969	-7.19488	-5.18863	-5.0531	-5.72304	-5.65191	-6.12762	-4.92447	-6.21741	-5.61514	-7.08751	-6.36859	-6.36859	-5.92043	-5.0796	-6.26491	-5.35129	-6.81774	-4.8312	-5.3803	-8.08771	-5.54485	-5.18863	-5.61514	-6.04227	-6.98945	-6.60313	-6.89997	-6.21741
ABL1@hsa-miR-140-3p.1@7mer-1a	ABL1	hsa-miR-140-3p.1	7mer-1a	-3.40408	-3.61323	-2.33674	-2.40255	-2.2579	-2.73276	-4.71664	-4.59924	-2.61316	-4.30895	-4.52515	-4.63987	-2.79967	-4.85625	-4.1177	-5.18863	-4.58162	-2.75803	-3.43911	-2.88496	-3.02589	-4.61785	-3.29624	-3.24842	-4.76625	-3.40408	-5.0796	-4.71664	-4.85625	-4.34105	-3.71295	-3.5525	-4.61785	-2.69774	-4.04882	-3.29624	-3.8385	-4.04882	-2.73922	-2.39719	-4.81065	-3.96626	-4.37277	-5.28334	-4.07451	-3.91527
ABL1@hsa-miR-196b-5p@8mer	ABL1	hsa-miR-196b-5p	8mer	-6.54047	-6.98945	-5.7604	-3.64449	-5.95969	-7.62227	-7.31638	-7.62227	-8.08771	-7.31638	-8.08771	-8.08771	-7.62227	-6.26491	-7.82491	-7.82491	-5.88149	-5.92043	-7.45558	-6.48066	-5.41244	-8.08771	-8.08771	-7.82491	-8.08771	-6.98945	-8.08771	-8.51841	-7.82491	-7.08751	-8.47144	-7.19488	-7.82491	-6.98945	-7.62227	-6.08407	-7.45558	-7.82491	-5.54485	-6.81774	-4.81065	-5.28334	-6.08407	-6.31589	-6.12762	-6.21741
ABL1@hsa-miR-30e-5p@8mer	ABL1	hsa-miR-30e-5p	8mer	-4.63987	-6.98945	-3.35222	-2.91597	-5.95969	-4.69807	-7.31638	-7.62227	-8.08771	-6.17232	-5.44524	-5.72304	-7.62227	-5.28334	-7.82491	-6.08407	-5.58079	-5.92043	-4.99991	-6.48066	-7.45558	-8.08771	-5.18863	-5.28334	-8.08771	-4.49126	-8.08771	-5.84174	-5.72304	-5.3803	-5.99969	-7.19488	-7.82491	-5.16107	-7.62227	-6.08407	-4.85625	-5.65191	-5.54485	-6.81774	-4.81065	-5.28334	-5.61514	-5.68323	-4.78963	-5.54485
ABL1@hsa-miR-455-3p.1@7mer-m8	ABL1	hsa-miR-455-3p.1	7mer-m8	-1.50586	-1.1777	-1.18464	-1.34233	-1.29085	-1.12929	-0.850914	-1.22502	-1.02577	-0.851476	-1.21684	-1.41759	-1.423	-1.05441	-1.06695	-0.988454	-1.73885	-1.26341	-1.68055	-0.722589	-1.34519	-1.04325	-0.306615	-1.19709	-0.956812	-1.7701	-1.81124	-1.13402	-1.19808	-1.15224	-1.10002	-1.24285	-1.16488	-1.14841	-1.99933	-0.774047	-0.820068	-1.59352	-0.932635	-1.31205	-0.945267	-1.1172	-1.06212	-0.972456	-1.52961	-1.21284
ABL2@hsa-let-7d-5p@7mer-1a	ABL2	hsa-let-7d-5p	7mer-1a	-0.161025	0.227613	-0.267019	0.419782	0.32255	-0.0775118	-0.883963	0.118096	1.20856	0.730837	0.513817	0.0540944	0.317142	-0.21804	0.646899	0.108684	0.28097	-0.689033	0.623215	0.245932	0.605253	0.0173711	0.278135	0.0482683	0.615978	0.377753	-0.0967514	0.56609	0.334113	-0.144399	0.383731	0.908895	-0.348389	0.0773657	0.469182	0.422395	-0.746509	0.87184	0.070399	-0.198638	0.387171	-0.207056	-0.832351	-0.383725	0.134172	-0.963518
ABL2@hsa-let-7d-5p@8mer	ABL2	hsa-let-7d-5p	8mer	-0.185261	0.205383	-0.298211	0.367261	0.221671	-0.160679	-1.07373	-0.0147831	1.0729	0.692605	0.425032	-0.0591634	0.260045	-0.2923	0.578369	0.039875	0.222861	-0.752815	0.601904	0.194383	0.576458	-0.133971	0.209695	0.0191402	0.59706	0.342962	-0.267651	0.540674	0.325845	-0.157983	0.338717	0.817836	-0.506072	0.0540944	0.367742	0.390986	-0.820619	0.856455	-0.0245695	-0.299766	0.352856	-0.312456	-0.982868	-0.612479	0.0304281	-1.08151
ABL2@hsa-miR-103a-3p@7mer-m8	ABL2	hsa-miR-103a-3p	7mer-m8	-5.31605	-5.84174	-3.65527	-3.29624	-4.95209	-5.10866	-6.17232	-5.50715	-5.21639	-6.31589	-5.99969	-6.08407	-5.7604	-5.65191	-5.68323	-6.42285	-5.95969	-5.92043	-5.0531	-5.54485	-5.65191	-5.80195	-5.95969	-4.90247	-5.68323	-4.63987	-6.17232	-5.95969	-6.08407	-6.17232	-6.36859	-5.35129	-5.50715	-5.3803	-5.35129	-5.41244	-5.0796	-5.7604	-5.72304	-4.71664	-4.81065	-5.7604	-6.12762	-6.60313	-6.12762	-6.42285
ABL2@hsa-miR-106b-5p@7mer-m8	ABL2	hsa-miR-106b-5p	7mer-m8	-5.31605	-5.84174	-4.8312	-2.669	-3.74627	-4.58162	-5.92043	-5.0796	-5.21639	-4.74024	-5.35129	-6.08407	-4.08911	-5.16107	-4.92447	-6.08407	-5.35129	-5.16107	-4.14538	-4.03377	-5.65191	-5.3803	-4.56202	-3.57273	-5.68323	-3.05276	-5.47442	-4.71664	-5.50715	-5.58079	-5.7604	-4.85625	-5.50715	-4.69807	-5.35129	-4.24825	-4.47352	-4.2776	-3.86204	-3.42997	-3.05828	-4.3579	-6.12762	-5.68323	-4.81065	-4.99991
ABL2@hsa-miR-124-3p.1@7mer-m8	ABL2	hsa-miR-124-3p.1	7mer-m8	-3.68826	-4.74024	-2.86481	-2.50633	-3.74627	-4.58162	-5.72304	-4.61785	-5.21639	-4.49126	-5.16107	-5.50715	-2.78093	-5.41244	-4.92447	-5.68323	-5.02631	-5.92043	-3.68826	-4.56202	-4.17326	-5.3803	-4.37277	-3.8385	-5.0531	-4.63987	-6.17232	-5.02631	-5.28334	-5.58079	-5.58079	-4.54526	-4.90247	-4.40656	-5.35129	-4.8312	-4.17326	-4.54526	-2.94406	-4.24825	-4.13114	-4.61785	-5.13441	-5.68323	-5.41244	-5.16107
ABL2@hsa-miR-125a-5p@7mer-m8	ABL2	hsa-miR-125a-5p	7mer-m8	-3.68826	-3.8885	-3.65527	-2.30937	-3.95369	-3.16976	-5.47442	-4.04882	-5.21639	-5.44524	-5.02631	-5.02631	-2.97866	-4.56202	-4.52515	-5.28334	-5.35129	-4.87996	-4.14538	-3.28823	-4.17326	-4.34105	-3.96626	-4.90247	-4.1177	-2.6809	-5.50715	-5.02631	-5.28334	-5.24874	-5.58079	-4.20177	-4.42311	-4.14538	-4.54526	-2.85332	-3.82636	-4.2776	-3.86204	-3.02056	-2.90672	-3.5629	-5.35129	-5.61514	-4.08911	-5.58079
ABL2@hsa-miR-128-3p@7mer-1a	ABL2	hsa-miR-128-3p	7mer-1a	0.566996	0.807902	0.183034	1.11998	0.880137	0.786635	0.16166	0.970433	1.22368	1.58346	1.5498	0.434347	1.05351	0.823441	1.09818	0.574596	0.615512	-0.253067	1.29812	0.92364	1.17911	0.525531	1.00412	0.514716	1.74374	1.29018	0.707873	0.764849	0.746732	0.616424	1.47222	1.31848	0.516542	0.663253	0.913233	1.63256	0.0360943	1.41916	0.915698	0.493053	1.54765	0.405917	0.0149015	0.422395	0.982008	-0.00475623
ABL2@hsa-miR-133a-3p.1@8mer	ABL2	hsa-miR-133a-3p.1	8mer	-0.986402	-1.25891	-1.418	-0.523955	-1.07833	-0.826121	-1.44164	-0.571344	-0.670328	-0.668291	-0.916569	-0.544093	-0.375891	-1.03324	-0.472943	-0.656129	-3.46683	-1.26266	-1.54715	-0.367435	-1.25676	-0.884242	-1.1296	-1.60024	-0.988454	-0.820068	-1.72519	-1.03107	-1.95975	-1.59841	-0.201185	-0.591628	-1.893	-1.30413	-2.55607	-1.05965	-2.28858	-1.20651	-0.408229	-1.56062	-0.463843	-0.826121	-1.08276	-0.508094	-0.668014	-1.46383
ABL2@hsa-miR-133a-3p.2@7mer-m8	ABL2	hsa-miR-133a-3p.2	7mer-m8	-2.25163	-3.08929	-1.94412	-1.8336	-1.42847	-1.70066	-3.113	-2.05986	-3.0828	-2.62044	-3.36899	-1.75933	-1.63069	-2.7743	-1.95513	-2.10872	-3.90269	-2.10686	-2.74823	-1.50789	-2.19196	-2.61316	-2.63296	-2.55833	-2.23295	-1.96133	-4.26294	-2.73631	-4.74024	-4.30895	-1.86287	-1.77229	-3.15068	-2.60853	-4.54526	-2.10055	-3.58302	-2.09435	-1.3748	-2.22824	-1.49759	-2.16171	-2.38093	-2.59655	-2.24912	-3.95369
ABL2@hsa-miR-141-3p@7mer-m8	ABL2	hsa-miR-141-3p	7mer-m8	-2.6921	-4.74024	-1.99185	-2.30937	-2.55607	-2.9026	-5.41244	-4.61785	-3.0828	-4.99991	-4.15909	-4.85625	-2.97866	-4.49126	-3.3189	-4.37277	-5.02631	-3.53175	-3.68826	-2.49035	-3.29624	-4.61785	-4.87996	-3.8385	-4.1177	-2.24801	-4.92447	-4.06168	-4.74024	-6.17232	-4.76625	-3.16346	-4.54526	-3.82636	-4.20177	-2.6921	-3.92749	-3.60306	-2.34442	-3.02056	-2.40099	-3.74627	-5.13441	-5.16107	-4.23322	-4.81065
ABL2@hsa-miR-141-3p@8mer	ABL2	hsa-miR-141-3p	8mer	-4.38915	-5.84174	-3.13778	-4.42311	-3.74627	-4.58162	-5.72304	-5.0796	-4.01964	-5.80195	-5.47442	-5.50715	-4.08911	-5.65191	-5.21639	-6.42285	-5.95969	-4.87996	-5.0531	-5.54485	-4.69807	-5.3803	-5.95969	-5.50715	-5.68323	-4.63987	-6.17232	-5.95969	-5.31605	-5.44524	-5.95969	-5.35129	-5.50715	-4.69807	-5.35129	-4.8312	-4.47352	-5.7604	-3.60306	-3.78098	-3.5629	-5.7604	-5.65191	-5.80195	-5.41244	-6.42285
ABL2@hsa-miR-142-3p.1@7mer-m8	ABL2	hsa-miR-142-3p.1	7mer-m8	-4.00644	-4.74024	-2.41509	-2.50633	-3.95369	-3.90269	-6.17232	-5.0796	-5.21639	-5.44524	-5.99969	-5.50715	-5.7604	-4.95209	-5.21639	-5.68323	-5.35129	-4.87996	-4.14538	-3.65527	-4.69807	-4.76625	-4.87996	-4.90247	-4.76625	-3.42106	-5.50715	-6.12762	-5.18863	-6.17232	-6.08407	-4.85625	-5.50715	-4.14538	-4.54526	-4.24825	-4.47352	-4.54526	-3.60306	-3.78098	-4.81065	-4.3579	-6.12762	-5.80195	-5.0531	-5.28334
ABL2@hsa-miR-142-3p.2@7mer-m8	ABL2	hsa-miR-142-3p.2	7mer-m8	-1.78777	-1.02931	-1.46252	-1.37093	-1.38795	-1.43294	-2.32308	-1.48658	-1.38941	-0.693327	-1.10222	-1.53359	-0.907473	-1.56231	-1.23237	-1.67507	-1.03233	-1.80884	-1.5903	-1.50789	-0.738021	-2.33119	-0.970538	-1.67555	-0.856967	-0.835978	-1.69342	-1.00218	-1.76794	-2.08378	-1.00037	-1.0886	-2.06751	-1.71293	-1.67706	-0.78598	-2.28858	-1.30008	-1.16167	-1.24482	-0.916569	-1.52116	-1.60862	-2.26413	-1.1274	-3.0828
ABL2@hsa-miR-143-3p@8mer	ABL2	hsa-miR-143-3p	8mer	-5.31605	-5.84174	-4.8312	-4.42311	-3.95369	-5.7604	-6.17232	-5.0796	-5.21639	-4.74024	-5.99969	-6.08407	-5.7604	-5.41244	-5.68323	-6.42285	-5.95969	-5.16107	-5.0531	-4.56202	-5.65191	-5.3803	-5.95969	-5.50715	-5.68323	-4.63987	-5.61514	-6.12762	-6.08407	-6.17232	-5.95969	-4.85625	-5.92043	-4.69807	-5.35129	-5.41244	-4.47352	-4.8312	-5.72304	-4.24825	-3.5629	-4.3579	-5.13441	-5.68323	-5.0531	-5.68323
ABL2@hsa-miR-146a-5p@8mer	ABL2	hsa-miR-146a-5p	8mer	-5.31605	-5.18863	-3.13778	-3.29624	-4.95209	-5.7604	-5.92043	-5.0796	-4.38915	-5.80195	-5.16107	-6.08407	-4.63987	-5.02631	-4.21579	-5.28334	-5.61514	-5.92043	-5.0531	-5.54485	-4.69807	-5.80195	-5.24874	-5.50715	-5.0531	-4.63987	-6.17232	-5.95969	-6.08407	-6.17232	-6.36859	-5.35129	-5.92043	-4.69807	-5.35129	-4.8312	-5.0796	-5.7604	-5.72304	-4.24825	-4.81065	-5.7604	-5.65191	-5.84174	-6.12762	-5.31605
ABL2@hsa-miR-148a-3p@7mer-m8	ABL2	hsa-miR-148a-3p	7mer-m8	-4.00644	-5.58079	-3.65527	-3.29624	-3.74627	-5.7604	-5.92043	-5.0796	-4.38915	-5.80195	-5.99969	-6.08407	-5.7604	-5.41244	-4.74024	-5.68323	-5.61514	-4.42311	-3.68826	-4.03377	-4.69807	-5.80195	-4.56202	-5.50715	-4.76625	-4.63987	-5.61514	-6.12762	-5.50715	-6.17232	-6.08407	-4.85625	-5.13441	-5.3803	-4.54526	-4.8312	-4.47352	-5.16107	-4.17326	-4.71664	-3.5629	-4.97545	-5.7604	-5.80195	-5.41244	-6.42285
ABL2@hsa-miR-15a-5p@7mer-m8	ABL2	hsa-miR-15a-5p	7mer-m8	-4.38915	-5.84174	-4.8312	-4.42311	-4.95209	-5.7604	-6.17232	-5.50715	-5.21639	-6.31589	-5.99969	-6.08407	-5.7604	-5.65191	-5.68323	-6.42285	-5.95969	-5.92043	-5.0531	-5.54485	-5.65191	-5.80195	-5.95969	-5.50715	-5.68323	-4.63987	-6.17232	-5.95969	-6.08407	-6.17232	-6.36859	-5.35129	-5.92043	-5.3803	-5.35129	-5.41244	-5.0796	-5.7604	-5.72304	-4.71664	-4.81065	-5.7604	-6.12762	-6.60313	-6.12762	-6.42285
ABL2@hsa-miR-16-5p@7mer-m8	ABL2	hsa-miR-16-5p	7mer-m8	-4.38915	-5.84174	-4.8312	-4.42311	-4.95209	-5.7604	-6.17232	-5.50715	-5.21639	-6.31589	-5.99969	-6.08407	-5.7604	-5.65191	-5.68323	-6.42285	-5.95969	-5.92043	-5.0531	-5.54485	-5.65191	-5.80195	-5.95969	-5.50715	-5.68323	-4.63987	-6.17232	-5.95969	-6.08407	-6.17232	-6.36859	-5.35129	-5.92043	-5.3803	-5.35129	-5.41244	-5.0796	-5.7604	-5.72304	-4.71664	-4.81065	-5.7604	-6.12762	-6.60313	-6.12762	-6.42285
ABL2@hsa-miR-182-5p@7mer-m8	ABL2	hsa-miR-182-5p	7mer-m8	-1.43004	-1.6438	-1.58753	-1.02238	-1.20308	-1.1405	-2.46052	-1.2307	-2.54543	-1.4222	-1.5645	-1.50197	-1.1994	-1.59305	-1.78947	-2.01816	-1.69649	-1.51219	-2.17298	-0.888792	-1.43294	-2.00617	-1.29755	-1.63586	-1.24715	-1.37999	-1.86471	-1.24547	-2.2801	-2.13484	-1.25361	-1.28153	-3.15068	-1.51357	-2.20353	-0.991175	-2.51022	-1.8535	-1.09119	-1.80168	-1.18002	-1.32337	-1.67756	-1.8535	-1.5318	-2.73631
ABL2@hsa-miR-196a-5p@7mer-m8	ABL2	hsa-miR-196a-5p	7mer-m8	-2.31063	-2.70063	-1.92251	-1.75039	-1.84535	-1.9753	-3.5525	-1.82263	-2.80335	-2.25285	-3.36899	-2.2214	-2.09347	-2.20898	-2.00005	-2.47487	-5.35129	-1.86048	-2.01259	-1.67953	-2.09963	-2.05133	-2.21449	-2.3041	-2.00167	-1.78601	-4.26294	-3.03112	-4.54526	-3.1443	-3.28084	-1.97768	-3.15068	-2.16072	-3.12528	-1.56189	-2.92983	-2.37947	-1.3872	-2.22824	-1.49759	-2.10055	-2.3216	-2.35999	-1.66603	-3.48535
ABL2@hsa-miR-199a-3p@8mer	ABL2	hsa-miR-199a-3p	8mer	-4.38915	-5.84174	-4.8312	-2.82596	-4.95209	-4.58162	-5.92043	-5.50715	-5.21639	-6.31589	-5.47442	-5.50715	-5.7604	-5.41244	-4.92447	-6.08407	-5.95969	-5.92043	-5.0531	-4.03377	-5.65191	-5.3803	-4.87996	-4.90247	-5.68323	-3.85027	-5.50715	-5.95969	-6.08407	-5.58079	-6.36859	-4.85625	-5.50715	-5.3803	-5.35129	-4.8312	-5.0796	-4.54526	-3.86204	-4.71664	-4.13114	-5.7604	-6.12762	-5.80195	-4.61785	-5.68323
ABL2@hsa-miR-203a-3p.1@7mer-m8	ABL2	hsa-miR-203a-3p.1	7mer-m8	-4.38915	-5.58079	-3.13778	-2.669	-3.95369	-3.60306	-5.47442	-5.0796	-5.21639	-5.80195	-5.16107	-5.50715	-2.97866	-4.87996	-4.92447	-6.08407	-5.95969	-5.92043	-3.68826	-3.65527	-4.17326	-4.95209	-5.24874	-4.90247	-4.49126	-3.85027	-5.3803	-5.47442	-5.50715	-6.17232	-5.7604	-4.54526	-5.13441	-5.3803	-5.35129	-3.8385	-5.0796	-4.2776	-2.94406	-4.24825	-3.2405	-3.8885	-5.58079	-5.61514	-4.23322	-5.68323
ABL2@hsa-miR-206@7mer-m8	ABL2	hsa-miR-206	7mer-m8	-2.07197	-2.83728	-1.94412	-1.71868	-1.31872	-1.95294	-4.76625	-1.59352	-2.94872	-1.82918	-3.5525	-3.06499	-1.63069	-2.7743	-2.13285	-2.25163	-5.02631	-2.86887	-2.74823	-1.893	-2.43931	-2.61316	-2.41348	-2.87277	-3.06499	-1.75714	-4.17326	-2.5785	-2.88496	-3.27246	-2.669	-2.09262	-3.40408	-2.56051	-2.69489	-1.85035	-2.77114	-3.12528	-1.74041	-2.41194	-1.78888	-2.05659	-2.2203	-2.68916	-2.01435	-4.24825
ABL2@hsa-miR-20b-5p@7mer-m8	ABL2	hsa-miR-20b-5p	7mer-m8	-5.31605	-5.84174	-4.8312	-2.669	-3.74627	-4.58162	-5.92043	-5.0796	-5.21639	-4.74024	-5.35129	-6.08407	-5.7604	-5.65191	-4.92447	-6.08407	-5.35129	-5.16107	-4.14538	-4.03377	-5.65191	-5.3803	-4.56202	-3.57273	-5.68323	-3.05276	-5.47442	-4.71664	-5.50715	-5.58079	-5.7604	-4.85625	-5.50715	-4.69807	-5.35129	-4.24825	-4.47352	-4.2776	-3.86204	-3.42997	-3.05828	-4.3579	-6.12762	-5.68323	-4.81065	-4.99991
ABL2@hsa-miR-212-5p@8mer	ABL2	hsa-miR-212-5p	8mer	-1.71072	-1.05134	-1.47599	-0.895287	-0.904623	-1.38347	-3.0363	-1.2307	-1.69914	-1.2543	-1.33356	-1.72396	-1.03599	-1.81795	-0.93582	-1.90667	-2.52286	-2.2047	-1.54715	-1.63794	-0.91568	-2.05133	-1.90999	-1.63586	-0.724931	-0.986103	-1.79167	-1.28051	-1.95975	-1.8336	-1.19213	-0.789501	-2.06751	-1.66797	-1.80576	-1.41759	-2.28858	-1.26266	-1.25396	-1.68006	-0.616691	-1.88203	-1.97908	-2.12546	-1.35927	-3.0828
ABL2@hsa-miR-216b-5p@8mer	ABL2	hsa-miR-216b-5p	8mer	-1.20136	-1.18035	-1.35448	-1.37093	-1.11	-1.43294	-2.60853	-1.28943	-1.64718	-1.11622	-0.33278	-1.56858	-1.08524	-1.28375	-0.822292	-1.60679	-1.4105	-1.61009	-0.97904	-1.10742	-1.01038	-1.76149	-1.2623	-1.45771	-0.830315	-0.565139	-1.75661	-0.925696	-1.76794	-1.56674	-0.366222	-0.551578	-1.98377	-1.1539	-1.13402	-0.470898	-2.11611	-0.755598	-0.761044	-1.61418	-0.984297	-1.56724	-1.73232	-1.87054	-1.01455	-2.36903
ABL2@hsa-miR-217@7mer-m8	ABL2	hsa-miR-217	7mer-m8	-4.38915	-5.58079	-3.65527	-4.42311	-4.38915	-5.10866	-6.17232	-4.26294	-4.38915	-5.80195	-5.99969	-5.50715	-4.63987	-5.65191	-5.68323	-6.08407	-5.61514	-5.92043	-4.14538	-5.54485	-5.65191	-5.3803	-5.95969	-4.90247	-5.68323	-3.85027	-6.17232	-6.12762	-6.08407	-6.17232	-6.08407	-5.35129	-5.92043	-4.40656	-5.35129	-5.41244	-5.0796	-5.7604	-4.78963	-3.42997	-4.13114	-4.97545	-6.12762	-5.80195	-5.0531	-5.68323
ABL2@hsa-miR-218-5p@7mer-m8	ABL2	hsa-miR-218-5p	7mer-m8	-5.31605	-5.58079	-3.13778	-4.42311	-4.95209	-5.10866	-6.17232	-5.50715	-4.38915	-6.31589	-5.99969	-6.08407	-4.63987	-5.65191	-5.68323	-5.68323	-5.61514	-4.87996	-5.0531	-4.56202	-5.65191	-5.3803	-5.24874	-5.50715	-5.0531	-4.63987	-6.17232	-5.47442	-6.08407	-6.17232	-6.36859	-5.35129	-5.92043	-5.3803	-5.35129	-4.8312	-5.0796	-4.8312	-4.17326	-4.71664	-4.13114	-5.7604	-6.12762	-6.60313	-5.41244	-5.68323
ABL2@hsa-miR-219a-5p@8mer	ABL2	hsa-miR-219a-5p	8mer	-1.95019	-0.790366	-1.56948	-0.620997	-1.02301	-0.999482	-2.02632	-1.09529	-1.31024	-0.893266	-0.272554	-1.18892	-1.08524	-1.08088	-0.93582	-1.15488	-0.158624	-1.43698	-0.280968	-1.07437	-0.835978	-1.80884	-0.775453	-1.22798	-0.697229	-0.460641	-1.50451	-0.652863	-1.41136	-1.26783	-0.716976	-0.863231	-1.58226	-1.25466	-0.293224	-0.34101	-1.57493	-0.154406	-0.775164	-1.32484	-0.478173	-0.961752	-1.57408	-1.36872	-0.658708	-2.25662
ABL2@hsa-miR-23a-3p@7mer-1a	ABL2	hsa-miR-23a-3p	7mer-1a	-4.00644	-5.58079	-2.86481	-3.29624	-4.38915	-4.18775	-5.72304	-4.26294	-4.38915	-4.74024	-5.47442	-4.42311	-3.58302	-5.41244	-4.74024	-4.50849	-4.52515	-4.42311	-5.0531	-2.97341	-4.17326	-4.95209	-4.87996	-5.50715	-4.49126	-4.63987	-5.61514	-6.12762	-5.28334	-4.92447	-5.41244	-4.54526	-4.90247	-4.69807	-5.35129	-4.8312	-4.47352	-4.8312	-3.86204	-3.02056	-3.05828	-4.10189	-5.35129	-5.68323	-4.54526	-4.99991
ABL2@hsa-miR-26a-5p@7mer-1a	ABL2	hsa-miR-26a-5p	7mer-1a	-4.00644	-3.8885	-2.26024	-2.669	-3.10112	-3.28823	-5.16107	-3.05828	-4.01964	-4.07451	-4.32542	-5.16107	-3.19837	-4.21579	-3.3189	-6.42285	-5.35129	-4.08911	-3.68826	-3.28823	-3.44791	-3.92749	-4.56202	-3.8385	-3.8385	-2.7643	-5.0796	-4.23322	-5.28334	-4.71664	-5.02631	-4.20177	-4.54526	-3.23316	-4.54526	-2.6921	-4.17326	-3.60306	-2.19936	-2.35709	-2.40099	-4.10189	-3.82636	-5.41244	-3.76967	-4.59924
ABL2@hsa-miR-26a-5p@7mer-m8	ABL2	hsa-miR-26a-5p	7mer-m8	-1.78777	-1.00371	-1.47599	-0.993229	-0.703786	-1.22832	-2.08902	-0.625194	-1.38941	-1.51777	-1.00672	-1.35927	-0.726044	-1.08088	-0.569639	-1.71189	-1.90801	-1.55925	-1.8924	-1.59928	-0.854108	-1.50667	-1.36688	-1.95975	-0.697229	-0.565139	-1.50451	-0.850048	-2.00776	-1.45604	-0.734447	-1.05687	-2.117	-1.38644	-1.87385	-1.28121	-2.19831	-1.20651	-0.645802	-1.01785	-0.647501	-0.600656	-1.2162	-1.31592	-0.769192	-2.18757
ABL2@hsa-miR-26a-5p@8mer	ABL2	hsa-miR-26a-5p	8mer	-4.38915	-5.58079	-2.64608	-3.29624	-4.38915	-4.58162	-5.41244	-3.75824	-4.38915	-5.44524	-4.76625	-6.08407	-5.7604	-4.49126	-4.06168	-6.08407	-5.35129	-4.87996	-4.14538	-5.54485	-4.17326	-4.50849	-4.87996	-4.30895	-4.49126	-2.7643	-5.50715	-4.71664	-5.50715	-5.44524	-5.28334	-4.54526	-5.13441	-3.61323	-5.35129	-3.63461	-5.0796	-4.2776	-2.29626	-2.74823	-2.90672	-4.10189	-4.1177	-5.61514	-4.15909	-5.28334
ABL2@hsa-miR-27a-3p@8mer	ABL2	hsa-miR-27a-3p	8mer	-1.35073	-1.23675	-1.306	-0.662319	-0.976052	-1.33067	-2.48629	-1.35412	-0.632556	-0.283808	-0.678104	-1.4449	-1.16939	-1.03324	-0.569639	-1.20274	-1.81795	-1.4841	-0.929173	-1.63794	-0.985199	-1.97023	-1.08057	-1.7245	-1.21119	-0.111631	-1.62378	-0.899959	-1.06243	-1.39091	-0.577613	-0.651778	-1.47195	-1.55071	-1.02606	-0.42753	-2.02632	-0.407368	-5.72304	-1.36801	-0.561594	-1.21449	-1.423	-2.05738	-0.769192	-2.93889
ABL2@hsa-miR-299-5p@8mer	ABL2	hsa-miR-299-5p	8mer	-3.10112	-5.58079	-3.65527	-4.42311	-4.38915	-4.18775	-6.17232	-5.0796	-5.21639	-4.49126	-5.16107	-5.02631	-4.08911	-5.65191	-4.52515	-5.68323	-5.61514	-4.42311	-2.95859	-4.56202	-3.85027	-4.95209	-4.15909	-5.50715	-5.0531	-2.7643	-4.92447	-5.47442	-5.31605	-5.58079	-3.49434	-4.20177	-5.92043	-5.3803	-3.43911	-3.63461	-4.17326	-4.06168	-3.86204	-4.71664	-3.2405	-5.7604	-6.12762	-5.44524	-4.00644	-5.16107
ABL2@hsa-miR-30b-5p@7mer-1a	ABL2	hsa-miR-30b-5p	7mer-1a	-5.31605	-5.84174	-4.8312	-4.42311	-4.95209	-5.7604	-6.17232	-5.50715	-5.21639	-6.31589	-5.99969	-6.08407	-5.7604	-5.65191	-5.68323	-6.42285	-5.95969	-5.92043	-5.0531	-5.54485	-5.65191	-5.80195	-5.95969	-5.50715	-5.68323	-4.63987	-6.17232	-6.12762	-6.08407	-6.17232	-6.36859	-5.35129	-5.92043	-5.3803	-5.35129	-5.41244	-5.0796	-5.7604	-5.72304	-4.71664	-4.81065	-5.7604	-6.12762	-6.60313	-6.12762	-6.42285
ABL2@hsa-miR-31-5p@7mer-m8	ABL2	hsa-miR-31-5p	7mer-m8	-1.52286	-1.49453	-1.58753	-0.967929	-1.20308	-1.28016	-2.46052	-1.28943	-2.54543	-1.21929	-1.5645	-1.3074	-1.08524	-1.46621	-1.74327	-1.90667	-1.62378	-1.4841	-2.08378	-0.967929	-1.43294	-2.00617	-1.36688	-1.60024	-0.988454	-1.27701	-1.82673	-1.31557	-2.35145	-2.08378	-1.33356	-0.888214	-3.15068	-1.51357	-2.20353	-0.62945	-2.11611	-1.99707	-1.19581	-1.61418	-1.2478	-1.61009	-1.80884	-1.5791	-1.45771	-2.64608
ABL2@hsa-miR-324-5p@8mer	ABL2	hsa-miR-324-5p	8mer	-1.61145	-1.49453	-1.47599	-1.39676	-1.58086	-1.65699	-2.46052	-1.90359	-1.05349	-1.21929	-2.15876	-1.9204	-1.47154	-1.94041	-1.09561	-2.10872	-1.03233	-1.97982	-1.34815	-1.71658	-1.4105	-2.52869	-1.5131	-2.06242	-1.60529	-0.986103	-1.62378	-2.2975	-1.91281	-2.17996	-0.716976	-1.05687	-2.2788	-2.16072	-2.11421	-0.991175	-2.24573	-1.23167	-1.1071	-1.77064	-0.963804	-2.23184	-2.3216	-2.33969	-1.70013	-2.84938
ABL2@hsa-miR-339-5p@7mer-1a	ABL2	hsa-miR-339-5p	7mer-1a	-0.719537	-0.717241	-0.943512	-0.557808	-0.278228	-0.683147	-1.78025	-0.515893	-0.358977	0.0156152	-0.0848118	-0.886807	-0.319202	-0.655536	-0.195697	-0.723496	-0.860971	-1.01663	-0.369848	-0.238152	-0.332205	-0.987276	-0.252719	-0.838564	0.0269871	0.184976	-0.559023	-0.803438	-0.804588	-0.882466	0.252421	0.0332369	-1.00825	-0.729387	-0.904005	0.116602	-1.34853	-0.325757	-0.357183	-0.492409	-0.0858836	-0.538907	-1.20308	-1.32887	-0.432808	-1.83181
ABL2@hsa-miR-367-3p@7mer-1a	ABL2	hsa-miR-367-3p	7mer-1a	-1.71072	-2.12287	-1.58753	-1.37093	-1.35484	-1.59666	-3.71295	-1.6645	-1.05349	-1.82918	-1.522	-2.78508	-1.32887	-2.25429	-1.17574	-3.22635	-2.52286	-1.94274	-2.17298	-1.37056	-1.55925	-2.4662	-1.80576	-1.85035	-1.51219	-1.46424	-3.7239	-1.70698	-2.05564	-3.37768	-1.5318	-1.15581	-2.86887	-1.94936	-1.94493	-1.37668	-3.21263	-1.76259	-2.06413	-1.89112	-1.2478	-2.41348	-2.55833	-2.83728	-1.66603	-3.48535
ABL2@hsa-miR-372-3p@7mer-m8	ABL2	hsa-miR-372-3p	7mer-m8	-5.31605	-5.58079	-4.8312	-3.29624	-3.95369	-4.58162	-5.92043	-4.61785	-4.38915	-5.80195	-5.47442	-5.16107	-5.7604	-5.16107	-5.21639	-6.08407	-5.95969	-4.87996	-4.14538	-5.54485	-4.17326	-5.3803	-4.56202	-4.90247	-5.0531	-4.63987	-6.17232	-5.24874	-5.28334	-6.17232	-6.08407	-5.35129	-5.92043	-4.14538	-5.35129	-5.41244	-5.0796	-5.7604	-3.60306	-4.24825	-3.5629	-4.61785	-5.65191	-5.84174	-5.0531	-5.58079
ABL2@hsa-miR-455-3p.2@7mer-1a	ABL2	hsa-miR-455-3p.2	7mer-1a	-1.49149	-2.60385	-1.85985	-1.52244	-1.42847	-1.9156	-2.97866	-1.63116	-1.64718	-1.76417	-1.9384	-1.88605	-1.08524	-2.15686	-1.40854	-2.01816	-3.46683	-2.10686	-2.57424	-1.14084	-2.09963	-2.16577	-1.55513	-1.89712	-1.42452	-1.69755	-2.7643	-2.82596	-3.31136	-2.13484	-1.93644	-1.28153	-3.15068	-2.2047	-2.20353	-1.33135	-2.77114	-1.72955	-1.21965	-1.86287	-1.44573	-1.88203	-2.01512	-2.40725	-1.99185	-3.74627
ABL2@hsa-miR-505-3p.1@8mer	ABL2	hsa-miR-505-3p.1	8mer	-1.82792	-1.45971	-1.83851	-2.00694	-1.14314	-1.7171	-3.5525	-2.42018	-1.56147	-1.56105	-2.04449	-2.18313	-1.92591	-1.94041	-1.024	-1.9753	-0.8312	-2.53266	-1.06183	-2.08	-1.7171	-2.33119	-2.16374	-1.67555	-1.1777	-0.735829	-2.44814	-1.42148	-2.63588	-1.92323	-2.09262	-1.62608	-2.56051	-1.90667	-2.01984	-1.66653	-1.89972	-0.718709	-1.44084	-1.99707	-1.6293	-2.33969	-2.15059	-2.50421	-1.30811	-4.07451
ABL2@hsa-miR-6835-3p@8mer	ABL2	hsa-miR-6835-3p	8mer	-5.31605	-5.84174	-4.8312	-4.42311	-4.95209	-5.7604	-6.17232	-5.50715	-5.21639	-6.31589	-5.99969	-6.08407	-5.7604	-5.65191	-5.68323	-6.42285	-5.95969	-5.16107	-5.0531	-4.56202	-5.65191	-5.80195	-5.95969	-5.50715	-5.68323	-4.63987	-6.17232	-5.47442	-6.08407	-6.17232	-6.36859	-5.35129	-5.92043	-5.3803	-5.35129	-4.8312	-5.0796	-5.7604	-4.78963	-4.71664	-4.81065	-5.7604	-6.12762	-6.60313	-5.41244	-6.42285
ABL2@hsa-miR-9-5p@7mer-m8	ABL2	hsa-miR-9-5p	7mer-m8	-0.0242244	0.19477	-4.8312	0.270933	0.191758	-0.299462	-0.58622	0.149927	0.56416	0.470942	0.394071	-0.310002	0.172366	0.00506919	0.713116	0.0497568	-0.688163	-0.93206	0.313436	-0.0865607	0.436979	-0.039047	0.209695	-0.189185	0.320486	0.666899	-0.179365	0.451065	-0.0933781	-0.157983	0.547629	0.637296	-0.234378	-0.241999	-0.257535	0.53289	-0.746509	0.516977	0.40974	-0.00364574	0.696654	-0.108982	-0.413891	-0.196659	0.252421	-1.19411
ABLIM1@hsa-miR-129-1-3p@8mer	ABLIM1	hsa-miR-129-1-3p	8mer	-1.52459	-0.33278	-2.16778	-0.127671	-1.15614	-0.0278386	0.312128	-0.602593	0.229889	-1.01455	-0.684787	-0.0274832	-1.04859	-0.557251	-0.636822	-0.822009	-1.20136	0.287373	-1.23167	-0.691034	-2.15586	0.426728	-1.3748	-1.33397	-0.441353	0.159804	-0.361751	-0.322952	-1.11161	-0.164564	-0.133971	-0.40472	-0.242988	-1.36727	-1.79114	-0.419783	-0.121243	-1.41759	-0.971512	-0.793409	0.0300926	-1.53659	-0.346281	-0.118952	-0.334002	0.168572
ABLIM1@hsa-miR-182-5p@7mer-m8	ABLIM1	hsa-miR-182-5p	7mer-m8	-3.2405	-4.29369	-3.8885	-2.07197	-3.113	-2.50838	-4.63987	-3.24842	-3.41282	-5.50715	-4.81065	-4.10189	-4.17326	-4.56202	-4.45657	-4.76625	-3.57273	-3.3189	-3.10112	-3.08929	-4.85625	-4.18775	-4.01964	-4.52515	-4.03377	-2.47865	-5.35129	-4.95209	-5.10866	-4.1177	-5.41244	-4.14538	-3.87415	-3.4573	-3.12528	-2.82948	-2.63588	-3.79184	-3.0828	-2.96333	-2.3645	-4.38915	-4.32542	-5.41244	-3.93957	-4.24825
ABLIM1@hsa-miR-202-5p@7mer-m8	ABLIM1	hsa-miR-202-5p	7mer-m8	-5.80195	-4.43876	-5.31605	-2.7926	-5.16107	-3.92749	-5.41244	-4.32542	-5.58079	-6.42285	-4.45657	-5.0796	-5.99969	-5.28334	-5.35129	-5.68323	-5.99969	-4.90247	-3.78098	-5.92043	-5.7604	-4.58162	-5.28334	-5.7604	-5.84174	-2.72968	-5.35129	-5.95969	-6.31589	-4.99991	-5.72304	-4.71664	-5.54485	-5.50715	-5.61514	-5.84174	-3.93957	-5.99969	-4.8312	-4.3579	-2.9687	-5.02631	-5.7604	-5.44524	-4.76625	-5.35129
ABLIM1@hsa-miR-31-5p@7mer-1a	ABLIM1	hsa-miR-31-5p	7mer-1a	-2.17896	-2.02309	-3.28084	-2.01587	-2.42333	-2.2801	-2.46419	-2.44643	-2.44262	-4.30895	-2.76113	-2.26413	-4.65852	-3.21263	-2.08289	-3.28823	-1.68107	-1.94274	-1.97095	-2.09963	-3.5629	-3.4573	-2.47306	-3.35222	-2.95361	-1.94274	-4.01964	-4.03377	-4.2776	-2.39908	-1.84346	-3.24842	-2.60147	-2.50633	-3.41282	-2.51251	-1.82985	-2.54128	-2.12459	-2.618	-1.78025	-2.95859	-2.55397	-3.59329	-2.4662	-2.9026
ABLIM1@hsa-miR-6835-3p@8mer	ABLIM1	hsa-miR-6835-3p	8mer	-3.79184	-4.43876	-5.31605	-2.63032	-5.16107	-2.95361	-4.63987	-5.61514	-2.33248	-5.88149	-4.6763	-3.68826	-4.65852	-4.56202	-3.73467	-5.31605	-5.0531	-3.3189	-3.78098	-3.23316	-4.85625	-4.04882	-4.58162	-5.7604	-5.13441	-2.41348	-4.78963	-5.0531	-4.92447	-4.07451	-5.72304	-4.71664	-4.37277	-4.20177	-5.61514	-3.75824	-2.75803	-3.79184	-2.81825	-2.96333	-2.69774	-5.95969	-3.75824	-5.0796	-2.85332	-4.71664
ABLIM2@hsa-miR-145-5p@8mer	ABLIM2	hsa-miR-145-5p	8mer	-6.7411	-7.62227	-5.99969	-7.31638	-6.36859	-7.82491	-7.45558	-7.82491	-8.08771	-7.82491	-8.51442	-8.08771	-7.82491	-6.60313	-7.82491	-7.82491	-7.31638	-5.99969	-7.62227	-6.89997	-8.08771	-8.46429	-8.08771	-8.08771	-8.08771	-7.82491	-8.47047	-8.55306	-8.08771	-7.62227	-8.52645	-7.62227	-8.08771	-7.45558	-7.82491	-6.48066	-8.46526	-7.82491	-5.72304	-7.19488	-5.10866	-5.41244	-6.08407	-6.42285	-6.48066	-6.21741
ABLIM3@hsa-miR-129-1-3p@7mer-1a	ABLIM3	hsa-miR-129-1-3p	7mer-1a	-8.51488	-8.08771	-7.62227	-8.08771	-8.59081	-8.59162	-8.50832	-5.47442	-8.53216	-7.82491	-8.70696	-8.08771	-8.08771	-7.82491	-5.61514	-8.48362	-8.54045	-8.08771	-8.83384	-8.4937	-5.7604	-8.50335	-8.64887	-5.3803	-8.08771	-8.62279	-8.53333	-8.62501	-8.08771	-8.4842	-8.6411	-8.58683	-8.49768	-8.08771	-8.52965	-8.08771	-8.61723	-8.575	-8.49047	-4.6763	-7.45558	-5.99969	-6.42285	-6.54047	-7.82491	-5.92043
ABLIM3@hsa-miR-129-1-3p@7mer-m8	ABLIM3	hsa-miR-129-1-3p	7mer-m8	-8.51488	-8.08771	-4.29369	-8.08771	-8.59081	-8.59162	-5.92043	-8.52818	-8.53216	-7.82491	-8.70696	-8.08771	-8.08771	-7.82491	-8.08771	-8.48362	-8.54045	-8.08771	-8.83384	-8.4937	-8.65596	-8.50335	-8.64887	-8.60091	-8.08771	-8.62279	-8.53333	-8.62501	-8.08771	-8.4842	-6.21741	-8.58683	-8.49768	-5.16107	-8.52965	-8.08771	-8.61723	-5.99969	-5.44524	-8.48853	-7.45558	-5.99969	-6.42285	-6.54047	-7.82491	-5.92043
ABLIM3@hsa-miR-188-5p@7mer-m8	ABLIM3	hsa-miR-188-5p	7mer-m8	-3.8031	-5.58079	-3.52229	-8.08771	-4.65852	-4.58162	-8.50832	-5.47442	-8.53216	-6.31589	-8.70696	-5.0796	-8.08771	-7.82491	-5.61514	-8.48362	-5.95969	-4.99991	-8.83384	-4.26294	-8.65596	-5.54485	-8.64887	-3.82636	-5.24874	-8.62279	-5.61514	-8.62501	-8.08771	-5.58079	-6.08407	-8.58683	-5.54485	-8.08771	-8.52965	-8.08771	-8.61723	-5.58079	-8.49047	-8.48853	-4.15909	-4.17326	-5.7604	-5.84174	-7.82491	-5.65191
ABLIM3@hsa-miR-218-5p@7mer-m8	ABLIM3	hsa-miR-218-5p	7mer-m8	-4.34105	-5.31605	-7.62227	-8.08771	-4.95209	-5.50715	-5.47442	-5.0531	-8.53216	-6.31589	-5.35129	-5.50715	-4.95209	-7.82491	-8.08771	-5.58079	-5.58079	-3.28084	-8.83384	-8.4937	-8.65596	-5.54485	-8.64887	-4.76625	-8.08771	-8.62279	-5.88149	-6.08407	-5.7604	-8.4842	-6.08407	-8.58683	-5.54485	-8.08771	-8.52965	-8.08771	-8.61723	-8.575	-5.44524	-3.28823	-3.79184	-5.0531	-4.6763	-5.58079	-4.8312	-7.62227
ABLIM3@hsa-miR-3064-5p@8mer	ABLIM3	hsa-miR-3064-5p	8mer	-4.14538	-5.80195	-4.29369	-8.08771	-4.38915	-4.32542	-5.24874	-5.0531	-8.53216	-7.82491	-8.70696	-5.72304	-2.95361	-5.58079	-8.08771	-8.48362	-8.54045	-3.53175	-8.83384	-8.4937	-8.65596	-4.76625	-8.64887	-3.7015	-8.08771	-8.62279	-8.53333	-8.62501	-5.7604	-5.58079	-6.08407	-8.58683	-8.49768	-8.08771	-5.35129	-8.08771	-8.61723	-5.99969	-5.44524	-3.40408	-4.61785	-4.38915	-4.40656	-5.84174	-5.24874	-5.92043
ABLIM3@hsa-miR-376c-3p@7mer-m8	ABLIM3	hsa-miR-376c-3p	7mer-m8	-4.34105	-5.80195	-3.23316	-8.08771	-8.59081	-4.58162	-5.84174	-4.61785	-3.59329	-6.31589	-5.92043	-8.08771	-4.95209	-5.58079	-5.61514	-8.48362	-8.54045	-4.99991	-5.16107	-8.4937	-8.65596	-8.50335	-5.68323	-3.82636	-8.08771	-8.62279	-8.53333	-8.62501	-5.7604	-8.4842	-5.84174	-8.58683	-5.68323	-8.08771	-8.52965	-5.02631	-8.61723	-8.575	-8.49047	-3.87415	-4.61785	-5.0531	-5.65191	-5.72304	-4.8312	-5.65191
ABLIM3@hsa-miR-410-3p@7mer-1a	ABLIM3	hsa-miR-410-3p	7mer-1a	-8.51488	-8.08771	-7.62227	-8.08771	-8.59081	-8.59162	-8.50832	-8.52818	-8.53216	-7.82491	-8.70696	-8.08771	-8.08771	-7.82491	-8.08771	-8.48362	-8.54045	-8.08771	-8.83384	-8.4937	-8.65596	-8.50335	-8.64887	-8.60091	-8.08771	-8.62279	-8.53333	-8.62501	-8.08771	-8.4842	-8.6411	-8.58683	-8.49768	-8.08771	-8.52965	-8.08771	-8.61723	-8.575	-8.49047	-8.48853	-7.45558	-5.99969	-6.42285	-6.54047	-7.82491	-7.62227
ABLIM3@hsa-miR-448@7mer-m8	ABLIM3	hsa-miR-448	7mer-m8	-4.74024	-8.08771	-7.62227	-8.08771	-8.59081	-8.59162	-8.50832	-5.47442	-8.53216	-7.82491	-8.70696	-8.08771	-8.08771	-7.82491	-8.08771	-8.48362	-8.54045	-8.08771	-8.83384	-8.4937	-8.65596	-8.50335	-5.68323	-4.45657	-8.08771	-8.62279	-8.53333	-8.62501	-8.08771	-8.4842	-8.6411	-8.58683	-5.68323	-8.08771	-8.52965	-8.08771	-8.61723	-8.575	-8.49047	-4.23322	-7.45558	-4.63987	-5.72304	-6.54047	-7.82491	-7.62227
ABRACL@hsa-miR-145-5p@8mer	ABRACL	hsa-miR-145-5p	8mer	-5.41244	-6.7411	-5.3803	-5.0796	-5.44524	-6.17232	-6.60313	-6.04227	-5.72304	-6.48066	-6.21741	-6.42285	-5.58079	-6.60313	-6.17232	-7.08751	-6.54047	-6.89997	-5.80195	-5.84174	-6.12762	-6.21741	-6.04227	-6.31589	-5.99969	-5.65191	-2.59918	-6.89997	-6.60313	-6.7411	-6.89997	-5.72304	-6.54047	-5.68323	-5.92043	-5.95969	-5.65191	-5.28334	-6.36859	-5.16107	-6.17232	-7.82491	-6.66999	-7.19488	-6.7411	-7.45558
ABRA@hsa-miR-488-3p@7mer-1a	ABRA	hsa-miR-488-3p	7mer-1a	-4.90247	-6.17232	-5.65191	-4.24825	-5.95969	-5.80195	-5.99969	-5.68323	-5.13441	-6.66999	-6.12762	-6.08407	-4.99991	-6.89997	-6.81774	-6.42285	-7.82491	-6.66999	-7.19488	-5.54485	-6.21741	-5.72304	-5.68323	-6.60313	-5.80195	-6.31589	-6.54047	-7.08751	-6.7411	-6.66999	-6.36859	-5.44524	-6.54047	-5.68323	-6.98945	-6.08407	-5.3803	-7.82491	-6.7411	-6.36859	-7.19488	-6.81774	-7.45558	-7.82491	-7.45558	-7.62227
ABR@hsa-miR-124-3p.1@7mer-1a	ABR	hsa-miR-124-3p.1	7mer-1a	-3.97841	-8.08771	-6.08407	-7.45558	-6.36859	-4.92447	-7.31638	-8.48292	-8.50127	-7.82491	-5.50715	-8.08771	-8.46534	-6.7411	-8.08771	-8.47248	-7.82491	-6.04227	-5.50715	-6.98945	-8.52548	-8.47859	-8.48022	-8.50416	-8.08771	-7.82491	-5.61514	-6.08407	-8.08771	-7.62227	-8.55361	-7.82491	-8.08771	-5.16107	-7.82491	-6.89997	-5.0531	-8.08771	-5.72304	-7.82491	-5.18863	-5.35129	-5.72304	-5.80195	-5.50715	-6.21741
ABR@hsa-miR-124-3p.2@7mer-m8	ABR	hsa-miR-124-3p.2	7mer-m8	-4.65852	-8.08771	-6.08407	-7.45558	-6.36859	-8.47275	-7.31638	-8.48292	-8.50127	-7.82491	-8.57678	-8.08771	-8.46534	-6.7411	-8.08771	-8.47248	-7.82491	-6.04227	-8.08771	-6.98945	-8.52548	-8.47859	-8.48022	-8.50416	-8.08771	-7.82491	-8.50974	-8.60305	-5.58079	-7.62227	-5.7604	-7.82491	-8.08771	-7.62227	-5.84174	-6.89997	-8.53981	-8.08771	-5.72304	-7.82491	-5.18863	-5.35129	-6.08407	-5.88149	-6.42285	-6.21741
ABR@hsa-miR-132-3p@7mer-m8	ABR	hsa-miR-132-3p	7mer-m8	-4.65852	-5.58079	-6.08407	-7.45558	-6.36859	-5.50715	-5.84174	-5.47442	-5.13441	-7.82491	-5.92043	-8.08771	-4.99991	-5.58079	-8.08771	-8.47248	-7.82491	-5.24874	-8.08771	-5.02631	-5.65191	-5.54485	-8.48022	-5.35129	-5.58079	-4.50849	-5.61514	-6.08407	-5.7604	-5.84174	-6.21741	-5.0796	-5.68323	-5.16107	-5.84174	-6.89997	-5.0531	-8.08771	-5.72304	-4.63987	-3.75824	-4.87996	-6.08407	-5.72304	-5.50715	-5.68323
ABR@hsa-miR-145-5p@8mer	ABR	hsa-miR-145-5p	8mer	-6.81774	-8.08771	-6.08407	-7.45558	-6.36859	-8.47275	-7.31638	-8.48292	-8.50127	-7.82491	-8.57678	-8.08771	-8.46534	-6.7411	-8.08771	-8.47248	-7.82491	-6.04227	-8.08771	-6.98945	-8.52548	-8.47859	-8.48022	-8.50416	-8.08771	-7.82491	-8.50974	-8.60305	-8.08771	-7.62227	-8.55361	-7.82491	-8.08771	-7.62227	-7.82491	-6.89997	-8.53981	-8.08771	-5.72304	-7.82491	-5.18863	-5.35129	-6.08407	-6.31589	-6.42285	-6.21741
ABR@hsa-miR-19a-3p@8mer	ABR	hsa-miR-19a-3p	8mer	-6.81774	-8.08771	-6.08407	-7.45558	-6.36859	-8.47275	-7.31638	-8.48292	-8.50127	-7.82491	-8.57678	-8.08771	-8.46534	-6.7411	-8.08771	-8.47248	-7.82491	-6.04227	-8.08771	-6.98945	-8.52548	-8.47859	-8.48022	-8.50416	-8.08771	-7.82491	-8.50974	-8.60305	-8.08771	-7.62227	-8.55361	-7.82491	-8.08771	-7.62227	-7.82491	-6.89997	-8.53981	-8.08771	-5.72304	-7.82491	-5.18863	-5.35129	-6.08407	-6.31589	-6.42285	-6.21741
ABR@hsa-miR-299-5p@8mer	ABR	hsa-miR-299-5p	8mer	-6.81774	-8.08771	-6.08407	-7.45558	-6.36859	-8.47275	-7.31638	-8.48292	-8.50127	-7.82491	-8.57678	-8.08771	-8.46534	-6.7411	-5.61514	-8.47248	-7.82491	-6.04227	-8.08771	-6.98945	-8.52548	-8.47859	-8.48022	-8.50416	-8.08771	-7.82491	-8.50974	-8.60305	-8.08771	-7.62227	-8.55361	-7.82491	-8.08771	-7.62227	-7.82491	-6.89997	-8.53981	-8.08771	-5.72304	-7.82491	-5.18863	-5.35129	-6.08407	-6.31589	-6.42285	-6.21741
ABR@hsa-miR-302c-3p.2@7mer-m8	ABR	hsa-miR-302c-3p.2	7mer-m8	-6.81774	-8.08771	-6.08407	-3.64449	-6.36859	-8.47275	-5.84174	-8.48292	-8.50127	-7.82491	-8.57678	-8.08771	-8.46534	-6.7411	-8.08771	-6.08407	-7.82491	-6.04227	-8.08771	-6.98945	-8.52548	-8.47859	-8.48022	-8.50416	-8.08771	-7.82491	-8.50974	-8.60305	-8.08771	-7.62227	-8.55361	-7.82491	-8.08771	-7.62227	-7.82491	-6.89997	-5.0531	-8.08771	-5.72304	-7.82491	-5.18863	-5.35129	-6.08407	-6.31589	-5.50715	-6.21741
ABR@hsa-miR-33a-5p@7mer-1a	ABR	hsa-miR-33a-5p	7mer-1a	-6.81774	-8.08771	-6.08407	-7.45558	-6.36859	-8.47275	-7.31638	-8.48292	-8.50127	-7.82491	-8.57678	-5.7604	-8.46534	-6.7411	-8.08771	-8.47248	-7.82491	-6.04227	-8.08771	-5.02631	-8.52548	-8.47859	-8.48022	-8.50416	-8.08771	-7.82491	-8.50974	-8.60305	-8.08771	-7.62227	-8.55361	-7.82491	-8.08771	-7.62227	-7.82491	-6.89997	-8.53981	-8.08771	-5.72304	-7.82491	-5.18863	-5.35129	-6.08407	-6.31589	-6.42285	-6.21741
ABR@hsa-miR-34c-5p@8mer	ABR	hsa-miR-34c-5p	8mer	0.155471	0.104266	-0.50637	-1.89362	0.132988	0.22566	-0.585948	-0.260297	-0.15665	-0.726044	-0.245153	-0.527721	-0.255943	-0.82832	-0.358977	0.0827164	-0.974199	0.382853	-0.956161	-0.0882527	-0.311554	-0.252071	0.0556066	-0.188856	-0.334002	-0.299144	-0.201185	-0.188856	-0.311554	-0.104826	0.00577569	0.162911	0.070399	-0.600936	-0.544696	-0.326354	-1.22534	-0.130693	-0.886527	-0.229234	-0.660412	-0.46442	0.070399	0.132203	-0.371702	-0.274829
ABR@hsa-miR-362-5p@7mer-1a	ABR	hsa-miR-362-5p	7mer-1a	-4.23322	-5.13441	-3.07708	-7.45558	-4.38915	-4.49126	-7.31638	-5.02631	-8.50127	-6.17232	-5.13441	-8.08771	-4.99991	-5.58079	-5.61514	-5.95969	-5.80195	-4.47352	-4.65852	-6.98945	-4.69807	-4.95209	-4.58162	-4.29369	-8.08771	-4.18775	-5.47442	-5.84174	-5.58079	-5.84174	-6.21741	-4.52515	-5.50715	-4.56202	-5.10866	-4.56202	-4.69807	-5.24874	-4.21579	-4.21579	-5.18863	-5.35129	-5.65191	-5.80195	-4.8312	-5.54485
ABR@hsa-miR-369-3p@7mer-1a	ABR	hsa-miR-369-3p	7mer-1a	-6.81774	-8.08771	-6.08407	-7.45558	-6.36859	-8.47275	-7.31638	-8.48292	-8.50127	-7.82491	-8.57678	-8.08771	-8.46534	-6.7411	-8.08771	-8.47248	-7.82491	-6.04227	-8.08771	-6.98945	-8.52548	-8.47859	-8.48022	-8.50416	-8.08771	-7.82491	-8.50974	-8.60305	-8.08771	-7.62227	-8.55361	-7.82491	-8.08771	-7.62227	-7.82491	-6.89997	-8.53981	-8.08771	-5.72304	-7.82491	-5.18863	-5.35129	-6.08407	-6.31589	-6.42285	-6.21741
ABR@hsa-miR-374a-5p@8mer	ABR	hsa-miR-374a-5p	8mer	-4.65852	-8.08771	-6.08407	-7.45558	-6.36859	-8.47275	-7.31638	-8.48292	-8.50127	-6.17232	-8.57678	-5.7604	-8.46534	-6.7411	-5.35129	-8.47248	-7.82491	-5.24874	-5.50715	-6.98945	-5.65191	-8.47859	-8.48022	-5.35129	-8.08771	-7.82491	-8.50974	-8.60305	-8.08771	-5.84174	-6.21741	-7.82491	-8.08771	-7.62227	-7.82491	-6.89997	-8.53981	-8.08771	-5.72304	-4.63987	-5.18863	-5.35129	-5.41244	-5.88149	-6.42285	-6.21741
ABR@hsa-miR-455-3p.2@8mer	ABR	hsa-miR-455-3p.2	8mer	-4.65852	-8.08771	-6.08407	-7.45558	-6.36859	-4.92447	-7.31638	-8.48292	-8.50127	-7.82491	-8.57678	-5.7604	-4.58162	-6.7411	-8.08771	-5.02631	-7.82491	-4.87996	-8.08771	-6.98945	-8.52548	-8.47859	-5.65191	-8.50416	-8.08771	-4.50849	-8.50974	-8.60305	-5.58079	-7.62227	-6.21741	-4.90247	-4.85625	-5.16107	-7.82491	-6.89997	-8.53981	-5.24874	-5.72304	-3.82636	-5.18863	-5.35129	-5.65191	-6.31589	-5.0531	-6.21741
ABR@hsa-miR-493-5p@7mer-1a	ABR	hsa-miR-493-5p	7mer-1a	-6.81774	-8.08771	-6.08407	-7.45558	-6.36859	-8.47275	-7.31638	-8.48292	-5.13441	-6.17232	-8.57678	-8.08771	-8.46534	-6.7411	-8.08771	-8.47248	-7.82491	-6.04227	-8.08771	-6.98945	-8.52548	-8.47859	-8.48022	-8.50416	-8.08771	-7.82491	-8.50974	-8.60305	-8.08771	-7.62227	-8.55361	-7.82491	-8.08771	-7.62227	-7.82491	-6.89997	-8.53981	-8.08771	-5.72304	-7.82491	-5.18863	-5.35129	-6.08407	-6.31589	-5.50715	-5.68323
ABR@hsa-miR-543@7mer-1a	ABR	hsa-miR-543	7mer-1a	-6.81774	0.099698	0.280575	1.50665	0.118453	0.222468	0.328777	-5.47442	-0.463266	-0.215421	-8.57678	-8.08771	-8.46534	-6.7411	-8.08771	-8.47248	-7.82491	-6.04227	-5.50715	-6.98945	-8.52548	-8.47859	-8.48022	-8.50416	-8.08771	-4.50849	-5.88149	-8.60305	-8.08771	-7.62227	-8.55361	-5.0796	-5.68323	-5.16107	-7.82491	-6.89997	-8.53981	-5.7604	-4.81065	-7.82491	-5.18863	-4.87996	-5.65191	-5.88149	-6.42285	-6.21741
ABR@hsa-miR-653-5p@8mer	ABR	hsa-miR-653-5p	8mer	-6.81774	-8.08771	-6.08407	-7.45558	-6.36859	-8.47275	-7.31638	-8.48292	-8.50127	-7.82491	-8.57678	-8.08771	-8.46534	-6.7411	-8.08771	-8.47248	-7.82491	-6.04227	-8.08771	-6.98945	-8.52548	-8.47859	-8.48022	-8.50416	-8.08771	-7.82491	-8.50974	-8.60305	-5.7604	-7.62227	-8.55361	-7.82491	-8.08771	-7.62227	-5.84174	-6.89997	-5.0531	-5.7604	-5.72304	-7.82491	-5.18863	-5.35129	-5.72304	-6.31589	-5.0531	-6.21741
ABTB1@hsa-miR-125b-5p@8mer	ABTB1	hsa-miR-125b-5p	8mer	-4.3579	-5.84174	-4.15909	-8.53771	-3.79184	-7.62227	-5.47442	-8.65093	-6.66999	-5.80195	-9.00961	-5.35129	-4.54526	-5.58079	-5.88149	-8.7672	-6.54047	-5.58079	-5.35129	-4.71664	-5.10866	-5.24874	-5.18863	-5.44524	-5.31605	-4.97545	-5.88149	-5.84174	-8.55533	-5.58079	-5.72304	-4.85625	-5.54485	-5.0531	-4.99991	-4.10189	-8.83153	-5.3803	-5.0796	-4.63987	-3.73467	-4.85625	-5.72304	-5.61514	-5.0531	-5.31605
ABTB1@hsa-miR-137@7mer-1a	ABTB1	hsa-miR-137	7mer-1a	-8.55112	-8.71336	-6.08407	-8.53771	-8.49082	-7.62227	-5.99969	-8.65093	-9.03112	-8.54212	-9.00961	-8.47704	-7.45558	-7.62227	-8.73262	-8.7672	-8.96565	-6.98945	-8.86407	-8.50852	-9.0688	-8.6026	-8.72637	-8.70726	-8.68612	-8.66578	-8.60115	-8.88637	-8.55533	-8.08771	-8.66284	-8.67936	-8.52215	-8.61704	-8.9244	-5.99969	-8.83153	-8.9057	-6.36859	-8.08771	-6.66999	-5.28334	-6.08407	-6.21741	-6.12762	-6.12762
ABTB2@hsa-miR-101-3p.2@8mer	ABTB2	hsa-miR-101-3p.2	8mer	-6.81774	-8.08771	-6.31589	-7.82491	-7.82491	-8.51149	-8.47681	-8.4881	-8.47576	-7.82491	-5.92043	-5.7604	-8.08771	-6.89997	-8.08771	-8.08771	-7.82491	-6.17232	-8.5386	-7.62227	-8.55044	-8.47575	-8.52754	-8.52197	-8.08771	-8.4657	-8.48549	-8.588	-8.08771	-7.82491	-8.58294	-8.08771	-8.08771	-7.62227	-7.82491	-7.19488	-8.54833	-8.08771	-5.16107	-8.08771	-5.50715	-5.50715	-6.12762	-5.92043	-6.81774	-6.36859
ABTB2@hsa-miR-16-5p@7mer-m8	ABTB2	hsa-miR-16-5p	7mer-m8	-6.81774	-8.08771	-6.31589	-3.66634	-7.82491	-8.51149	-8.47681	-8.4881	-8.47576	-7.82491	-8.59155	-8.08771	-8.08771	-6.89997	-8.08771	-8.08771	-7.82491	-6.17232	-8.5386	-7.62227	-8.55044	-8.47575	-8.52754	-8.52197	-8.08771	-8.4657	-8.48549	-8.588	-8.08771	-7.82491	-8.58294	-8.08771	-8.08771	-7.62227	-7.82491	-7.19488	-8.54833	-8.08771	-6.7411	-8.08771	-5.50715	-5.50715	-6.12762	-6.42285	-6.81774	-6.36859
ABTB2@hsa-miR-181a-5p@8mer	ABTB2	hsa-miR-181a-5p	8mer	-6.81774	-8.08771	-6.31589	-7.82491	-7.82491	-8.51149	-8.47681	-8.4881	-8.47576	-7.82491	-8.59155	-8.08771	-8.08771	-6.89997	-8.08771	-8.08771	-7.82491	-6.17232	-8.5386	-7.62227	-8.55044	-8.47575	-8.52754	-8.52197	-8.08771	-8.4657	-8.48549	-8.588	-8.08771	-7.82491	-8.58294	-8.08771	-8.08771	-7.62227	-7.82491	-7.19488	-8.54833	-8.08771	-6.7411	-8.08771	-5.50715	-5.50715	-6.12762	-6.42285	-6.81774	-6.36859
ABTB2@hsa-miR-18a-5p@8mer	ABTB2	hsa-miR-18a-5p	8mer	-6.81774	-8.08771	-6.31589	-7.82491	-7.82491	-8.51149	-8.47681	-8.4881	-8.47576	-7.82491	-8.59155	-8.08771	-8.08771	-6.89997	-8.08771	-8.08771	-7.82491	-6.17232	-8.5386	-7.62227	-8.55044	-8.47575	-8.52754	-8.52197	-8.08771	-8.4657	-8.48549	-8.588	-8.08771	-7.82491	-8.58294	-8.08771	-8.08771	-7.62227	-7.82491	-7.19488	-8.54833	-8.08771	-6.7411	-8.08771	-5.50715	-5.50715	-6.12762	-6.42285	-6.81774	-6.36859
ABTB2@hsa-miR-199a-5p@7mer-m8	ABTB2	hsa-miR-199a-5p	7mer-m8	-4.6763	-5.7604	-2.86101	-7.82491	-7.82491	-5.50715	-8.47681	-5.47442	-8.47576	-7.82491	-8.59155	-8.08771	-8.08771	-6.89997	-8.08771	-8.08771	-7.82491	-6.17232	-8.5386	-5.0796	-4.71664	-5.54485	-8.52754	-8.52197	-8.08771	-4.23322	-8.48549	-8.588	-5.7604	-7.82491	-8.58294	-8.08771	-8.08771	-7.62227	-7.82491	-5.02631	-5.0531	-8.08771	-3.7239	-4.65852	-5.50715	-5.50715	-6.12762	-5.84174	-4.34105	-6.36859
ABTB2@hsa-miR-487a-3p@8mer	ABTB2	hsa-miR-487a-3p	8mer	-6.81774	-8.08771	-6.31589	-7.82491	-7.82491	-8.51149	-8.47681	-8.4881	-8.47576	-7.82491	-8.59155	-8.08771	-8.08771	-6.89997	-8.08771	-8.08771	-7.82491	-6.17232	-8.5386	-7.62227	-8.55044	-8.47575	-8.52754	-8.52197	-8.08771	-8.4657	-8.48549	-8.588	-8.08771	-7.82491	-8.58294	-8.08771	-8.08771	-7.62227	-7.82491	-7.19488	-8.54833	-8.08771	-6.7411	-8.08771	-5.50715	-5.50715	-6.12762	-6.42285	-6.81774	-6.36859
ABTB2@hsa-miR-493-5p@8mer	ABTB2	hsa-miR-493-5p	8mer	-6.81774	-8.08771	-6.31589	-7.82491	-7.82491	-8.51149	-8.47681	-8.4881	-8.47576	-7.82491	-8.59155	-8.08771	-8.08771	-6.89997	-8.08771	-8.08771	-7.82491	-6.17232	-8.5386	-7.62227	-8.55044	-8.47575	-8.52754	-8.52197	-8.08771	-8.4657	-8.48549	-8.588	-8.08771	-7.82491	-8.58294	-8.08771	-8.08771	-7.62227	-7.82491	-7.19488	-8.54833	-8.08771	-6.7411	-8.08771	-5.50715	-5.50715	-6.12762	-6.42285	-6.81774	-6.36859
ABTB2@hsa-miR-582-5p@7mer-1a	ABTB2	hsa-miR-582-5p	7mer-1a	-6.81774	-8.08771	-6.31589	-7.82491	-7.82491	-8.51149	-8.47681	-8.4881	-8.47576	-7.82491	-8.59155	-8.08771	-8.08771	-6.89997	-8.08771	-8.08771	-7.82491	-5.35129	-8.5386	-7.62227	-8.55044	-8.47575	-8.52754	-8.52197	-8.08771	-4.63987	-8.48549	-8.588	-8.08771	-7.82491	-8.58294	-8.08771	-5.68323	-7.62227	-7.82491	-7.19488	-5.0531	-8.08771	-6.7411	-8.08771	-5.50715	-5.50715	-6.12762	-6.42285	-6.81774	-6.36859
ABTB2@hsa-miR-582-5p@7mer-m8	ABTB2	hsa-miR-582-5p	7mer-m8	-6.81774	-8.08771	-6.31589	-7.82491	-7.82491	-8.51149	-8.47681	-8.4881	-8.47576	-7.82491	-8.59155	-8.08771	-8.08771	-6.89997	-8.08771	-8.08771	-7.82491	-6.17232	-8.5386	-7.62227	-8.55044	-8.47575	-5.68323	-8.52197	-8.08771	-8.4657	-8.48549	-8.588	-8.08771	-7.82491	-8.58294	-8.08771	-8.08771	-7.62227	-7.82491	-7.19488	-8.54833	-5.7604	-6.7411	-4.65852	-5.50715	-5.50715	-6.12762	-6.42285	-6.81774	-5.58079
ACAA2@hsa-miR-1193@7mer-m8	ACAA2	hsa-miR-1193	7mer-m8	-3.22635	-4.95209	-2.26024	-2.2801	-4.3579	-4.06168	-5.35129	-3.09536	-6.54047	-4.97545	-5.35129	-3.92749	-4.13114	-4.49126	-4.13114	-5.44524	-4.56202	-3.50414	-4.56202	-3.4573	-3.68826	-4.6763	-4.85625	-3.96626	-3.85027	-3.81476	-5.21639	-4.95209	-5.24874	-4.58162	-5.68323	-4.59924	-4.74024	-6.31589	-3.79184	-4.8312	-3.99138	-4.49126	-3.7239	-3.68826	-4.24825	-4.04882	-5.72304	-5.28334	-4.58162	-4.8312
ACAA2@hsa-miR-124-3p.1@7mer-1a	ACAA2	hsa-miR-124-3p.1	7mer-1a	-5.7604	-6.98945	-7.08751	-5.61514	-6.31589	-6.48066	-7.08751	-6.26491	-6.54047	-7.19488	-7.19488	-6.81774	-5.84174	-7.62227	-6.60313	-7.31638	-7.82491	-7.31638	-7.45558	-6.48066	-6.7411	-7.45558	-6.42285	-6.81774	-7.62227	-6.31589	-8.08771	-7.82491	-7.45558	-7.62227	-8.08771	-6.31589	-7.62227	-6.31589	-6.98945	-7.82491	-6.81774	-7.82491	-6.7411	-5.92043	-7.62227	-7.19488	-6.98945	-6.98945	-7.45558	-8.48281
ACAA2@hsa-miR-124-3p.2@7mer-m8	ACAA2	hsa-miR-124-3p.2	7mer-m8	-5.7604	-6.98945	-7.08751	-5.61514	-6.31589	-6.48066	-7.08751	-6.26491	-6.54047	-7.19488	-7.19488	-6.81774	-5.84174	-7.62227	-6.60313	-7.31638	-7.82491	-7.31638	-7.45558	-6.48066	-6.7411	-7.45558	-6.42285	-6.81774	-7.62227	-6.31589	-8.08771	-7.82491	-7.45558	-7.62227	-8.08771	-6.31589	-7.62227	-6.31589	-6.98945	-7.82491	-6.81774	-7.82491	-6.7411	-5.92043	-7.62227	-7.19488	-6.98945	-6.98945	-7.45558	-8.48281
ACAA2@hsa-miR-124-3p.2@8mer	ACAA2	hsa-miR-124-3p.2	8mer	-5.7604	-6.98945	-7.08751	-5.61514	-6.31589	-6.48066	-7.08751	-6.26491	-6.54047	-7.19488	-7.19488	-6.81774	-5.84174	-7.62227	-6.60313	-7.31638	-7.82491	-7.31638	-7.45558	-6.48066	-6.7411	-7.45558	-6.42285	-6.81774	-7.62227	-6.31589	-8.08771	-7.82491	-7.45558	-7.62227	-8.08771	-6.31589	-7.62227	-6.31589	-6.98945	-7.82491	-6.81774	-7.82491	-6.7411	-5.92043	-7.62227	-7.19488	-6.98945	-6.98945	-7.45558	-8.48281
ACAA2@hsa-miR-182-5p@7mer-m8	ACAA2	hsa-miR-182-5p	7mer-m8	-5.7604	-6.98945	-7.08751	-5.61514	-6.31589	-6.48066	-7.08751	-6.26491	-6.54047	-7.19488	-7.19488	-6.81774	-5.84174	-7.62227	-6.60313	-7.31638	-7.82491	-7.31638	-7.45558	-6.48066	-6.7411	-7.45558	-6.42285	-6.81774	-7.62227	-6.31589	-8.08771	-7.82491	-7.45558	-7.62227	-8.08771	-6.31589	-7.62227	-6.31589	-5.31605	-7.82491	-6.81774	-7.82491	-6.7411	-5.92043	-7.62227	-7.19488	-6.98945	-6.98945	-5.80195	-8.48281
ACAA2@hsa-miR-433-3p@8mer	ACAA2	hsa-miR-433-3p	8mer	-5.7604	-6.98945	-3.49434	-5.61514	-6.31589	-6.48066	-7.08751	-6.26491	-6.54047	-7.19488	-7.19488	-6.81774	-5.84174	-7.62227	-6.60313	-7.31638	-7.82491	-5.58079	-5.0531	-6.48066	-6.7411	-7.45558	-6.42285	-6.81774	-7.62227	-6.31589	-8.08771	-7.82491	-7.45558	-7.62227	-8.08771	-6.31589	-7.62227	-4.97545	-5.31605	-7.82491	-6.81774	-7.82491	-6.7411	-5.92043	-7.62227	-7.19488	-6.98945	-6.98945	-7.45558	-8.48281
ACAA2@hsa-miR-493-3p@8mer	ACAA2	hsa-miR-493-3p	8mer	-5.7604	-6.98945	-7.08751	-5.61514	-6.31589	-6.48066	-7.08751	-6.26491	-6.54047	-7.19488	-7.19488	-6.81774	-5.84174	-7.62227	-6.60313	-7.31638	-7.82491	-7.31638	-7.45558	-6.48066	-6.7411	-7.45558	-6.42285	-6.81774	-5.31605	-6.31589	-5.84174	-7.82491	-7.45558	-7.62227	-8.08771	-6.31589	-7.62227	-6.31589	-6.98945	-7.82491	-6.81774	-7.82491	-6.7411	-5.92043	-7.62227	-7.19488	-6.98945	-6.98945	-7.45558	-8.48281
ACACB@hsa-miR-125b-5p@8mer	ACACB	hsa-miR-125b-5p	8mer	-1.34968	-1.1087	-1.8209	-3.13143	-1.16581	-1.97982	-1.15581	-2.95361	-2.19615	-1.73501	-2.41194	-4.03377	-2.07811	-0.834037	-3.10112	-3.44791	-1.3317	-2.8332	-3.40408	-4.59924	-2.78508	-0.744523	-2.42171	-1.67202	-2.92983	-2.39226	-3.92749	-4.63987	-1.30159	-3.49434	-2.02146	-3.12528	-3.2633	-5.13441	-2.88919	-2.64082	-3.3189	-2.10238	-2.19831	-2.34733	-2.08289	-3.7015	-2.63588	-1.62608	-2.74512	-3.64449
ACACB@hsa-miR-15a-5p@7mer-m8	ACACB	hsa-miR-15a-5p	7mer-m8	-7.19488	-7.31638	-6.66999	-3.51317	-7.82491	-4.20177	-8.48766	-7.62227	-7.62227	-7.82491	-8.47125	-7.31638	-7.31638	-6.81774	-7.45558	-7.31638	-7.31638	-6.21741	-7.62227	-7.62227	-7.45558	-8.46592	-8.08771	-7.82491	-8.08771	-7.82491	-4.92447	-5.21639	-7.62227	-7.82491	-8.50671	-7.82491	-7.82491	-6.89997	-7.62227	-6.89997	-7.45558	-7.82491	-7.62227	-6.81774	-5.54485	-5.61514	-6.21741	-6.54047	-6.81774	-6.66999
ACACB@hsa-miR-205-5p@7mer-1a	ACACB	hsa-miR-205-5p	7mer-1a	-7.19488	-7.31638	-6.66999	-6.42285	-7.82491	-8.49405	-8.48766	-7.62227	-7.62227	-7.82491	-8.47125	-7.31638	-7.31638	-6.81774	-7.45558	-7.31638	-7.31638	-6.21741	-7.62227	-7.62227	-7.45558	-8.46592	-8.08771	-7.82491	-8.08771	-7.82491	-8.08771	-7.82491	-5.68323	-7.82491	-8.50671	-7.82491	-7.82491	-6.89997	-7.62227	-6.89997	-7.45558	-5.68323	-7.62227	-6.81774	-5.54485	-5.61514	-6.21741	-5.95969	-6.81774	-6.66999
ACADL@hsa-miR-142-3p.2@8mer	ACADL	hsa-miR-142-3p.2	8mer	-5.47442	-8.08771	-7.45558	-5.61514	-6.36859	-6.81774	-6.98945	-6.66999	-6.36859	-7.19488	-7.08751	-6.60313	-5.54485	-7.82491	-7.08751	-7.19488	-7.82491	-6.89997	-7.45558	-6.48066	-6.7411	-6.81774	-6.31589	-6.81774	-7.31638	-6.66999	-8.4676	-7.82491	-7.45558	-7.62227	-8.08771	-6.31589	-7.45558	-6.31589	-7.19488	-7.31638	-6.7411	-7.82491	-7.45558	-6.21741	-7.62227	-8.46894	-7.82491	-7.31638	-7.62227	-8.49576
ACADL@hsa-miR-204-5p@8mer	ACADL	hsa-miR-204-5p	8mer	-5.47442	-8.08771	-7.45558	-5.61514	-6.36859	-6.81774	-6.98945	-6.66999	-6.36859	-7.19488	-7.08751	-6.60313	-5.54485	-5.58079	-7.08751	-7.19488	-7.82491	-6.89997	-7.45558	-4.8312	-6.7411	-5.44524	-6.31589	-6.81774	-7.31638	-6.66999	-5.84174	-7.82491	-7.45558	-7.62227	-8.08771	-6.31589	-0.465322	-6.31589	-7.19488	-7.31638	-6.7411	-7.82491	-7.45558	-6.21741	-7.62227	-8.46894	-7.82491	-7.31638	-7.62227	-8.49576
ACADM@hsa-miR-124-3p.2@8mer	ACADM	hsa-miR-124-3p.2	8mer	-4.20177	-6.98945	-3.97841	-9.29583	-4.81065	-5.58079	-5.92043	-5.47442	-5.24874	-6.36859	-8.62628	-5.61514	-4.38915	-7.82491	-5.84174	-6.12762	-7.31638	-5.72304	-7.62227	-5.0531	-6.21741	-5.54485	-5.65191	-5.84174	-5.13441	-6.66999	-5.99969	-8.47067	-6.26491	-6.36859	-6.60313	-5.0796	-6.54047	-5.35129	-7.19488	-5.0531	-6.48066	-9.10404	-5.47442	-4.85625	-5.54485	-5.99969	-5.88149	-6.54047	-6.81774	-6.17232
ACADSB@hsa-miR-142-5p@8mer	ACADSB	hsa-miR-142-5p	8mer	-3.99138	-5.72304	-0.385516	-4.52515	-3.113	-3.24842	-5.92043	-3.2633	-4.38915	-5.50715	-5.24874	-4.3579	-4.58162	-4.97545	-3.92749	-6.7411	-5.28334	-3.92749	-3.51317	-5.72304	-3.60306	-4.56202	-5.21639	-2.20042	-4.92447	-4.07451	-5.50715	-4.56202	-5.24874	-4.50849	-6.08407	-4.14538	-6.08407	-4.18775	-3.90269	-4.92447	-3.8385	-4.54526	-2.51022	-2.9687	-2.58709	-6.89997	-4.40656	-5.61514	-6.42285	-5.41244
ACADSB@hsa-miR-182-5p@8mer	ACADSB	hsa-miR-182-5p	8mer	-0.600656	0.0350728	3.76724	-2.01741	0.737646	1.80377	-2.24912	1.26676	-0.191413	-0.17343	0.522298	1.18151	0.731912	0.713116	-0.480454	-5.72304	-6.26491	-4.92447	-3.81476	-4.63987	-1.34932	1.36426	0.462771	2.24272	-0.638743	-1.20617	0.251177	0.777319	-0.184914	0.935638	0.144602	-0.0293121	-1.01663	0.707373	0.332927	-1.00065	-0.271348	-0.477887	1.6799	0.540244	1.5972	-0.542633	0.590825	-0.931505	-2.44093	-0.0733167
ACADSB@hsa-miR-19a-3p@8mer	ACADSB	hsa-miR-19a-3p	8mer	-3.99138	-4.99991	-0.53028	-4.52515	-3.64449	-1.60344	-5.92043	-2.94872	-2.38742	-4.87996	-3.39517	-2.37366	-1.7245	-3.90269	-4.1177	-4.78963	-3.00997	-2.59655	-3.18981	-3.02589	-4.92447	-3.23316	-2.80335	-1.81124	-3.97841	-4.97545	-4.8312	-3.91527	-6.36859	-4.04882	-5.61514	-2.88496	-3.8885	-2.58952	-2.25429	-4.03377	-2.79614	-4.32542	-1.78888	-2.618	-1.9875	-5.16107	-3.05828	-5.65191	-6.42285	-4.49126
ACADSB@hsa-miR-203a-3p.1@8mer	ACADSB	hsa-miR-203a-3p.1	8mer	-2.23861	-0.759956	0.503385	-2.8332	-1.24218	-0.524517	-5.16107	-0.724931	-2.38742	-4.30895	-2.99444	-2.42685	-2.00246	-0.748211	-1.5516	-4.29369	-2.13573	-1.15002	-1.38308	-2.38411	-2.73922	-0.971176	-3.21928	0.600437	-2.69774	-2.75146	-1.96133	-0.820619	-1.62378	-0.524819	-5.02631	-2.42875	-3.64449	-2.27749	-0.796557	-1.45329	-3.06499	-2.00398	-0.63487	-2.07894	-1.29438	-2.03274	-0.708803	-2.57007	-3.78098	-1.85535
ACADSB@hsa-miR-26a-5p@7mer-m8	ACADSB	hsa-miR-26a-5p	7mer-m8	-3.65527	-5.72304	0.155844	-4.52515	-2.58952	-2.02787	-5.50715	-2.40255	-2.70379	-3.52229	-4.45657	-2.48815	-2.14344	-4.58162	-4.52515	-5.35129	-4.17326	-3.15714	-2.61089	-3.68826	-4.01964	-4.65852	-3.50414	-1.95669	-4.65852	-2.84938	-4.78963	-4.6763	-5.24874	-3.71295	-5.84174	-3.8885	-5.58079	-3.65527	-2.51869	-3.10112	-3.52229	-4.10189	-1.95897	-2.11421	-1.94202	-5.16107	-3.42106	-5.28334	-5.0531	-5.31605
ACADSB@hsa-miR-361-5p@8mer	ACADSB	hsa-miR-361-5p	8mer	-5.16107	-6.12762	-2.53062	-4.52515	-4.54526	-4.58162	-5.92043	-5.65191	-5.28334	-6.42285	-6.12762	-5.58079	-4.58162	-5.54485	-5.88149	-6.7411	-6.26491	-6.60313	-3.81476	-4.63987	-5.88149	-6.04227	-5.92043	-5.84174	-5.80195	-4.07451	-5.68323	-5.95969	-5.24874	-6.36859	-6.60313	-5.54485	-6.08407	-5.47442	-4.78963	-5.84174	-5.21639	-5.24874	-5.80195	-4.97545	-5.58079	-5.16107	-5.7604	-6.12762	-6.42285	-6.98945
ACADSB@hsa-miR-383-5p.2@7mer-m8	ACADSB	hsa-miR-383-5p.2	7mer-m8	-3.99138	-5.72304	-2.22579	-4.52515	-3.64449	-4.58162	-6.26491	-5.0796	-5.28334	-6.42285	-6.12762	-5.58079	-3.36899	-5.0796	-5.44524	-6.7411	-5.44524	-4.92447	-4.43876	-5.72304	-4.92447	-5.44524	-5.21639	-4.01964	-5.0531	-4.97545	-5.54485	-5.95969	-6.36859	-5.31605	-6.08407	-4.90247	-6.08407	-4.18775	-4.78963	-4.92447	-5.21639	-5.24874	-3.63461	-3.91527	-3.87415	-4.43876	-5.72304	-5.84174	-6.42285	-5.7604
ACADVL@hsa-miR-124-3p.1@7mer-m8	ACADVL	hsa-miR-124-3p.1	7mer-m8	-4.90247	-6.08407	-4.76625	-5.80195	-8.47564	-4.58162	-5.92043	-6.7411	-8.08771	-7.08751	-8.08771	-7.19488	-4.54526	-5.68323	-7.45558	-6.21741	-8.48349	-5.65191	-4.03377	-5.65191	-8.61346	-8.52219	-6.04227	-5.84174	-5.13441	-8.52251	-5.88149	-7.62227	-8.08771	-5.58079	-8.08771	-8.08771	-5.95969	-4.92447	-5.61514	-4.95209	-5.80195	-8.08771	-5.47442	-4.69807	-4.95209	-5.24874	-6.08407	-6.21741	-5.24874	-5.54485
ACAN@hsa-miR-124-3p.1@7mer-m8	ACAN	hsa-miR-124-3p.1	7mer-m8	-6.89997	-7.82491	-8.08771	-5.80195	-7.82491	-7.62227	-8.08771	-6.98945	-7.31638	-7.82491	-8.48036	-7.19488	-6.7411	-7.62227	-7.08751	-7.62227	-7.82491	-7.82491	-7.82491	-7.62227	-7.08751	-8.46397	-8.08771	-7.19488	-8.08771	-6.98945	-8.48304	-8.47673	-7.45558	-7.82491	-8.49856	-7.31638	-7.82491	-6.54047	-7.31638	-7.82491	-7.31638	-7.82491	-7.82491	-6.60313	-7.31638	-6.31589	-6.89997	-6.89997	-7.45558	-8.47371
ACAN@hsa-miR-133a-3p.1@7mer-m8	ACAN	hsa-miR-133a-3p.1	7mer-m8	-6.89997	-7.82491	-8.08771	-5.80195	-7.82491	-7.62227	-8.08771	-6.98945	-7.31638	-7.82491	-8.48036	-7.19488	-6.7411	-7.62227	-7.08751	-7.62227	-7.82491	-7.82491	-7.82491	-7.62227	-7.08751	-8.46397	-8.08771	-7.19488	-8.08771	-6.98945	-8.48304	-8.47673	-7.45558	-7.82491	-8.49856	-7.31638	-7.82491	-6.54047	-7.31638	-7.82491	-7.31638	-7.82491	-7.82491	-6.60313	-7.31638	-6.31589	-6.89997	-6.89997	-7.45558	-8.47371
ACAN@hsa-miR-181a-5p@8mer	ACAN	hsa-miR-181a-5p	8mer	-6.89997	-7.82491	-8.08771	-5.80195	-7.82491	-7.62227	-8.08771	-6.98945	-7.31638	-7.82491	-8.48036	-7.19488	-6.7411	-7.62227	-7.08751	-7.62227	-7.82491	-7.82491	-7.82491	-7.62227	-7.08751	-8.46397	-8.08771	-7.19488	-8.08771	-6.98945	-8.48304	-8.47673	-7.45558	-7.82491	-8.49856	-7.31638	-7.82491	-6.54047	-7.31638	-7.82491	-7.31638	-7.82491	-7.82491	-6.60313	-7.31638	-6.31589	-6.89997	-6.89997	-7.45558	-8.47371
ACAN@hsa-miR-24-3p@7mer-m8	ACAN	hsa-miR-24-3p	7mer-m8	-6.89997	-7.82491	-8.08771	-5.80195	-7.82491	-7.62227	-8.08771	-6.98945	-7.31638	-7.82491	-8.48036	-7.19488	-6.7411	-7.62227	-7.08751	-7.62227	-7.82491	-7.82491	-7.82491	-7.62227	-7.08751	-8.46397	-8.08771	-7.19488	-8.08771	-6.98945	-8.48304	-8.47673	-7.45558	-7.82491	-8.49856	-7.31638	-7.82491	-6.54047	-7.31638	-7.82491	-7.31638	-7.82491	-7.82491	-6.60313	-7.31638	-6.31589	-6.89997	-6.89997	-7.45558	-8.47371
ACAN@hsa-miR-25-3p@7mer-m8	ACAN	hsa-miR-25-3p	7mer-m8	-6.89997	-7.82491	-8.08771	-5.80195	-7.82491	-7.62227	-8.08771	-6.98945	-7.31638	-7.82491	-8.48036	-7.19488	-6.7411	-7.62227	-7.08751	-7.62227	-7.82491	-7.82491	-7.82491	-7.62227	-7.08751	-8.46397	-8.08771	-7.19488	-8.08771	-6.98945	-8.48304	-8.47673	-7.45558	-7.82491	-8.49856	-7.31638	-7.82491	-6.54047	-7.31638	-7.82491	-7.31638	-7.82491	-7.82491	-6.60313	-7.31638	-6.31589	-6.89997	-6.89997	-7.45558	-8.47371
ACAN@hsa-miR-299-3p@7mer-m8	ACAN	hsa-miR-299-3p	7mer-m8	-6.89997	-7.82491	-8.08771	-5.80195	-7.82491	-7.62227	-8.08771	-6.98945	-7.31638	-7.82491	-8.48036	-7.19488	-6.7411	-7.62227	-7.08751	-7.62227	-7.82491	-7.82491	-7.82491	-7.62227	-7.08751	-8.46397	-8.08771	-7.19488	-8.08771	-6.98945	-8.48304	-8.47673	-7.45558	-7.82491	-8.49856	-7.31638	-7.82491	-6.54047	-7.31638	-7.82491	-7.31638	-7.82491	-7.82491	-6.60313	-7.31638	-6.31589	-6.89997	-6.89997	-7.45558	-8.47371
ACAN@hsa-miR-425-5p@7mer-1a	ACAN	hsa-miR-425-5p	7mer-1a	-6.89997	-7.82491	-8.08771	-5.80195	-7.82491	-7.62227	-8.08771	-6.98945	-7.31638	-7.82491	-8.48036	-7.19488	-6.7411	-7.62227	-7.08751	-7.62227	-7.82491	-7.82491	-7.82491	-7.62227	-7.08751	-8.46397	-8.08771	-7.19488	-8.08771	-6.98945	-8.48304	-8.47673	-7.45558	-7.82491	-8.49856	-7.31638	-7.82491	-6.54047	-7.31638	-7.82491	-7.31638	-7.82491	-7.82491	-6.60313	-7.31638	-6.31589	-6.89997	-6.89997	-7.45558	-8.47371
ACAN@hsa-miR-455-3p.1@8mer	ACAN	hsa-miR-455-3p.1	8mer	-6.89997	-7.82491	-8.08771	-5.80195	-7.82491	-7.62227	-8.08771	-6.98945	-7.31638	-7.82491	-8.48036	-7.19488	-6.7411	-7.62227	-7.08751	-7.62227	-7.82491	-7.82491	-7.82491	-7.62227	-7.08751	-8.46397	-8.08771	-7.19488	-8.08771	-6.98945	-8.48304	-8.47673	-7.45558	-7.82491	-8.49856	-7.31638	-7.82491	-6.54047	-7.31638	-7.82491	-7.31638	-7.82491	-7.82491	-6.60313	-7.31638	-6.31589	-6.89997	-6.89997	-7.45558	-8.47371
ACAP2@hsa-miR-106a-5p@8mer	ACAP2	hsa-miR-106a-5p	8mer	-4.90247	-5.99969	-4.49126	-3.64449	-4.47352	-4.49126	-5.99969	-5.0796	-4.17326	-6.31589	-5.92043	-5.95969	-4.99991	-5.95969	-5.84174	-6.21741	-5.80195	-6.17232	-3.68826	-5.21639	-5.68323	-5.72304	-5.65191	-5.72304	-5.31605	-4.95209	-6.17232	-6.17232	-6.17232	-6.04227	-6.21741	-5.28334	-5.92043	-5.28334	-5.72304	-4.74024	-4.85625	-5.99969	-5.80195	-5.10866	-5.28334	-6.21741	-6.48066	-8.47516	-6.31589	-6.66999
ACAP2@hsa-miR-136-5p@7mer-m8	ACAP2	hsa-miR-136-5p	7mer-m8	-2.9687	-2.42875	-2.45313	-2.18419	-2.2579	-2.34442	-3.71295	-3.76967	-4.74024	-4.29369	-4.81065	-4.6763	-3.36899	-2.94406	-2.35013	-4.29369	-2.63296	-3.58302	-2.34153	-5.21639	-2.122	-3.18981	-4.30895	-2.90672	-3.24842	-2.03189	-4.8312	-4.15909	-4.3579	-3.7015	-6.04227	-5.28334	-2.55607	-3.03112	-2.84157	-4.21579	-3.43911	-2.42171	-2.43574	-2.70063	-2.59414	-2.41348	-2.68645	-3.91527	-2.66338	-4.61785
ACAP2@hsa-miR-137@8mer	ACAP2	hsa-miR-137	8mer	-4.90247	-5.99969	-4.49126	-2.6921	-5.10866	-5.54485	-5.99969	-5.50715	-4.74024	-6.31589	-5.92043	-5.95969	-4.99991	-5.44524	-5.84174	-6.21741	-6.26491	-5.31605	-5.10866	-5.21639	-5.68323	-5.72304	-5.65191	-5.72304	-5.31605	-4.95209	-6.17232	-5.95969	-6.17232	-6.04227	-6.21741	-5.28334	-5.92043	-5.28334	-5.72304	-5.31605	-4.85625	-5.99969	-5.80195	-5.10866	-5.28334	-6.21741	-5.80195	-8.47516	-6.31589	-5.61514
ACAP2@hsa-miR-1-3p@7mer-1a	ACAP2	hsa-miR-1-3p	7mer-1a	-0.683943	0.112793	-0.522263	-0.392719	-0.248945	-0.693886	-0.68847	-0.181319	-0.706843	-1.3785	-1.09529	-1.05746	-0.140038	-0.371994	0.222468	-0.967323	-0.332501	-0.610489	-0.164887	-0.0636277	-0.160324	-0.765827	-0.973042	-0.460339	-0.249249	-0.255313	-0.781215	-0.177338	0.377753	-0.704604	-0.768079	-0.926861	-0.199609	-0.299766	-0.2215	0.0611506	-1.19149	-0.33278	-1.16646	-1.14186	-0.698601	-0.470322	-0.584202	-0.479036	-0.112299	-0.413891
ACAP2@hsa-miR-1-3p@7mer-m8	ACAP2	hsa-miR-1-3p	7mer-m8	-4.90247	-5.61514	-3.52229	-2.6921	-5.10866	-4.49126	-5.18863	-5.50715	-4.74024	-5.7604	-5.92043	-5.16107	-4.99991	-5.95969	-5.84174	-6.21741	-6.26491	-4.90247	-4.14538	-5.21639	-5.68323	-4.95209	-4.95209	-5.02631	-4.17326	-4.03377	-5.61514	-6.17232	-6.17232	-5.44524	-6.21741	-4.8312	-5.50715	-4.04882	-4.1177	-4.74024	-4.00644	-4.92447	-5.80195	-4.43876	-5.28334	-6.21741	-5.80195	-6.17232	-4.56202	-6.66999
ACAP2@hsa-miR-181b-5p@7mer-1a	ACAP2	hsa-miR-181b-5p	7mer-1a	-3.20519	-4.30895	-2.36603	-2.95859	-3.24842	-3.81476	-5.18863	-4.61785	-4.17326	-6.31589	-5.31605	-4.18775	-4.10189	-4.97545	-4.52515	-5.18863	-4.92447	-3.58302	-2.18538	-3.8385	-3.4573	-4.95209	-5.65191	-4.50849	-4.99991	-3.21928	-5.0796	-5.31605	-5.18863	-5.44524	-5.68323	-4.8312	-4.54526	-3.16346	-4.74024	-2.81825	-4.34105	-4.92447	-3.63461	-2.86481	-3.04146	-4.21579	-5.3803	-5.61514	-4.45657	-4.85625
ACAP2@hsa-miR-181c-5p@7mer-m8	ACAP2	hsa-miR-181c-5p	7mer-m8	-0.0519421	-0.995013	-0.318002	-0.461243	-0.529153	-0.527179	-0.533767	-0.936731	-0.462696	-0.646659	-1.19117	-0.677572	-0.877601	-0.992067	-0.494753	-0.495638	-0.673987	-0.947092	-0.529153	-0.395379	-0.182296	-0.709968	-0.937917	-1.03687	-0.738021	-0.535488	-5.3803	-0.967635	-0.502287	-0.780935	-0.644055	-0.872153	-0.388243	-0.0463618	-1.04767	0.117717	-0.743149	-0.836854	-1.37518	-0.785108	-0.753669	-0.967929	-0.801768	-0.853524	-0.495049	-0.813569
ACAP2@hsa-miR-181d-5p@8mer	ACAP2	hsa-miR-181d-5p	8mer	-3.20519	-4.69807	-2.58061	-2.95859	-4.47352	-4.92447	-5.65191	-4.61785	-4.17326	-6.31589	-5.92043	-5.16107	-4.99991	-5.44524	-4.8312	-5.18863	-5.41244	-4.50849	-2.18538	-4.26294	-4.24825	-5.3803	-5.65191	-4.50849	-5.31605	-4.03377	-5.47442	-5.95969	-5.35129	-5.58079	-6.04227	-4.8312	-5.50715	-4.34105	-5.72304	-3.38674	-4.85625	-5.24874	-4.2776	-4.43876	-3.79184	-4.69807	-5.72304	-6.17232	-5.50715	-5.18863
ACAP2@hsa-miR-186-5p@7mer-m8	ACAP2	hsa-miR-186-5p	7mer-m8	-4.90247	-5.99969	-4.49126	-3.64449	-5.10866	-5.54485	-5.99969	-5.50715	-4.74024	-6.31589	-5.92043	-5.95969	-4.99991	-5.95969	-5.84174	-6.21741	-6.26491	-6.17232	-5.10866	-5.21639	-5.68323	-5.72304	-5.65191	-5.72304	-5.31605	-4.95209	-6.17232	-6.17232	-6.17232	-6.04227	-6.21741	-5.28334	-5.92043	-5.28334	-5.72304	-5.31605	-4.85625	-5.99969	-5.80195	-5.10866	-5.28334	-6.21741	-6.48066	-8.47516	-6.31589	-6.66999
ACAP2@hsa-miR-26a-5p@8mer	ACAP2	hsa-miR-26a-5p	8mer	-1.23344	-1.03687	-2.01026	-0.855857	-1.01156	-1.06274	-0.886807	-1.05441	-1.64476	-2.81825	-1.8148	-2.20898	-1.18199	-1.05016	-0.558112	-2.6921	-3.2405	-1.06274	-1.43932	-1.49759	-0.800595	-0.86125	-2.03784	-0.751367	-1.20072	-1.20072	-1.53747	-1.10556	-1.02961	-1.11405	-2.53488	-2.75803	-0.843792	-1.80283	-2.43052	-0.506945	-2.26141	-2.02309	-1.46096	-1.31313	-1.5131	-1.04797	-0.794293	-0.3801	-6.31589	-0.826933
ACAP2@hsa-miR-30a-5p@7mer-m8	ACAP2	hsa-miR-30a-5p	7mer-m8	-4.90247	-4.45657	-2.28131	-2.27132	-2.56051	-2.84568	-4.8312	-3.42106	-2.32992	-4.95209	-5.13441	-4.18775	-2.99972	-4.74024	-4.08911	-4.95209	-5.80195	-3.10721	-2.75146	-3.1443	-2.669	-4.42311	-3.36086	-3.96626	-3.50414	-2.66601	-5.24874	-4.95209	-5.50715	-4.26294	-4.03377	-3.64449	-4.32542	-2.618	-3.00475	-3.38674	-3.05276	-4.23322	-3.63461	-2.86481	-2.75146	-3.5525	-3.66634	-5.31605	-3.57273	-4.6763
ACAP2@hsa-miR-30a-5p@8mer	ACAP2	hsa-miR-30a-5p	8mer	-3.46683	-5.99969	-4.49126	-3.64449	-3.81476	-4.13114	-5.47442	-4.61785	-4.74024	-6.31589	-5.47442	-5.95969	-4.99991	-5.95969	-5.84174	-6.04227	-6.26491	-4.90247	-5.10866	-4.26294	-4.71664	-4.95209	-4.54526	-5.02631	-4.99991	-3.21928	-5.50715	-5.58079	-6.17232	-5.44524	-6.04227	-4.49126	-5.13441	-4.6763	-4.74024	-4.21579	-4.85625	-5.99969	-3.8885	-3.95369	-4.37277	-4.43876	-4.50849	-5.61514	-4.63987	-6.66999
ACAP2@hsa-miR-320a@7mer-m8	ACAP2	hsa-miR-320a	7mer-m8	-4.90247	-5.99969	-4.49126	-3.64449	-5.10866	-5.54485	-5.99969	-5.50715	-4.74024	-6.31589	-5.92043	-5.95969	-4.99991	-5.95969	-5.84174	-6.21741	-6.26491	-6.17232	-5.10866	-4.26294	-5.68323	-5.72304	-5.65191	-5.72304	-4.99991	-4.95209	-5.61514	-6.17232	-6.17232	-6.04227	-6.21741	-5.28334	-5.92043	-5.28334	-5.72304	-5.31605	-4.85625	-5.99969	-5.80195	-5.10866	-5.28334	-6.21741	-6.48066	-8.47516	-6.31589	-5.68323
ACAP2@hsa-miR-330-3p@7mer-m8	ACAP2	hsa-miR-330-3p	7mer-m8	-4.90247	-5.99969	-3.52229	-2.95859	-5.10866	-4.92447	-5.99969	-5.50715	-4.74024	-6.31589	-5.92043	-5.95969	-4.99991	-5.95969	-5.84174	-6.21741	-6.26491	-6.17232	-4.14538	-4.26294	-5.68323	-5.72304	-5.65191	-5.72304	-5.31605	-4.95209	-6.17232	-6.17232	-6.17232	-6.04227	-6.21741	-4.8312	-5.50715	-5.28334	-5.72304	-5.31605	-4.85625	-5.99969	-5.80195	-5.10866	-5.28334	-6.21741	-5.80195	-6.17232	-5.50715	-6.66999
ACAP2@hsa-miR-339-5p@7mer-1a	ACAP2	hsa-miR-339-5p	7mer-1a	-0.540673	-1.37999	-1.088	-0.606239	-1.59352	-0.703786	-0.671482	-1.29682	-2.13573	-1.1697	-1.12807	-0.710528	0.115102	-0.884242	-0.793683	-0.796557	-1.96412	-0.995319	-1.51093	0.0953054	-0.938211	-0.68786	-0.602593	-1.51565	-0.560734	-1.16006	-1.8336	-1.07708	-1.42646	-2.19096	-0.324806	-0.872153	-1.00094	-0.654334	-1.32705	-0.992948	-0.981424	-1.31278	-0.832351	-1.08246	-0.925696	-0.967929	-1.05776	-0.449471	-0.655536	-0.696371
ACAP2@hsa-miR-361-5p@8mer	ACAP2	hsa-miR-361-5p	8mer	-3.86204	-5.13441	-3.0828	-3.64449	-5.10866	-4.49126	-5.99969	-5.50715	-4.74024	-6.31589	-5.92043	-5.95969	-4.99991	-5.44524	-4.30895	-6.04227	-6.26491	-6.17232	-5.10866	-4.26294	-5.68323	-5.72304	-5.65191	-5.02631	-4.99991	-3.21928	-6.17232	-5.58079	-5.35129	-6.04227	-6.21741	-5.28334	-5.13441	-4.6763	-4.45657	-3.8031	-4.85625	-5.24874	-5.80195	-5.10866	-5.28334	-6.21741	-5.58079	-6.17232	-4.8312	-4.81065
ACAP2@hsa-miR-433-3p@8mer	ACAP2	hsa-miR-433-3p	8mer	-3.86204	-5.61514	-3.0828	-3.64449	-4.10189	-4.49126	-5.65191	-5.50715	-4.17326	-6.31589	-5.92043	-5.16107	-4.99991	-5.95969	-5.84174	-5.58079	-5.80195	-4.90247	-5.10866	-5.21639	-4.24825	-4.61785	-5.65191	-4.50849	-4.59924	-4.03377	-5.24874	-6.17232	-5.50715	-5.18863	-5.88149	-5.28334	-5.50715	-4.34105	-4.45657	-4.21579	-4.85625	-4.92447	-4.2776	-3.95369	-3.79184	-4.69807	-5.72304	-5.92043	-4.56202	-5.31605
ACAP2@hsa-miR-493-5p@7mer-m8	ACAP2	hsa-miR-493-5p	7mer-m8	-1.6137	1.25158	-0.395969	0.330873	0.394525	0.19796	0.451512	-0.476995	0.1027	-0.370449	-0.421276	-0.97812	-1.18199	0.793537	1.07555	-0.373206	0.939594	-0.264121	0.71259	-1.00065	0.68185	0.222071	-0.414763	0.270933	-1.06665	0.844301	0.0809481	0.610119	1.09955	0.497563	-0.811539	-1.38644	0.829214	-0.565139	0.726187	0.220896	0.0372601	1.28207	-0.114941	-0.0570965	0.160924	0.288516	0.199113	0.380733	0.886776	0.522298
ACAP3@hsa-let-7d-5p@7mer-1a	ACAP3	hsa-let-7d-5p	7mer-1a	-9.28577	-9.06746	-8.61599	-7.19488	-7.08751	-5.50715	-5.92043	-8.79262	-9.18	-6.48066	-9.23743	-5.50715	-8.69679	-8.55793	-8.99755	-9.19001	-8.8932	-8.08771	-9.38257	-9.13679	-6.54047	-8.73633	-6.04227	-8.9259	-9.0652	-7.19488	-9.11973	-8.94932	-8.08771	-8.9477	-8.69829	-8.52867	-8.67356	-8.54229	-8.91661	-7.19488	-4.85625	-9.01221	-8.63051	-8.89341	-7.31638	-5.31605	-6.12762	-6.08407	-5.80195	-6.17232
ACAP3@hsa-miR-153-3p@8mer	ACAP3	hsa-miR-153-3p	8mer	-9.28577	-9.06746	-8.61599	-7.19488	-7.08751	-8.76805	-5.92043	-8.79262	-9.18	-8.77859	-9.23743	-8.08771	-8.69679	-8.55793	-8.99755	-9.19001	-8.8932	-8.08771	-9.38257	-9.13679	-9.02372	-8.73633	-8.89342	-8.9259	-9.0652	-7.19488	-9.11973	-8.94932	-8.08771	-8.9477	-8.69829	-8.52867	-8.67356	-8.54229	-8.91661	-7.19488	-8.98389	-9.01221	-8.63051	-8.89341	-7.31638	-5.31605	-6.12762	-6.08407	-5.80195	-6.17232
ACAP3@hsa-miR-193a-3p@7mer-m8	ACAP3	hsa-miR-193a-3p	7mer-m8	-9.28577	-9.06746	-3.92749	-3.64449	-7.08751	-5.50715	-5.47442	-5.10866	-5.21639	-8.77859	-6.60313	-8.08771	-8.69679	-8.55793	-5.3803	-6.42285	-8.8932	-8.08771	-8.08771	-9.13679	-5.44524	-8.73633	-5.28334	-5.84174	-7.82491	-3.42106	-9.11973	-8.94932	-8.08771	-5.92043	-6.21741	-4.90247	-5.7604	-5.28334	-8.91661	-5.02631	-4.71664	-9.01221	-8.63051	-4.71664	-4.61785	-5.31605	-5.65191	-6.08407	-4.81065	-5.65191
ACAP3@hsa-miR-448@7mer-1a	ACAP3	hsa-miR-448	7mer-1a	-9.28577	-9.06746	-8.61599	-7.19488	-7.08751	-8.76805	-5.92043	-8.79262	-9.18	-8.77859	-9.23743	-8.08771	-8.69679	-8.55793	-8.99755	-9.19001	-8.8932	-8.08771	-9.38257	-9.13679	-9.02372	-8.73633	-8.89342	-8.9259	-9.0652	-7.19488	-9.11973	-8.94932	-8.08771	-8.9477	-8.69829	-8.52867	-8.67356	-8.54229	-8.91661	-7.19488	-8.98389	-9.01221	-8.63051	-8.89341	-7.31638	-5.31605	-6.12762	-6.08407	-5.80195	-6.17232
ACAT2@hsa-miR-129-1-3p@7mer-m8	ACAT2	hsa-miR-129-1-3p	7mer-m8	-4.63987	-5.99969	-4.43876	-4.00644	-6.54047	-5.50715	-5.92043	-5.47442	-5.13441	-6.42285	-6.12762	-5.41244	-4.58162	-5.88149	-6.36859	-6.12762	-8.55746	-5.92043	-4.81065	-5.0796	-6.7411	-5.80195	-5.35129	-5.44524	-5.31605	-6.98945	-5.88149	-6.48066	-6.7411	-5.84174	-6.26491	-5.44524	-5.7604	-6.26491	-6.81774	-4.95209	-4.85625	-7.82491	-5.47442	-4.69807	-6.21741	-5.44524	-6.36859	-6.54047	-6.60313	-6.12762
ACAT2@hsa-miR-133a-3p.2@8mer	ACAT2	hsa-miR-133a-3p.2	8mer	-3.91527	-5.61514	-4.43876	-4.00644	-6.54047	-5.50715	-5.92043	-5.47442	-5.13441	-6.42285	-6.12762	-5.84174	-4.58162	-5.88149	-5.58079	-6.12762	-8.55746	-5.92043	-4.81065	-4.1177	-5.18863	-5.80195	-5.35129	-4.8312	-5.31605	-6.98945	-5.54485	-6.48066	-5.61514	-5.84174	-6.26491	-5.44524	-5.7604	-4.97545	-6.81774	-4.95209	-4.29369	-7.82491	-4.59924	-4.69807	-6.21741	-4.87996	-6.36859	-6.54047	-6.60313	-6.12762
ACBD3@hsa-miR-130a-3p@8mer	ACBD3	hsa-miR-130a-3p	8mer	-5.0531	-6.17232	-5.99969	-4.00644	-5.95969	-5.84174	-5.99969	-5.84174	-5.13441	-6.66999	-6.12762	-6.08407	-5.10866	-6.7411	-6.42285	-6.42285	-7.31638	-6.36859	-6.36859	-5.65191	-6.12762	-5.3803	-5.68323	-6.31589	-5.80195	-6.21741	-6.60313	-6.60313	-6.7411	-6.66999	-6.42285	-5.44524	-6.48066	-5.68323	-6.81774	-6.08407	-5.3803	-6.98945	-6.7411	-5.99969	-4.58162	-6.81774	-7.45558	-7.82491	-7.31638	-7.82491
ACBD3@hsa-miR-144-3p@8mer	ACBD3	hsa-miR-144-3p	8mer	-5.0531	-5.72304	-5.99969	-4.00644	-5.95969	-4.58162	-5.47442	-4.76625	-5.13441	-6.66999	-5.44524	-5.02631	-3.49434	-5.35129	-6.42285	-6.42285	-7.31638	-4.13114	-6.36859	-5.65191	-6.12762	-4.76625	-4.18775	-6.31589	-5.80195	-3.76967	-5.35129	-5.35129	-6.7411	-6.66999	-6.42285	-5.44524	-6.48066	-5.68323	-6.81774	-6.08407	-4.26294	-5.47442	-5.16107	-4.06168	-4.58162	-6.81774	-5.92043	-5.84174	-7.31638	-7.82491
ACBD3@hsa-miR-150-5p@7mer-m8	ACBD3	hsa-miR-150-5p	7mer-m8	-0.635433	1.43077	-0.511261	1.36338	0.974938	1.34589	0.288121	0.610641	0.250043	0.170501	0.44882	-0.208622	-0.187529	1.38019	0.969134	0.672445	0.324632	0.701736	0.869433	0.924218	1.22368	0.507073	0.974316	0.749007	-0.148054	1.21094	0.879545	1.17762	0.736652	0.701247	0.326278	0.415499	0.365121	0.254837	0.134172	0.426728	1.62912	1.34393	0.798535	-0.203816	1.10029	0.912647	0.570231	0.7958	1.07355	0.0512146
ACBD3@hsa-miR-194-5p@8mer	ACBD3	hsa-miR-194-5p	8mer	-5.0531	-6.17232	-5.99969	-4.00644	-5.95969	-5.84174	-5.99969	-5.84174	-5.13441	-6.66999	-6.12762	-5.50715	-5.10866	-6.7411	-6.42285	-6.42285	-7.31638	-6.36859	-4.3579	-5.65191	-5.0531	-5.80195	-5.68323	-6.31589	-5.80195	-6.21741	-6.60313	-6.60313	-6.7411	-6.66999	-6.42285	-5.44524	-6.48066	-5.68323	-6.81774	-6.08407	-5.3803	-6.98945	-6.7411	-5.99969	-6.66999	-6.81774	-7.45558	-7.82491	-7.31638	-7.82491
ACBD3@hsa-miR-449b-5p@8mer	ACBD3	hsa-miR-449b-5p	8mer	-5.0531	-6.17232	-5.99969	-4.00644	-4.00644	-5.84174	-5.88149	-5.18863	-5.13441	-5.61514	-5.50715	-5.50715	-4.17326	-5.02631	-6.42285	-5.68323	-7.31638	-4.56202	-6.36859	-5.65191	-5.0531	-5.3803	-4.81065	-6.31589	-5.80195	-4.29369	-5.35129	-5.95969	-6.7411	-6.66999	-6.42285	-5.44524	-5.61514	-4.81065	-4.74024	-4.14538	-3.33658	-4.92447	-6.7411	-4.56202	-4.04882	-4.43876	-5.7604	-5.92043	-5.24874	-5.65191
ACBD3@hsa-miR-802@8mer	ACBD3	hsa-miR-802	8mer	-5.0531	-4.2776	-4.15909	-3.11895	-4.32542	-3.65527	-5.41244	-5.18863	-5.13441	-4.56202	-5.44524	-5.50715	-5.10866	-4.74024	-5.21639	-4.76625	-5.28334	-4.92447	-3.64449	-5.65191	-3.7015	-4.95209	-4.40656	-4.6763	-5.80195	-3.52229	-5.41244	-5.72304	-5.61514	-5.3803	-5.7604	-4.90247	-4.74024	-4.81065	-5.10866	-6.08407	-3.85027	-5.18863	-3.99138	-4.56202	-2.75803	-3.8885	-5.18863	-5.80195	-4.56202	-5.92043
ACBD4@hsa-miR-24-3p@7mer-m8	ACBD4	hsa-miR-24-3p	7mer-m8	-2.00083	-2.84938	-1.41677	-2.24322	-1.73501	-1.9753	-4.04882	-1.91759	-5.13441	-3.00997	-3.21263	-2.24573	-1.90233	-3.0828	-4.20177	-3.99138	-2.19304	-2.15472	-1.51524	-2.57424	-2.66601	-2.34153	-4.15909	-1.52116	-3.99138	-2.30547	-2.74512	-1.94722	-3.95369	-3.17676	-2.4446	-2.83728	-2.97866	-2.32992	-3.10112	-2.91126	-3.2405	-3.33658	-1.43932	-0.897253	-1.40854	-5.31605	-2.0336	-3.54209	-3.29624	-3.61323
ACBD4@hsa-miR-494-3p@8mer	ACBD4	hsa-miR-494-3p	8mer	-8.71171	-8.83138	-6.36859	-8.55867	-8.48837	-8.52156	-5.99969	-8.70012	-9.11374	-8.62651	-9.09662	-8.49402	-8.51377	-8.08771	-8.83549	-8.88323	-9.01557	-7.82491	-9.10264	-8.66338	-9.11563	-8.62778	-8.83361	-8.81001	-8.82693	-8.64013	-8.73477	-8.93931	-8.56965	-8.58862	-8.69819	-8.69523	-8.60625	-8.63025	-9.0069	-6.48066	-8.94119	-8.99708	-7.62227	-8.56344	-7.31638	-5.31605	-6.08407	-6.21741	-6.08407	-6.12762
ACBD4@hsa-miR-653-5p@7mer-m8	ACBD4	hsa-miR-653-5p	7mer-m8	-4.8312	-5.99969	-6.36859	-8.55867	-4.90247	-8.52156	-5.99969	-8.70012	-9.11374	-8.62651	-9.09662	-8.49402	-8.51377	-8.08771	-8.83549	-8.88323	-9.01557	-5.61514	-9.10264	-8.66338	-9.11563	-8.62778	-8.83361	-5.50715	-8.82693	-8.64013	-5.88149	-8.93931	-8.56965	-8.58862	-8.69819	-8.69523	-5.7604	-8.63025	-7.31638	-6.48066	-8.94119	-8.99708	-7.62227	-4.69807	-7.31638	-5.31605	-6.08407	-6.21741	-6.08407	-6.12762
ACBD5@hsa-miR-106b-5p@7mer-m8	ACBD5	hsa-miR-106b-5p	7mer-m8	-5.10866	-5.72304	-6.26491	-4.24825	-5.95969	-6.04227	-6.08407	-6.26491	-5.13441	-6.7411	-6.12762	-6.17232	-3.5525	-6.89997	-6.48066	-6.60313	-7.31638	-6.21741	-6.26491	-5.7604	-5.0531	-5.88149	-5.72304	-6.31589	-5.80195	-6.26491	-7.19488	-6.60313	-6.7411	-6.7411	-6.60313	-5.54485	-6.54047	-5.68323	-6.81774	-6.08407	-4.59924	-7.08751	-5.18863	-4.56202	-6.89997	-7.19488	-7.62227	-7.82491	-5.7604	-8.46262
ACBD5@hsa-miR-140-3p.1@8mer	ACBD5	hsa-miR-140-3p.1	8mer	0.0596176	-2.00543	-0.770029	0.114725	-0.453891	-0.685057	-1.6675	-1.85791	-0.989657	-2.05212	-1.84088	-1.47757	0.197201	-2.15586	-0.969402	-1.04145	-3.01493	-0.683147	-1.86988	-0.521686	-1.41008	-1.32593	-0.947964	-1.04708	-0.482197	-0.972739	-1.86048	-2.08721	-1.22404	-1.57077	-1.97695	-0.582453	-1.44327	-0.48481	-1.6908	1.10485	-1.34968	-2.16778	-0.41208	-1.19344	-1.02809	-1.80944	-1.34968	-2.41833	-1.38308	-1.06577
ACBD5@hsa-miR-142-3p.1@7mer-1a	ACBD5	hsa-miR-142-3p.1	7mer-1a	-3.63461	-5.13441	-6.26491	-2.28858	-4.69807	-3.2633	-5.47442	-4.78963	-5.13441	-5.99969	-6.12762	-5.18863	-4.24825	-5.35129	-5.61514	-5.68323	-5.28334	-3.59329	-4.34105	-4.69807	-4.17326	-4.54526	-4.54526	-4.13114	-4.38915	-2.90672	-5.54485	-5.95969	-5.31605	-4.97545	-6.12762	-4.45657	-5.31605	-4.23322	-5.10866	-3.8385	-3.86204	-5.18863	-2.34882	-4.56202	-2.64933	-7.19488	-5.3803	-5.84174	-4.29369	-5.44524
ACBD5@hsa-miR-144-3p@7mer-m8	ACBD5	hsa-miR-144-3p	7mer-m8	-4.3579	-5.47442	-3.44791	-2.80335	-4.34105	-5.18863	-6.08407	-5.28334	-5.13441	-6.7411	-5.61514	-5.58079	-5.18863	-6.89997	-5.21639	-6.60313	-5.88149	-4.90247	-4.71664	-4.1177	-5.0531	-5.41244	-5.18863	-4.13114	-5.80195	-6.26491	-7.19488	-5.95969	-5.61514	-5.54485	-5.99969	-5.54485	-6.54047	-5.68323	-5.10866	-6.08407	-4.59924	-5.47442	-4.00644	-4.56202	-4.59924	-5.21639	-5.7604	-5.92043	-5.24874	-5.65191
ACBD5@hsa-miR-19a-3p@7mer-m8	ACBD5	hsa-miR-19a-3p	7mer-m8	-4.3579	-6.48066	-4.17326	-2.80335	-4.69807	-5.18863	-5.65191	-6.26491	-5.13441	-5.99969	-5.61514	-6.17232	-5.18863	-5.58079	-5.21639	-6.60313	-5.88149	-4.54526	-4.71664	-4.1177	-5.0531	-5.41244	-4.85625	-5.10866	-4.92447	-3.54209	-5.68323	-6.60313	-5.61514	-6.7411	-6.60313	-4.71664	-6.54047	-4.23322	-5.10866	-4.95209	-3.99138	-7.08751	-4.50849	-4.06168	-4.59924	-7.19488	-5.99969	-5.92043	-5.24874	-5.95969
ACBD5@hsa-miR-19a-3p@8mer	ACBD5	hsa-miR-19a-3p	8mer	-5.10866	-6.48066	-6.26491	-4.24825	-5.95969	-6.04227	-6.08407	-6.26491	-5.13441	-6.7411	-6.12762	-6.17232	-5.18863	-6.89997	-6.48066	-6.60313	-7.31638	-6.21741	-6.26491	-5.7604	-6.12762	-5.88149	-5.72304	-6.31589	-5.80195	-6.26491	-7.19488	-6.60313	-6.7411	-6.7411	-6.60313	-5.54485	-6.54047	-5.68323	-6.81774	-6.08407	-5.3803	-7.08751	-6.81774	-4.56202	-6.89997	-7.19488	-7.62227	-7.82491	-7.31638	-8.46262
ACBD5@hsa-miR-205-5p@7mer-1a	ACBD5	hsa-miR-205-5p	7mer-1a	-5.10866	-5.72304	-3.44791	-3.17676	-4.34105	-4.29369	-5.92043	-4.78963	-4.37277	-5.99969	-6.12762	-5.58079	-4.24825	-6.89997	-4.13114	-5.68323	-5.88149	-5.3803	-4.71664	-4.1177	-5.0531	-4.76625	-4.54526	-4.13114	-4.6763	-4.30895	-7.19488	-6.60313	-5.18863	-5.54485	-4.29369	-4.90247	-6.54047	-5.68323	-5.10866	-3.8385	-5.3803	-7.08751	-5.18863	-4.56202	-4.06168	-5.21639	-5.99969	-5.92043	-4.56202	-5.0531
ACBD5@hsa-miR-21-5p@7mer-m8	ACBD5	hsa-miR-21-5p	7mer-m8	-3.63461	-6.48066	-2.55833	-2.49035	-3.15714	-4.29369	-5.31605	-5.28334	-2.90672	-6.7411	-5.44524	-5.18863	-5.18863	-5.10866	-4.50849	-4.56202	-7.31638	-3.90269	-4.71664	-4.1177	-3.8885	-5.41244	-4.85625	-4.65852	-5.80195	-3.0363	-5.35129	-6.60313	-6.7411	-5.13441	-5.61514	-4.71664	-5.61514	-3.87415	-4.74024	-3.68826	-5.3803	-5.47442	-3.18981	-5.95969	-2.89336	-7.19488	-5.54485	-5.58079	-4.29369	-5.65191
ACBD5@hsa-miR-26b-5p@8mer	ACBD5	hsa-miR-26b-5p	8mer	-1.03477	-2.00543	-1.13687	0.445879	-0.601215	-0.247937	-1.78263	-1.54842	-1.34593	-1.45045	-1.15942	-0.926861	-0.828905	-1.23709	-1.14314	-0.932909	-2.07197	-0.708803	-2.01663	-0.521686	-1.44813	-0.328446	-0.461529	-0.986402	-1.09815	-1.08493	-1.33466	-2.08721	-1.1539	-1.72135	-1.28979	-0.768647	-1.74928	-0.706263	-1.23237	0.333329	-1.45604	-1.23167	-0.0370187	-1.00882	-0.567104	-1.88989	-0.913921	-1.61756	-1.10648	-1.22469
ACBD5@hsa-miR-301b-3p@8mer	ACBD5	hsa-miR-301b-3p	8mer	-4.3579	-6.48066	-4.17326	-2.80335	-4.69807	-5.18863	-5.92043	-6.26491	-5.13441	-5.99969	-5.61514	-6.17232	-5.18863	-6.89997	-5.61514	-6.60313	-7.31638	-5.3803	-4.71664	-4.69807	-5.0531	-5.88149	-5.72304	-5.10866	-5.0531	-4.30895	-5.68323	-6.60313	-5.61514	-6.7411	-6.60313	-4.90247	-6.54047	-4.8312	-5.10866	-4.95209	-4.59924	-7.08751	-5.18863	-4.06168	-6.89997	-7.19488	-7.62227	-6.17232	-5.7604	-5.95969
ACBD5@hsa-miR-302e@7mer-m8	ACBD5	hsa-miR-302e	7mer-m8	-5.10866	-5.72304	-4.17326	-4.24825	-5.95969	-4.29369	-6.08407	-4.78963	-4.37277	-6.7411	-5.61514	-5.58079	-3.5525	-6.89997	-5.61514	-6.08407	-5.65191	-4.90247	-6.26491	-5.7604	-5.0531	-4.76625	-5.72304	-6.31589	-4.92447	-4.30895	-5.68323	-6.60313	-5.61514	-5.7604	-6.60313	-4.90247	-6.54047	-4.8312	-5.10866	-4.95209	-4.26294	-7.08751	-5.18863	-4.56202	-6.89997	-7.19488	-5.99969	-7.82491	-5.7604	-8.46262
ACBD5@hsa-miR-330-3p@7mer-m8	ACBD5	hsa-miR-330-3p	7mer-m8	-4.3579	-6.48066	-6.26491	-3.17676	-5.95969	-5.18863	-5.92043	-5.28334	-5.13441	-6.7411	-5.61514	-6.17232	-5.18863	-6.89997	-5.61514	-6.60313	-5.88149	-6.21741	-4.71664	-5.7604	-6.12762	-5.88149	-4.85625	-6.31589	-5.80195	-3.78098	-5.68323	-6.60313	-5.61514	-6.7411	-6.60313	-4.90247	-5.61514	-5.68323	-6.81774	-4.95209	-4.59924	-7.08751	-6.81774	-5.95969	-4.06168	-5.21639	-5.99969	-5.92043	-7.31638	-5.95969
ACBD5@hsa-miR-330-3p@8mer	ACBD5	hsa-miR-330-3p	8mer	-5.10866	-6.48066	-6.26491	-4.24825	-5.95969	-6.04227	-6.08407	-6.26491	-5.13441	-6.7411	-6.12762	-6.17232	-5.18863	-6.89997	-6.48066	-6.60313	-7.31638	-6.21741	-6.26491	-5.7604	-6.12762	-5.88149	-5.72304	-6.31589	-5.80195	-6.26491	-7.19488	-6.60313	-6.7411	-6.7411	-6.60313	-5.54485	-6.54047	-5.68323	-6.81774	-6.08407	-5.3803	-7.08751	-6.81774	-5.95969	-6.89997	-7.19488	-7.62227	-7.82491	-7.31638	-5.95969
ACBD5@hsa-miR-381-3p@8mer	ACBD5	hsa-miR-381-3p	8mer	-5.10866	-5.13441	-6.26491	-2.64608	-3.15714	-4.61785	-6.08407	-4.78963	-5.13441	-5.99969	-6.12762	-6.17232	-4.24825	-6.89997	-4.78963	-6.08407	-7.31638	-5.3803	-6.26491	-4.1177	-6.12762	-5.88149	-5.72304	-5.10866	-4.92447	-4.30895	-5.68323	-6.60313	-5.44524	-6.7411	-6.60313	-5.54485	-5.31605	-5.68323	-6.81774	-6.08407	-4.59924	-4.37277	-2.88919	-5.95969	-6.89997	-5.21639	-5.72304	-6.17232	-7.31638	-5.44524
ACBD5@hsa-miR-483-3p.2@8mer	ACBD5	hsa-miR-483-3p.2	8mer	-5.10866	-6.48066	-6.26491	-3.17676	-4.69807	-5.18863	-6.08407	-6.26491	-5.13441	-6.7411	-6.12762	-6.17232	-5.18863	-6.89997	-6.48066	-6.60313	-7.31638	-6.21741	-6.26491	-5.7604	-5.0531	-5.88149	-5.72304	-6.31589	-5.80195	-6.26491	-7.19488	-5.95969	-6.7411	-6.7411	-6.60313	-5.54485	-5.61514	-5.68323	-6.81774	-6.08407	-4.59924	-7.08751	-5.18863	-5.95969	-6.89997	-7.19488	-5.99969	-7.82491	-7.31638	-8.46262
ACBD5@hsa-miR-499a-5p@7mer-m8	ACBD5	hsa-miR-499a-5p	7mer-m8	0.129923	-0.983429	-0.215742	1.40329	0.561836	0.640965	-0.323261	-0.60288	-0.0960724	-0.606822	-0.382812	-0.218384	-0.0109332	-0.51736	0.130671	0.0787289	-1.31986	0.219292	-0.885066	0.318015	-0.328153	0.496226	0.6082	-0.000731441	0.286585	-0.290414	-0.132348	-0.932909	0.143013	-0.286941	-0.147722	0.125508	-0.370747	0.118821	-0.787718	1.52794	-0.465322	-0.60964	0.78445	0.0350728	0.239684	-0.886807	0.137667	-0.630025	0.0259105	0.138462
ACBD5@hsa-miR-520f-3p@7mer-m8	ACBD5	hsa-miR-520f-3p	7mer-m8	-4.3579	-5.72304	-4.17326	-4.24825	-5.95969	-4.61785	-6.08407	-4.78963	-5.13441	-6.7411	-5.61514	-5.58079	-3.5525	-5.58079	-5.21639	-5.68323	-5.65191	-4.1177	-4.34105	-5.7604	-6.12762	-5.88149	-5.72304	-5.10866	-5.80195	-6.26491	-5.54485	-6.60313	-6.7411	-5.7604	-6.60313	-4.90247	-6.54047	-4.8312	-6.81774	-6.08407	-4.59924	-5.47442	-4.00644	-4.56202	-6.89997	-7.19488	-5.7604	-6.17232	-5.24874	-8.46262
ACBD5@hsa-miR-6835-3p@7mer-m8	ACBD5	hsa-miR-6835-3p	7mer-m8	0.0438572	-1.80046	-1.16488	0.58845	-0.233037	-0.48135	-1.52286	-0.967323	-1.43698	-1.35555	-1.22733	-1.41715	-0.347167	-1.2596	-0.792343	-0.643212	-1.79746	-0.619854	-1.48371	-0.808339	-1.24847	-1.01934	-1.19644	-1.18502	-0.0605672	-0.794568	-0.555815	-1.75094	-1.06274	-0.822009	-1.11098	-0.990269	-1.10494	-0.677001	-1.28016	0.989095	-1.03446	-1.42416	-0.225027	-1.17543	-0.644353	-1.54051	-0.621545	-1.67154	-1.11751	-1.22469
ACE2@hsa-miR-200b-3p@7mer-m8	ACE2	hsa-miR-200b-3p	7mer-m8	-5.80195	-8.48527	-7.82491	-7.45558	-8.50365	-7.82491	-7.08751	-7.45558	-7.82491	-7.82491	-8.67029	-6.81774	-5.7604	-8.52626	-8.08771	-8.51514	-8.81462	-8.5283	-8.83229	-7.62227	-8.53489	-8.08771	-8.08771	-8.4657	-8.08771	-8.08771	-8.55473	-8.6846	-8.08771	-8.08771	-8.56958	-8.08771	-8.48674	-6.81774	-8.08771	-8.50665	-8.49078	-8.63629	-8.46888	-6.81774	-8.08771	-8.56359	-8.50142	-7.31638	-8.57433	-8.53777
ACER2@hsa-let-7g-5p@7mer-m8	ACER2	hsa-let-7g-5p	7mer-m8	-1.84282	-5.31605	-1.82493	-2.82596	-2.51684	-2.3889	-6.36859	-5.61514	-2.88496	-4.85625	-5.24874	-2.19725	-2.30676	-2.60385	-2.117	-2.50633	-4.13114	-6.66999	-3.16346	-3.74627	-2.59414	-3.16346	-1.89362	-1.66653	-3.35222	-2.98418	-4.92447	-2.24573	-4.71664	-4.23322	-2.45501	-2.49416	-4.54526	-2.58952	-4.45657	-0.655536	-2.94406	-2.89797	-2.15164	-2.24685	-2.5676	-3.20519	-2.63296	-3.24842	-4.13114	-4.07451
ACER2@hsa-miR-125b-5p@8mer	ACER2	hsa-miR-125b-5p	8mer	-1.89174	-2.36603	-1.65651	-2.23861	-2.05907	-1.93419	-2.84568	-2.53708	-3.41282	-4.85625	-4.15909	-2.02632	-1.7779	-1.23489	-2.24093	-1.88793	-4.87996	-1.90667	-2.74823	-2.21	-2.2898	-2.43574	-1.89362	-0.387045	-4.03377	-2.98418	-3.8031	-2.75803	-2.67183	-4.23322	-3.09536	-2.26526	-3.23316	-1.91068	-4.74024	-0.700395	-2.54763	-2.21228	-2.29626	-2.17996	-2.4825	-2.25163	-2.85332	-2.07811	-2.70063	-3.16976
ACER2@hsa-miR-1271-5p@7mer-1a	ACER2	hsa-miR-1271-5p	7mer-1a	-5.41244	-5.65191	-4.99991	-4.49126	-5.16107	-5.13441	-5.72304	-5.61514	-5.50715	-6.42285	-6.12762	-6.21741	-5.80195	-6.17232	-5.84174	-6.7411	-6.17232	-6.66999	-5.50715	-5.7604	-4.92447	-6.54047	-6.04227	-5.0531	-5.84174	-4.95209	-6.48066	-5.95969	-5.58079	-5.65191	-6.60313	-4.90247	-5.58079	-4.74024	-5.72304	-4.40656	-4.24825	-5.24874	-5.72304	-4.85625	-5.3803	-6.31589	-5.7604	-5.84174	-5.0531	-6.81774
ACER2@hsa-miR-1-3p@8mer	ACER2	hsa-miR-1-3p	8mer	-4.42311	-5.65191	-4.99991	-4.49126	-5.16107	-5.80195	-6.36859	-5.61514	-5.50715	-6.42285	-6.12762	-5.58079	-5.80195	-6.17232	-5.84174	-6.08407	-6.17232	-6.66999	-5.50715	-5.7604	-5.88149	-6.54047	-6.04227	-5.0531	-5.84174	-4.95209	-5.68323	-6.48066	-6.36859	-6.36859	-6.12762	-4.90247	-6.08407	-5.47442	-5.72304	-5.84174	-5.35129	-6.04227	-5.72304	-4.85625	-5.3803	-5.16107	-5.7604	-6.08407	-6.36859	-5.72304
ACER2@hsa-miR-140-3p.2@8mer	ACER2	hsa-miR-140-3p.2	8mer	-2.96333	-6.08407	-4.99991	-4.49126	-5.16107	-5.80195	-6.36859	-4.61785	-5.50715	-5.88149	-5.50715	-6.21741	-4.65852	-6.17232	-5.84174	-5.35129	-5.80195	-6.66999	-5.50715	-5.7604	-5.88149	-6.54047	-5.28334	-4.56202	-5.84174	-4.95209	-6.48066	-6.48066	-6.36859	-5.65191	-5.50715	-4.71664	-5.58079	-5.47442	-5.72304	-5.84174	-5.35129	-6.04227	-4.78963	-4.3579	-4.38915	-6.31589	-5.7604	-6.08407	-6.36859	-6.81774
ACER2@hsa-miR-145-5p@7mer-m8	ACER2	hsa-miR-145-5p	7mer-m8	-1.17372	-2.09085	-1.05223	-2.11054	-1.665	-1.95441	-1.67105	-2.00246	-2.44093	-3.2405	-3.59329	-1.47277	-2.09874	-0.936426	-1.68934	-1.05746	-1.74537	-1.6515	-2.48815	-2.15365	-2.25048	-1.72955	-1.11098	0.180255	-2.27513	-2.66338	-3.38674	-0.96997	-2.12729	-2.62278	-1.25891	-2.20691	-2.24801	-2.20145	-2.67183	-0.00806224	-1.97233	-1.8714	-1.90864	-2.03274	-1.95513	-2.08721	-2.14147	-7.08751	-2.73276	-2.4825
ACER2@hsa-miR-17-5p@8mer	ACER2	hsa-miR-17-5p	8mer	-4.13114	-6.08407	-4.99991	-4.49126	-5.16107	-4.58162	-5.92043	-5.61514	-5.50715	-6.42285	-6.12762	-6.21741	-4.65852	-6.17232	-5.84174	-6.7411	-6.17232	-6.66999	-5.50715	-4.69807	-4.92447	-6.54047	-6.04227	-5.84174	-5.13441	-4.95209	-6.48066	-6.48066	-6.36859	-6.36859	-6.12762	-5.54485	-6.08407	-5.47442	-5.72304	-4.92447	-5.35129	-6.04227	-5.72304	-4.85625	-5.3803	-6.31589	-5.7604	-5.84174	-6.36859	-6.81774
ACER2@hsa-miR-182-5p@7mer-1a	ACER2	hsa-miR-182-5p	7mer-1a	-5.41244	-6.08407	-3.18981	-4.49126	-4.54526	-5.80195	-5.72304	-5.61514	-5.50715	-6.42285	-6.12762	-5.21639	-5.80195	-5.50715	-5.10866	-5.7604	-6.17232	-5.50715	-5.50715	-4.69807	-4.92447	-6.54047	-6.04227	-3.7015	-5.84174	-4.95209	-5.68323	-6.48066	-6.36859	-5.65191	-6.12762	-5.54485	-6.08407	-4.74024	-5.72304	-4.92447	-5.35129	-5.24874	-5.72304	-4.85625	-5.3803	-6.31589	-6.21741	-5.68323	-6.36859	-5.72304
ACER2@hsa-miR-188-5p@7mer-1a	ACER2	hsa-miR-188-5p	7mer-1a	-1.84282	-3.54209	-1.5971	-2.82596	-2.84938	-2.82948	-2.94406	-3.4573	-3.41282	-5.50715	-4.8312	-2.5208	-2.30676	-2.65449	-2.2801	-2.14844	-4.87996	-2.32866	-4.43876	-3.04146	-2.74823	-2.89336	-2.13679	-0.660412	-2.7743	-3.57273	-4.78963	-2.6809	-4.8312	-3.97841	-2.37366	-2.5763	-3.64449	-2.72254	-4.74024	-0.989978	-3.07708	-3.7239	-2.94406	-2.42333	-2.19725	-3.29624	-2.79614	-3.20519	-3.18981	-4.07451
ACER2@hsa-miR-196a-5p@7mer-m8	ACER2	hsa-miR-196a-5p	7mer-m8	-1.24417	-1.17106	-0.934928	-1.87654	-1.01067	-1.60679	-1.25294	-1.66298	-3.73467	-2.64323	-3.59329	-1.52756	-1.51686	-0.949143	-0.949733	-0.854984	-0.0415296	-1.42884	-1.29939	-2.10055	-1.42809	-1.25187	-0.764962	0.566562	-2.64608	-2.03106	-2.37366	-1.181	-0.887385	-1.94412	-0.994141	-1.90864	-1.58753	-1.47073	-1.79389	0.100835	-1.76687	-0.576484	-1.94342	-1.87727	-1.60679	-0.849443	-1.56581	-1.22832	-2.17996	-1.89423
ACER2@hsa-miR-199a-3p@8mer	ACER2	hsa-miR-199a-3p	8mer	-2.16577	-2.48447	-1.4125	-2.31761	-1.90499	-2.1496	-2.5267	-2.79614	-2.88496	-2.88496	-5.13441	-2.81059	-2.40427	-6.17232	-1.97095	-1.73287	-1.31557	-2.08289	-1.71921	-3.04146	-1.7267	-3.41282	-1.51357	-0.157301	-3.16976	-2.50633	-2.57424	-1.91691	-2.44262	-3.4761	-1.6645	-2.35849	-2.29626	-2.4983	-2.26766	-0.935217	-2.73276	-1.73011	-2.49627	-2.31494	-1.95513	-2.2975	-1.96709	-2.03614	-3.01493	-3.67705
ACER2@hsa-miR-199a-5p@7mer-1a	ACER2	hsa-miR-199a-5p	7mer-1a	-0.669173	-2.13484	-1.16332	-2.01259	-1.10526	-1.667	-1.18267	-2.29626	-1.56628	-1.94722	-4.01964	-1.31804	-1.55201	-0.477887	-1.43894	-0.726044	-1.31557	-1.34892	-1.71921	-2.15365	-1.37922	-1.68934	-0.399318	0.334113	-1.33983	-2.2294	-2.37366	-1.43004	-1.7779	-2.35577	-1.6645	-1.7779	-1.78437	-1.72621	-2.11054	0.702743	-1.73396	-0.853817	-1.86409	-2.17996	-1.58885	-1.83543	-1.5401	-1.23877	-2.06242	-2.62788
ACER2@hsa-miR-19a-3p@7mer-m8	ACER2	hsa-miR-19a-3p	7mer-m8	-1.69396	-4.3579	-1.75493	-2.67807	-3.33658	-2.64608	-3.01493	-3.8031	-1.96709	-5.88149	-5.13441	-2.22824	-2.0353	-2.40427	-2.43218	-2.28858	-4.87996	-2.11235	-2.48815	-3.04146	-3.05276	-4.03377	-1.59754	-0.832063	-3.35222	-3.57273	-4.32542	-2.60616	-3.1443	-4.49126	-2.25285	-2.42875	-3.1443	-2.64608	-4.45657	-1.10526	-2.73276	-3.5525	-2.29626	-2.10144	-2.4825	-2.95361	-2.79614	-3.20519	-3.86204	-3.8385
ACER2@hsa-miR-340-5p@7mer-1a	ACER2	hsa-miR-340-5p	7mer-1a	-5.41244	-6.08407	-4.99991	-4.49126	-5.16107	-5.80195	-6.36859	-5.61514	-5.50715	-6.42285	-6.12762	-6.21741	-5.80195	-6.17232	-5.84174	-6.7411	-6.17232	-6.66999	-5.50715	-5.7604	-5.88149	-6.54047	-6.04227	-5.84174	-5.84174	-4.95209	-6.48066	-6.48066	-6.36859	-6.36859	-6.60313	-5.54485	-6.08407	-5.47442	-5.72304	-5.84174	-5.35129	-6.04227	-5.72304	-4.85625	-5.3803	-6.31589	-6.21741	-7.08751	-6.36859	-6.81774
ACER2@hsa-miR-377-3p@8mer	ACER2	hsa-miR-377-3p	8mer	-3.75824	-5.65191	-4.99991	-4.49126	-5.16107	-5.80195	-6.36859	-5.61514	-5.50715	-6.42285	-6.12762	-6.21741	-5.80195	-5.28334	-5.84174	-6.7411	-6.17232	-5.50715	-5.50715	-5.7604	-5.88149	-5.44524	-6.04227	-3.39517	-5.84174	-4.95209	-5.68323	-5.95969	-5.58079	-6.36859	-6.12762	-4.45657	-6.08407	-4.18775	-5.72304	-4.92447	-5.35129	-5.24874	-5.72304	-4.85625	-5.3803	-6.31589	-6.21741	-5.84174	-6.36859	-6.81774
ACER2@hsa-miR-454-3p@7mer-m8	ACER2	hsa-miR-454-3p	7mer-m8	-1.66001	-4.3579	-1.75493	-2.67807	-3.33658	-2.64608	-3.16346	-3.8031	-2.13382	-6.42285	-5.13441	-2.34882	-2.0353	-2.46052	-2.5676	-2.41194	-4.87996	-2.08289	-2.58952	-3.04146	-3.05276	-4.15909	-1.83786	-0.923303	-3.35222	-3.57273	-4.32542	-2.75803	-3.28084	-4.63987	-2.5208	-2.5763	-3.46683	-2.64608	-4.45657	-1.17202	-2.79614	-3.5525	-2.49627	-2.21678	-2.4825	-2.75488	-2.85332	-3.42106	-3.86204	-3.8385
ACER2@hsa-miR-520f-3p@8mer	ACER2	hsa-miR-520f-3p	8mer	-5.41244	-6.08407	-4.99991	-4.49126	-5.16107	-5.80195	-6.36859	-5.61514	-5.50715	-6.42285	-6.12762	-6.21741	-5.80195	-6.17232	-5.84174	-6.7411	-6.17232	-6.66999	-5.50715	-5.7604	-5.88149	-6.54047	-6.04227	-5.84174	-5.84174	-4.95209	-6.48066	-5.95969	-6.36859	-6.36859	-6.60313	-5.54485	-6.08407	-5.47442	-5.72304	-5.84174	-5.35129	-6.04227	-5.72304	-4.85625	-5.3803	-6.31589	-6.21741	-7.08751	-6.36859	-6.81774
ACER3@hsa-let-7d-5p@7mer-m8	ACER3	hsa-let-7d-5p	7mer-m8	-4.90247	-5.92043	-3.18981	-3.71295	-4.92447	-5.54485	-5.99969	-5.0531	-5.13441	-5.80195	-5.47442	-5.99969	-5.44524	-5.84174	-5.72304	-6.31589	-5.65191	-5.18863	-4.85625	-5.50715	-4.14538	-5.80195	-5.16107	-4.8312	-5.0531	-4.54526	-6.17232	-6.17232	-5.35129	-5.88149	-6.31589	-5.35129	-5.50715	-4.69807	-5.41244	-5.47442	-4.47352	-4.8312	-5.61514	-4.78963	-4.24825	-5.99969	-5.7604	-6.08407	-4.99991	-6.48066
ACER3@hsa-miR-101-3p.2@8mer	ACER3	hsa-miR-101-3p.2	8mer	-1.4529	-3.93957	-1.97023	-2.73922	-2.43931	-2.7743	-4.49126	-2.54128	-3.18981	-2.57007	-3.67705	-2.96333	-1.24218	-4.2776	-1.537	-2.62278	-5.65191	-1.49277	-3.96626	-2.27513	-2.44982	-2.80335	-1.05317	-2.48059	-3.49434	-1.8535	-4.42311	-2.32714	-3.07708	-3.36086	-5.41244	-2.32992	-4.74024	-2.5785	-2.9687	-1.6137	-1.53272	-3.63461	-2.28131	-2.70379	-1.94202	-2.77114	-2.36603	-4.15909	-2.15271	-4.10189
ACER3@hsa-miR-103a-3p@7mer-m8	ACER3	hsa-miR-103a-3p	7mer-m8	-4.90247	-5.92043	-4.99991	-3.71295	-4.92447	-5.54485	-5.99969	-5.0531	-5.13441	-6.36859	-5.92043	-5.99969	-5.44524	-5.84174	-5.72304	-6.31589	-5.95969	-5.18863	-4.85625	-5.50715	-5.47442	-5.3803	-5.16107	-5.41244	-5.58079	-4.54526	-6.17232	-6.17232	-6.17232	-5.88149	-6.31589	-5.35129	-5.88149	-5.35129	-5.41244	-5.47442	-4.47352	-5.80195	-4.74024	-4.2776	-4.95209	-5.99969	-5.7604	-6.98945	-4.99991	-6.48066
ACER3@hsa-miR-1193@8mer	ACER3	hsa-miR-1193	8mer	-4.30895	-5.92043	-2.5208	-3.71295	-4.3579	-4.49126	-5.88149	-5.0531	-5.13441	-4.76625	-5.47442	-5.50715	-2.97341	-5.21639	-3.36086	-5.58079	-5.95969	-3.53175	-3.13778	-3.58302	-3.40408	-4.76625	-4.43876	-4.8312	-5.0531	-3.79184	-5.47442	-5.02631	-5.18863	-4.8312	-5.95969	-5.35129	-5.50715	-5.35129	-4.26294	-4.8312	-2.72647	-5.18863	-5.61514	-2.88919	-3.64449	-5.02631	-4.6763	-5.7604	-4.13114	-5.35129
ACER3@hsa-miR-146b-5p@8mer	ACER3	hsa-miR-146b-5p	8mer	-3.22635	-5.92043	-2.15781	-3.71295	-4.92447	-5.54485	-5.99969	-5.47442	-2.82202	-5.0531	-5.92043	-5.50715	-4.45657	-5.44524	-4.74024	-6.04227	-5.65191	-3.04735	-4.85625	-5.50715	-5.47442	-5.80195	-4.85625	-4.8312	-5.0531	-3.79184	-6.17232	-5.54485	-4.32542	-5.16107	-6.31589	-5.35129	-5.50715	-4.69807	-5.41244	-2.90672	-3.73467	-5.80195	-4.14538	-4.78963	-3.11895	-5.99969	-5.41244	-5.84174	-4.13114	-6.48066
ACER3@hsa-miR-149-5p@7mer-m8	ACER3	hsa-miR-149-5p	7mer-m8	-4.90247	-5.92043	-4.99991	-3.71295	-4.92447	-5.54485	-5.88149	-5.47442	-5.13441	-6.36859	-5.35129	-5.50715	-5.44524	-5.84174	-5.72304	-6.31589	-5.95969	-5.92043	-4.85625	-5.50715	-5.47442	-5.80195	-5.16107	-5.41244	-5.58079	-4.54526	-6.17232	-6.17232	-6.17232	-5.88149	-6.08407	-5.35129	-5.88149	-5.35129	-4.63987	-4.8312	-4.47352	-5.80195	-4.14538	-4.2776	-4.95209	-5.99969	-5.7604	-6.98945	-5.92043	-6.48066
ACER3@hsa-miR-181a-5p@8mer	ACER3	hsa-miR-181a-5p	8mer	-1.41955	-3.93957	-1.86797	-3.05276	-3.08929	-3.27246	-4.95209	-2.24912	-3.4573	-3.59329	-3.97841	-2.85707	-1.9371	-4.56202	-2.51251	-3.53175	-5.3803	-1.64086	-3.51317	-2.52286	-2.82948	-2.53062	-1.72955	-2.22475	-3.49434	-1.88989	-3.11895	-5.24874	-3.07708	-4.97545	-4.30895	-5.35129	-4.74024	-3.79184	-2.79614	-2.72968	-1.87453	-3.63461	-2.48447	-2.56528	-2.24685	-2.87277	-2.73922	-4.24825	-2.28501	-4.45657
ACER3@hsa-miR-182-5p@8mer	ACER3	hsa-miR-182-5p	8mer	-4.30895	-5.92043	-2.9026	-3.71295	-4.92447	-5.54485	-5.88149	-5.47442	-5.13441	-6.36859	-5.92043	-5.99969	-5.44524	-5.84174	-4.97545	-6.04227	-5.95969	-4.87996	-4.85625	-5.50715	-4.6763	-5.3803	-4.85625	-5.41244	-5.58079	-3.79184	-5.61514	-6.17232	-5.50715	-5.88149	-6.31589	-4.85625	-5.50715	-4.3579	-4.63987	-5.47442	-4.47352	-5.80195	-5.61514	-4.78963	-3.64449	-5.02631	-5.7604	-5.84174	-5.92043	-6.48066
ACER3@hsa-miR-203a-3p.1@8mer	ACER3	hsa-miR-203a-3p.1	8mer	-3.86204	-5.58079	-4.99991	-3.71295	-4.92447	-5.54485	-5.47442	-5.47442	-5.13441	-5.80195	-5.47442	-4.99991	-5.44524	-5.84174	-4.52515	-6.31589	-5.3803	-5.92043	-4.85625	-4.40656	-4.6763	-5.80195	-4.26294	-4.13114	-5.58079	-3.79184	-5.50715	-5.54485	-5.35129	-5.58079	-5.95969	-4.85625	-5.13441	-5.35129	-5.41244	-5.47442	-4.1177	-5.80195	-4.74024	-4.2776	-3.11895	-5.02631	-5.24874	-5.68323	-4.37277	-5.58079
ACER3@hsa-miR-217@8mer	ACER3	hsa-miR-217	8mer	-4.90247	-5.58079	-4.99991	-3.71295	-4.3579	-5.54485	-5.99969	-5.47442	-4.32542	-6.36859	-5.92043	-5.99969	-5.44524	-5.84174	-5.21639	-6.31589	-5.95969	-5.92043	-4.85625	-5.50715	-5.47442	-5.80195	-5.72304	-5.41244	-5.58079	-4.54526	-6.17232	-6.17232	-5.35129	-5.58079	-6.31589	-5.35129	-5.50715	-5.35129	-5.41244	-5.47442	-5.0531	-5.80195	-5.61514	-4.78963	-4.95209	-5.99969	-6.12762	-6.98945	-4.74024	-5.58079
ACER3@hsa-miR-22-3p@8mer	ACER3	hsa-miR-22-3p	8mer	-3.86204	-5.92043	-4.99991	-3.71295	-4.92447	-5.54485	-5.99969	-5.0531	-5.13441	-6.36859	-5.92043	-5.99969	-5.44524	-5.84174	-5.72304	-6.31589	-5.95969	-5.18863	-4.85625	-5.50715	-5.47442	-5.80195	-5.16107	-4.8312	-5.58079	-4.54526	-6.17232	-5.95969	-6.17232	-5.88149	-6.31589	-5.35129	-5.88149	-4.3579	-5.41244	-5.47442	-5.0531	-5.18863	-5.61514	-4.78963	-3.64449	-5.02631	-5.72304	-6.98945	-5.92043	-6.48066
ACER3@hsa-miR-224-5p@7mer-m8	ACER3	hsa-miR-224-5p	7mer-m8	-1.27839	-3.04735	-1.82493	-3.05276	-1.79279	-2.41833	-5.16107	-2.07647	-1.82319	-1.86988	-3.97841	-2.71579	-1.53659	-4.74024	-1.59754	-4.06168	-2.53922	-1.49277	-2.65758	-2.35849	-2.06152	-2.00869	-2.10686	-2.17076	-2.60616	-1.64814	-2.01587	-3.68826	-1.8635	-3.74627	-3.13143	-2.16671	-4.32542	-2.53488	-1.34233	-1.38531	-0.760234	-2.47678	-2.08821	-1.95365	-1.55695	-3.10112	-2.59192	-4.15909	-2.28501	-4.30895
ACER3@hsa-miR-26a-5p@8mer	ACER3	hsa-miR-26a-5p	8mer	-3.22635	-4.78963	-2.68645	-3.71295	-4.3579	-5.54485	-5.99969	-4.61785	-5.13441	-5.80195	-5.35129	-5.99969	-5.44524	-5.21639	-5.21639	-6.04227	-5.95969	-5.92043	-4.85625	-5.50715	-4.6763	-5.80195	-4.85625	-5.41244	-5.58079	-3.79184	-5.61514	-5.95969	-5.18863	-5.3803	-6.08407	-4.85625	-5.50715	-5.35129	-4.63987	-4.2776	-3.8885	-5.80195	-4.74024	-4.78963	-4.24825	-5.99969	-5.72304	-5.84174	-4.99991	-5.58079
ACER3@hsa-miR-26b-5p@8mer	ACER3	hsa-miR-26b-5p	8mer	-3.22635	-4.78963	-2.68645	-3.71295	-4.3579	-5.54485	-5.99969	-4.61785	-5.13441	-5.80195	-5.35129	-5.99969	-5.44524	-5.21639	-5.21639	-6.04227	-5.95969	-5.92043	-4.85625	-5.50715	-4.6763	-5.80195	-4.85625	-5.41244	-5.58079	-3.79184	-5.61514	-5.95969	-5.18863	-5.3803	-6.08407	-4.85625	-5.50715	-5.35129	-4.63987	-4.2776	-3.8885	-5.80195	-4.74024	-4.78963	-4.24825	-5.99969	-5.72304	-5.84174	-4.99991	-5.58079
ACER3@hsa-miR-483-3p.2@8mer	ACER3	hsa-miR-483-3p.2	8mer	-4.90247	-5.92043	-4.99991	-3.71295	-4.92447	-5.54485	-5.88149	-5.47442	-5.13441	-6.36859	-5.92043	-5.50715	-5.44524	-5.84174	-5.21639	-6.31589	-5.95969	-5.92043	-3.96626	-5.50715	-4.6763	-5.80195	-5.16107	-5.41244	-5.58079	-4.54526	-5.61514	-6.17232	-5.35129	-5.88149	-6.31589	-5.35129	-5.88149	-5.35129	-5.41244	-3.85027	-5.0531	-5.80195	-5.61514	-4.2776	-4.95209	-4.63987	-5.7604	-6.08407	-5.28334	-6.48066
ACER3@hsa-miR-490-3p@7mer-1a	ACER3	hsa-miR-490-3p	7mer-1a	-1.52286	-3.62341	-1.54493	-2.73922	-1.74644	-2.33969	-4.95209	-2.03862	-3.4573	-1.69239	-3.43911	-2.25285	-1.9371	-3.58302	-1.75094	-2.71579	-3.50414	-1.79221	-2.36153	-1.79924	-2.01259	-2.53062	-0.639289	-2.10599	-3.00997	-1.77619	-1.78888	-2.97341	-1.35412	-3.64449	-4.38915	-2.48815	-2.39069	-2.72254	-1.47438	-0.813857	-1.3252	-2.56528	-2.55189	-1.8255	-1.71762	-2.41021	-2.2214	-3.24842	-1.78025	-3.61323
ACHE@hsa-miR-124-3p.1@7mer-m8	ACHE	hsa-miR-124-3p.1	7mer-m8	-8.54735	-8.68464	-6.26491	-8.63807	-8.47856	-8.51857	-6.08407	-8.64941	-8.99248	-8.54783	-8.98003	-8.50102	-8.50723	-7.62227	-8.68701	-8.75893	-8.90991	-7.31638	-9.02614	-8.51308	-9.02683	-8.57144	-8.80676	-8.77175	-8.7255	-8.69251	-8.65012	-8.88744	-8.55484	-8.50693	-8.69131	-8.68136	-8.5978	-8.58442	-8.93609	-6.89997	-8.90917	-8.8714	-6.98945	-8.52584	-6.7411	-5.41244	-6.08407	-6.21741	-6.60313	-6.21741
ACHE@hsa-miR-125a-5p@8mer	ACHE	hsa-miR-125a-5p	8mer	-8.54735	-8.68464	-6.26491	-8.63807	-8.47856	-8.51857	-6.08407	-8.64941	-8.99248	-8.54783	-5.80195	-8.50102	-8.50723	-7.62227	-8.68701	-8.75893	-8.90991	-7.31638	-9.02614	-8.51308	-5.47442	-8.57144	-8.80676	-8.77175	-8.7255	-4.43876	-8.65012	-8.88744	-8.55484	-8.50693	-8.69131	-8.68136	-8.5978	-8.58442	-8.93609	-4.61785	-8.90917	-8.8714	-6.98945	-8.52584	-6.7411	-5.41244	-6.08407	-6.21741	-6.60313	-6.21741
ACHE@hsa-miR-125b-5p@8mer	ACHE	hsa-miR-125b-5p	8mer	-8.54735	-8.68464	-6.26491	-8.63807	-8.47856	-8.51857	-6.08407	-8.64941	-8.99248	-8.54783	-5.80195	-8.50102	-8.50723	-7.62227	-8.68701	-8.75893	-8.90991	-7.31638	-9.02614	-8.51308	-5.47442	-8.57144	-8.80676	-8.77175	-8.7255	-4.43876	-8.65012	-8.88744	-8.55484	-8.50693	-8.69131	-8.68136	-8.5978	-8.58442	-8.93609	-4.61785	-8.90917	-8.8714	-6.98945	-8.52584	-6.7411	-5.41244	-6.08407	-6.21741	-6.60313	-6.21741
ACHE@hsa-miR-145-5p@7mer-1a	ACHE	hsa-miR-145-5p	7mer-1a	-8.54735	-8.68464	-6.26491	-8.63807	-8.47856	-8.51857	-6.08407	-8.64941	-8.99248	-8.54783	-8.98003	-8.50102	-8.50723	-7.62227	-8.68701	-8.75893	-8.90991	-7.31638	-9.02614	-8.51308	-9.02683	-8.57144	-8.80676	-8.77175	-8.7255	-8.69251	-8.65012	-8.88744	-8.55484	-8.50693	-8.69131	-8.68136	-8.5978	-8.58442	-8.93609	-6.89997	-8.90917	-8.8714	-6.98945	-8.52584	-6.7411	-5.41244	-6.08407	-6.21741	-6.60313	-6.21741
ACHE@hsa-miR-148a-3p@7mer-m8	ACHE	hsa-miR-148a-3p	7mer-m8	-8.54735	-8.68464	-6.26491	-8.63807	-8.47856	-8.51857	-6.08407	-8.64941	-8.99248	-8.54783	-8.98003	-8.50102	-8.50723	-7.62227	-8.68701	-8.75893	-8.90991	-7.31638	-9.02614	-8.51308	-9.02683	-8.57144	-8.80676	-8.77175	-8.7255	-8.69251	-8.65012	-8.88744	-8.55484	-8.50693	-8.69131	-8.68136	-8.5978	-8.58442	-8.93609	-6.89997	-8.90917	-8.8714	-6.98945	-8.52584	-6.7411	-5.41244	-6.08407	-6.21741	-6.60313	-6.21741
ACHE@hsa-miR-187-3p@7mer-m8	ACHE	hsa-miR-187-3p	7mer-m8	-8.54735	-8.68464	-6.26491	-8.63807	-8.47856	-8.51857	-6.08407	-8.64941	-8.99248	-8.54783	-8.98003	-8.50102	-8.50723	-7.62227	-8.68701	-8.75893	-8.90991	-7.31638	-9.02614	-8.51308	-9.02683	-8.57144	-8.80676	-8.77175	-8.7255	-8.69251	-8.65012	-8.88744	-8.55484	-8.50693	-8.69131	-8.68136	-8.5978	-8.58442	-8.93609	-6.89997	-8.90917	-8.8714	-6.98945	-8.52584	-6.7411	-5.41244	-6.08407	-6.21741	-6.60313	-6.21741
ACHE@hsa-miR-194-5p@8mer	ACHE	hsa-miR-194-5p	8mer	-8.54735	-8.68464	-6.26491	-8.63807	-8.47856	-8.51857	-6.08407	-8.64941	-8.99248	-8.54783	-8.98003	-8.50102	-8.50723	-7.62227	-8.68701	-8.75893	-8.90991	-7.31638	-9.02614	-8.51308	-9.02683	-8.57144	-8.80676	-8.77175	-8.7255	-8.69251	-8.65012	-8.88744	-8.55484	-8.50693	-8.69131	-8.68136	-8.5978	-8.58442	-8.93609	-6.89997	-8.90917	-8.8714	-6.98945	-8.52584	-6.7411	-5.41244	-6.08407	-6.21741	-6.60313	-6.21741
ACHE@hsa-miR-199a-5p@7mer-1a	ACHE	hsa-miR-199a-5p	7mer-1a	-8.54735	-8.68464	-6.26491	-8.63807	-8.47856	-8.51857	-6.08407	-8.64941	-8.99248	-8.54783	-8.98003	-8.50102	-8.50723	-7.62227	-8.68701	-8.75893	-8.90991	-7.31638	-9.02614	-8.51308	-9.02683	-8.57144	-8.80676	-8.77175	-8.7255	-8.69251	-8.65012	-8.88744	-8.55484	-8.50693	-8.69131	-8.68136	-8.5978	-8.58442	-8.93609	-6.89997	-8.90917	-8.8714	-6.98945	-8.52584	-6.7411	-5.41244	-6.08407	-6.21741	-6.60313	-6.21741
ACHE@hsa-miR-28-5p@8mer	ACHE	hsa-miR-28-5p	8mer	-8.54735	-8.68464	-6.26491	-8.63807	-8.47856	-8.51857	-6.08407	-8.64941	-8.99248	-8.54783	-8.98003	-8.50102	-8.50723	-7.62227	-8.68701	-8.75893	-8.90991	-7.31638	-9.02614	-8.51308	-9.02683	-8.57144	-8.80676	-8.77175	-8.7255	-8.69251	-8.65012	-8.88744	-8.55484	-8.50693	-8.69131	-8.68136	-8.5978	-8.58442	-8.93609	-6.89997	-8.90917	-8.8714	-6.98945	-8.52584	-6.7411	-5.41244	-6.08407	-6.21741	-6.60313	-6.21741
ACHE@hsa-miR-423-5p@7mer-m8	ACHE	hsa-miR-423-5p	7mer-m8	-8.54735	-8.68464	-6.26491	-8.63807	-8.47856	-5.50715	-6.08407	-5.47442	-5.0531	-8.54783	-6.04227	-8.50102	-8.50723	-7.62227	-5.61514	-8.75893	-8.90991	-7.31638	-9.02614	-8.51308	-5.47442	-8.57144	-8.80676	-8.77175	-8.7255	-8.69251	-8.65012	-8.88744	-8.55484	-5.84174	-8.69131	-8.68136	-8.5978	-5.35129	-8.93609	-6.89997	-8.90917	-8.8714	-6.98945	-8.52584	-6.7411	-5.41244	-6.08407	-6.21741	-6.60313	-6.21741
ACHE@hsa-miR-503-5p@7mer-m8	ACHE	hsa-miR-503-5p	7mer-m8	-8.54735	-8.68464	-6.26491	-8.63807	-8.47856	-8.51857	-6.08407	-8.64941	-8.99248	-8.54783	-8.98003	-8.50102	-8.50723	-7.62227	-8.68701	-8.75893	-8.90991	-7.31638	-9.02614	-8.51308	-9.02683	-8.57144	-8.80676	-8.77175	-8.7255	-8.69251	-8.65012	-8.88744	-8.55484	-8.50693	-8.69131	-8.68136	-8.5978	-8.58442	-8.93609	-6.89997	-8.90917	-8.8714	-6.98945	-8.52584	-6.7411	-5.41244	-6.08407	-6.21741	-6.60313	-6.21741
ACIN1@hsa-miR-106a-5p@7mer-1a	ACIN1	hsa-miR-106a-5p	7mer-1a	-8.49479	-5.80195	-6.66999	-8.52362	-8.80289	-8.52671	-7.45558	-8.58155	-8.72538	-8.52649	-8.85717	-8.08771	-7.31638	-8.08771	-8.08771	-8.53392	-6.31589	-8.4905	-6.98945	-8.52887	-8.90162	-8.53023	-8.74875	-8.66493	-8.54821	-5.84174	-5.84174	-8.73284	-8.08771	-8.47268	-8.68749	-8.76654	-8.53626	-8.49781	-8.77806	-7.19488	-8.72425	-8.85475	-8.4862	-7.62227	-7.82491	-5.99969	-6.66999	-6.54047	-8.47892	-6.54047
ACIN1@hsa-miR-142-5p@8mer	ACIN1	hsa-miR-142-5p	8mer	-8.49479	-8.54682	-6.66999	-8.52362	-8.80289	-8.52671	-7.45558	-8.58155	-8.72538	-8.52649	-8.85717	-8.08771	-7.31638	-8.08771	-8.08771	-8.53392	-8.84125	-8.4905	-8.97444	-8.52887	-8.90162	-8.53023	-8.74875	-8.66493	-8.54821	-8.87875	-8.48603	-8.73284	-8.08771	-8.47268	-8.68749	-8.76654	-8.53626	-8.49781	-8.77806	-7.19488	-8.72425	-8.85475	-8.4862	-7.62227	-7.82491	-5.99969	-6.66999	-6.54047	-8.47892	-6.54047
ACIN1@hsa-miR-224-5p@7mer-1a	ACIN1	hsa-miR-224-5p	7mer-1a	-4.34105	-8.54682	-2.97866	-8.52362	-8.80289	-5.50715	-7.45558	-4.42311	-8.72538	-8.52649	-8.85717	-5.50715	-7.31638	-8.08771	-5.68323	-8.53392	-6.31589	-8.4905	-6.98945	-8.52887	-5.35129	-5.54485	-8.74875	-5.41244	-8.54821	-4.50849	-8.48603	-8.73284	-8.08771	-5.44524	-8.68749	-8.76654	-5.68323	-8.49781	-4.90247	-7.19488	-4.34105	-8.85475	-8.4862	-4.63987	-7.82491	-5.99969	-5.84174	-6.54047	-8.47892	-6.54047
ACIN1@hsa-miR-340-5p@7mer-m8	ACIN1	hsa-miR-340-5p	7mer-m8	-8.49479	-8.54682	-6.66999	-8.52362	-8.80289	-8.52671	-7.45558	-8.58155	-8.72538	-8.52649	-8.85717	-8.08771	-7.31638	-8.08771	-8.08771	-8.53392	-8.84125	-8.4905	-8.97444	-8.52887	-8.90162	-8.53023	-8.74875	-8.66493	-8.54821	-8.87875	-8.48603	-8.73284	-8.08771	-8.47268	-8.68749	-8.76654	-8.53626	-8.49781	-8.77806	-7.19488	-8.72425	-8.85475	-8.4862	-7.62227	-7.82491	-5.99969	-6.66999	-6.54047	-8.47892	-6.54047
ACKR2@hsa-miR-146a-5p@8mer	ACKR2	hsa-miR-146a-5p	8mer	-4.6763	-7.19488	-5.68323	-5.80195	-6.7411	-8.46426	-8.46157	-7.19488	-6.89997	-6.04227	-6.98945	-7.19488	-6.98945	-6.48066	-5.61514	-7.31638	-6.54047	-6.66999	-6.81774	-6.89997	-6.89997	-7.62227	-7.62227	-2.80335	-7.19488	-6.98945	-7.82491	-7.08751	-6.98945	-7.62227	-6.17232	-6.81774	-7.31638	-6.48066	-6.81774	-5.95969	-3.99138	-7.45558	-7.62227	-6.36859	-5.3803	-5.95969	-6.21741	-6.60313	-4.6763	-6.66999
ACKR3@hsa-miR-142-5p@7mer-m8	ACKR3	hsa-miR-142-5p	7mer-m8	-5.80195	-8.54845	-7.82491	-7.45558	-8.55201	-8.08771	-6.98945	-7.82491	-7.82491	-7.82491	-8.68885	-6.81774	-5.58079	-8.54009	-8.08771	-8.51782	-8.88265	-8.52589	-8.88089	-7.62227	-8.57285	-7.62227	-8.08771	-8.48031	-8.08771	-8.53154	-8.55735	-8.69659	-8.08771	-8.47039	-8.56231	-8.47219	-8.49186	-6.89997	-8.55217	-8.47461	-8.50307	-8.72202	-8.50232	-7.31638	-8.50465	-8.58258	-8.58052	-7.31638	-8.59821	-8.53762
ACLY@hsa-miR-22-3p@7mer-m8	ACLY	hsa-miR-22-3p	7mer-m8	-5.84174	-3.93957	-7.82491	-7.45558	-8.47403	-7.62227	-7.31638	-7.19488	-8.08771	-7.82491	-8.65341	-6.98945	-5.99969	-8.51003	-8.08771	-8.51094	-8.75966	-8.5318	-8.78892	-7.62227	-8.50974	-8.08771	-8.08771	-8.08771	-8.08771	-8.08771	-8.54665	-8.67356	-8.08771	-8.08771	-8.56875	-7.82491	-8.47855	-6.7411	-7.82491	-8.52273	-8.47609	-8.56645	-7.82491	-6.81774	-8.08771	-8.54135	-7.82491	-7.31638	-8.55185	-8.53279
ACLY@hsa-miR-27a-3p@7mer-1a	ACLY	hsa-miR-27a-3p	7mer-1a	-3.5525	-4.76625	-2.18538	-2.60385	-3.79184	-2.91126	-5.47442	-3.21263	-2.36153	-2.5208	-3.42106	-4.26294	-5.99969	-4.07451	-5.61514	-8.51094	-4.76625	-3.04735	-1.34449	-3.93957	-2.75488	-4.74024	-3.86204	-3.54209	-4.74024	-3.04146	-5.50715	-5.02631	-5.28334	-4.95209	-2.59414	-3.7015	-5.0796	-3.05828	-1.34449	-4.92447	-4.10189	-2.90672	-2.28373	-2.63588	-2.08197	-4.58162	-2.89797	-5.65191	-3.16346	-5.65191
ACLY@hsa-miR-369-3p@7mer-m8	ACLY	hsa-miR-369-3p	7mer-m8	-5.84174	-8.08771	-7.82491	-7.45558	-8.47403	-7.62227	-7.31638	-7.19488	-8.08771	-7.82491	-8.65341	-6.98945	-5.99969	-8.51003	-8.08771	-8.51094	-8.75966	-8.5318	-8.78892	-7.62227	-8.50974	-8.08771	-8.08771	-8.08771	-8.08771	-8.08771	-8.54665	-8.67356	-8.08771	-8.08771	-8.56875	-7.82491	-8.47855	-6.7411	-7.82491	-8.52273	-8.47609	-8.56645	-7.82491	-6.81774	-8.08771	-8.54135	-7.82491	-7.31638	-8.55185	-8.53279
ACLY@hsa-miR-374c-5p@8mer	ACLY	hsa-miR-374c-5p	8mer	-4.54526	-5.13441	-3.52229	-3.64449	-4.29369	-4.49126	-5.92043	-4.56202	-4.92447	-5.95969	-5.35129	-5.68323	-4.65852	-5.41244	-5.16107	-6.08407	-5.28334	-4.37277	-5.13441	-7.62227	-4.69807	-8.08771	-4.56202	-5.31605	-8.08771	-8.08771	-8.54665	-8.67356	-5.58079	-5.84174	-6.21741	-7.82491	-5.68323	-4.6763	-4.8312	-8.52273	-4.65852	-5.24874	-5.41244	-6.81774	-3.85027	-4.8312	-5.7604	-6.12762	-4.78963	-6.12762
ACLY@hsa-miR-655-3p@7mer-m8	ACLY	hsa-miR-655-3p	7mer-m8	-5.84174	-8.08771	-7.82491	-7.45558	-8.47403	-7.62227	-7.31638	-7.19488	-8.08771	-7.82491	-8.65341	-6.98945	-5.99969	-8.51003	-8.08771	-8.51094	-8.75966	-8.5318	-8.78892	-7.62227	-8.50974	-8.08771	-8.08771	-8.08771	-8.08771	-8.08771	-8.54665	-8.67356	-8.08771	-8.08771	-8.56875	-7.82491	-8.47855	-6.7411	-7.82491	-8.52273	-8.47609	-8.56645	-7.82491	-6.81774	-8.08771	-8.54135	-7.82491	-7.31638	-8.55185	-8.53279
ACO1@hsa-miR-141-3p@8mer	ACO1	hsa-miR-141-3p	8mer	-6.26491	-6.08407	-5.3803	-4.52515	-5.47442	-6.26491	-6.66999	-5.84174	-6.04227	-6.48066	-6.21741	-5.61514	-6.36859	-6.08407	-5.41244	-6.81774	-6.12762	-6.66999	-5.54485	-6.08407	-6.04227	-6.66999	-6.31589	-6.12762	-6.42285	-5.44524	-6.54047	-6.48066	-6.48066	-6.54047	-6.81774	-5.84174	-6.21741	-5.68323	-5.80195	-5.84174	-5.3803	-6.12762	-6.66999	-5.16107	-5.18863	-5.99969	-6.17232	-6.89997	-6.12762	-6.66999
ACO1@hsa-miR-150-5p@8mer	ACO1	hsa-miR-150-5p	8mer	-6.26491	-5.68323	-3.92749	-4.52515	-4.63987	-5.21639	-6.66999	-5.84174	-4.58162	-5.95969	-5.61514	-6.60313	-4.32542	-6.08407	-5.84174	-6.08407	-6.12762	-6.66999	-4.52515	-4.78963	-5.02631	-6.66999	-6.31589	-6.12762	-6.42285	-5.44524	-6.54047	-6.48066	-6.48066	-5.44524	-6.12762	-5.84174	-6.21741	-5.68323	-4.78963	-5.84174	-4.59924	-5.24874	-6.66999	-4.47352	-5.18863	-5.0796	-6.17232	-5.84174	-5.41244	-5.68323
ACO1@hsa-miR-183-5p.2@7mer-m8	ACO1	hsa-miR-183-5p.2	7mer-m8	-6.26491	-5.13441	-5.3803	-4.52515	-4.63987	-6.26491	-5.92043	-4.76625	-6.04227	-6.48066	-5.44524	-6.60313	-6.36859	-5.50715	-5.41244	-6.81774	-6.12762	-5.50715	-5.54485	-4.78963	-6.04227	-6.66999	-5.35129	-6.12762	-5.13441	-5.44524	-5.54485	-5.95969	-6.48066	-6.54047	-6.81774	-4.97545	-6.21741	-4.8312	-5.80195	-4.01964	-5.3803	-6.12762	-6.66999	-5.16107	-4.2776	-5.0796	-6.17232	-5.84174	-5.41244	-6.66999
ACO1@hsa-miR-203a-3p.1@7mer-m8	ACO1	hsa-miR-203a-3p.1	7mer-m8	-6.26491	-6.08407	-2.97866	-3.32761	-5.47442	-6.26491	-6.66999	-5.84174	-6.04227	-5.95969	-6.21741	-6.60313	-6.36859	-5.50715	-5.84174	-6.81774	-6.12762	-6.66999	-5.54485	-6.08407	-6.04227	-6.66999	-6.31589	-6.12762	-6.42285	-5.44524	-5.68323	-6.48066	-6.48066	-6.54047	-6.81774	-5.84174	-5.61514	-5.68323	-5.80195	-5.84174	-5.3803	-5.24874	-6.66999	-5.16107	-5.18863	-5.0796	-6.17232	-6.89997	-6.12762	-6.66999
ACO1@hsa-miR-218-5p@7mer-m8	ACO1	hsa-miR-218-5p	7mer-m8	-6.26491	-6.08407	-3.92749	-4.52515	-5.47442	-6.26491	-6.66999	-5.84174	-6.04227	-6.48066	-6.21741	-6.60313	-6.36859	-6.08407	-5.41244	-6.81774	-6.12762	-5.50715	-5.54485	-6.08407	-6.04227	-6.66999	-5.35129	-6.12762	-6.42285	-5.44524	-6.54047	-6.48066	-6.48066	-6.54047	-6.81774	-5.84174	-6.21741	-5.68323	-5.80195	-5.84174	-5.3803	-6.12762	-6.66999	-5.16107	-5.18863	-5.99969	-6.17232	-6.89997	-5.41244	-6.66999
ACO1@hsa-miR-23a-3p@8mer	ACO1	hsa-miR-23a-3p	8mer	-6.26491	-6.08407	-5.3803	-4.52515	-5.47442	-6.26491	-6.66999	-5.84174	-6.04227	-6.48066	-6.21741	-6.60313	-6.36859	-6.08407	-5.84174	-6.81774	-6.12762	-6.66999	-5.54485	-6.08407	-6.04227	-6.66999	-6.31589	-6.12762	-6.42285	-5.44524	-6.54047	-6.48066	-6.48066	-6.54047	-6.81774	-5.84174	-6.21741	-5.68323	-4.78963	-5.84174	-5.3803	-6.12762	-6.66999	-5.16107	-5.18863	-5.99969	-6.17232	-6.89997	-6.12762	-5.68323
ACO1@hsa-miR-383-5p.1@7mer-1a	ACO1	hsa-miR-383-5p.1	7mer-1a	-4.20177	-5.13441	-3.92749	-4.52515	-3.92749	-5.21639	-5.54485	-5.18863	-4.20177	-5.35129	-6.21741	-6.60313	-4.76625	-6.08407	-5.41244	-5.3803	-4.37277	-6.66999	-4.52515	-6.08407	-6.04227	-5.44524	-5.35129	-5.10866	-5.13441	-3.04146	-6.54047	-5.95969	-5.28334	-5.31605	-6.81774	-4.49126	-5.02631	-3.87415	-4.52515	-3.36899	-3.78098	-6.12762	-5.10866	-5.16107	-5.18863	-3.8385	-5.7604	-5.61514	-4.81065	-6.66999
ACO1@hsa-miR-495-3p@7mer-1a	ACO1	hsa-miR-495-3p	7mer-1a	-1.97448	-4.3579	-1.37366	-2.02062	-1.68781	-2.9026	-3.93957	-2.56528	-2.21228	-2.66066	-4.34105	-4.63987	-1.48131	-4.92447	-2.80335	-2.99444	-2.86481	-2.01892	-2.54959	-2.15972	-3.38674	-2.15876	-2.89797	-2.89336	-1.3883	-2.4922	-4.20177	-2.82948	-3.4761	-4.54526	-2.69774	-1.33397	-3.86204	-1.8516	-4.17326	-2.85332	-3.1443	-2.18103	-3.96626	-2.47306	-2.1496	-2.72254	-4.74024	-3.35222	-4.03377	-4.45657
ACO1@hsa-miR-505-3p.1@7mer-m8	ACO1	hsa-miR-505-3p.1	7mer-m8	-3.86204	-5.68323	-3.30364	-4.52515	-5.47442	-5.21639	-5.92043	-5.84174	-4.58162	-4.95209	-4.71664	-5.35129	-4.76625	-5.28334	-4.71664	-5.80195	-5.24874	-6.66999	-5.54485	-4.24825	-3.85027	-3.61323	-5.0531	-5.10866	-4.49126	-2.32992	-5.54485	-5.61514	-5.13441	-5.65191	-5.28334	-4.81065	-6.21741	-4.50849	-4.52515	-5.84174	-3.99138	-4.56202	-6.66999	-4.47352	-3.40408	-4.17326	-5.41244	-5.50715	-4.81065	-5.16107
ACO1@hsa-miR-802@8mer	ACO1	hsa-miR-802	8mer	-6.26491	-5.68323	-5.3803	-4.52515	-5.47442	-6.26491	-5.92043	-5.84174	-6.04227	-6.48066	-6.21741	-6.60313	-6.36859	-6.08407	-5.84174	-6.81774	-6.12762	-5.50715	-5.54485	-4.78963	-6.04227	-6.66999	-6.31589	-6.12762	-6.42285	-5.44524	-6.54047	-6.48066	-6.48066	-6.54047	-6.81774	-4.97545	-5.61514	-5.68323	-4.78963	-5.84174	-5.3803	-6.12762	-6.66999	-5.16107	-5.18863	-5.0796	-5.7604	-6.04227	-6.12762	-6.66999
ACO2@hsa-miR-203a-3p.1@7mer-1a	ACO2	hsa-miR-203a-3p.1	7mer-1a	-6.81774	-8.08771	-6.36859	-8.08771	-8.82256	-6.48066	-6.17232	-8.52907	-8.65419	-7.82491	-8.79745	-7.45558	-6.42285	-7.62227	-8.08771	-8.08771	-8.83121	-8.08771	-8.5957	-8.08771	-8.86586	-8.54061	-8.55536	-8.49353	-8.08771	-8.83884	-6.60313	-8.66536	-8.08771	-7.62227	-8.62101	-8.73156	-8.08771	-8.48921	-8.64688	-5.99969	-8.5174	-8.79073	-7.45558	-5.54485	-7.62227	-5.7604	-6.48066	-6.54047	-7.82491	-6.21741
ACOT11@hsa-miR-128-3p@8mer	ACOT11	hsa-miR-128-3p	8mer	-5.80195	-5.92043	-5.3803	-3.99138	-5.10866	-5.84174	-6.42285	-5.61514	-5.3803	-6.42285	-6.04227	-6.17232	-5.95969	-5.84174	-4.76625	-6.42285	-5.95969	-5.99969	-5.16107	-5.92043	-5.7604	-6.54047	-6.04227	-5.68323	-5.80195	-4.78963	-6.21741	-6.17232	-6.26491	-6.12762	-6.42285	-5.50715	-5.95969	-2.66601	-5.50715	-5.47442	-5.10866	-5.88149	-6.36859	-4.85625	-4.78963	-5.58079	-6.12762	-6.60313	-5.88149	-6.26491
ACOT11@hsa-miR-27a-3p@7mer-m8	ACOT11	hsa-miR-27a-3p	7mer-m8	-5.80195	-5.92043	-5.3803	-3.99138	-5.10866	-5.84174	-6.42285	-5.61514	-5.3803	-6.42285	-6.04227	-6.17232	-5.95969	-5.84174	-5.7604	-6.42285	-5.95969	-5.99969	-5.16107	-5.92043	-5.7604	-6.54047	-6.04227	-5.68323	-5.80195	-4.78963	-6.21741	-6.17232	-6.26491	-6.12762	-6.42285	-5.50715	-5.95969	-5.61514	-5.50715	-5.47442	-5.10866	-5.88149	-6.36859	-4.85625	-4.78963	-5.58079	-6.12762	-6.60313	-5.88149	-6.26491
ACOT11@hsa-miR-34a-5p@7mer-m8	ACOT11	hsa-miR-34a-5p	7mer-m8	-5.80195	-5.92043	-5.3803	-3.99138	-5.10866	-5.84174	-6.42285	-5.61514	-5.3803	-6.42285	-6.04227	-6.17232	-5.95969	-5.84174	-5.7604	-6.42285	-5.95969	-5.99969	-5.16107	-5.92043	-5.7604	-6.54047	-6.04227	-5.68323	-5.80195	-4.78963	-6.21741	-6.17232	-5.58079	-6.12762	-6.42285	-5.50715	-5.95969	-5.61514	-5.50715	-5.47442	-5.10866	-5.88149	-6.36859	-4.85625	-4.78963	-5.58079	-6.12762	-6.60313	-5.88149	-5.68323
ACOT11@hsa-miR-370-3p@8mer	ACOT11	hsa-miR-370-3p	8mer	-5.80195	-5.92043	-5.3803	-3.99138	-5.10866	-5.84174	-6.42285	-5.61514	-5.3803	-6.42285	-6.04227	-6.17232	-5.95969	-5.84174	-5.7604	-6.42285	-5.95969	-5.99969	-5.16107	-5.92043	-5.7604	-6.54047	-6.04227	-5.68323	-5.80195	-4.78963	-6.21741	-6.17232	-6.26491	-6.12762	-6.42285	-5.50715	-5.95969	-5.61514	-5.50715	-5.47442	-5.10866	-5.88149	-6.36859	-4.3579	-4.78963	-5.58079	-6.12762	-6.60313	-5.88149	-6.26491
ACOT13@hsa-miR-125a-5p@7mer-1a	ACOT13	hsa-miR-125a-5p	7mer-1a	-4.47352	-6.42285	-5.58079	-5.28334	-5.58079	-6.04227	-5.92043	-5.24874	-6.12762	-6.48066	-6.26491	-6.66999	-5.99969	-5.58079	-6.08407	-6.08407	-6.54047	-7.31638	-3.99138	-4.71664	-4.61785	-6.54047	-5.28334	-6.31589	-6.60313	-4.20177	-5.68323	-7.08751	-5.41244	-5.7604	-6.98945	-5.80195	-6.54047	-4.50849	-4.90247	-6.08407	-4.65852	-6.36859	-5.88149	-3.95369	-4.50849	-7.08751	-6.36859	-6.98945	-6.81774	-5.80195
ACOT13@hsa-miR-153-3p@7mer-1a	ACOT13	hsa-miR-153-3p	7mer-1a	-5.7604	-6.42285	-5.58079	-5.28334	-5.58079	-6.04227	-6.66999	-5.99969	-6.12762	-6.48066	-6.26491	-6.66999	-5.99969	-6.66999	-6.08407	-7.19488	-6.54047	-5.61514	-5.88149	-6.04227	-6.12762	-6.54047	-6.21741	-6.31589	-6.60313	-5.65191	-7.31638	-7.08751	-6.60313	-6.7411	-6.98945	-5.80195	-5.61514	-5.68323	-4.90247	-6.08407	-5.84174	-6.36859	-5.88149	-5.13441	-6.12762	-7.08751	-6.36859	-6.98945	-5.68323	-7.08751
ACOT13@hsa-miR-203a-3p.1@8mer	ACOT13	hsa-miR-203a-3p.1	8mer	-5.7604	-5.72304	-5.58079	-5.28334	-5.58079	-6.04227	-6.66999	-5.99969	-6.12762	-5.95969	-6.26491	-6.66999	-5.99969	-6.66999	-6.08407	-7.19488	-6.54047	-4.99991	-3.99138	-6.04227	-4.61785	-6.54047	-5.28334	-6.31589	-6.60313	-5.65191	-7.31638	-7.08751	-5.61514	-5.7604	-6.98945	-4.95209	-6.54047	-5.68323	-4.54526	-6.08407	-5.84174	-6.36859	-5.88149	-5.13441	-4.50849	-7.08751	-5.7604	-6.98945	-5.21639	-7.08751
ACOT13@hsa-miR-296-3p@7mer-m8	ACOT13	hsa-miR-296-3p	7mer-m8	-2.12101	-2.86481	-1.36542	-1.77175	-1.81368	-1.87589	-2.74823	-1.80168	-1.56581	-1.68834	-2.67807	-3.68826	-1.64916	-3.82636	-2.56528	-3.87415	-1.51644	-1.8535	-0.892335	-1.45641	-1.52074	-2.51251	-2.62044	-1.1147	-1.70231	-1.76687	-4.30895	-3.54209	-1.91759	-3.2633	-3.22635	-1.77733	-3.49434	-2.22824	-1.34233	-1.82319	-2.33119	-1.86226	-1.22733	-2.10144	-1.94116	-2.59655	-1.92998	-5.0531	-2.10872	-3.40408
ACOT13@hsa-miR-302c-3p.2@8mer	ACOT13	hsa-miR-302c-3p.2	8mer	-4.47352	-6.42285	-5.58079	-5.28334	-5.58079	-6.04227	-5.84174	-5.99969	-6.12762	-6.48066	-5.65191	-6.66999	-4.65852	-6.66999	-5.54485	-7.19488	-6.54047	-7.31638	-5.88149	-6.04227	-6.12762	-6.54047	-6.21741	-6.31589	-6.60313	-5.65191	-7.31638	-7.08751	-6.60313	-6.7411	-6.98945	-4.95209	-6.54047	-5.68323	-5.92043	-6.08407	-5.84174	-6.36859	-5.88149	-5.13441	-6.12762	-7.08751	-5.7604	-6.98945	-6.81774	-7.08751
ACOT13@hsa-miR-448@7mer-1a	ACOT13	hsa-miR-448	7mer-1a	-5.7604	-6.42285	-5.58079	-5.28334	-5.58079	-6.04227	-6.66999	-5.99969	-6.12762	-6.48066	-6.26491	-6.66999	-5.99969	-6.66999	-6.08407	-7.19488	-6.54047	-7.31638	-5.88149	-6.04227	-5.0531	-6.54047	-6.21741	-6.31589	-6.60313	-5.65191	-7.31638	-7.08751	-6.60313	-6.7411	-6.98945	-5.80195	-6.54047	-5.68323	-5.92043	-6.08407	-5.84174	-6.36859	-5.88149	-5.13441	-6.12762	-7.08751	-6.36859	-6.98945	-6.81774	-7.08751
ACOT13@hsa-miR-483-3p.1@7mer-1a	ACOT13	hsa-miR-483-3p.1	7mer-1a	-4.47352	-5.13441	-2.01984	-3.42106	-4.20177	-4.01964	-5.35129	-4.40656	-6.12762	-6.48066	-4.78963	-5.61514	-4.65852	-5.58079	-4.59924	-7.19488	-5.0531	-4.99991	-3.49434	-6.04227	-3.7015	-5.44524	-6.21741	-2.74823	-6.60313	-4.20177	-5.68323	-5.13441	-5.28334	-5.54485	-6.04227	-5.80195	-5.31605	-4.23322	-3.76967	-4.95209	-4.65852	-4.69807	-3.36086	-3.95369	-3.93957	-5.21639	-4.37277	-6.08407	-4.13114	-5.41244
ACOT7@hsa-miR-141-3p@8mer	ACOT7	hsa-miR-141-3p	8mer	-6.89997	-8.49966	-6.26491	-8.64552	-8.57359	-8.5393	-7.45558	-8.58443	-8.77782	-8.47411	-8.82598	-8.48198	-8.47418	-7.62227	-8.08771	-8.56851	-8.75796	-7.62227	-8.94036	-7.82491	-8.88665	-8.5088	-8.7624	-8.70246	-8.56976	-8.78816	-8.52876	-8.77437	-8.49855	-8.08771	-8.68323	-8.6898	-8.56763	-8.50669	-8.80413	-7.45558	-8.81162	-8.73681	-7.62227	-8.47536	-6.89997	-5.54485	-6.12762	-6.42285	-7.62227	-6.26491
ACOT7@hsa-miR-9-5p@7mer-m8	ACOT7	hsa-miR-9-5p	7mer-m8	-6.89997	-8.49966	-6.26491	-8.64552	-8.57359	-8.5393	-7.45558	-8.58443	-8.77782	-8.47411	-8.82598	-8.48198	-8.47418	-7.62227	-8.08771	-8.56851	-8.75796	-7.62227	-8.94036	-7.82491	-8.88665	-8.5088	-8.7624	-8.70246	-8.56976	-8.78816	-8.52876	-8.77437	-8.49855	-8.08771	-8.68323	-8.6898	-8.56763	-8.50669	-8.80413	-7.45558	-8.81162	-8.73681	-7.62227	-8.47536	-6.89997	-5.54485	-6.12762	-6.42285	-7.62227	-6.26491
ACOX1@hsa-miR-103a-3p@7mer-m8	ACOX1	hsa-miR-103a-3p	7mer-m8	-5.80195	-6.31589	-5.3803	-5.0796	-5.54485	-6.08407	-6.66999	-5.88149	-6.12762	-6.48066	-6.21741	-6.66999	-6.26491	-6.48066	-5.95969	-7.19488	-6.42285	-7.62227	-5.80195	-6.04227	-6.12762	-6.54047	-6.31589	-5.10866	-6.54047	-5.65191	-7.19488	-6.98945	-6.60313	-6.7411	-6.98945	-5.80195	-6.54047	-5.68323	-5.88149	-5.99969	-5.80195	-6.31589	-5.92043	-5.10866	-5.80195	-6.81774	-6.26491	-6.98945	-6.66999	-6.98945
ACOX1@hsa-miR-1193@7mer-m8	ACOX1	hsa-miR-1193	7mer-m8	-4.17326	-5.3803	-2.56051	-2.12374	-2.53488	-2.54763	-5.47442	-2.05564	-1.60483	-2.55607	-5.31605	-3.92749	-2.11149	-4.56202	-4.06168	-5.44524	-4.2776	-2.71579	-1.5645	-2.00246	-1.74263	-3.19837	-2.2554	-2.5003	-2.30805	-2.26766	-5.35129	-4.29369	-4.76625	-5.13441	-4.45657	-2.38411	-3.16976	-2.86481	-1.92591	-2.25285	-3.50414	-3.85027	-2.05054	-2.98418	-1.84841	-4.23322	-2.79614	-5.41244	-3.18981	-4.74024
ACOX1@hsa-miR-124-3p.2@7mer-1a	ACOX1	hsa-miR-124-3p.2	7mer-1a	-4.17326	-5.72304	-3.92749	-3.36086	-4.63987	-4.69807	-6.66999	-5.24874	-6.12762	-5.24874	-5.13441	-5.3803	-3.32761	-5.31605	-5.16107	-5.44524	-5.80195	-4.6763	-4.56202	-6.04227	-5.0531	-5.44524	-4.13114	-4.63987	-4.99991	-5.65191	-5.50715	-5.95969	-6.60313	-5.13441	-6.04227	-4.95209	-6.54047	-4.8312	-5.88149	-3.8031	-4.2776	-4.99991	-4.30895	-5.10866	-3.91527	-6.81774	-5.47442	-5.84174	-5.54485	-5.61514
ACOX1@hsa-miR-124-3p.2@8mer	ACOX1	hsa-miR-124-3p.2	8mer	-5.80195	-6.31589	-5.3803	-5.0796	-5.54485	-6.08407	-6.66999	-5.24874	-6.12762	-5.88149	-5.47442	-5.61514	-3.76967	-6.48066	-5.95969	-6.08407	-6.42285	-5.61514	-4.56202	-6.04227	-6.12762	-6.54047	-4.76625	-5.10866	-6.54047	-5.65191	-7.19488	-6.98945	-6.60313	-5.3803	-6.98945	-5.80195	-6.54047	-5.68323	-5.88149	-4.43876	-5.80195	-6.31589	-4.92447	-5.10866	-5.80195	-6.81774	-5.72304	-6.08407	-6.66999	-6.98945
ACOX1@hsa-miR-135a-5p@7mer-m8	ACOX1	hsa-miR-135a-5p	7mer-m8	-5.80195	-5.72304	-5.3803	-3.36086	-5.54485	-6.08407	-6.66999	-5.88149	-6.12762	-6.48066	-6.21741	-6.66999	-6.26491	-6.48066	-5.95969	-7.19488	-5.47442	-7.62227	-5.80195	-6.04227	-6.12762	-6.54047	-5.02631	-6.31589	-6.54047	-5.65191	-7.19488	-6.98945	-6.60313	-6.7411	-6.98945	-5.80195	-6.54047	-5.68323	-5.88149	-5.99969	-5.80195	-6.31589	-5.92043	-4.43876	-5.80195	-6.81774	-6.26491	-6.98945	-6.66999	-6.98945
ACOX1@hsa-miR-16-5p@7mer-m8	ACOX1	hsa-miR-16-5p	7mer-m8	-5.80195	-6.31589	-5.3803	-5.0796	-5.54485	-6.08407	-6.66999	-5.88149	-6.12762	-6.48066	-6.21741	-6.66999	-6.26491	-6.48066	-5.95969	-7.19488	-6.42285	-7.62227	-5.80195	-6.04227	-6.12762	-6.54047	-6.31589	-6.31589	-6.54047	-5.65191	-7.19488	-6.98945	-6.60313	-6.7411	-6.98945	-5.80195	-6.54047	-5.68323	-5.88149	-5.99969	-5.80195	-6.31589	-5.92043	-5.10866	-5.80195	-6.81774	-6.26491	-6.98945	-6.66999	-6.98945
ACOX1@hsa-miR-199a-3p@8mer	ACOX1	hsa-miR-199a-3p	8mer	-4.52515	-6.31589	-3.29624	-2.58497	-5.54485	-4.69807	-5.84174	-4.38915	-3.90269	-5.88149	-6.21741	-5.3803	-3.32761	-6.48066	-5.95969	-6.08407	-5.80195	-5.61514	-5.80195	-6.04227	-4.61785	-6.54047	-4.76625	-6.31589	-5.16107	-4.18775	-7.19488	-6.98945	-6.60313	-6.7411	-6.98945	-5.80195	-6.54047	-5.68323	-4.01964	-3.8031	-4.65852	-5.24874	-5.92043	-5.10866	-3.53175	-4.69807	-4.74024	-5.84174	-6.66999	-5.80195
ACOX1@hsa-miR-216a-5p@7mer-1a	ACOX1	hsa-miR-216a-5p	7mer-1a	-4.52515	-6.31589	-3.92749	-2.91597	-3.4761	-3.7239	-6.66999	-4.76625	-6.12762	-4.90247	-6.21741	-5.3803	-3.76967	-4.97545	-5.95969	-4.24825	-5.80195	-3.74627	-3.96626	-3.87415	-3.87415	-4.58162	-3.95369	-2.5003	-5.16107	-3.11895	-5.68323	-5.80195	-5.31605	-5.3803	-6.04227	-4.78963	-4.90247	-3.68826	-4.8312	-3.8031	-4.65852	-4.99991	-3.36899	-4.43876	-4.49126	-6.81774	-5.72304	-5.84174	-4.59924	-5.61514
ACOX1@hsa-miR-216b-5p@8mer	ACOX1	hsa-miR-216b-5p	8mer	-5.80195	-5.72304	-5.3803	-2.91597	-5.54485	-6.08407	-6.66999	-5.88149	-6.12762	-5.88149	-6.21741	-6.66999	-4.76625	-6.48066	-5.95969	-7.19488	-6.42285	-7.62227	-3.96626	-6.04227	-6.12762	-6.54047	-6.31589	-4.63987	-6.54047	-5.65191	-7.19488	-6.98945	-6.60313	-6.7411	-6.04227	-5.80195	-6.54047	-4.8312	-4.8312	-5.99969	-5.80195	-6.31589	-5.92043	-5.10866	-5.80195	-6.81774	-6.26491	-6.98945	-6.66999	-6.98945
ACOX1@hsa-miR-219a-5p@7mer-1a	ACOX1	hsa-miR-219a-5p	7mer-1a	-4.52515	-5.3803	-2.56051	-2.58497	-4.20177	-3.42106	-5.54485	-4.76625	-4.24825	-5.50715	-5.13441	-5.61514	-6.26491	-4.97545	-5.50715	-5.16107	-4.59924	-3.52229	-2.9205	-3.5629	-4.17326	-4.81065	-5.02631	-3.82636	-4.49126	-3.11895	-5.44524	-5.95969	-5.24874	-5.54485	-6.04227	-4.47352	-4.47352	-4.23322	-3.41282	-2.81059	-4.08911	-4.42311	-3.91527	-3.35222	-2.87277	-4.23322	-5.13441	-5.61514	-4.49126	-4.97545
ACOX1@hsa-miR-340-5p@7mer-1a	ACOX1	hsa-miR-340-5p	7mer-1a	-5.80195	-6.31589	-5.3803	-5.0796	-5.54485	-6.08407	-6.66999	-5.88149	-6.12762	-6.48066	-6.21741	-6.66999	-6.26491	-6.48066	-5.95969	-7.19488	-6.42285	-7.62227	-5.80195	-6.04227	-6.12762	-6.54047	-6.31589	-6.31589	-6.54047	-5.65191	-7.19488	-6.98945	-6.60313	-6.7411	-6.98945	-5.80195	-6.54047	-5.68323	-5.88149	-5.99969	-5.80195	-6.31589	-5.92043	-5.10866	-5.80195	-6.81774	-6.26491	-6.98945	-6.66999	-6.98945
ACOX1@hsa-miR-363-3p@7mer-m8	ACOX1	hsa-miR-363-3p	7mer-m8	-5.80195	-5.3803	-3.92749	-2.91597	-3.79184	-4.69807	-5.92043	-5.88149	-4.58162	-6.48066	-5.47442	-6.66999	-6.26491	-5.31605	-5.95969	-6.08407	-6.42285	-4.99991	-3.7015	-4.21579	-4.17326	-4.81065	-5.35129	-3.82636	-5.16107	-3.11895	-5.68323	-5.13441	-5.3803	-5.54485	-6.98945	-4.78963	-5.61514	-5.68323	-5.88149	-2.81059	-4.65852	-4.99991	-3.91527	-5.10866	-4.49126	-4.69807	-4.90247	-5.68323	-5.54485	-6.98945
ACOX1@hsa-miR-488-3p@7mer-m8	ACOX1	hsa-miR-488-3p	7mer-m8	-3.0363	-5.72304	-2.72254	-2.37656	-3.4761	-3.2633	-5.18863	-3.64449	-4.58162	-4.47352	-4.13114	-4.76625	-4.21579	-4.71664	-5.16107	-5.44524	-5.28334	-4.99991	-3.96626	-3.28084	-3.7015	-4.81065	-3.15068	-2.5003	-6.54047	-2.93448	-5.44524	-5.35129	-5.31605	-5.13441	-5.58079	-4.00644	-5.02631	-3.87415	-5.88149	-2.67807	-3.50414	-5.24874	-2.84938	-2.76113	-2.67496	-3.71295	-3.91527	-5.65191	-4.8312	-4.74024
ACOX1@hsa-miR-505-3p.1@8mer	ACOX1	hsa-miR-505-3p.1	8mer	-3.24842	-0.947964	-1.96485	-0.556398	-0.850048	-1.18794	-1.97908	-0.839709	-0.937917	-1.14585	-0.700395	-1.84411	-1.52676	-1.1241	-1.99404	-1.17876	-0.715861	-0.651502	0.0092497	-0.781495	-0.648365	-0.0383567	0.289308	-0.471491	-1.13526	-0.296023	-1.9978	-1.8516	-1.85791	-2.00471	-1.42489	-1.31771	-1.26306	-1.46542	-0.0953763	-0.0216192	-0.899382	-0.859591	-1.11376	-1.47395	-0.445155	-1.3328	-0.380676	-1.96629	-0.770597	-1.54884
ACOX1@hsa-miR-543@7mer-m8	ACOX1	hsa-miR-543	7mer-m8	-1.53791	-0.970854	-1.47599	0.0486387	-0.768647	-0.44831	-0.859307	-0.320723	-0.358378	-1.26783	-0.490669	-1.73183	-0.552407	-0.925997	-1.0458	-0.965218	-0.467386	-0.536915	-0.34658	-0.438703	-0.244797	0.386755	0.844301	0.0294025	-0.468544	-0.382174	-1.17106	-1.74378	-1.10002	-1.40369	-1.54265	-0.347472	-0.792606	-0.811539	-0.726584	1.05976	-0.697492	-1.2152	-0.452112	-1.02519	0.265195	-0.286617	-0.1216	-0.696093	-0.635705	-0.588744
ACOX1@hsa-miR-760@7mer-m8	ACOX1	hsa-miR-760	7mer-m8	-4.52515	-6.31589	-2.72254	-2.91597	-3.79184	-3.42106	-5.35129	-4.17326	-4.24825	-4.65852	-4.54526	-5.13441	-6.26491	-5.31605	-4.45657	-4.63987	-4.2776	-4.26294	-2.78508	-3.01493	-3.44791	-3.4573	-3.36899	-2.73922	-3.93957	-2.93448	-5.50715	-4.99991	-5.13441	-4.97545	-5.88149	-3.60306	-5.61514	-2.86481	-4.01964	-2.67807	-4.08911	-4.99991	-2.71007	-3.35222	-2.61316	-4.01964	-4.74024	-5.50715	-4.6763	-5.21639
ACP1@hsa-miR-122-5p@8mer	ACP1	hsa-miR-122-5p	8mer	-5.3803	-6.98945	-6.08407	-5.0531	-5.84174	-5.21639	-5.92043	-5.28334	-6.04227	-6.7411	-6.42285	-6.42285	-5.54485	-5.58079	-6.26491	-6.89997	-6.89997	-6.66999	-4.65852	-4.71664	-6.21741	-6.54047	-4.90247	-6.31589	-4.99991	-6.04227	-5.80195	-5.95969	-5.61514	-7.08751	-7.31638	-5.84174	-6.60313	-4.90247	-6.31589	-6.21741	-5.92043	-6.98945	-6.66999	-5.54485	-6.81774	-7.82491	-7.19488	-7.19488	-6.98945	-8.08771
ACP1@hsa-miR-129-5p@7mer-m8	ACP1	hsa-miR-129-5p	7mer-m8	-4.42311	-5.18863	-3.41282	-2.02551	-4.26294	-4.06168	-5.84174	-4.45657	-4.17326	-5.99969	-6.42285	-5.0796	-4.58162	-5.10866	-5.18863	-5.41244	-6.89997	-5.47442	-3.32761	-6.04227	-4.21579	-6.54047	-6.04227	-6.31589	-5.13441	-2.7888	-4.95209	-6.98945	-5.61514	-5.7604	-7.31638	-5.84174	-5.35129	-4.52515	-4.50849	-4.18775	-4.14538	-6.98945	-6.66999	-5.54485	-3.113	-4.74024	-5.35129	-5.68323	-4.74024	-5.65191
ACP1@hsa-miR-19a-3p@7mer-1a	ACP1	hsa-miR-19a-3p	7mer-1a	-4.08911	-5.0796	-3.41282	-2.17896	-3.8031	-4.69807	-5.47442	-4.45657	-6.04227	-5.7604	-4.81065	-4.90247	-2.66601	-5.35129	-5.18863	-4.59924	-4.58162	-3.62341	-3.58302	-3.5629	-3.92749	-4.42311	-4.00644	-3.82636	-3.51317	-3.21263	-5.47442	-4.99991	-4.90247	-5.16107	-5.7604	-3.41282	-4.6763	-3.42997	-4.50849	-4.54526	-3.63461	-4.76625	-3.16346	-3.36899	-3.22635	-3.8885	-5.61514	-5.68323	-4.26294	-4.97545
ACP1@hsa-miR-379-3p@7mer-1a	ACP1	hsa-miR-379-3p	7mer-1a	-4.08911	-4.3579	-2.30547	-2.02551	-2.42018	-3.16346	-5.41244	-4.20177	-4.17326	-5.7604	-6.42285	-5.31605	-3.87415	-5.10866	-5.18863	-5.41244	-4.95209	-4.15909	-3.58302	-3.85027	-3.62341	-4.56202	-3.39517	-4.13114	-4.18775	-2.99444	-5.21639	-5.13441	-4.90247	-7.08751	-5.7604	-4.81065	-5.0531	-4.90247	-4.50849	-4.18775	-3.8385	-4.20177	-2.62514	-4.01964	-3.01493	-4.74024	-3.92749	-5.61514	-4.37277	-4.61785
ACP1@hsa-miR-494-3p@7mer-m8	ACP1	hsa-miR-494-3p	7mer-m8	-5.3803	-5.54485	-3.41282	-2.36903	-3.97841	-4.40656	-5.50715	-6.26491	-2.80335	-5.7604	-6.42285	-5.31605	-3.36899	-6.98945	-5.18863	-6.89997	-6.89997	-5.47442	-6.21741	-4.21579	-6.21741	-6.54047	-4.90247	-6.31589	-5.13441	-4.2776	-5.54485	-5.80195	-5.41244	-5.7604	-7.31638	-5.84174	-5.61514	-4.90247	-4.50849	-6.21741	-4.32542	-4.76625	-6.66999	-3.67705	-6.81774	-4.74024	-5.88149	-5.84174	-6.98945	-5.65191
ACP6@hsa-miR-378a-3p@7mer-m8	ACP6	hsa-miR-378a-3p	7mer-m8	-5.7604	-5.61514	-3.8385	-4.00644	-5.10866	-5.80195	-6.36859	-5.50715	-5.35129	-6.42285	-6.04227	-6.17232	-5.88149	-5.50715	-5.80195	-4.97545	-5.99969	-6.21741	-3.71295	-5.84174	-4.8312	-5.02631	-5.28334	-5.72304	-5.0531	-2.7888	-6.31589	-6.36859	-6.26491	-6.12762	-6.48066	-5.50715	-5.95969	-5.44524	-4.69807	-5.84174	-5.10866	-5.92043	-5.72304	-4.85625	-4.95209	-5.99969	-5.72304	-6.04227	-5.92043	-5.68323
ACPL2@hsa-miR-106b-5p@7mer-m8	ACPL2	hsa-miR-106b-5p	7mer-m8	-5.41244	-5.58079	-4.29369	-5.24874	-4.78963	-6.81774	-5.41244	-5.35129	-6.04227	-5.50715	-5.7604	-5.24874	-4.43876	-7.82491	-5.10866	-7.08751	-5.88149	-3.93957	-7.45558	-6.26491	-5.18863	-6.54047	-4.92447	-6.89997	-5.24874	-6.81774	-8.08771	-7.82491	-7.31638	-5.21639	-6.04227	-4.56202	-7.45558	-4.59924	-5.44524	-5.02631	-4.81065	-7.82491	-7.82491	-6.60313	-7.62227	-4.52515	-5.41244	-5.92043	-5.80195	-8.50363
ACPL2@hsa-miR-1-3p@7mer-1a	ACPL2	hsa-miR-1-3p	7mer-1a	-5.41244	-5.7604	-6.98945	-5.24874	-6.60313	-6.81774	-6.60313	-6.7411	-6.04227	-6.12762	-6.81774	-6.36859	-5.35129	-7.82491	-7.62227	-7.08751	-8.08771	-6.81774	-7.45558	-6.26491	-6.7411	-6.54047	-6.04227	-6.89997	-6.81774	-6.81774	-8.08771	-7.82491	-7.31638	-7.62227	-7.45558	-6.26491	-7.45558	-6.31589	-7.45558	-7.19488	-4.81065	-7.82491	-7.82491	-6.60313	-7.62227	-5.24874	-8.50595	-7.82491	-7.62227	-8.50363
ACPL2@hsa-miR-140-3p.2@7mer-1a	ACPL2	hsa-miR-140-3p.2	7mer-1a	-5.41244	-8.08771	-6.98945	-5.24874	-6.60313	-6.81774	-6.60313	-6.7411	-6.04227	-5.50715	-6.81774	-6.36859	-4.43876	-7.82491	-7.62227	-7.08751	-8.08771	-6.81774	-7.45558	-6.26491	-6.7411	-6.54047	-6.04227	-5.24874	-6.81774	-4.43876	-8.08771	-7.82491	-7.31638	-7.62227	-7.45558	-6.26491	-7.45558	-6.31589	-7.45558	-7.19488	-6.60313	-7.82491	-7.82491	-6.60313	-7.62227	-8.47962	-8.50595	-7.82491	-7.62227	-8.50363
ACPL2@hsa-miR-26a-5p@7mer-m8	ACPL2	hsa-miR-26a-5p	7mer-m8	-5.41244	-5.13441	-4.29369	-2.71007	-6.60313	-5.31605	-5.92043	-6.7411	-6.04227	-7.19488	-5.7604	-5.61514	-4.43876	-7.82491	-5.61514	-5.84174	-5.80195	-4.97545	-5.16107	-6.26491	-4.69807	-5.02631	-5.28334	-4.76625	-6.81774	-3.93957	-5.84174	-6.04227	-7.31638	-7.62227	-5.68323	-6.26491	-5.13441	-6.31589	-4.92447	-7.19488	-4.40656	-4.76625	-7.82491	-3.12528	-3.21263	-4.52515	-5.02631	-5.80195	-4.8312	-8.50363
ACPL2@hsa-miR-29b-3p@8mer	ACPL2	hsa-miR-29b-3p	8mer	-5.41244	-8.08771	-6.98945	-5.24874	-6.60313	-6.81774	-6.60313	-5.35129	-6.04227	-7.19488	-6.81774	-6.36859	-5.35129	-7.82491	-7.62227	-7.08751	-8.08771	-6.81774	-7.45558	-6.26491	-6.7411	-6.54047	-2.03274	-6.89997	-6.81774	-6.81774	-8.08771	-7.82491	-7.31638	-7.62227	-7.45558	-6.26491	-7.45558	-6.31589	-7.45558	-7.19488	-4.81065	-7.82491	-7.82491	-6.60313	-7.62227	-8.47962	-8.50595	-7.82491	-7.62227	-8.50363
ACPL2@hsa-miR-302e@7mer-m8	ACPL2	hsa-miR-302e	7mer-m8	-4.42311	-8.08771	-4.29369	-5.24874	-6.60313	-6.81774	-5.92043	-6.7411	-6.04227	-6.12762	-5.7604	-6.36859	-5.35129	-7.82491	-7.62227	-6.08407	-8.08771	-4.61785	-5.16107	-6.26491	-6.7411	-5.44524	-6.04227	-6.89997	-6.81774	-6.81774	-8.08771	-7.82491	-5.65191	-7.62227	-7.45558	-6.26491	-7.45558	-4.59924	-7.45558	-4.63987	-4.81065	-7.82491	-7.82491	-4.63987	-4.6763	-5.24874	-8.50595	-7.82491	-5.80195	-8.50363
ACPL2@hsa-miR-454-3p@7mer-m8	ACPL2	hsa-miR-454-3p	7mer-m8	-5.41244	-5.7604	-6.98945	-5.24874	-6.60313	-6.81774	-6.60313	-6.7411	-4.50849	-6.12762	-6.81774	-6.36859	-4.43876	-7.82491	-7.62227	-7.08751	-8.08771	-6.81774	-4.56202	-4.81065	-6.7411	-6.54047	-6.04227	-6.89997	-6.81774	-6.81774	-8.08771	-7.82491	-7.31638	-7.62227	-7.45558	-6.26491	-7.45558	-4.10189	-7.45558	-7.19488	-6.60313	-7.82491	-7.82491	-6.60313	-7.62227	-8.47962	-5.7604	-6.17232	-7.62227	-8.50363
ACPP@hsa-let-7d-5p@7mer-m8	ACPP	hsa-let-7d-5p	7mer-m8	-4.18775	-5.18863	-7.62227	-5.80195	-4.78963	-6.81774	-5.84174	-6.60313	-4.74024	-7.45558	-8.08771	-5.68323	-3.36899	-7.82491	-4.40656	-7.62227	-5.88149	-3.99138	-7.82491	-6.98945	-6.98945	-4.85625	-4.87996	-4.8312	-8.08771	-2.60147	-5.50715	-8.50066	-5.47442	-7.62227	-8.47356	-6.60313	-7.82491	-4.61785	-5.3803	-5.02631	-4.47352	-7.82491	-7.19488	-6.21741	-4.65852	-5.21639	-5.72304	-5.84174	-7.62227	-8.4902
ACPT@hsa-miR-199a-5p@8mer	ACPT	hsa-miR-199a-5p	8mer	-4.76625	-5.84174	-4.45657	-4.00644	-6.36859	-5.13441	-5.92043	-5.72304	-7.62227	-6.48066	-6.60313	-6.81774	-5.10866	-5.61514	-6.17232	-6.12762	-7.45558	-5.65191	-4.03377	-5.18863	-7.45558	-8.53843	-5.58079	-5.35129	-5.58079	-6.89997	-5.88149	-6.42285	-7.82491	-5.84174	-6.98945	-6.48066	-5.68323	-8.08771	-6.66999	-4.45657	-4.95209	-6.60313	-4.81065	-4.43876	-4.61785	-5.16107	-5.7604	-6.04227	-5.80195	-5.68323
ACRC@hsa-miR-653-5p@7mer-m8	ACRC	hsa-miR-653-5p	7mer-m8	-5.7604	-5.58079	-7.08751	-7.45558	-8.63074	-7.62227	-5.92043	-8.47673	-7.62227	-7.82491	-8.69789	-6.81774	-5.50715	-8.52907	-8.08771	-6.08407	-8.98611	-8.52052	-8.84559	-7.08751	-8.63531	-7.45558	-8.08771	-8.46681	-8.08771	-8.63354	-8.50567	-8.70636	-8.08771	-8.08771	-8.52388	-8.50688	-8.08771	-7.19488	-8.64154	-7.82491	-8.46938	-8.8159	-8.49378	-6.81774	-8.55613	-8.57138	-8.63282	-7.31638	-5.80195	-6.08407
ACRV1@hsa-miR-335-5p@8mer	ACRV1	hsa-miR-335-5p	8mer	-5.80195	-8.08771	-8.08771	-7.19488	-8.08771	-7.62227	-7.31638	-7.19488	-7.62227	-7.82491	-8.59736	-6.81774	-5.7604	-8.49949	-8.08771	-8.47692	-8.68692	-8.49666	-8.70744	-7.31638	-7.45558	-7.62227	-8.08771	-7.82491	-8.08771	-7.82491	-8.54612	-8.62951	-7.82491	-8.08771	-8.53929	-7.82491	-8.08771	-6.66999	-7.82491	-8.49534	-7.62227	-8.50799	-7.82491	-6.81774	-8.08771	-8.54197	-8.47082	-7.31638	-8.52223	-8.5402
ACRV1@hsa-miR-7-5p@7mer-m8	ACRV1	hsa-miR-7-5p	7mer-m8	-5.80195	-8.08771	-8.08771	-7.19488	-8.08771	-7.62227	-7.31638	-7.19488	-7.62227	-7.82491	-8.59736	-6.81774	-5.7604	-8.49949	-8.08771	-8.47692	-8.68692	-8.49666	-8.70744	-7.31638	-7.45558	-7.62227	-8.08771	-7.82491	-8.08771	-7.82491	-8.54612	-8.62951	-7.82491	-8.08771	-8.53929	-7.82491	-8.08771	-6.66999	-7.82491	-8.49534	-7.62227	-8.50799	-7.82491	-6.81774	-8.08771	-8.54197	-8.47082	-7.31638	-8.52223	-8.5402
ACSBG1@hsa-miR-129-5p@7mer-1a	ACSBG1	hsa-miR-129-5p	7mer-1a	2.95229	-4.50849	-2.47138	-0.532025	-0.296657	-1.44164	-4.99991	-2.9026	-1.55245	-5.44524	-6.81774	-5.41244	-2.9205	-2.64608	-4.00644	-4.85625	-4.49126	-1.23675	-2.24209	-3.68826	-2.47678	-4.1177	-4.54526	-3.93957	-1.15741	-1.96554	-5.3803	-5.35129	-4.76625	-4.99991	-5.72304	-0.318899	-3.73467	-4.32542	-4.43876	-2.84157	-3.2405	-4.71664	-2.71943	-3.02589	-2.58709	-3.8885	-2.97341	-1.05349	-2.669	-1.42034
ACSBG1@hsa-miR-16-5p@7mer-m8	ACSBG1	hsa-miR-16-5p	7mer-m8	-5.84174	-6.17232	-6.36859	-5.0531	-6.21741	-6.26491	-7.31638	-6.17232	-6.42285	-6.89997	-6.81774	-6.81774	-6.36859	-6.89997	-6.04227	-7.19488	-6.7411	-6.98945	-6.60313	-6.48066	-6.54047	-7.45558	-6.36859	-6.66999	-7.31638	-5.99969	-7.62227	-7.08751	-6.89997	-7.08751	-7.82491	-6.21741	-7.19488	-6.26491	-6.26491	-6.89997	-6.21741	-6.60313	-6.42285	-5.54485	-6.17232	-6.21741	-6.42285	-6.81774	-6.81774	-7.08751
ACSBG1@hsa-miR-186-5p@8mer	ACSBG1	hsa-miR-186-5p	8mer	-1.57221	-5.72304	-2.71579	-2.9026	-4.04882	-4.69807	-7.31638	-3.95369	-6.42285	-5.16107	-5.10866	-5.16107	-4.34105	-5.02631	-3.43911	-6.08407	-5.54485	-4.23322	-4.76625	-3.68826	-3.96626	-5.13441	-5.0531	-3.39517	-5.28334	-2.86101	-5.68323	-5.99969	-5.31605	-5.7604	-7.82491	-4.81065	-5.02631	-4.04882	-6.26491	-4.26294	-3.8385	-6.60313	-3.95369	-3.36899	-3.18325	-4.21579	-4.6763	-5.28334	-3.60306	-5.02631
ACSBG1@hsa-miR-19a-3p@8mer	ACSBG1	hsa-miR-19a-3p	8mer	-1.42034	-5.13441	-3.46683	-2.70379	-2.82202	-6.26491	-5.47442	-3.67705	-4.63987	-6.89997	-6.81774	-5.65191	-4.34105	-6.89997	-5.16107	-7.19488	-5.54485	-3.21928	-3.21263	-4.8312	-3.96626	-4.8312	-6.36859	-6.66999	-5.0531	-2.40575	-5.68323	-7.08751	-5.31605	-5.7604	-5.84174	-4.99991	-4.6763	-6.26491	-5.0531	-3.25562	-3.93957	-5.3803	-4.47352	-4.01964	-3.38674	-4.6763	-4.40656	-5.44524	-3.28084	-7.08751
ACSBG1@hsa-miR-24-3p@8mer	ACSBG1	hsa-miR-24-3p	8mer	-2.37806	-5.3803	-2.86481	-5.0531	-4.74024	-5.21639	-5.84174	-4.18775	-6.42285	-5.44524	-5.47442	-5.41244	-2.9205	-5.02631	-5.54485	-7.19488	-5.88149	-5.58079	-6.60313	-3.68826	-4.65852	-4.61785	-4.85625	-5.24874	-5.28334	-3.75824	-5.47442	-5.99969	-5.61514	-5.58079	-5.84174	-4.81065	-5.41244	-4.97545	-4.43876	-5.02631	-4.38915	-6.60313	-4.47352	-4.01964	-3.93957	-4.6763	-5.13441	-5.61514	-4.15909	-5.31605
ACSBG1@hsa-miR-27a-3p@7mer-1a	ACSBG1	hsa-miR-27a-3p	7mer-1a	2.05619	-0.455365	-0.478462	-1.29334	0.014558	-1.03107	-1.01188	-0.00770376	-0.8003	-0.262208	-0.729654	-1.75328	-0.524235	-0.116961	-0.603159	-0.914834	-0.726044	-0.599287	-0.628318	-0.600936	0.126264	-0.434581	-1.61521	-0.0785798	-1.10808	0.810755	-0.989978	-1.5131	-0.811242	-0.800595	-1.50789	-0.845603	-0.285328	-0.683676	-0.0543346	0.0989626	-1.10222	-0.361136	-0.111963	0.0978475	-0.510106	-0.534062	-0.154075	-0.410004	0.444985	-0.887385
ACSBG1@hsa-miR-302b-3p@7mer-m8	ACSBG1	hsa-miR-302b-3p	7mer-m8	-2.94872	-5.3803	-6.36859	-5.0531	-6.21741	-6.26491	-5.47442	-6.17232	-4.63987	-6.89997	-6.81774	-6.81774	-6.36859	-5.35129	-4.74024	-7.19488	-6.7411	-6.98945	-4.76625	-6.48066	-6.54047	-7.45558	-6.36859	-6.66999	-7.31638	-5.99969	-5.68323	-5.84174	-5.61514	-5.7604	-7.82491	-6.21741	-7.19488	-4.97545	-6.26491	-6.89997	-6.21741	-6.60313	-5.10866	-5.54485	-6.17232	-4.42311	-5.72304	-6.81774	-6.81774	-7.08751
ACSBG1@hsa-miR-30a-5p@7mer-1a	ACSBG1	hsa-miR-30a-5p	7mer-1a	-5.84174	-6.17232	-6.36859	-5.0531	-6.21741	-6.26491	-7.31638	-6.17232	-6.42285	-6.89997	-6.81774	-6.81774	-6.36859	-6.89997	-6.04227	-7.19488	-6.7411	-6.98945	-6.60313	-6.48066	-6.54047	-7.45558	-6.36859	-6.66999	-7.31638	-5.99969	-7.62227	-7.08751	-6.89997	-7.08751	-7.82491	-6.21741	-7.19488	-6.26491	-6.26491	-6.89997	-6.21741	-6.60313	-6.42285	-5.54485	-6.17232	-6.21741	-6.42285	-6.81774	-6.81774	-7.08751
ACSBG1@hsa-miR-382-3p@7mer-1a	ACSBG1	hsa-miR-382-3p	7mer-1a	-0.756411	-3.76967	-2.1496	-2.9026	-3.18325	-3.15714	-5.47442	-3.06499	-3.41282	-4.65852	-5.35129	-5.16107	-3.36899	-4.65852	-4.18775	-4.23322	-3.43911	-4.63987	-2.74823	-2.34153	-2.66338	-5.13441	-5.35129	-2.78508	-4.15909	-2.10144	-5.24874	-5.99969	-4.76625	-5.58079	-5.58079	-3.52229	-4.85625	-3.63461	-5.0531	-3.90269	-3.93957	-4.71664	-2.15059	-2.72647	-3.05276	-5.16107	-4.97545	-5.10866	-3.87415	-4.97545
ACSBG1@hsa-miR-520f-3p@7mer-m8	ACSBG1	hsa-miR-520f-3p	7mer-m8	-3.07708	-6.17232	-6.36859	-5.0531	-6.21741	-6.26491	-7.31638	-6.17232	-6.42285	-6.89997	-6.81774	-6.81774	-6.36859	-5.58079	-5.16107	-6.08407	-6.7411	-6.98945	-6.60313	-6.48066	-6.54047	-7.45558	-6.36859	-6.66999	-7.31638	-5.99969	-7.62227	-7.08751	-5.61514	-7.08751	-6.17232	-6.21741	-7.19488	-4.97545	-6.26491	-6.89997	-6.21741	-6.60313	-5.10866	-5.54485	-6.17232	-5.16107	-6.42285	-6.81774	-6.81774	-7.08751
[truncated: 110,678 more rows]
[truncated: 66 more columns]
