# Supplementary material for: Frequency of MicroRNA Response Elements Identifies Pathologically Relevant Signaling Pathways in Triple-Negative Breast Cancer
Source: iScience. 2020 Jun 6;23(6):101249. doi: 10.1016/j.isci.2020.101249 (PMC7322352; doi:10.1016/j.isci.2020.101249)
Supplement: Data S3. CQN (Conditional Quantile Normalization) Values for 111,521 MREs for TCGA ErbB2 Overexpressed–HER2 Positive (HER2+) Tumor and Matched Normal-Adjacent Samples, Related to Figure 1 [file mmc4.xlsx]

## Sheet: Sheet1
Data S3: CQN (conditional quantile normalization) values for 111,521 MREs for TCGA ErbB2 overexpressed–HER2 positive (HER2+) tumor and matched normal-adjacent samples. Related to Figure 1.
				HER2+_Tumor																				HER2+_Normal-Adjacent
MRE	GeneName	microRNA	Seed_Type	TCGA.AC.A23H.01A.11R.A157.07.HER2_Tumor	TCGA.AC.A2FB.01A.11R.A17B.07.HER2_Tumor	TCGA.BH.A0B7.01A.12R.A115.07.HER2_Tumor	TCGA.BH.A0BQ.01A.21R.A115.07.HER2_Tumor	TCGA.BH.A0C0.01A.21R.A056.07.HER2_Tumor	TCGA.BH.A18M.01A.11R.A12D.07.HER2_Tumor	TCGA.BH.A18P.01A.11R.A12D.07.HER2_Tumor	TCGA.BH.A18R.01A.11R.A12D.07.HER2_Tumor	TCGA.BH.A18U.01A.21R.A12D.07.HER2_Tumor	TCGA.BH.A1EN.01A.11R.A13Q.07.HER2_Tumor	TCGA.BH.A1EV.01A.11R.A137.07.HER2_Tumor	TCGA.BH.A1F2.01A.31R.A13Q.07.HER2_Tumor	TCGA.BH.A1F8.01A.11R.A13Q.07.HER2_Tumor	TCGA.E2.A1LB.01A.11R.A144.07.HER2_Tumor	TCGA.E9.A1N4.01A.11R.A14M.07.HER2_Tumor	TCGA.E9.A1N5.01A.11R.A14D.07.HER2_Tumor	TCGA.E9.A1N6.01A.11R.A144.07.HER2_Tumor	TCGA.E9.A1N9.01A.11R.A14D.07.HER2_Tumor	TCGA.E9.A1NA.01A.11R.A144.07.HER2_Tumor	TCGA.E9.A1ND.01A.11R.A144.07.HER2_Tumor	TCGA.AC.A23H.11A.12R.A157.07.HER2_Normal	TCGA.AC.A2FB.11A.13R.A17B.07.HER2_Normal	TCGA.BH.A0B7.11A.34R.A115.07.HER2_Normal	TCGA.BH.A0BQ.11A.33R.A115.07.HER2_Normal	TCGA.BH.A0C0.11A.21R.A089.07.HER2_Normal	TCGA.BH.A18M.11A.33R.A12D.07.HER2_Normal	TCGA.BH.A18P.11A.43R.A12D.07.HER2_Normal	TCGA.BH.A18R.11A.42R.A12D.07.HER2_Normal	TCGA.BH.A18U.11A.23R.A12D.07.HER2_Normal	TCGA.BH.A1EN.11A.23R.A13Q.07.HER2_Normal	TCGA.BH.A1EV.11A.24R.A137.07.HER2_Normal	TCGA.BH.A1F2.11A.32R.A13Q.07.HER2_Normal	TCGA.BH.A1F8.11B.21R.A13Q.07.HER2_Normal	TCGA.E2.A1LB.11A.22R.A144.07.HER2_Normal	TCGA.E9.A1N4.11A.33R.A14M.07.HER2_Normal	TCGA.E9.A1N5.11A.41R.A14D.07.HER2_Normal	TCGA.E9.A1N6.11A.32R.A144.07.HER2_Normal	TCGA.E9.A1N9.11A.71R.A14D.07.HER2_Normal	TCGA.E9.A1NA.11A.33R.A144.07.HER2_Normal	TCGA.E9.A1ND.11A.43R.A144.07.HER2_Normal
A1BG@hsa-miR-23a-3p@8mer	A1BG	hsa-miR-23a-3p	8mer	-7.70145	-9.1742	-9.15862	-9.2478	-8.00423	-8.72574	-9.16609	-7.70145	-9.23526	-9.20767	-9.18064	-6.0333	-5.70412	-9.20505	-6.73319	-9.17987	-8.42544	-7.00887	-8.72574	-8.72574	-6.50259	-9.19505	-7.84225	-8.72574	-9.14744	-8.72574	-8.19331	-8.42544	-9.21697	-9.2726	-6.20416	-9.16335	-8.00423	-9.30782	-6.50259	-8.72574	-9.23387	-9.16129	-9.27144	-8.72574
A1CF@hsa-let-7d-5p@8mer	A1CF	hsa-let-7d-5p	8mer	-4.00368	-5.98611	-6.0333	-5.25104	-4.56272	-6.11934	-5.35277	-6.20416	-5.48989	-4.96797	-5.02207	-6.39737	-6.93532	-4.36408	-6.73319	-5.7466	-5.55855	-5.48989	-4.78001	-4.27964	-6.39737	-5.86105	-6.24835	-5.4564	-6.67092	-6.16144	-5.94643	-6.2994	-5.94643	-6.79655	-6.79655	-6.34822	-6.24835	-5.70412	-6.50259	-6.34822	-6.2994	-5.94643	-6.20416	-5.25104
A1CF@hsa-miR-143-3p@8mer	A1CF	hsa-miR-143-3p	8mer	-4.00368	-5.98611	-6.0333	-5.25104	-4.56272	-6.11934	-5.35277	-6.20416	-5.48989	-4.96797	-5.02207	-6.39737	-6.93532	-4.36408	-6.73319	-5.7466	-5.55855	-5.48989	-4.78001	-4.27964	-6.39737	-5.86105	-6.24835	-5.4564	-6.67092	-6.16144	-5.94643	-6.2994	-5.94643	-6.79655	-6.79655	-6.34822	-6.24835	-5.70412	-6.50259	-6.34822	-6.2994	-5.94643	-6.20416	-5.25104
A1CF@hsa-miR-153-3p@8mer	A1CF	hsa-miR-153-3p	8mer	-4.00368	-5.98611	-6.0333	-5.25104	-4.56272	-6.11934	-5.35277	-6.20416	-5.48989	-4.96797	-5.02207	-6.39737	-6.93532	-4.36408	-6.73319	-5.7466	-5.55855	-5.48989	-4.78001	-4.27964	-6.39737	-5.86105	-6.24835	-5.4564	-6.67092	-6.16144	-5.94643	-6.2994	-5.94643	-6.79655	-6.79655	-6.34822	-6.24835	-5.70412	-6.50259	-6.34822	-6.2994	-5.94643	-6.20416	-5.25104
A1CF@hsa-miR-200b-3p@8mer	A1CF	hsa-miR-200b-3p	8mer	-4.00368	-5.98611	-6.0333	-5.25104	-4.56272	-6.11934	-5.35277	-6.20416	-5.48989	-4.96797	-5.02207	-6.39737	-6.93532	-4.36408	-6.73319	-5.7466	-5.55855	-5.48989	-4.78001	-4.27964	-6.39737	-5.86105	-6.24835	-5.4564	-6.67092	-6.16144	-5.94643	-6.2994	-5.94643	-6.79655	-6.79655	-6.34822	-6.24835	-5.70412	-6.50259	-6.34822	-6.2994	-5.94643	-6.20416	-5.25104
A1CF@hsa-miR-26a-5p@8mer	A1CF	hsa-miR-26a-5p	8mer	-4.00368	-5.98611	-6.0333	-5.25104	-4.56272	-6.11934	-5.35277	-6.20416	-5.48989	-4.96797	-5.02207	-6.39737	-6.93532	-4.36408	-6.73319	-5.7466	-5.55855	-5.48989	-4.78001	-4.27964	-6.39737	-5.86105	-6.24835	-5.4564	-6.67092	-6.16144	-5.94643	-6.2994	-5.94643	-6.79655	-6.79655	-6.34822	-6.24835	-5.70412	-6.50259	-6.34822	-6.2994	-5.94643	-6.20416	-5.25104
A1CF@hsa-miR-27a-3p@8mer	A1CF	hsa-miR-27a-3p	8mer	-4.00368	-5.98611	-6.0333	-5.25104	-4.56272	-6.11934	-5.35277	-6.20416	-5.48989	-4.96797	-5.02207	-6.39737	-6.93532	-4.36408	-6.73319	-5.7466	-5.55855	-5.48989	-4.78001	-4.27964	-5.70412	-5.86105	-6.24835	-5.4564	-6.67092	-6.16144	-5.94643	-6.2994	-5.94643	-6.79655	-6.79655	-6.34822	-6.24835	-5.70412	-6.50259	-6.34822	-6.2994	-5.94643	-6.20416	-5.25104
A1CF@hsa-miR-302c-3p.2@7mer-m8	A1CF	hsa-miR-302c-3p.2	7mer-m8	-4.00368	-5.98611	-6.0333	-5.25104	-4.56272	-6.11934	-5.35277	-6.20416	-5.48989	-4.96797	-3.82617	-6.39737	-6.93532	-4.36408	-6.73319	-5.7466	-5.55855	-5.48989	-4.78001	-4.27964	-6.39737	-5.86105	-6.24835	-5.4564	-6.67092	-6.16144	-5.94643	-6.2994	-5.94643	-6.79655	-6.79655	-6.34822	-6.24835	-5.70412	-6.50259	-6.34822	-6.2994	-5.94643	-6.20416	-5.25104
A1CF@hsa-miR-30b-5p@8mer	A1CF	hsa-miR-30b-5p	8mer	-4.00368	-5.98611	-6.0333	-5.25104	-4.56272	-6.11934	-5.35277	-6.20416	-5.48989	-4.96797	-4.4275	-6.39737	-6.93532	-4.36408	-6.73319	-5.7466	-5.55855	-5.48989	-4.78001	-4.27964	-6.39737	-5.86105	-6.24835	-5.4564	-6.67092	-6.16144	-5.94643	-6.2994	-5.94643	-6.79655	-6.79655	-6.34822	-6.24835	-5.70412	-6.50259	-6.34822	-6.2994	-5.94643	-6.20416	-5.25104
A1CF@hsa-miR-495-3p@7mer-1a	A1CF	hsa-miR-495-3p	7mer-1a	-4.00368	-5.98611	-6.0333	-5.25104	-4.56272	-6.11934	-5.35277	-6.20416	-5.48989	-4.96797	-5.02207	-6.39737	-6.93532	-4.36408	-6.73319	-5.7466	-5.55855	-5.48989	-4.78001	-4.27964	-6.39737	-5.86105	-6.24835	-5.4564	-6.67092	-6.16144	-5.94643	-6.2994	-5.94643	-6.79655	-6.79655	-6.34822	-6.24835	-5.70412	-6.50259	-6.34822	-6.2994	-5.94643	-6.20416	-5.25104
A1CF@hsa-miR-497-5p@8mer	A1CF	hsa-miR-497-5p	8mer	-4.00368	-5.98611	-6.0333	-5.25104	-4.56272	-6.11934	-5.35277	-6.20416	-5.48989	-4.96797	-5.02207	-6.39737	-6.93532	-4.36408	-6.73319	-5.7466	-5.55855	-5.48989	-4.78001	-4.27964	-6.39737	-5.86105	-6.24835	-5.4564	-6.67092	-6.16144	-5.94643	-6.2994	-5.94643	-6.79655	-6.79655	-6.34822	-6.24835	-5.70412	-6.50259	-6.34822	-6.2994	-5.94643	-6.20416	-5.25104
A1CF@hsa-miR-520e@8mer	A1CF	hsa-miR-520e	8mer	-4.00368	-5.98611	-6.0333	-5.25104	-4.56272	-6.11934	-5.35277	-6.20416	-5.48989	-4.96797	-5.02207	-6.39737	-6.93532	-4.36408	-6.73319	-5.7466	-5.55855	-5.48989	-4.78001	-4.27964	-6.39737	-5.86105	-6.24835	-5.4564	-6.67092	-6.16144	-5.94643	-6.2994	-5.94643	-6.79655	-6.79655	-6.34822	-6.24835	-5.70412	-6.50259	-6.34822	-6.2994	-5.94643	-6.20416	-5.25104
A1CF@hsa-miR-655-3p@7mer-1a	A1CF	hsa-miR-655-3p	7mer-1a	-4.00368	-5.98611	-6.0333	-5.25104	-4.56272	-6.11934	-5.35277	-6.20416	-5.48989	-4.96797	-5.02207	-6.39737	-6.93532	-4.36408	-6.73319	-5.7466	-5.55855	-5.48989	-4.78001	-4.27964	-6.39737	-5.86105	-6.24835	-5.4564	-6.67092	-6.16144	-5.94643	-6.2994	-5.94643	-6.79655	-6.79655	-6.34822	-6.24835	-5.70412	-6.50259	-6.34822	-6.2994	-5.94643	-6.20416	-5.25104
A1CF@hsa-miR-758-3p@8mer	A1CF	hsa-miR-758-3p	8mer	-4.00368	-5.98611	-6.0333	-5.25104	-4.56272	-6.11934	-5.35277	-6.20416	-5.48989	-4.96797	-5.02207	-6.39737	-6.93532	-4.36408	-6.73319	-5.7466	-5.55855	-5.48989	-4.78001	-4.27964	-6.39737	-5.86105	-6.24835	-5.4564	-6.67092	-6.16144	-5.94643	-6.2994	-5.94643	-6.79655	-6.79655	-6.34822	-6.24835	-5.70412	-6.50259	-6.34822	-6.2994	-5.94643	-6.20416	-5.25104
A1CF@hsa-miR-7-5p@7mer-1a	A1CF	hsa-miR-7-5p	7mer-1a	-4.00368	-5.98611	-6.0333	-5.25104	-4.56272	-6.11934	-5.35277	-6.20416	-5.48989	-4.00368	-5.02207	-6.39737	-6.93532	-4.36408	-6.73319	-5.7466	-5.55855	-5.48989	-4.78001	-4.27964	-6.39737	-5.86105	-6.24835	-5.4564	-6.67092	-6.16144	-5.4564	-6.2994	-5.94643	-6.79655	-6.79655	-5.94643	-6.24835	-5.70412	-6.50259	-6.34822	-6.2994	-5.94643	-6.20416	-5.25104
A1CF@hsa-miR-9-5p@7mer-m8	A1CF	hsa-miR-9-5p	7mer-m8	-4.00368	-5.98611	-5.5938	-5.25104	-4.56272	-6.11934	-5.35277	-5.4564	-5.48989	-4.96797	-5.02207	-6.39737	-6.93532	-4.36408	-6.73319	-5.7466	-5.55855	-5.48989	-4.78001	-4.27964	-6.39737	-5.86105	-6.24835	-5.4564	-6.67092	-6.16144	-5.94643	-6.2994	-5.94643	-6.79655	-6.79655	-6.34822	-6.24835	-5.70412	-6.50259	-6.34822	-6.2994	-5.94643	-6.20416	-5.25104
A4GNT@hsa-miR-16-5p@7mer-m8	A4GNT	hsa-miR-16-5p	7mer-m8	-8.72574	-8.00423	-9.23449	-9.19774	-8.19331	-8.72574	-6.61219	-9.19075	-9.62603	-8.42544	-8.42544	-8.42544	-8.42544	-9.38715	-7.35519	-8.00423	-8.42544	-9.14745	-7.45923	-8.00423	-9.26815	-9.28491	-6.61219	-9.23583	-7.1711	-6.45071	-6.79655	-7.45923	-7.25932	-8.00423	-6.55635	-6.45071	-9.15217	-7.00887	-7.00887	-7.25932	-7.70145	-9.16715	-7.25932	-8.00423
A4GNT@hsa-miR-22-3p@8mer	A4GNT	hsa-miR-22-3p	8mer	-8.72574	-8.00423	-9.23449	-9.19774	-8.19331	-8.72574	-6.61219	-9.19075	-9.62603	-8.42544	-8.42544	-8.42544	-8.42544	-9.38715	-7.35519	-8.00423	-8.42544	-9.14745	-7.45923	-8.00423	-9.26815	-9.28491	-6.61219	-9.23583	-7.1711	-6.45071	-6.79655	-7.45923	-7.25932	-8.00423	-6.55635	-6.45071	-9.15217	-7.00887	-7.00887	-7.25932	-7.70145	-9.16715	-7.25932	-8.00423
A4GNT@hsa-miR-424-5p@7mer-m8	A4GNT	hsa-miR-424-5p	7mer-m8	-8.72574	-8.00423	-9.23449	-9.19774	-8.19331	-8.72574	-6.61219	-9.19075	-9.62603	-8.42544	-8.42544	-8.42544	-8.42544	-9.38715	-7.35519	-8.00423	-8.42544	-9.14745	-7.45923	-8.00423	-9.26815	-9.28491	-6.61219	-9.23583	-7.1711	-6.45071	-6.79655	-7.45923	-7.25932	-8.00423	-6.55635	-6.45071	-9.15217	-7.00887	-7.00887	-7.25932	-7.70145	-9.16715	-7.25932	-8.00423
AACS@hsa-miR-137@7mer-1a	AACS	hsa-miR-137	7mer-1a	-8.72574	-9.20252	-6.0333	-9.26947	-4.1087	-9.19191	-5.32188	-8.00423	-5.4564	-9.26395	-9.23953	-5.38854	-5.98611	-9.31295	-7.25932	-9.17073	-8.72574	-7.84225	-8.72574	-8.72574	-6.73319	-9.23244	-5.52155	-5.32188	-6.34822	-8.72574	-7.45923	-8.19331	-9.1717	-9.23749	-6.24835	-8.42544	-5.98611	-5.42625	-5.66979	-8.19331	-9.2176	-9.15308	-9.20962	-8.42544
AADACL3@hsa-miR-873-5p.2@8mer	AADACL3	hsa-miR-873-5p.2	8mer	-6.34822	-9.15142	-8.19331	-7.84225	-7.25932	-8.72574	-7.57355	-6.79655	-7.08742	-6.50259	-7.57355	-6.11934	-6.24835	-6.79655	-7.25932	-7.57355	-7.57355	-6.39737	-6.45071	-7.1711	-6.73319	-8.00423	-7.70145	-8.42544	-8.42544	-7.45923	-6.24835	-7.45923	-8.42544	-8.19331	-6.34822	-7.70145	-7.00887	-9.14942	-6.50259	-8.19331	-8.42544	-7.45923	-8.19331	-7.08742
AAED1@hsa-miR-204-5p@8mer	AAED1	hsa-miR-204-5p	8mer	-2.90654	-5.42625	-5.55855	-7.57355	-6.39737	-7.08742	-6.55635	-4.99327	-9.1773	-5.42625	-4.70379	-4.2245	-3.60123	-4.26166	-4.27964	-7.08742	-5.25104	-5.1889	-3.57323	-3.39422	-4.99327	-5.52155	-5.156	-9.1683	-5.7466	-5.38854	-4.58454	-5.7466	-5.0826	-6.16144	-4.94146	-5.42625	-5.82058	-5.52155	-5.94643	-6.20416	-6.16144	-5.86105	-5.52155	-5.27955
AAED1@hsa-miR-330-3p@8mer	AAED1	hsa-miR-330-3p	8mer	-5.7466	-8.00423	-8.00423	-7.57355	-6.39737	-5.7466	-6.55635	-7.45923	-9.1773	-5.42625	-6.0333	-7.57355	-5.48989	-7.00887	-7.1711	-7.08742	-6.45071	-7.84225	-5.78406	-6.11934	-5.86105	-5.78406	-9.1536	-9.1683	-7.35519	-7.25932	-5.42625	-5.7466	-8.42544	-6.61219	-5.52155	-5.98611	-5.98611	-7.00887	-7.70145	-7.70145	-7.70145	-7.70145	-5.89881	-5.27955
AAED1@hsa-miR-483-3p.1@7mer-m8	AAED1	hsa-miR-483-3p.1	7mer-m8	-1.11329	-1.56678	-0.975804	-0.311206	-1.32035	-0.902212	-1.1359	-1.71526	-1.05892	-1.35685	-1.05117	-0.841047	-0.948632	-1.413	-0.688367	-0.922198	-0.829508	-1.27633	-0.24436	-0.558959	-0.855458	-0.542115	-0.627016	0.0144403	-0.506076	-0.277713	-0.28076	-0.342871	0.28767	-0.176774	-0.508587	-0.10146	-0.329059	-0.954714	-1.26663	-0.695481	-0.14138	-0.580993	-0.220337	-0.528594
AAGAB@hsa-miR-23a-3p@7mer-m8	AAGAB	hsa-miR-23a-3p	7mer-m8	-2.33367	-3.62684	-2.59016	-3.14888	-1.9914	-4.16489	-2.4596	-2.37259	-2.51511	-2.5346	-3.04674	-3.72397	-1.75142	-2.384	-3.37377	-2.85471	-2.53263	-3.98777	-2.6391	-2.24922	-4.63314	-4.91062	-4.70379	-4.45054	-4.00368	-6.0333	-5.66979	-5.48989	-5.0826	-5.98611	-4.94146	-5.66979	-4.78001	-4.58454	-4.88392	-4.85566	-5.86105	-4.4275	-5.42625	-5.25104
AAGAB@hsa-miR-377-3p@7mer-m8	AAGAB	hsa-miR-377-3p	7mer-m8	-3.36384	-5.1889	-5.98611	-7.45923	-3.04674	-7.1711	-4.2245	-4.91062	-5.27955	-3.60123	-4.75768	-5.0826	-3.35423	-6.79655	-5.42625	-5.0826	-4.67741	-5.1889	-3.98777	-6.11934	-9.16027	-4.99327	-8.72574	-5.32188	-7.57355	-7.25932	-5.66979	-6.0333	-8.42544	-6.61219	-5.42625	-7.84225	-5.78406	-5.52155	-5.89881	-7.70145	-6.16144	-7.57355	-5.89881	-6.93532
AAGAB@hsa-miR-449b-5p@8mer	AAGAB	hsa-miR-449b-5p	8mer	-3.14888	-5.4564	-5.32188	-7.45923	-4.14623	-7.1711	-4.2245	-4.91062	-5.27955	-3.32492	-4.75768	-5.70412	-4.83253	-3.40494	-6.16144	-5.0826	-5.25104	-5.1889	-5.78406	-6.11934	-5.11352	-5.78406	-5.35277	-9.18501	-5.89881	-7.25932	-5.66979	-6.0333	-5.4564	-6.61219	-5.4564	-5.98611	-7.70145	-7.00887	-7.08742	-7.70145	-7.70145	-5.62904	-7.70145	-6.93532
AAGAB@hsa-miR-455-5p@8mer	AAGAB	hsa-miR-455-5p	8mer	-3.36384	-4.96797	-5.32188	-5.25104	-6.39737	-5.4564	-4.67741	-4.99327	-3.37377	-2.69793	-3.81146	-5.25104	-3.5362	-3.71012	-5.42625	-5.0826	-4.67741	-5.1889	-5.78406	-3.88748	-9.16027	-5.27955	-8.72574	-9.18501	-7.57355	-7.25932	-8.00423	-8.72574	-5.4564	-8.00423	-5.78406	-5.89881	-5.52155	-5.52155	-5.89881	-6.24835	-6.16144	-7.57355	-5.89881	-6.93532
AAK1@hsa-let-7a-5p@7mer-m8	AAK1	hsa-let-7a-5p	7mer-m8	-3.14177	-5.82058	-5.32188	-5.86105	-4.36408	-5.52155	-4.85566	-5.86105	-5.4564	-3.88748	-4.51931	-5.98611	-4.83253	-3.88748	-4.65577	-6.16144	-5.52155	-7.70145	-4.85566	-3.35423	-5.70412	-7.08742	-9.22024	-5.32188	-5.98611	-5.25104	-4.24385	-5.4564	-5.35277	-5.32188	-5.4564	-5.70412	-6.34822	-5.55855	-5.98611	-8.42544	-6.61219	-4.88392	-5.42625	-4.99327
AAK1@hsa-miR-101-3p.2@7mer-1a	AAK1	hsa-miR-101-3p.2	7mer-1a	-2.12032	-2.89746	-3.25058	-4.40703	-1.87963	-2.78694	-2.13956	-2.39058	-2.33229	-1.45523	-1.57679	-3.41584	-1.73808	-2.36056	-2.41911	-2.59473	-2.50538	-2.82305	-1.90597	-2.29453	-3.8718	-4.03895	-4.65577	-3.88748	-2.60912	-3.05263	-1.66138	-3.15603	-4.58454	-2.5129	-3.475	-2.06696	-3.64052	-3.03365	-3.31543	-2.83468	-5.38854	-2.31913	-2.42553	-2.98934
AAK1@hsa-miR-106a-5p@8mer	AAK1	hsa-miR-106a-5p	8mer	-4.09216	-5.4564	-6.07864	-5.86105	-4.36408	-6.11934	-5.38854	-5.86105	-5.4564	-3.40494	-5.22205	-5.22205	-5.70412	-5.38854	-5.70412	-6.16144	-5.52155	-7.70145	-4.16489	-4.1087	-5.89881	-7.08742	-5.5938	-5.11352	-6.39737	-8.72574	-4.58454	-9.27948	-9.16246	-6.55635	-5.11352	-5.94643	-6.34822	-7.57355	-9.23221	-8.42544	-6.61219	-8.19331	-7.70145	-4.99327
AAK1@hsa-miR-10b-5p@7mer-m8	AAK1	hsa-miR-10b-5p	7mer-m8	-1.89451	-2.89746	-2.28427	-4.1087	-2.14516	-2.78694	-1.51327	-2.29339	-2.43047	-1.35304	-1.85266	-3.17937	-1.39773	-2.89342	-2.49043	-2.37403	-2.50538	-3.1256	-1.84044	-2.12113	-3.43845	-3.49889	-3.82617	-2.59684	-2.39632	-3.43845	-1.72267	-2.86736	-3.37377	-3.06474	-4.54217	-2.26194	-4.45054	-2.93891	-3.31543	-3.72397	-3.37377	-2.2699	-2.60405	-4.99327
AAK1@hsa-miR-124-3p.1@8mer	AAK1	hsa-miR-124-3p.1	8mer	-3.49889	-5.82058	-6.07864	-5.86105	-4.36408	-6.11934	-5.38854	-5.35277	-5.4564	-4.75768	-5.22205	-5.98611	-5.70412	-5.38854	-5.70412	-6.16144	-4.70379	-7.70145	-4.85566	-4.1087	-9.32463	-7.08742	-9.22024	-9.36213	-9.29404	-6.0333	-8.19331	-9.27948	-5.78406	-7.45923	-5.5938	-5.98611	-6.34822	-7.57355	-5.98611	-8.42544	-6.61219	-8.19331	-7.70145	-5.62904
AAK1@hsa-miR-124-3p.2@8mer	AAK1	hsa-miR-124-3p.2	8mer	-4.09216	-8.00423	-6.07864	-5.86105	-4.36408	-6.11934	-5.38854	-5.86105	-4.40703	-4.75768	-5.22205	-5.98611	-5.70412	-5.38854	-6.2994	-6.16144	-5.52155	-7.70145	-4.16489	-4.1087	-9.32463	-7.08742	-9.22024	-9.36213	-6.39737	-8.72574	-8.19331	-9.27948	-9.16246	-7.45923	-9.27016	-9.14913	-6.34822	-7.57355	-5.98611	-8.42544	-6.61219	-8.19331	-7.70145	-5.62904
AAK1@hsa-miR-130a-3p@7mer-m8	AAK1	hsa-miR-130a-3p	7mer-m8	-4.09216	-5.4564	-6.07864	-5.86105	-3.5103	-6.11934	-4.85566	-5.86105	-5.4564	-3.88748	-5.22205	-3.93683	-4.83253	-5.38854	-5.70412	-5.156	-5.52155	-7.70145	-4.85566	-4.1087	-4.96797	-5.4564	-5.156	-5.11352	-4.88392	-5.66979	-2.72122	-4.51931	-5.5938	-4.70379	-4.63314	-4.14623	-4.94146	-7.57355	-5.98611	-6.2994	-5.78406	-5.25104	-4.34399	-4.63314
AAK1@hsa-miR-133a-3p.2@7mer-1a	AAK1	hsa-miR-133a-3p.2	7mer-1a	-2.95276	-5.1889	-5.1889	-4.40703	-3.07088	-5.55855	-4.85566	-4.83253	-5.4564	-3.14177	-3.2178	-4.47618	-3.60123	-5.38854	-3.7964	-5.156	-5.52155	-4.73168	-3.6678	-4.1087	-5.70412	-5.156	-5.35277	-9.36213	-5.52155	-6.0333	-5.0826	-5.52155	-9.16246	-6.20416	-4.94146	-5.1889	-5.82058	-5.55855	-4.70379	-5.70412	-5.78406	-4.47618	-5.25104	-4.63314
AAK1@hsa-miR-136-5p@7mer-m8	AAK1	hsa-miR-136-5p	7mer-m8	-3.49889	-8.00423	-6.07864	-5.86105	-4.36408	-6.11934	-4.85566	-5.86105	-5.4564	-4.75768	-5.22205	-5.22205	-3.97115	-5.38854	-6.2994	-6.16144	-5.52155	-7.70145	-4.85566	-4.1087	-5.89881	-7.08742	-5.5938	-9.36213	-5.98611	-6.0333	-5.66979	-5.5938	-9.16246	-7.45923	-5.5938	-5.70412	-6.34822	-7.57355	-5.98611	-6.2994	-6.61219	-5.86105	-7.70145	-5.62904
AAK1@hsa-miR-139-5p@8mer	AAK1	hsa-miR-139-5p	8mer	-4.09216	-5.82058	-6.07864	-4.96797	-4.36408	-6.11934	-5.38854	-5.86105	-5.4564	-4.75768	-5.22205	-5.98611	-4.83253	-5.38854	-5.70412	-6.16144	-5.52155	-7.70145	-4.16489	-4.1087	-5.89881	-5.4564	-9.22024	-9.36213	-9.29404	-8.72574	-5.66979	-5.7466	-9.16246	-6.55635	-5.5938	-5.98611	-6.34822	-5.55855	-5.98611	-8.42544	-6.61219	-8.19331	-7.70145	-5.62904
AAK1@hsa-miR-143-3p@7mer-m8	AAK1	hsa-miR-143-3p	7mer-m8	-1.64689	-2.47253	-2.68399	-3.91868	-1.87963	-3.73795	-1.63037	-2.64916	-2.50139	-1.62137	-1.64476	-3.17937	-1.56797	-2.22867	-2.56334	-3.2178	-2.4066	-2.82305	-2.65156	-2.51099	-4.12767	-4.03895	-4.29869	-2.59684	-3.33453	-3.76741	-1.96146	-2.64146	-3.82617	-3.03365	-4.20642	-2.34953	-4.27964	-3.91868	-3.25058	-3.72397	-4.2245	-3.07683	-3.43845	-2.76854
AAK1@hsa-miR-146a-5p@8mer	AAK1	hsa-miR-146a-5p	8mer	-4.09216	-5.4564	-5.32188	-4.96797	-3.5103	-5.52155	-2.82676	-5.86105	-5.4564	-2.80821	-3.62684	-4.99327	-4.38529	-3.88748	-4.38529	-4.73168	-4.03895	-5.1889	-3.6678	-4.1087	-5.0826	-5.4564	-5.35277	-4.78001	-5.98611	-5.48989	-8.19331	-4.91062	-5.78406	-5.32188	-5.11352	-4.78001	-6.34822	-5.05433	-4.88392	-8.42544	-5.48989	-5.25104	-4.99327	-4.63314
AAK1@hsa-miR-149-5p@7mer-1a	AAK1	hsa-miR-149-5p	7mer-1a	-4.09216	-8.00423	-5.32188	-5.86105	-4.36408	-5.52155	-3.2597	-5.35277	-5.4564	-3.88748	-5.22205	-5.98611	-5.70412	-5.38854	-6.2994	-6.16144	-5.52155	-7.70145	-4.85566	-4.1087	-9.32463	-7.08742	-9.22024	-9.36213	-9.29404	-6.0333	-5.66979	-9.27948	-9.16246	-7.45923	-9.27016	-9.14913	-6.34822	-7.57355	-9.23221	-8.42544	-6.61219	-8.19331	-5.48989	-5.62904
AAK1@hsa-miR-149-5p@7mer-m8	AAK1	hsa-miR-149-5p	7mer-m8	-3.49889	-5.82058	-6.07864	-5.86105	-4.36408	-5.52155	-4.85566	-5.86105	-5.4564	-4.75768	-4.51931	-5.98611	-5.70412	-3.88748	-6.2994	-6.16144	-4.70379	-7.70145	-4.85566	-4.1087	-9.32463	-5.70412	-9.22024	-9.36213	-9.29404	-6.0333	-5.66979	-9.27948	-9.16246	-7.45923	-5.98611	-5.98611	-6.34822	-7.57355	-9.23221	-8.42544	-6.61219	-8.19331	-7.70145	-5.62904
AAK1@hsa-miR-149-5p@8mer	AAK1	hsa-miR-149-5p	8mer	-2.7523	-5.4564	-5.5938	-5.86105	-3.07088	-5.42625	-3.52456	-5.35277	-5.4564	-3.88748	-3.33453	-5.98611	-3.97115	-3.10405	-6.2994	-6.16144	-4.70379	-5.1889	-3.6678	-4.1087	-5.89881	-5.4564	-5.35277	-9.36213	-5.42625	-5.86105	-5.0826	-6.0333	-5.78406	-6.20416	-5.32188	-5.35277	-5.82058	-7.57355	-5.7466	-8.42544	-5.98611	-5.86105	-5.48989	-5.62904
AAK1@hsa-miR-153-3p@8mer	AAK1	hsa-miR-153-3p	8mer	-4.09216	-8.00423	-6.07864	-5.86105	-4.36408	-6.11934	-5.38854	-5.86105	-5.4564	-3.88748	-5.22205	-5.98611	-5.70412	-5.38854	-6.2994	-6.16144	-5.52155	-7.70145	-4.16489	-4.1087	-9.32463	-7.08742	-9.22024	-9.36213	-9.29404	-8.72574	-8.19331	-9.27948	-9.16246	-7.45923	-9.27016	-9.14913	-6.34822	-7.57355	-9.23221	-8.42544	-6.61219	-8.19331	-5.89881	-5.62904
AAK1@hsa-miR-155-5p@7mer-m8	AAK1	hsa-miR-155-5p	7mer-m8	-4.09216	-8.00423	-6.07864	-5.86105	-4.36408	-5.55855	-5.38854	-5.86105	-5.4564	-4.75768	-4.51931	-5.98611	-5.70412	-5.38854	-6.2994	-6.16144	-4.70379	-7.70145	-4.85566	-4.1087	-5.89881	-7.08742	-9.22024	-9.36213	-9.29404	-8.72574	-8.19331	-9.27948	-9.16246	-7.45923	-9.27016	-9.14913	-6.34822	-7.57355	-9.23221	-8.42544	-6.61219	-5.86105	-7.70145	-5.62904
AAK1@hsa-miR-17-5p@8mer	AAK1	hsa-miR-17-5p	8mer	-4.09216	-5.4564	-6.07864	-5.86105	-4.36408	-6.11934	-5.38854	-5.86105	-5.4564	-3.40494	-5.22205	-5.22205	-5.70412	-5.38854	-5.70412	-6.16144	-5.52155	-7.70145	-4.16489	-4.1087	-5.89881	-7.08742	-5.5938	-5.11352	-6.39737	-8.72574	-4.58454	-9.27948	-9.16246	-6.55635	-5.11352	-5.94643	-6.34822	-7.57355	-9.23221	-8.42544	-6.61219	-8.19331	-7.70145	-4.99327
AAK1@hsa-miR-181a-5p@7mer-1a	AAK1	hsa-miR-181a-5p	7mer-1a	-4.09216	-5.82058	-6.07864	-5.86105	-3.5103	-5.38854	-4.85566	-5.86105	-3.5362	-2.68676	-3.62684	-5.22205	-2.54047	-3.10405	-4.38529	-4.73168	-5.52155	-7.70145	-3.09086	-3.35423	-5.89881	-5.156	-5.156	-5.11352	-9.29404	-8.72574	-5.42625	-5.52155	-9.16246	-5.94643	-5.4564	-5.05433	-5.66979	-5.55855	-5.32188	-6.2994	-5.48989	-5.25104	-5.25104	-5.62904
AAK1@hsa-miR-181a-5p@7mer-m8	AAK1	hsa-miR-181a-5p	7mer-m8	-4.09216	-5.1889	-6.07864	-5.86105	-4.36408	-5.55855	-4.45054	-5.86105	-5.4564	-2.80821	-5.22205	-5.98611	-3.60123	-5.38854	-5.70412	-5.156	-4.70379	-7.70145	-3.6678	-4.1087	-5.22205	-7.08742	-9.22024	-9.36213	-6.39737	-5.7466	-3.64052	-4.85566	-9.16246	-5.32188	-5.05433	-4.78001	-5.82058	-5.55855	-5.48989	-8.42544	-5.48989	-8.19331	-4.91062	-5.62904
AAK1@hsa-miR-182-5p@8mer	AAK1	hsa-miR-182-5p	8mer	-3.49889	-5.4564	-5.5938	-5.86105	-4.36408	-6.11934	-4.85566	-5.86105	-5.4564	-3.88748	-3.97115	-5.98611	-4.38529	-5.38854	-5.70412	-5.156	-5.52155	-7.70145	-4.85566	-4.1087	-9.32463	-5.70412	-9.22024	-5.32188	-6.39737	-8.72574	-5.66979	-5.7466	-9.16246	-6.55635	-5.98611	-5.98611	-6.34822	-5.55855	-5.98611	-8.42544	-5.98611	-5.86105	-7.70145	-5.62904
AAK1@hsa-miR-183-5p.1@7mer-m8	AAK1	hsa-miR-183-5p.1	7mer-m8	-4.09216	-8.00423	-6.07864	-5.86105	-4.36408	-6.11934	-5.38854	-5.86105	-5.4564	-3.88748	-5.22205	-5.98611	-4.83253	-5.38854	-6.2994	-6.16144	-5.52155	-7.70145	-4.85566	-4.1087	-9.32463	-7.08742	-9.22024	-5.27955	-6.39737	-8.72574	-8.19331	-9.27948	-9.16246	-7.45923	-5.98611	-5.98611	-6.34822	-7.57355	-5.7466	-8.42544	-6.61219	-8.19331	-7.70145	-5.62904
AAK1@hsa-miR-183-5p.2@7mer-m8	AAK1	hsa-miR-183-5p.2	7mer-m8	-3.49889	-5.82058	-5.02207	-4.96797	-2.38712	-5.38854	-3.97115	-4.99327	-3.26875	-2.50139	-2.80112	-4.47618	-3.06474	-2.77607	-5.70412	-5.156	-4.70379	-7.70145	-4.16489	-3.35423	-5.89881	-4.96797	-5.35277	-5.27955	-5.55855	-5.5938	-4.75768	-5.25104	-5.78406	-6.11934	-4.94146	-5.35277	-6.34822	-7.57355	-5.02207	-8.42544	-5.38854	-5.4564	-4.99327	-4.99327
AAK1@hsa-miR-185-5p@7mer-m8	AAK1	hsa-miR-185-5p	7mer-m8	-2.7523	-4.34399	-5.0826	-4.96797	-2.38712	-5.0826	-2.70368	-4.38529	-3.26875	-2.25032	-2.62188	-4.2245	-2.70368	-2.77607	-4.65577	-3.43845	-3.32492	-4.94146	-2.95845	-4.1087	-4.12767	-4.85566	-3.88748	-3.54782	-4.63314	-5.48989	-2.15349	-3.61428	-5.35277	-3.06474	-4.27964	-3.27786	-3.9523	-4.18604	-4.88392	-6.2994	-5.48989	-4.1087	-3.90272	-3.71012
AAK1@hsa-miR-188-5p@7mer-m8	AAK1	hsa-miR-188-5p	7mer-m8	-1.58252	-2.33625	-1.94945	-3.91868	-2.30477	-2.86346	-1.5388	-2.19192	-2.27821	-1.38105	-1.08508	-2.23395	-1.03541	-2.17278	-1.89207	-2.15723	-2.50538	-2.35386	-1.5558	-1.89087	-2.4668	-4.14623	-3.49889	-4.63314	-2.81572	-2.37841	-2.4322	-2.17886	-2.47771	-2.63155	-3.07683	-1.80789	-3.39422	-3.28645	-2.7523	-2.09426	-2.20498	-1.76347	-2.28313	-3.71012
AAK1@hsa-miR-190a-5p@8mer	AAK1	hsa-miR-190a-5p	8mer	-4.09216	-8.00423	-6.07864	-5.86105	-3.5103	-6.11934	-5.38854	-5.35277	-5.4564	-3.88748	-3.97115	-5.98611	-5.70412	-5.38854	-6.2994	-6.16144	-5.52155	-5.1889	-4.85566	-3.35423	-5.89881	-7.08742	-9.22024	-9.36213	-9.29404	-8.72574	-5.66979	-9.27948	-9.16246	-7.45923	-5.98611	-5.98611	-6.34822	-7.57355	-9.23221	-8.42544	-6.61219	-5.86105	-7.70145	-5.62904
AAK1@hsa-miR-193a-3p@7mer-m8	AAK1	hsa-miR-193a-3p	7mer-m8	-3.14177	-8.00423	-5.32188	-4.96797	-4.36408	-5.55855	-4.45054	-5.86105	-5.4564	-4.75768	-4.51931	-5.98611	-4.83253	-5.38854	-6.2994	-5.156	-5.52155	-7.70145	-4.85566	-4.1087	-5.89881	-5.70412	-9.22024	-5.32188	-6.39737	-5.86105	-8.19331	-6.0333	-9.16246	-7.45923	-9.27016	-5.98611	-6.34822	-7.57355	-5.98611	-8.42544	-5.98611	-8.19331	-7.70145	-5.62904
AAK1@hsa-miR-196a-5p@7mer-1a	AAK1	hsa-miR-196a-5p	7mer-1a	-1.92182	-3.2259	-2.23807	-3.60123	-2.14516	-2.22046	-1.84547	-2.19192	-2.43047	-1.51212	-1.74566	-2.58313	-1.5462	-2.36056	-2.10985	-2.45307	-2.24142	-3.26875	-2.02438	-2.29453	-3.81146	-4.02312	-4.58454	-2.68932	-3.03959	-4.40703	-2.10809	-2.82676	-3.475	-2.63155	-3.64052	-2.53647	-4.18604	-4.18604	-3.76741	-4.38529	-4.07448	-2.61932	-3.11758	-2.76854
AAK1@hsa-miR-19a-3p@7mer-m8	AAK1	hsa-miR-19a-3p	7mer-m8	-2.95276	-5.11352	-5.32188	-5.86105	-3.5103	-5.52155	-3.52456	-4.83253	-4.40703	-3.40494	-3.33453	-3.34461	-3.97115	-5.38854	-4.65577	-4.40703	-5.52155	-5.1889	-4.16489	-4.1087	-4.80272	-5.05433	-5.156	-5.11352	-4.70379	-5.66979	-2.4322	-4.40703	-5.22205	-4.00368	-4.27964	-3.64052	-4.73168	-5.35277	-5.48989	-6.2994	-5.11352	-4.88392	-3.90272	-4.18604
AAK1@hsa-miR-200b-3p@7mer-m8	AAK1	hsa-miR-200b-3p	7mer-m8	-3.14177	-5.82058	-6.07864	-5.86105	-3.5103	-6.11934	-5.38854	-5.86105	-4.40703	-3.88748	-5.22205	-4.99327	-4.83253	-5.38854	-6.2994	-6.16144	-5.52155	-7.70145	-4.85566	-4.1087	-5.70412	-7.08742	-9.22024	-5.32188	-6.39737	-8.72574	-8.19331	-5.52155	-5.78406	-7.45923	-5.98611	-5.98611	-5.82058	-7.57355	-5.98611	-8.42544	-5.98611	-5.86105	-7.70145	-5.62904
AAK1@hsa-miR-203a-3p.1@8mer	AAK1	hsa-miR-203a-3p.1	8mer	-4.09216	-8.00423	-6.07864	-5.86105	-4.36408	-6.11934	-5.38854	-4.99327	-5.4564	-3.88748	-5.22205	-5.22205	-5.70412	-5.38854	-6.2994	-6.16144	-5.52155	-7.70145	-4.85566	-4.1087	-9.32463	-7.08742	-9.22024	-9.36213	-9.29404	-5.86105	-5.42625	-9.27948	-9.16246	-7.45923	-9.27016	-9.14913	-6.34822	-5.35277	-5.7466	-8.42544	-6.61219	-8.19331	-5.42625	-5.62904
AAK1@hsa-miR-204-5p@8mer	AAK1	hsa-miR-204-5p	8mer	-1.58252	-2.1498	-1.90787	-2.62673	-1.80852	-1.7753	-1.51327	-1.65814	-1.86579	-1.24551	-1.35135	-2.19798	-0.888231	-2.17278	-1.82073	-2.00384	-1.98403	-2.50715	-1.33515	-2.29453	-2.69793	-3.2597	-3.9523	-2.76854	-2.4668	-3.35423	-2.19798	-2.2019	-2.31399	-2.03739	-2.80112	-1.94022	-2.71511	-2.77927	-2.88925	-2.71511	-2.54241	-2.22348	-1.77044	-2.62188
AAK1@hsa-miR-205-5p@8mer	AAK1	hsa-miR-205-5p	8mer	-1.98335	-2.5129	-1.63171	-3.60123	-2.30477	-2.39488	-1.5983	-2.01061	-2.43047	-1.42766	-1.78349	-2.58313	-1.26241	-2.62673	-2.44471	-2.59473	-2.58785	-3.43845	-2.21818	-2.12113	-4.12767	-4.03895	-4.20642	-2.31793	-2.96886	-4.14623	-1.81296	-3.23428	-3.475	-2.23395	-3.81146	-2.29453	-3.39422	-3.03365	-3.841	-3.13321	-4.07448	-2.44161	-2.85073	-4.99327
AAK1@hsa-miR-212-5p@7mer-m8	AAK1	hsa-miR-212-5p	7mer-m8	-4.09216	-8.00423	-6.07864	-5.86105	-4.36408	-6.11934	-5.38854	-5.86105	-5.4564	-4.75768	-5.22205	-5.98611	-5.70412	-3.88748	-6.2994	-5.156	-5.52155	-7.70145	-3.6678	-4.1087	-5.89881	-7.08742	-9.22024	-9.36213	-6.39737	-6.0333	-5.42625	-9.27948	-9.16246	-7.45923	-9.27016	-5.94643	-5.66979	-7.57355	-9.23221	-8.42544	-5.98611	-5.86105	-5.89881	-4.99327
AAK1@hsa-miR-21-5p@7mer-m8	AAK1	hsa-miR-21-5p	7mer-m8	-4.09216	-5.4564	-5.5938	-4.96797	-3.5103	-6.11934	-5.38854	-5.35277	-5.4564	-3.40494	-5.22205	-5.98611	-5.70412	-5.38854	-4.99327	-4.73168	-5.52155	-7.70145	-4.85566	-4.1087	-9.32463	-5.70412	-9.22024	-9.36213	-9.29404	-6.0333	-5.42625	-9.27948	-9.16246	-7.45923	-9.27016	-5.94643	-6.34822	-5.35277	-9.23221	-8.42544	-6.61219	-8.19331	-5.48989	-5.62904
AAK1@hsa-miR-217@7mer-m8	AAK1	hsa-miR-217	7mer-m8	-1.95079	-2.94818	-2.55686	-3.60123	-2.38712	-3.37377	-1.97126	-2.92954	-2.50139	-1.65352	-1.64476	-2.72406	-1.91036	-2.52061	-2.73336	-3.2178	-3.64052	-2.98934	-2.36467	-2.29453	-4.34399	-4.56272	-4.07448	-3.88748	-3.43845	-4.88392	-2.47061	-3.61428	-4.83253	-3.9523	-4.67741	-3.78231	-4.73168	-4.18604	-3.76741	-2.83468	-5.11352	-3.07683	-4.34399	-4.99327
AAK1@hsa-miR-217@8mer	AAK1	hsa-miR-217	8mer	-4.09216	-8.00423	-5.5938	-5.86105	-4.36408	-5.55855	-5.38854	-5.86105	-5.4564	-4.75768	-5.22205	-5.98611	-3.97115	-5.38854	-6.2994	-5.156	-5.52155	-7.70145	-4.16489	-4.1087	-9.32463	-7.08742	-9.22024	-9.36213	-6.39737	-8.72574	-5.42625	-9.27948	-9.16246	-7.45923	-9.27016	-9.14913	-6.34822	-7.57355	-9.23221	-8.42544	-6.61219	-8.19331	-7.70145	-5.62904
AAK1@hsa-miR-222-3p@7mer-1a	AAK1	hsa-miR-222-3p	7mer-1a	-3.14177	-8.00423	-5.02207	-5.86105	-3.5103	-5.55855	-4.85566	-4.99327	-3.8718	-3.14177	-4.51931	-4.63314	-4.83253	-5.38854	-4.65577	-4.73168	-5.52155	-4.94146	-3.6678	-3.35423	-5.70412	-5.4564	-5.5938	-4.36408	-5.32188	-5.86105	-3.71012	-5.35277	-9.16246	-5.66979	-5.4564	-5.05433	-5.52155	-5.55855	-5.02207	-8.42544	-5.98611	-5.4564	-7.70145	-5.62904
AAK1@hsa-miR-24-3p@7mer-1a	AAK1	hsa-miR-24-3p	7mer-1a	-2.29221	-3.69475	-2.78272	-4.40703	-2.4941	-4.73168	-2.16985	-4.83253	-3.26875	-2.09758	-2.90654	-4.99327	-2.70368	-2.89342	-3.25058	-4.73168	-3.32492	-4.49689	-2.87204	-2.65412	-4.58454	-4.96797	-4.20642	-4.63314	-4.63314	-5.35277	-4.24385	-4.40703	-4.45054	-4.05592	-4.32177	-4.03895	-4.73168	-4.75768	-4.40703	-3.90272	-4.32177	-4.63314	-4.34399	-5.62904
AAK1@hsa-miR-24-3p@7mer-m8	AAK1	hsa-miR-24-3p	7mer-m8	-2.95276	-5.1889	-5.32188	-4.96797	-4.36408	-5.52155	-3.2597	-5.86105	-5.4564	-3.14177	-3.97115	-5.98611	-3.97115	-3.88748	-6.2994	-6.16144	-5.52155	-7.70145	-4.85566	-4.1087	-5.70412	-5.70412	-5.5938	-9.36213	-9.29404	-8.72574	-5.66979	-5.7466	-5.78406	-6.55635	-9.27016	-5.94643	-5.82058	-7.57355	-9.23221	-8.42544	-6.61219	-5.86105	-7.70145	-5.62904
AAK1@hsa-miR-27a-3p@7mer-1a	AAK1	hsa-miR-27a-3p	7mer-1a	-4.09216	-5.4564	-5.5938	-4.96797	-4.36408	-6.11934	-3.97115	-5.86105	-5.4564	-3.88748	-5.22205	-5.22205	-4.38529	-5.38854	-6.2994	-3.9523	-4.70379	-4.94146	-4.85566	-3.35423	-9.32463	-5.05433	-9.22024	-9.36213	-6.39737	-6.0333	-5.66979	-6.0333	-9.16246	-7.45923	-5.32188	-5.70412	-6.34822	-5.55855	-9.23221	-8.42544	-5.98611	-5.66979	-7.70145	-5.62904
AAK1@hsa-miR-28-3p@7mer-m8	AAK1	hsa-miR-28-3p	7mer-m8	-3.49889	-8.00423	-5.5938	-5.86105	-3.5103	-6.11934	-3.09086	-5.86105	-5.4564	-3.40494	-4.51931	-4.78001	-4.83253	-3.40494	-6.2994	-4.73168	-5.52155	-7.70145	-4.85566	-4.1087	-9.32463	-5.70412	-5.156	-5.05433	-5.89881	-6.0333	-8.19331	-6.0333	-5.78406	-6.11934	-5.5938	-5.94643	-5.82058	-5.55855	-5.98611	-5.70412	-5.98611	-5.86105	-5.89881	-5.62904
AAK1@hsa-miR-28-3p@8mer	AAK1	hsa-miR-28-3p	8mer	-4.09216	-8.00423	-6.07864	-5.86105	-3.5103	-6.11934	-3.52456	-5.86105	-5.4564	-3.40494	-5.22205	-5.22205	-5.70412	-5.38854	-6.2994	-6.16144	-5.52155	-7.70145	-4.85566	-4.1087	-9.32463	-7.08742	-9.22024	-5.05433	-9.29404	-6.0333	-8.19331	-9.27948	-5.78406	-6.55635	-9.27016	-9.14913	-6.34822	-7.57355	-9.23221	-6.2994	-6.61219	-8.19331	-5.89881	-5.62904
AAK1@hsa-miR-28-5p@7mer-m8	AAK1	hsa-miR-28-5p	7mer-m8	-4.09216	-5.11352	-5.5938	-5.86105	-4.36408	-5.55855	-4.45054	-5.86105	-4.40703	-3.40494	-4.51931	-4.99327	-3.06474	-5.38854	-4.99327	-6.16144	-5.52155	-7.70145	-3.09086	-4.1087	-9.32463	-7.08742	-9.22024	-5.27955	-5.98611	-6.0333	-5.42625	-6.0333	-9.16246	-5.94643	-5.22205	-5.94643	-5.82058	-7.57355	-9.23221	-8.42544	-5.78406	-5.86105	-5.42625	-5.62904
AAK1@hsa-miR-296-5p@7mer-m8	AAK1	hsa-miR-296-5p	7mer-m8	-1.89451	-2.57842	-1.59489	-4.40703	-2.38712	-4.34399	-1.5388	-2.25147	-2.89342	-0.983704	-1.35135	-2.84693	-1.83929	-3.88748	-1.94477	-2.05355	-1.92054	-3.6678	-2.07437	-2.04739	-3.75293	-4.38529	-3.88748	-2.29339	-2.96886	-3.05263	-1.04664	-1.60895	-2.65939	-1.19186	-2.00314	-1.39487	-2.54241	-3.28645	-3.31543	-2.71511	-2.4668	-1.96573	-1.38723	-1.7986
AAK1@hsa-miR-302a-3p@7mer-m8	AAK1	hsa-miR-302a-3p	7mer-m8	-3.14177	-5.82058	-5.32188	-5.86105	-4.36408	-5.55855	-5.38854	-5.86105	-5.4564	-3.40494	-4.51931	-4.78001	-4.38529	-3.88748	-5.70412	-6.16144	-4.70379	-5.1889	-4.16489	-4.1087	-5.89881	-7.08742	-9.22024	-5.32188	-9.29404	-6.0333	-8.19331	-5.7466	-9.16246	-5.94643	-5.98611	-5.98611	-6.34822	-5.55855	-9.23221	-8.42544	-6.61219	-5.86105	-7.70145	-5.62904
AAK1@hsa-miR-3064-5p@7mer-1a	AAK1	hsa-miR-3064-5p	7mer-1a	-4.09216	-5.82058	-6.07864	-5.86105	-4.36408	-6.11934	-4.45054	-5.86105	-5.4564	-3.88748	-4.51931	-5.98611	-5.70412	-5.38854	-6.2994	-6.16144	-5.52155	-7.70145	-4.85566	-4.1087	-9.32463	-7.08742	-9.22024	-9.36213	-9.29404	-8.72574	-8.19331	-9.27948	-9.16246	-7.45923	-9.27016	-9.14913	-6.34822	-7.57355	-9.23221	-8.42544	-6.61219	-8.19331	-7.70145	-5.62904
AAK1@hsa-miR-3064-5p@8mer	AAK1	hsa-miR-3064-5p	8mer	-2.95276	-4.96797	-5.1889	-5.86105	-4.36408	-5.55855	-4.45054	-4.99327	-5.4564	-2.92491	-3.33453	-4.99327	-3.32492	-5.38854	-4.38529	-6.16144	-5.52155	-4.94146	-2.87204	-4.1087	-9.32463	-5.4564	-9.22024	-9.36213	-5.98611	-5.86105	-5.0826	-5.35277	-5.78406	-5.94643	-5.4564	-5.98611	-5.66979	-7.57355	-5.32188	-8.42544	-5.98611	-5.11352	-5.48989	-5.62904
AAK1@hsa-miR-323a-3p@7mer-m8	AAK1	hsa-miR-323a-3p	7mer-m8	-3.49889	-8.00423	-5.32188	-5.86105	-3.07088	-5.55855	-5.38854	-5.35277	-4.40703	-3.88748	-3.97115	-4.99327	-3.97115	-3.88748	-4.99327	-6.16144	-4.70379	-5.1889	-3.6678	-4.1087	-5.0826	-5.156	-4.65577	-9.36213	-5.70412	-5.48989	-2.97378	-4.85566	-5.78406	-6.11934	-4.94146	-4.4275	-5.66979	-5.35277	-5.98611	-5.70412	-5.98611	-5.11352	-4.99327	-4.18604
AAK1@hsa-miR-338-3p@7mer-1a	AAK1	hsa-miR-338-3p	7mer-1a	-3.49889	-8.00423	-5.5938	-5.86105	-3.5103	-6.11934	-5.38854	-5.86105	-5.4564	-4.75768	-5.22205	-5.98611	-5.70412	-5.38854	-5.70412	-6.16144	-5.52155	-5.1889	-4.85566	-4.1087	-5.89881	-7.08742	-9.22024	-5.32188	-9.29404	-8.72574	-5.66979	-9.27948	-9.16246	-7.45923	-5.98611	-5.94643	-6.34822	-7.57355	-9.23221	-8.42544	-6.61219	-8.19331	-5.89881	-5.62904
AAK1@hsa-miR-338-3p@8mer	AAK1	hsa-miR-338-3p	8mer	-4.09216	-8.00423	-6.07864	-5.86105	-4.36408	-6.11934	-5.38854	-5.86105	-5.4564	-4.75768	-5.22205	-5.98611	-5.70412	-5.38854	-5.70412	-6.16144	-5.52155	-5.1889	-4.85566	-4.1087	-5.89881	-7.08742	-9.22024	-9.36213	-9.29404	-8.72574	-8.19331	-9.27948	-9.16246	-7.45923	-9.27016	-9.14913	-6.34822	-7.57355	-9.23221	-8.42544	-6.61219	-8.19331	-7.70145	-5.62904
AAK1@hsa-miR-361-5p@7mer-m8	AAK1	hsa-miR-361-5p	7mer-m8	-4.09216	-5.4564	-6.07864	-4.96797	-3.5103	-5.55855	-4.85566	-4.58454	-4.40703	-3.88748	-5.22205	-4.78001	-3.97115	-5.38854	-6.2994	-6.16144	-5.52155	-5.1889	-4.85566	-4.1087	-5.35277	-7.08742	-5.35277	-9.36213	-5.70412	-5.86105	-4.94146	-5.5938	-5.78406	-5.94643	-5.32188	-5.42625	-6.34822	-7.57355	-5.7466	-6.2994	-6.61219	-5.66979	-5.48989	-5.62904
AAK1@hsa-miR-361-5p@8mer	AAK1	hsa-miR-361-5p	8mer	-4.09216	-8.00423	-6.07864	-5.86105	-4.36408	-6.11934	-4.85566	-5.86105	-5.4564	-4.75768	-5.22205	-5.98611	-4.38529	-5.38854	-6.2994	-6.16144	-5.52155	-7.70145	-4.85566	-4.1087	-9.32463	-7.08742	-9.22024	-9.36213	-9.29404	-6.0333	-8.19331	-9.27948	-9.16246	-7.45923	-9.27016	-5.98611	-6.34822	-7.57355	-9.23221	-8.42544	-6.61219	-8.19331	-7.70145	-5.62904
AAK1@hsa-miR-370-3p@7mer-m8	AAK1	hsa-miR-370-3p	7mer-m8	-4.09216	-8.00423	-6.07864	-5.86105	-3.5103	-6.11934	-5.38854	-5.86105	-5.4564	-3.88748	-4.51931	-5.22205	-5.70412	-5.38854	-6.2994	-6.16144	-5.52155	-7.70145	-4.85566	-4.1087	-9.32463	-5.70412	-9.22024	-9.36213	-9.29404	-8.72574	-8.19331	-6.0333	-9.16246	-6.55635	-5.5938	-9.14913	-6.34822	-7.57355	-9.23221	-6.2994	-6.61219	-8.19331	-7.70145	-5.62904
AAK1@hsa-miR-376a-3p@7mer-1a	AAK1	hsa-miR-376a-3p	7mer-1a	-4.09216	-4.83253	-6.07864	-5.86105	-3.07088	-5.42625	-5.38854	-5.86105	-4.40703	-4.75768	-3.97115	-4.99327	-3.97115	-3.10405	-6.2994	-6.16144	-3.64052	-7.70145	-4.16489	-4.1087	-5.35277	-5.4564	-5.5938	-5.27955	-6.39737	-5.66979	-4.58454	-5.4564	-9.16246	-6.11934	-4.96797	-5.1889	-5.52155	-7.57355	-5.48989	-8.42544	-6.61219	-5.11352	-4.99327	-4.18604
AAK1@hsa-miR-378a-3p@8mer	AAK1	hsa-miR-378a-3p	8mer	-4.09216	-5.1889	-5.5938	-5.86105	-4.36408	-5.55855	-5.38854	-5.86105	-4.40703	-3.88748	-5.22205	-5.22205	-5.70412	-5.38854	-5.70412	-5.156	-5.52155	-7.70145	-4.85566	-4.1087	-9.32463	-7.08742	-9.22024	-9.36213	-9.29404	-8.72574	-5.66979	-9.27948	-5.78406	-7.45923	-9.27016	-9.14913	-6.34822	-7.57355	-9.23221	-8.42544	-6.61219	-5.86105	-5.89881	-5.62904
AAK1@hsa-miR-379-3p@8mer	AAK1	hsa-miR-379-3p	8mer	-4.09216	-5.82058	-6.07864	-5.86105	-3.07088	-5.55855	-5.38854	-5.35277	-5.4564	-4.75768	-3.97115	-5.98611	-4.38529	-3.88748	-5.70412	-6.16144	-4.70379	-7.70145	-4.85566	-4.1087	-5.89881	-5.70412	-5.02207	-9.36213	-5.55855	-8.72574	-4.58454	-5.7466	-9.16246	-6.55635	-5.11352	-5.1889	-6.34822	-7.57355	-5.98611	-6.2994	-5.98611	-5.4564	-5.48989	-4.99327
AAK1@hsa-miR-379-5p@8mer	AAK1	hsa-miR-379-5p	8mer	-3.49889	-8.00423	-5.5938	-5.86105	-3.5103	-5.52155	-4.85566	-5.86105	-4.40703	-2.92491	-5.22205	-4.99327	-4.38529	-5.38854	-5.70412	-5.156	-4.03895	-5.1889	-4.85566	-4.1087	-9.32463	-7.08742	-5.5938	-9.36213	-5.89881	-8.72574	-8.19331	-9.27948	-5.52155	-6.20416	-5.98611	-5.94643	-6.34822	-7.57355	-9.23221	-5.70412	-6.61219	-5.4564	-5.89881	-5.62904
AAK1@hsa-miR-381-3p@8mer	AAK1	hsa-miR-381-3p	8mer	-3.49889	-5.1889	-5.5938	-5.86105	-4.36408	-5.55855	-4.85566	-5.35277	-4.40703	-4.75768	-5.22205	-5.22205	-5.70412	-5.38854	-4.99327	-6.16144	-5.52155	-7.70145	-4.85566	-4.1087	-5.89881	-7.08742	-9.22024	-9.36213	-9.29404	-8.72574	-8.19331	-5.5938	-9.16246	-6.55635	-5.98611	-5.62904	-5.82058	-7.57355	-9.23221	-8.42544	-6.61219	-8.19331	-7.70145	-5.62904
AAK1@hsa-miR-382-3p@7mer-1a	AAK1	hsa-miR-382-3p	7mer-1a	-3.49889	-5.1889	-6.07864	-4.96797	-3.5103	-5.38854	-4.85566	-5.35277	-3.5362	-2.92491	-3.97115	-4.99327	-2.61184	-3.10405	-4.05592	-4.40703	-5.52155	-5.1889	-3.35423	-3.35423	-5.35277	-5.05433	-5.02207	-5.05433	-5.55855	-8.72574	-4.58454	-5.4564	-5.78406	-5.32188	-5.11352	-4.65577	-5.52155	-5.35277	-5.7466	-5.35277	-5.48989	-5.11352	-5.25104	-4.99327
AAK1@hsa-miR-382-5p@8mer	AAK1	hsa-miR-382-5p	8mer	-1.67852	-2.07437	-2.12918	-4.40703	-2.14516	-3.82617	-2.11515	-2.39058	-2.27821	-1.35304	-1.43941	-1.97273	-1.52487	-2.11083	-1.94477	-2.52244	-2.16985	-2.82305	-2.45642	-2.96886	-3.8718	-4.03895	-3.37377	-2.4515	-2.87647	-2.99532	-1.29825	-2.82676	-4.16489	-2.38556	-2.29571	-2.10037	-3.24228	-2.72709	-3.11758	-2.63648	-4.32177	-2.7392	-2.19697	-3.33453
AAK1@hsa-miR-384@7mer-1a	AAK1	hsa-miR-384	7mer-1a	-2.95276	-8.00423	-5.1889	-4.32177	-3.07088	-5.52155	-4.85566	-4.99327	-3.26875	-2.68676	-3.33453	-4.63314	-2.93438	-2.89342	-3.97115	-6.16144	-5.52155	-5.1889	-2.95845	-3.35423	-5.70412	-5.4564	-5.5938	-3.6678	-5.89881	-5.7466	-4.75768	-5.5938	-5.52155	-5.94643	-5.156	-4.99327	-5.66979	-5.55855	-5.48989	-5.35277	-6.61219	-5.25104	-5.48989	-5.62904
AAK1@hsa-miR-384@7mer-m8	AAK1	hsa-miR-384	7mer-m8	-2.16486	-3.00044	-2.68399	-2.74233	-1.9323	-4.73168	-2.70368	-2.84693	-2.64656	-1.84664	-2.11173	-3.34461	-2.16298	-2.04577	-2.68676	-3.9523	-3.64052	-3.6678	-2.31271	-2.41152	-3.81146	-4.78001	-4.70379	-2.73025	-3.6678	-5.25104	-2.92491	-4.26166	-4.45054	-3.9523	-4.26166	-3.27786	-4.18604	-3.57323	-3.39422	-4.70379	-4.45054	-3.2019	-3.01081	-4.18604
AAK1@hsa-miR-455-3p.1@7mer-1a	AAK1	hsa-miR-455-3p.1	7mer-1a	-2.12032	-2.7392	-2.47595	-3.60123	-1.33222	-3.37377	-2.04739	-2.46305	-2.43047	-1.48335	-1.57679	-2.48153	-1.60625	-2.77607	-2.33096	-2.30102	-2.71831	-2.67858	-1.90597	-2.29453	-4.2245	-4.63314	-3.49889	-3.0221	-3.841	-2.99532	-2.15349	-3.61428	-3.23428	-2.76505	-3.11758	-2.465	-4.83253	-3.28645	-2.94818	-3.45002	-3.37377	-2.79349	-2.52426	-4.63314
AAK1@hsa-miR-455-3p.1@7mer-m8	AAK1	hsa-miR-455-3p.1	7mer-m8	-2.95276	-8.00423	-5.5938	-5.86105	-4.36408	-6.11934	-2.95276	-5.35277	-5.4564	-3.88748	-3.2178	-5.22205	-4.83253	-5.38854	-5.70412	-4.40703	-5.52155	-7.70145	-4.16489	-2.96886	-4.96797	-7.08742	-5.5938	-5.32188	-9.29404	-8.72574	-4.49689	-5.35277	-5.35277	-6.11934	-5.32188	-5.1889	-5.52155	-5.35277	-5.48989	-8.42544	-5.48989	-5.86105	-5.89881	-5.62904
AAK1@hsa-miR-455-3p.2@7mer-m8	AAK1	hsa-miR-455-3p.2	7mer-m8	-1.832	-2.83104	-2.55686	-3.42725	-2.38712	-3.73795	-1.81407	-3.13321	-2.50139	-1.51212	-1.57679	-2.72406	-2.00472	-2.52061	-2.77227	-3.43845	-3.64052	-2.98934	-2.45642	-2.41152	-4.14623	-4.56272	-3.9523	-3.88748	-3.52456	-4.58454	-2.5129	-3.49889	-5.22205	-3.64052	-4.63314	-3.27786	-4.45054	-4.34399	-3.62684	-2.94818	-5.11352	-2.67593	-3.7964	-4.99327
AAK1@hsa-miR-455-3p.2@8mer	AAK1	hsa-miR-455-3p.2	8mer	-4.09216	-8.00423	-6.07864	-5.86105	-4.36408	-6.11934	-5.38854	-5.86105	-5.4564	-4.75768	-5.22205	-5.98611	-5.70412	-5.38854	-6.2994	-6.16144	-5.52155	-7.70145	-4.85566	-4.1087	-9.32463	-7.08742	-9.22024	-9.36213	-9.29404	-8.72574	-8.19331	-6.0333	-9.16246	-7.45923	-9.27016	-9.14913	-6.34822	-7.57355	-5.98611	-8.42544	-6.61219	-8.19331	-7.70145	-5.62904
AAK1@hsa-miR-483-3p.1@7mer-m8	AAK1	hsa-miR-483-3p.1	7mer-m8	-1.31073	-2.04347	-1.83082	-2.62673	-1.53097	-2.10902	-1.35064	-1.65814	-1.86579	-0.779695	-0.979321	-2.26538	-1.05089	-2.17278	-1.97406	-2.10467	-2.24142	-2.75559	-1.36685	-1.96509	-3.43845	-3.09086	-3.37377	-2.04577	-2.87647	-2.33777	-1.3743	-1.85856	-2.26651	-1.26372	-1.78239	-0.923054	-2.37841	-2.93891	-2.72122	-2.29571	-2.88925	-1.72834	-1.66138	-2.50901
AAK1@hsa-miR-486-5p@7mer-m8	AAK1	hsa-miR-486-5p	7mer-m8	-3.14177	-5.1889	-5.32188	-5.86105	-3.07088	-5.42625	-5.38854	-4.99327	-3.8718	-3.40494	-3.03959	-4.99327	-3.32492	-2.89342	-4.65577	-6.16144	-4.70379	-4.94146	-4.16489	-3.35423	-5.22205	-4.85566	-5.35277	-9.36213	-5.89881	-5.86105	-5.0826	-5.35277	-5.52155	-5.32188	-5.4564	-4.99327	-5.66979	-5.55855	-5.98611	-6.2994	-6.61219	-5.11352	-5.89881	-5.62904
AAK1@hsa-miR-493-3p@7mer-1a	AAK1	hsa-miR-493-3p	7mer-1a	-1.95079	-2.65939	-4.38529	-2.86736	-1.9323	-2.86346	-2.25388	-2.92954	-2.33229	-1.84664	-1.74566	-2.64916	-1.46319	-2.44471	-2.51879	-2.90174	-3.32492	-2.50715	-2.02438	-2.65412	-3.81146	-3.93683	-4.49689	-2.07188	-4.2245	-4.40703	-2.5129	-3.49889	-4.58454	-2.31521	-3.93683	-2.23076	-2.71511	-3.73795	-3.46334	-3.72397	-4.67741	-2.98425	-3.64052	-3.71012
AAK1@hsa-miR-495-3p@7mer-m8	AAK1	hsa-miR-495-3p	7mer-m8	-0.887139	-1.26923	-0.348383	-3.0221	-0.458728	-1.11142	-0.263823	-1.52902	-1.50404	-0.410391	-0.433933	-1.31905	-0.421607	-1.3937	-0.540952	-0.843753	-0.613681	-1.89889	-0.907943	-1.22101	-1.77212	-2.07519	-3.49889	-0.323953	-1.67852	-1.9192	-1.06663	-1.07282	-1.27242	-1.33821	-1.10603	-0.641403	-2.16674	-2.19601	-2.09426	-2.02043	-1.88648	-0.929152	-1.00944	-4.99327
AAK1@hsa-miR-520f-3p@7mer-m8	AAK1	hsa-miR-520f-3p	7mer-m8	-2.95276	-8.00423	-5.1889	-5.86105	-4.36408	-6.11934	-4.85566	-5.86105	-4.40703	-3.40494	-4.51931	-4.78001	-4.83253	-3.88748	-4.99327	-6.16144	-5.52155	-5.1889	-3.35423	-4.1087	-5.70412	-7.08742	-9.22024	-5.32188	-6.39737	-6.0333	-5.27955	-6.0333	-5.5938	-5.82058	-5.5938	-5.94643	-5.82058	-5.35277	-5.98611	-8.42544	-6.61219	-5.86105	-5.89881	-5.62904
AAK1@hsa-miR-520f-3p@8mer	AAK1	hsa-miR-520f-3p	8mer	-3.49889	-8.00423	-5.5938	-5.86105	-4.36408	-6.11934	-4.85566	-5.86105	-4.40703	-3.88748	-4.51931	-5.98611	-5.70412	-5.38854	-5.70412	-6.16144	-5.52155	-7.70145	-4.16489	-4.1087	-9.32463	-7.08742	-9.22024	-9.36213	-6.39737	-8.72574	-5.42625	-6.0333	-5.78406	-6.20416	-5.98611	-5.98611	-5.82058	-5.55855	-5.98611	-8.42544	-6.61219	-8.19331	-5.89881	-5.62904
AAK1@hsa-miR-582-5p@7mer-m8	AAK1	hsa-miR-582-5p	7mer-m8	-3.14177	-4.96797	-6.07864	-5.86105	-2.78272	-5.52155	-4.85566	-4.99327	-3.5362	-3.88748	-4.51931	-4.78001	-4.38529	-3.88748	-4.99327	-3.71012	-5.52155	-7.70145	-4.16489	-2.96886	-5.70412	-7.08742	-5.156	-9.36213	-5.98611	-5.48989	-4.24385	-4.85566	-5.52155	-4.85566	-5.156	-4.65577	-6.34822	-5.55855	-5.7466	-8.42544	-5.48989	-5.25104	-5.42625	-4.99327
AAK1@hsa-miR-582-5p@8mer	AAK1	hsa-miR-582-5p	8mer	-3.49889	-5.82058	-6.07864	-5.86105	-3.5103	-5.55855	-5.38854	-5.86105	-5.4564	-4.75768	-5.22205	-5.22205	-5.70412	-5.38854	-4.99327	-6.16144	-5.52155	-7.70145	-4.85566	-2.96886	-5.70412	-7.08742	-9.22024	-9.36213	-9.29404	-5.5938	-4.75768	-5.35277	-5.52155	-5.4564	-5.5938	-5.35277	-6.34822	-5.55855	-5.7466	-8.42544	-5.98611	-5.66979	-5.48989	-4.99327
AAK1@hsa-miR-668-3p@8mer	AAK1	hsa-miR-668-3p	8mer	-1.67852	-2.18306	-2.78272	-3.17112	-1.63171	-2.33096	-1.72674	-2.84693	-2.33229	-1.42766	-1.25188	-2.72406	-1.34202	-1.81073	-2.22759	-3.9523	-2.58785	-2.44635	-2.12457	-2.65412	-3.58803	-3.33453	-4.4275	-2.00987	-3.43845	-3.9523	-2.60662	-3.6678	-4.16489	-2.16674	-3.23428	-2.84693	-2.80456	-2.86736	-3.8718	-2.83468	-4.07448	-2.61932	-2.85073	-4.63314
AAK1@hsa-miR-670-3p@8mer	AAK1	hsa-miR-670-3p	8mer	-2.80456	-5.82058	-6.07864	-5.86105	-3.07088	-5.42625	-2.95276	-4.83253	-4.40703	-3.40494	-3.97115	-4.78001	-3.97115	-3.88748	-4.65577	-6.16144	-5.52155	-5.1889	-4.16489	-2.65412	-4.67741	-5.70412	-9.22024	-4.45054	-6.39737	-5.7466	-3.9523	-5.35277	-5.52155	-5.55855	-5.4564	-4.78001	-5.66979	-5.55855	-5.0826	-8.42544	-5.98611	-5.4564	-4.91062	-5.62904
AAK1@hsa-miR-873-5p.2@7mer-m8	AAK1	hsa-miR-873-5p.2	7mer-m8	-3.14177	-5.1889	-5.32188	-4.96797	-3.5103	-5.55855	-3.52456	-5.35277	-3.5362	-2.80821	-2.90654	-4.63314	-2.80112	-3.40494	-5.70412	-5.156	-5.52155	-7.70145	-4.85566	-2.51099	-5.70412	-4.78001	-5.35277	-5.32188	-5.89881	-5.7466	-4.49689	-4.91062	-9.16246	-5.25104	-5.0826	-4.99327	-6.34822	-7.57355	-5.48989	-6.2994	-5.78406	-5.66979	-4.99327	-4.63314
AAK1@hsa-miR-877-5p@8mer	AAK1	hsa-miR-877-5p	8mer	-1.92182	-2.5129	-2.55686	-4.1087	-2.07437	-3.37377	-1.72674	-2.92954	-2.55491	-1.71526	-1.67483	-2.4066	-1.34202	-2.77607	-2.44471	-2.52244	-2.31135	-3.82617	-2.45642	-2.41152	-4.14623	-4.03895	-4.58454	-4.07448	-3.33453	-4.14623	-2.15349	-3.06474	-4.16489	-2.31521	-3.11758	-2.34953	-5.156	-3.73795	-3.31543	-3.72397	-4.91062	-2.35792	-3.2259	-4.63314
AAK1@hsa-miR-9-5p@7mer-1a	AAK1	hsa-miR-9-5p	7mer-1a	-2.20295	-2.89746	-2.68399	-3.17112	-2.78272	-2.22046	-1.56839	-2.54861	-2.7523	0.246487	-2.0645	-3.08368	-1.44014	-2.52061	-2.61701	-2.37403	-5.52155	-7.70145	-4.85566	-2.12113	-3.9523	-4.56272	-4.29869	-2.4515	-3.52456	-3.76741	-2.56751	-4.00368	-3.9523	-2.57842	-4.26166	-2.26194	-4.27964	-3.43845	-3.46334	-8.42544	-6.61219	-1.48994	-7.70145	-4.99327
AAMP@hsa-miR-326@8mer	AAMP	hsa-miR-326	8mer	1.18841	0.741863	1.44039	1.01898	-0.250307	0.640996	0.569969	0.730366	0.658795	0.79011	0.569969	0.28447	0.921091	0.992783	-0.00300562	0.682463	0.59192	0.555511	0.368915	0.317572	0.0735592	0.325712	1.08435	0.616492	1.19276	0.433101	0.796179	0.445148	0.549494	0.588032	0.592366	0.81538	0.444299	1.15992	0.392483	0.587543	0.785419	0.747261	0.744055	0.175056
AAMP@hsa-miR-342-3p@7mer-m8	AAMP	hsa-miR-342-3p	7mer-m8	-3.88748	-5.7466	-6.0333	-5.86105	-8.19331	-8.72574	-4.99327	-8.42544	-9.25865	-8.72574	-9.16229	-5.94643	-5.7466	-4.45054	-6.55635	-5.7466	-5.05433	-5.98611	-4.83253	-3.97115	-5.70412	-5.62904	-5.35277	-5.05433	-5.89881	-6.79655	-5.52155	-6.73319	-5.7466	-6.61219	-5.0826	-5.62904	-5.94643	-9.15491	-5.78406	-8.19331	-5.86105	-5.4564	-8.72574	-7.00887
AAR2@hsa-miR-149-5p@8mer	AAR2	hsa-miR-149-5p	8mer	-2.12722	-3.24228	-4.88392	-4.1087	-2.59016	-3.6678	-2.01514	-2.31653	-2.17082	-2.28313	-2.89342	-2.55923	-2.04652	-2.26538	-2.99532	-2.98934	-3.32492	-2.53647	-2.24382	-3.31543	-2.99532	-4.27964	-4.49689	-4.29869	-4.51931	-4.60923	-3.16321	-3.6678	-4.63314	-3.91868	-4.78001	-4.32177	-4.73168	-2.95276	-3.7964	-5.02207	-5.02207	-3.03959	-3.46334	-3.73795
AAR2@hsa-miR-29a-3p@8mer	AAR2	hsa-miR-29a-3p	8mer	-8.42544	-9.18943	-9.18112	-9.24812	-8.00423	-9.15653	-9.17357	-8.00423	-9.27864	-9.223	-9.20166	-5.27955	-5.86105	-9.24058	-6.79655	-5.7466	-8.72574	-7.25932	-8.72574	-8.72574	-6.73319	-9.20754	-8.19331	-9.15465	-9.15699	-8.72574	-8.00423	-8.42544	-9.19616	-9.2573	-6.24835	-9.1465	-8.19331	-9.29873	-6.61219	-8.72574	-9.22721	-9.157	-9.24032	-8.42544
AAR2@hsa-miR-3064-5p@7mer-1a	AAR2	hsa-miR-3064-5p	7mer-1a	-3.97115	-9.18943	-6.0333	-9.24812	-8.00423	-9.15653	-9.17357	-8.00423	-9.27864	-9.223	-4.99327	-5.05433	-5.86105	-9.24058	-6.79655	-9.17188	-5.52155	-7.25932	-8.72574	-3.93683	-6.73319	-5.82058	-8.19331	-9.15465	-5.98611	-8.72574	-5.66979	-8.42544	-9.19616	-9.2573	-5.5938	-5.98611	-8.19331	-9.29873	-6.61219	-8.72574	-9.22721	-9.157	-9.24032	-6.79655
AAR2@hsa-miR-493-5p@7mer-m8	AAR2	hsa-miR-493-5p	7mer-m8	-3.6678	-9.18943	-9.18112	-9.24812	-4.05592	-9.15653	-9.17357	-5.70412	-4.60923	-4.16489	-4.49689	-5.05433	-3.85641	-4.16489	-6.79655	-5.7466	-8.72574	-7.25932	-8.72574	-8.72574	-6.73319	-5.22205	-8.19331	-9.15465	-9.15699	-8.72574	-8.00423	-5.7466	-5.62904	-9.2573	-5.4564	-9.1465	-8.19331	-9.29873	-5.11352	-8.72574	-9.22721	-9.157	-5.62904	-8.42544
AARD@hsa-miR-330-3p@7mer-m8	AARD	hsa-miR-330-3p	7mer-m8	-5.7466	-7.84225	-7.84225	-6.79655	-6.20416	-5.70412	-6.61219	-4.91062	-5.11352	-5.5938	-3.7964	-5.78406	-5.48989	-6.39737	-7.25932	-6.86415	-5.25104	-7.45923	-3.97115	-3.88748	-5.86105	-7.35519	-5.55855	-8.19331	-7.1711	-7.08742	-8.19331	-8.19331	-8.19331	-7.70145	-5.86105	-7.57355	-7.45923	-6.73319	-7.70145	-7.70145	-7.57355	-7.45923	-7.08742	-6.73319
AARS2@hsa-miR-149-5p@7mer-m8	AARS2	hsa-miR-149-5p	7mer-m8	-6.34822	-9.17559	-8.19331	-8.42544	-7.84225	-8.72574	-7.70145	-7.1711	-7.35519	-7.08742	-3.9523	-6.0333	-4.94146	-7.45923	-4.80272	-8.72574	-4.96797	-6.2994	-7.35519	-8.00423	-6.73319	-5.82058	-8.42544	-8.72574	-5.98611	-8.72574	-7.1711	-8.42544	-9.15661	-9.22618	-6.24835	-8.72574	-7.45923	-9.25217	-6.50259	-8.19331	-9.18555	-8.19331	-5.94643	-8.00423
AARS2@hsa-miR-24-3p@8mer	AARS2	hsa-miR-24-3p	8mer	-6.34822	-9.17559	-8.19331	-5.11352	-4.29869	-5.86105	-4.29869	-5.27955	-3.97115	-1.7986	-7.84225	-5.27955	-4.94146	-7.45923	-4.60923	-5.70412	-5.38854	-5.11352	-7.35519	-4.20642	-5.7466	-8.72574	-5.35277	-8.72574	-5.98611	-5.66979	-7.1711	-6.0333	-4.83253	-5.82058	-5.4564	-5.1889	-7.45923	-5.38854	-5.89881	-5.70412	-6.16144	-5.66979	-9.18265	-4.14623
AARS2@hsa-miR-3064-5p@8mer	AARS2	hsa-miR-3064-5p	8mer	-6.34822	-5.89881	-8.19331	-5.38854	-7.84225	-5.55855	-3.8718	-5.62904	-7.35519	-3.78231	-3.9523	-5.27955	-5.86105	-7.45923	-5.22205	-5.156	-7.70145	-6.2994	-4.73168	-4.20642	-5.7466	-8.72574	-5.52155	-8.72574	-5.55855	-8.72574	-7.1711	-6.0333	-9.15661	-6.61219	-5.4564	-5.98611	-7.45923	-9.25217	-5.35277	-8.19331	-9.18555	-8.19331	-5.5938	-8.00423
AARS@hsa-miR-140-5p@8mer	AARS	hsa-miR-140-5p	8mer	-3.9523	-8.00423	-9.21184	-9.30386	-8.19331	-9.15572	-6.61219	-8.42544	-9.34898	-9.19659	-9.21272	-6.11934	-6.16144	-9.22265	-6.79655	-9.17472	-8.72574	-6.86415	-8.72574	-9.1739	-6.73319	-9.34073	-5.66979	-7.84225	-7.57355	-6.79655	-6.20416	-6.79655	-8.42544	-9.19805	-6.11934	-6.93532	-8.00423	-9.15949	-6.20416	-8.19331	-7.70145	-9.16522	-8.72574	-8.72574
AARS@hsa-miR-145-5p@8mer	AARS	hsa-miR-145-5p	8mer	-7.25932	-8.00423	-9.21184	-9.30386	-8.19331	-9.15572	-6.61219	-8.42544	-9.34898	-9.19659	-9.21272	-6.11934	-4.99327	-9.22265	-6.79655	-9.17472	-8.72574	-6.86415	-8.72574	-9.1739	-6.73319	-9.34073	-5.66979	-7.84225	-7.57355	-6.79655	-6.20416	-6.79655	-8.42544	-9.19805	-6.11934	-6.93532	-8.00423	-9.15949	-6.20416	-8.19331	-7.70145	-9.16522	-8.72574	-8.72574
AARS@hsa-miR-363-3p@8mer	AARS	hsa-miR-363-3p	8mer	-7.25932	-8.00423	-9.21184	-9.30386	-8.19331	-9.15572	-6.61219	-8.42544	-9.34898	-9.19659	-9.21272	-6.11934	-6.16144	-9.22265	-6.79655	-9.17472	-8.72574	-6.86415	-8.72574	-9.1739	-6.73319	-9.34073	-5.66979	-7.84225	-7.57355	-6.79655	-6.20416	-6.79655	-8.42544	-9.19805	-6.11934	-6.93532	-8.00423	-9.15949	-6.20416	-8.19331	-7.70145	-9.16522	-8.72574	-8.72574
AASDHPPT@hsa-miR-543@7mer-m8	AASDHPPT	hsa-miR-543	7mer-m8	-3.07683	-4.99327	-5.35277	-6.16144	-3.5103	-5.70412	-4.99327	-4.70379	-4.40703	-5.5938	-5.11352	-4.75768	-4.14623	-4.02312	-5.55855	-6.0333	-4.03895	-4.58454	-5.05433	-3.13321	-5.27955	-5.0826	-8.42544	-4.4275	-5.62904	-5.7466	-5.4564	-5.78406	-6.0333	-6.20416	-5.86105	-5.22205	-5.62904	-5.4564	-5.4564	-5.82058	-5.94643	-4.85566	-5.0826	-4.29869
AASS@hsa-let-7d-5p@8mer	AASS	hsa-let-7d-5p	8mer	-2.68399	-4.29869	-5.1889	-5.0826	-6.07864	-4.99327	-2.67015	-8.42544	-6.86415	-3.40494	-3.33453	-4.83253	-5.70412	-4.02312	-3.18689	-3.9523	-5.22205	-5.11352	-3.48621	-2.79349	-3.42725	-4.56272	-3.00044	-5.86105	-4.27964	-3.68127	-2.70076	-2.77607	-2.77227	-3.03365	-3.14177	-1.96709	-4.2245	-4.75768	-3.2019	-3.98777	-4.2245	-4.03895	-3.93683	-3.73795
AASS@hsa-miR-377-3p@7mer-m8	AASS	hsa-miR-377-3p	7mer-m8	-5.7466	-5.42625	-6.67092	-5.0826	-6.07864	-5.66979	-6.61219	-8.42544	-6.86415	-6.20416	-5.22205	-5.94643	-5.11352	-5.70412	-7.57355	-4.73168	-5.22205	-6.86415	-5.1889	-6.11934	-5.11352	-6.11934	-5.35277	-5.86105	-5.98611	-5.89881	-5.48989	-6.2994	-5.70412	-7.00887	-8.42544	-5.62904	-5.78406	-6.0333	-5.48989	-4.56272	-6.55635	-6.11934	-6.45071	-6.0333
AASS@hsa-miR-495-3p@7mer-1a	AASS	hsa-miR-495-3p	7mer-1a	-2.29102	-1.31743	-1.98335	-1.35653	-2.16985	-1.30419	-1.97337	-2.17466	-2.17466	-2.44796	-1.71072	-2.66755	-2.39632	-2.29339	-1.09649	-1.75347	-2.16486	-1.90656	-2.22759	-1.5546	-0.24592	-0.654195	-0.0777039	-0.438495	-0.155363	-0.555159	0.638995	0.347427	-0.569429	0.15987	-0.113592	0.867615	-1.43164	-0.842682	-0.448471	-0.531987	-0.161871	-0.261067	-0.623814	-0.92165
AATK@hsa-miR-1271-5p@7mer-1a	AATK	hsa-miR-1271-5p	7mer-1a	-7.25932	-7.84225	-9.20736	-9.61594	-9.15877	-9.19689	-6.86415	-8.00423	-7.25932	-8.42544	-9.26341	-5.5938	-5.25104	-9.35182	-6.2994	-9.46217	-9.37758	-5.1889	-8.72574	-8.72574	-5.89881	-8.72574	-5.38854	-6.50259	-7.1711	-7.84225	-6.67092	-6.50259	-8.72574	-9.16579	-5.98611	-8.19331	-6.61219	-9.31171	-6.0333	-8.72574	-8.72574	-7.57355	-9.47115	-8.72574
AATK@hsa-miR-16-5p@8mer	AATK	hsa-miR-16-5p	8mer	-7.25932	-7.84225	-9.20736	-9.61594	-9.15877	-9.19689	-6.86415	-8.00423	-7.25932	-8.42544	-9.26341	-5.5938	-5.25104	-9.35182	-6.2994	-9.46217	-9.37758	-7.84225	-8.72574	-8.72574	-5.89881	-8.72574	-5.70412	-6.50259	-7.1711	-7.84225	-6.67092	-6.50259	-8.72574	-9.16579	-5.98611	-8.19331	-6.61219	-9.31171	-6.0333	-8.72574	-8.72574	-7.57355	-9.47115	-8.72574
AATK@hsa-miR-182-5p@8mer	AATK	hsa-miR-182-5p	8mer	-7.25932	-7.84225	-9.20736	-9.61594	-9.15877	-9.19689	-6.86415	-8.00423	-7.25932	-8.42544	-9.26341	-5.5938	-5.25104	-9.35182	-6.2994	-9.46217	-9.37758	-7.84225	-8.72574	-8.72574	-5.89881	-8.72574	-5.70412	-6.50259	-7.1711	-7.84225	-6.67092	-6.50259	-8.72574	-9.16579	-5.98611	-8.19331	-6.61219	-9.31171	-6.0333	-8.72574	-8.72574	-7.57355	-9.47115	-8.72574
AATK@hsa-miR-32-5p@7mer-m8	AATK	hsa-miR-32-5p	7mer-m8	-7.25932	-7.84225	-9.20736	-9.61594	-9.15877	-9.19689	-6.86415	-8.00423	-7.25932	-8.42544	-9.26341	-5.5938	-5.25104	-9.35182	-6.2994	-9.46217	-9.37758	-7.84225	-8.72574	-8.72574	-5.89881	-8.72574	-5.70412	-6.50259	-7.1711	-7.84225	-6.67092	-6.50259	-8.72574	-9.16579	-5.98611	-8.19331	-6.61219	-9.31171	-6.0333	-8.72574	-8.72574	-7.57355	-9.47115	-8.72574
AATK@hsa-miR-371a-5p@7mer-m8	AATK	hsa-miR-371a-5p	7mer-m8	-7.25932	-7.84225	-9.20736	-9.61594	-9.15877	-9.19689	-6.86415	-8.00423	-7.25932	-8.42544	-9.26341	-5.5938	-5.25104	-9.35182	-6.2994	-9.46217	-9.37758	-7.84225	-8.72574	-8.72574	-5.89881	-5.82058	-5.70412	-6.50259	-7.1711	-7.84225	-6.67092	-6.50259	-8.72574	-9.16579	-5.98611	-8.19331	-6.61219	-9.31171	-6.0333	-8.72574	-8.72574	-7.57355	-9.47115	-8.72574
AATK@hsa-miR-9-5p@7mer-1a	AATK	hsa-miR-9-5p	7mer-1a	-7.25932	-7.84225	-9.20736	-9.61594	-9.15877	-9.19689	-6.86415	-8.00423	-7.25932	-8.42544	-9.26341	-5.5938	-5.25104	-9.35182	-6.2994	-9.46217	-9.37758	-5.1889	-8.72574	-8.72574	-5.89881	-8.72574	-5.70412	-6.50259	-7.1711	-7.84225	-6.67092	-6.50259	-8.72574	-9.16579	-5.98611	-8.19331	-6.61219	-9.31171	-6.0333	-8.72574	-8.72574	-7.57355	-9.47115	-8.72574
ABAT@hsa-miR-125b-5p@7mer-m8	ABAT	hsa-miR-125b-5p	7mer-m8	-3.93683	-4.73168	-5.98611	-4.12767	-4.24385	-4.91062	-7.84225	-5.62904	-7.25932	-4.49689	-3.90272	-4.58454	-3.85641	-6.79655	-4.91062	-1.84784	-7.00887	-5.11352	-4.09216	-6.67092	-5.42625	-5.48989	-4.88392	-5.0826	-5.32188	-6.0333	-5.52155	-5.98611	-5.5938	-7.57355	-5.70412	-5.82058	-5.62904	-5.35277	-5.55855	-5.32188	-5.66979	-5.62904	-7.84225	-6.93532
ABAT@hsa-miR-135a-5p@7mer-m8	ABAT	hsa-miR-135a-5p	7mer-m8	-2.15349	-1.67902	-2.25961	0.876841	-0.407744	-0.632965	-1.32201	-1.50711	-1.12296	-1.88027	-1.57211	-1.34033	-0.663809	-0.934895	-0.547059	1.95759	-2.05894	-3.31543	-1.85738	-2.28063	-2.68932	-2.21411	-0.994981	-2.00704	-1.42583	-2.96342	-1.65717	-2.81572	-1.0258	-2.58785	-4.18604	-2.75559	-4.16489	-2.13576	-2.07354	-2.10292	-2.73336	-1.96146	-2.92491	-3.2959
ABAT@hsa-miR-153-3p@8mer	ABAT	hsa-miR-153-3p	8mer	-6.93532	-8.19331	-8.19331	-7.57355	-7.1711	-7.70145	-7.84225	-7.1711	-7.25932	-6.73319	-7.70145	-6.50259	-6.73319	-6.79655	-7.35519	-5.55855	-7.00887	-6.93532	-6.39737	-6.67092	-6.79655	-7.70145	-7.45923	-8.72574	-8.42544	-7.08742	-6.11934	-7.35519	-7.57355	-7.57355	-6.50259	-6.86415	-6.73319	-7.70145	-6.50259	-8.00423	-7.70145	-7.35519	-7.84225	-6.93532
ABAT@hsa-miR-183-5p.2@8mer	ABAT	hsa-miR-183-5p.2	8mer	-6.93532	-5.82058	-8.19331	-5.25104	-4.24385	-5.78406	-7.84225	-7.1711	-7.25932	-6.73319	-7.70145	-5.52155	-6.73319	-6.79655	-7.35519	-5.55855	-7.00887	-6.93532	-6.39737	-6.67092	-6.79655	-7.70145	-5.35277	-8.72574	-8.42544	-6.0333	-6.11934	-7.35519	-7.57355	-6.61219	-6.50259	-6.86415	-6.73319	-7.70145	-5.89881	-8.00423	-7.70145	-7.35519	-7.84225	-6.93532
ABAT@hsa-miR-200b-3p@7mer-m8	ABAT	hsa-miR-200b-3p	7mer-m8	-6.93532	-8.19331	-8.19331	-4.65577	-3.41584	-5.11352	-3.54782	-5.27955	-5.11352	-4.49689	-4.38529	-6.50259	-4.80272	-4.26166	-4.60923	-2.89746	-5.35277	-6.93532	-6.39737	-6.67092	-5.1889	-5.78406	-5.11352	-8.72574	-5.98611	-5.86105	-6.11934	-5.66979	-7.57355	-6.20416	-5.32188	-5.82058	-6.73319	-7.70145	-5.55855	-8.00423	-7.70145	-7.35519	-7.84225	-5.25104
ABAT@hsa-miR-219a-2-3p@7mer-m8	ABAT	hsa-miR-219a-2-3p	7mer-m8	-6.93532	-5.25104	-5.5938	-3.62684	-3.7964	-5.38854	-3.8718	-7.1711	-5.11352	-6.73319	-3.90272	-3.93683	-2.93891	-3.15603	-5.4564	-2.89746	-5.35277	-6.93532	-6.39737	-6.67092	-5.42625	-5.0826	-7.45923	-8.72574	-5.32188	-5.86105	-6.11934	-5.98611	-5.4564	-6.20416	-5.4564	-5.62904	-6.73319	-5.55855	-5.89881	-6.24835	-7.70145	-5.62904	-7.84225	-6.93532
ABAT@hsa-miR-27a-3p@8mer	ABAT	hsa-miR-27a-3p	8mer	-2.23598	-1.34033	-2.25961	1.58905	0.398878	-7.70145	-0.856607	-1.46234	-0.861595	-2.00243	-0.293122	0.0553493	-0.0401716	-0.107063	-0.37784	2.41068	-1.10962	-2.89342	-1.93094	-1.85611	-2.15165	-1.41805	-0.179661	-0.974717	-0.919362	-0.939502	-2.44313	-3.45002	-1.32397	-2.58785	-2.11433	-2.46873	-1.5388	-2.42553	-1.70131	-1.52699	-1.96146	-1.85085	-3.61428	-1.41336
ABAT@hsa-miR-340-5p@7mer-1a	ABAT	hsa-miR-340-5p	7mer-1a	-6.93532	-8.19331	-8.19331	-7.57355	-7.1711	-7.70145	-7.84225	-7.1711	-7.25932	-6.73319	-7.70145	-6.50259	-6.73319	-6.79655	-7.35519	-7.35519	-7.00887	-6.93532	-6.39737	-6.67092	-6.79655	-7.70145	-7.45923	-8.72574	-8.42544	-7.08742	-6.11934	-7.35519	-7.57355	-7.57355	-6.50259	-6.86415	-6.73319	-7.70145	-6.50259	-8.00423	-7.70145	-7.35519	-7.84225	-6.93532
ABAT@hsa-miR-369-3p@7mer-1a	ABAT	hsa-miR-369-3p	7mer-1a	-6.93532	-8.19331	-8.19331	-7.57355	-7.1711	-7.70145	-7.84225	-7.1711	-7.25932	-6.73319	-7.70145	-6.50259	-6.73319	-6.79655	-7.35519	-7.35519	-7.00887	-6.93532	-6.39737	-6.67092	-6.79655	-7.70145	-7.45923	-8.72574	-8.42544	-7.08742	-6.11934	-7.35519	-7.57355	-7.57355	-6.50259	-6.86415	-6.73319	-7.70145	-6.50259	-8.00423	-7.70145	-7.35519	-7.84225	-6.93532
ABAT@hsa-miR-374b-5p@8mer	ABAT	hsa-miR-374b-5p	8mer	-6.93532	-5.82058	-5.98611	-4.65577	-4.24385	-5.48989	-5.27955	-7.1711	-5.11352	-4.49689	-7.70145	-5.05433	-3.56054	-4.26166	-4.91062	-3.82617	-7.00887	-6.93532	-6.39737	-6.67092	-5.7466	-5.78406	-7.45923	-8.72574	-5.98611	-7.08742	-6.11934	-7.35519	-5.4564	-6.61219	-5.70412	-5.94643	-5.89881	-5.55855	-5.35277	-8.00423	-7.70145	-5.86105	-7.84225	-5.25104
ABAT@hsa-miR-409-5p@7mer-1a	ABAT	hsa-miR-409-5p	7mer-1a	-2.68399	-2.39919	-3.05263	-0.608671	-1.35337	-0.0097813	-1.55823	-2.28176	-2.21216	-2.24922	-1.695	-2.56532	-2.15451	-1.70469	-1.33959	1.19621	-2.49767	-4.12767	-2.19005	-2.67858	-4.67741	-3.45002	-1.57761	-4.2245	-1.95483	-2.91106	-3.14888	-4.18604	-2.89746	-3.58803	-4.60923	-3.73795	-5.02207	-3.03959	-3.31543	-2.60405	-4.73168	-3.56054	-4.05592	-4.07448
ABAT@hsa-miR-421@7mer-m8	ABAT	hsa-miR-421	7mer-m8	-2.88512	-3.91868	-5.11352	-1.59573	-2.09758	-1.93954	-2.82676	-2.94349	-2.56128	-2.83104	-2.36669	-2.84693	-1.81966	-2.44471	-1.92118	0.162484	-3.15603	-4.12767	-2.39769	-3.48621	-4.88392	-4.60923	-3.23428	-3.5103	-2.92045	-4.4275	-4.18604	-4.78001	-4.99327	-5.48989	-4.83253	-4.70379	-5.02207	-4.75768	-3.25058	-4.4275	-5.66979	-4.2245	-5.27955	-4.88392
ABAT@hsa-miR-448@7mer-m8	ABAT	hsa-miR-448	7mer-m8	-6.93532	-8.19331	-8.19331	-7.57355	-7.1711	-7.70145	-7.84225	-7.1711	-7.25932	-6.73319	-7.70145	-5.52155	-4.80272	-4.26166	-7.35519	-4.67741	-7.00887	-6.93532	-6.39737	-6.67092	-6.79655	-7.70145	-7.45923	-8.72574	-6.2994	-7.08742	-6.11934	-7.35519	-7.57355	-7.57355	-6.50259	-6.86415	-6.73319	-7.70145	-5.89881	-8.00423	-7.70145	-7.35519	-7.84225	-6.93532
ABAT@hsa-miR-499a-5p@7mer-m8	ABAT	hsa-miR-499a-5p	7mer-m8	-3.49889	-4.40703	-5.11352	-1.15415	-1.74733	-1.73538	-2.92954	-4.02312	-2.61184	-3.76741	-2.49584	-2.74533	-1.83929	-2.27949	-2.33367	-0.224335	-3.15603	-5.11352	-3.28645	-3.48621	-5.1889	-4.75768	-4.18604	-2.64916	-4.63314	-5.35277	-4.94146	-4.99327	-5.70412	-5.5938	-4.94146	-5.4564	-5.70412	-4.36408	-3.97115	-5.32188	-6.16144	-5.4564	-5.27955	-5.25104
ABAT@hsa-miR-505-3p.1@8mer	ABAT	hsa-miR-505-3p.1	8mer	-3.93683	-8.19331	-8.19331	-7.57355	-4.24385	-7.70145	-5.27955	-7.1711	-4.40703	-6.73319	-7.70145	-5.52155	-6.73319	-6.79655	-7.35519	-7.35519	-5.35277	-6.93532	-6.39737	-6.67092	-6.79655	-5.48989	-5.35277	-5.32188	-6.2994	-7.08742	-5.32188	-7.35519	-5.70412	-6.61219	-5.4564	-6.86415	-6.73319	-7.70145	-6.50259	-8.00423	-7.70145	-5.86105	-5.89881	-6.93532
ABAT@hsa-miR-760@8mer	ABAT	hsa-miR-760	8mer	-2.88512	-4.65577	-5.5938	-1.82743	-2.54861	-2.65156	-4.29869	-4.63314	-3.05854	-6.73319	-2.6391	-3.41584	-2.56751	-2.87204	-3.03959	-0.764828	-4.75768	-6.93532	-4.09216	-6.67092	-4.67741	-4.73168	-5.35277	-3.6678	-5.22205	-5.62904	-5.52155	-7.35519	-5.4564	-5.48989	-5.22205	-5.38854	-5.70412	-4.75768	-4.32177	-4.4275	-5.86105	-5.62904	-5.52155	-5.25104
ABAT@hsa-miR-802@7mer-1a	ABAT	hsa-miR-802	7mer-1a	-3.49889	-4.26166	-5.5938	-1.4932	-2.32187	-2.06528	-3.19448	-4.51931	-2.94349	-3.76741	-2.70368	-3.41584	-2.32971	-2.77607	-2.62435	-0.182893	-3.97115	-6.93532	-6.39737	-2.75559	-4.80272	-5.25104	-4.18604	-2.93891	-4.47618	-6.0333	-5.52155	-4.91062	-5.25104	-5.5938	-5.156	-5.62904	-6.73319	-5.35277	-5.55855	-3.13321	-6.16144	-4.38529	-5.27955	-5.25104
ABAT@hsa-miR-873-5p.1@8mer	ABAT	hsa-miR-873-5p.1	8mer	-6.93532	-5.11352	-8.19331	-4.12767	-3.41584	-5.78406	-4.80272	-7.1711	-7.25932	-6.73319	-4.38529	-5.1889	-3.56054	-6.79655	-4.60923	-2.57842	-5.35277	-6.93532	-6.39737	-4.00368	-5.7466	-5.78406	-7.45923	-8.72574	-6.2994	-7.08742	-6.11934	-5.98611	-7.57355	-7.57355	-6.50259	-5.62904	-6.73319	-5.05433	-6.50259	-8.00423	-7.70145	-7.35519	-7.84225	-6.93532
ABAT@hsa-miR-9-5p@7mer-1a	ABAT	hsa-miR-9-5p	7mer-1a	-2.07354	-0.498167	-1.68178	1.94768	1.06008	2.12853	0.0687308	-0.681845	-0.0405366	-1.4416	0.509448	0.914105	0.773512	0.161745	0.404824	3.46198	-0.584243	-2.20295	-0.84429	-1.30451	-1.37263	-0.672035	-0.0773679	-0.974717	-0.0726647	-0.223708	-0.63245	-1.63345	-0.147768	-1.44862	-0.817747	-2.19291	-0.822939	-1.0371	-1.23811	-0.58514	-2.41293	-0.749592	-1.41049	-1.23311
ABAT@hsa-miR-96-5p@7mer-m8	ABAT	hsa-miR-96-5p	7mer-m8	-6.93532	-5.48989	-8.19331	-4.49689	-3.41584	-4.63314	-4.80272	-7.1711	-3.97115	-4.49689	-4.38529	-3.93683	-4.05592	-2.97893	-6.20416	-2.13871	-5.35277	-5.11352	-6.39737	-6.67092	-6.79655	-5.78406	-5.35277	-8.72574	-5.55855	-6.0333	-6.11934	-5.66979	-7.57355	-6.61219	-5.70412	-6.86415	-6.73319	-5.55855	-4.99327	-6.24835	-7.70145	-5.86105	-7.84225	-6.93532
ABCA10@hsa-miR-214-5p@7mer-m8	ABCA10	hsa-miR-214-5p	7mer-m8	-4.94146	-5.89881	-6.45071	-5.66979	-6.07864	-6.16144	-9.3183	-6.79655	-6.2994	-4.67741	-8.42544	-9.33105	-8.00423	-6.45071	-9.14612	-5.66979	-6.45071	-5.38854	-4.96797	-5.98611	-5.98611	-7.35519	-5.66979	-5.32188	-6.39737	-6.07864	-5.82058	-6.07864	-5.94643	-6.61219	-6.45071	-6.07864	-5.98611	-5.66979	-6.61219	-6.2994	-6.34822	-5.94643	-5.98611	-7.00887
ABCA12@hsa-miR-128-3p@8mer	ABCA12	hsa-miR-128-3p	8mer	-3.6678	-5.48989	-5.42625	-8.72574	-8.00423	-8.72574	-7.57355	-5.78406	-4.91062	-8.42544	-8.42544	-8.42544	-4.99327	-9.33048	-7.35519	-7.84225	-5.4564	-5.22205	-6.93532	-7.57355	-9.26362	-9.17902	-9.15879	-9.27972	-8.00423	-7.25932	-5.70412	-9.14685	-8.72574	-6.61219	-5.86105	-7.84225	-9.16489	-7.70145	-9.14847	-7.84225	-8.72574	-5.70412	-8.00423	-7.84225
ABCA12@hsa-miR-140-3p.1@8mer	ABCA12	hsa-miR-140-3p.1	8mer	-2.80112	-5.48989	-6.0333	-5.156	-8.00423	-5.86105	-5.27955	-5.78406	-9.53666	-4.65577	-8.42544	-8.42544	-4.99327	-9.33048	-7.35519	-5.66979	-7.84225	-9.15459	-4.70379	-7.57355	-9.26362	-9.17902	-5.5938	-9.27972	-8.00423	-7.25932	-8.72574	-9.14685	-8.72574	-8.19331	-5.55855	-5.98611	-9.16489	-5.55855	-9.14847	-6.24835	-6.16144	-5.70412	-8.00423	-7.84225
ABCA12@hsa-miR-27a-3p@7mer-m8	ABCA12	hsa-miR-27a-3p	7mer-m8	-3.2959	-5.48989	-5.42625	-5.156	-8.00423	-8.72574	-7.57355	-5.0826	-5.4564	-8.42544	-4.4275	-5.52155	-4.80272	-9.33048	-7.35519	-7.84225	-4.58454	-5.22205	-6.93532	-7.57355	-9.26362	-9.17902	-9.15879	-9.27972	-8.00423	-7.25932	-5.70412	-9.14685	-8.72574	-6.61219	-5.55855	-7.84225	-9.16489	-7.70145	-9.14847	-7.84225	-8.72574	-5.4564	-8.00423	-7.84225
ABCA12@hsa-miR-329-3p@7mer-m8	ABCA12	hsa-miR-329-3p	7mer-m8	-2.51099	-4.51931	-1.85611	-4.40703	-8.00423	-5.55855	-5.27955	-3.46334	-3.18689	-2.40056	-3.72397	-4.80272	-3.03959	-3.88748	-7.35519	-7.84225	-2.75559	-9.15459	-3.40494	-7.57355	-5.86105	-9.17902	-5.35277	-9.27972	-8.00423	-7.25932	-8.72574	-9.14685	-8.72574	-6.20416	-5.86105	-7.84225	-9.16489	-7.70145	-5.98611	-7.84225	-8.72574	-4.40703	-8.00423	-5.25104
ABCA12@hsa-miR-409-3p@7mer-m8	ABCA12	hsa-miR-409-3p	7mer-m8	-0.215269	-2.21316	0.982533	-1.2022	-4.4275	-3.45002	-2.4515	-0.293772	-1.88467	-1.21591	-1.43384	-1.93501	-0.844555	-2.05894	-6.20416	-5.66979	-0.925482	-4.40703	-1.72415	-2.83906	-5.35277	-5.156	-4.54217	-3.90272	-5.52155	-6.0333	-8.72574	-9.14685	-5.5938	-5.86105	-4.67741	-7.84225	-5.98611	-7.70145	-5.98611	-5.32188	-5.48989	-0.646419	-8.00423	-7.84225
ABCA12@hsa-miR-488-3p@7mer-1a	ABCA12	hsa-miR-488-3p	7mer-1a	-8.72574	-5.82058	-6.0333	-5.156	-8.00423	-8.72574	-7.57355	-4.63314	-9.53666	-3.91868	-4.96797	-5.98611	-5.5938	-9.33048	-7.35519	-7.84225	-5.4564	-9.15459	-4.70379	-7.57355	-9.26362	-9.17902	-5.35277	-9.27972	-8.00423	-7.25932	-8.72574	-9.14685	-8.72574	-8.19331	-8.42544	-7.84225	-9.16489	-7.70145	-9.14847	-7.84225	-8.72574	-5.70412	-8.00423	-7.84225
ABCA12@hsa-miR-6835-3p@8mer	ABCA12	hsa-miR-6835-3p	8mer	-8.72574	-8.00423	-9.18361	-8.72574	-8.00423	-8.72574	-7.57355	-8.42544	-5.4564	-8.42544	-8.42544	-8.42544	-7.70145	-9.33048	-7.35519	-7.84225	-5.4564	-9.15459	-4.70379	-7.57355	-9.26362	-9.17902	-9.15879	-9.27972	-8.00423	-7.25932	-8.72574	-9.14685	-8.72574	-8.19331	-8.42544	-7.84225	-9.16489	-7.70145	-9.14847	-7.84225	-8.72574	-5.86105	-8.00423	-7.84225
ABCA13@hsa-miR-421@7mer-1a	ABCA13	hsa-miR-421	7mer-1a	-6.0333	-7.00887	-8.19331	-6.79655	-3.35423	-7.35519	-6.86415	-8.42544	-7.70145	-5.82058	-2.62673	-8.42544	-8.42544	-7.00887	-8.42544	-6.79655	-7.57355	-7.84225	-5.86105	-6.79655	-5.55855	-7.08742	-4.63314	-4.60923	-5.89881	-6.93532	-7.84225	-5.98611	-5.25104	-8.00423	-5.86105	-7.84225	-8.42544	-4.65577	-5.48989	-6.0333	-7.35519	-7.25932	-6.86415	-6.86415
ABCA13@hsa-miR-505-3p.2@7mer-1a	ABCA13	hsa-miR-505-3p.2	7mer-1a	-6.0333	-7.00887	-8.19331	-6.79655	-6.50259	-7.35519	-6.86415	-8.42544	-7.70145	-5.82058	-5.5938	-8.42544	-8.42544	-7.00887	-8.42544	-6.79655	-7.57355	-7.84225	-5.86105	-6.79655	-7.57355	-7.08742	-9.14708	-6.55635	-7.00887	-6.93532	-7.84225	-6.93532	-7.35519	-8.00423	-9.16453	-7.84225	-8.42544	-6.73319	-8.72574	-7.00887	-7.35519	-7.25932	-6.86415	-6.86415
ABCA13@hsa-miR-6835-3p@8mer	ABCA13	hsa-miR-6835-3p	8mer	-6.0333	-7.00887	-8.19331	-6.79655	-6.50259	-7.35519	-6.86415	-8.42544	-7.70145	-5.82058	-5.5938	-8.42544	-8.42544	-7.00887	-8.42544	-6.79655	-7.57355	-7.84225	-5.86105	-6.79655	-7.57355	-7.08742	-9.14708	-6.55635	-7.00887	-6.93532	-7.84225	-6.93532	-7.35519	-8.00423	-9.16453	-7.84225	-8.42544	-6.73319	-8.72574	-7.00887	-7.35519	-7.25932	-6.86415	-6.86415
ABCA1@hsa-miR-101-3p.1@7mer-1a	ABCA1	hsa-miR-101-3p.1	7mer-1a	-1.18334	-1.08129	-0.404252	-0.79	0.108306	-0.523131	-1.24169	-0.184791	-0.617037	-1.25317	-0.377267	-0.0729982	-1.3545	-0.529188	-0.228656	-0.46014	-0.309469	-0.605445	0.0509245	0.759106	0.501072	0.560901	-0.839464	-1.88837	-1.1342	0.707151	1.21092	0.410893	-0.811424	1.11914	0.434446	1.26977	0.509003	-1.39295	-1.38275	-1.53289	-0.423835	-0.732155	0.617475	1.43729
ABCA1@hsa-miR-101-3p.2@7mer-m8	ABCA1	hsa-miR-101-3p.2	7mer-m8	-2.16985	-2.23923	-2.4941	-3.93683	-1.21007	-2.65156	-2.07757	-1.4526	-2.42084	-1.92514	-2.38119	-1.50522	-2.09159	-2.23395	-1.22197	-1.995	-2.11257	-1.42656	-1.36211	-1.30773	-0.8811	-1.22378	-3.41584	-2.28762	-3.19448	-0.831448	0.244425	-1.23341	-2.19005	-0.83838	-1.0221	0.246101	-1.9914	-2.49043	-3.19448	-2.61932	-2.01134	-1.96082	-0.882521	-1.52981
ABCA1@hsa-miR-124-3p.1@7mer-m8	ABCA1	hsa-miR-124-3p.1	7mer-m8	-3.841	-5.62904	-5.82058	-5.0826	-4.07448	-5.66979	-6.67092	-8.42544	-6.79655	-6.55635	-5.25104	-8.00423	-8.42544	-5.70412	-6.24835	-6.16144	-6.2994	-6.86415	-5.22205	-6.11934	-6.45071	-5.55855	-5.52155	-5.78406	-5.89881	-5.89881	-5.98611	-6.24835	-5.70412	-6.20416	-5.42625	-6.34822	-5.89881	-5.98611	-7.70145	-6.67092	-5.94643	-6.11934	-5.5938	-5.94643
ABCA1@hsa-miR-128-3p@7mer-1a	ABCA1	hsa-miR-128-3p	7mer-1a	-3.841	-5.42625	-5.42625	-5.0826	-6.07864	-5.66979	-5.11352	-5.02207	-4.91062	-3.73795	-5.25104	-4.83253	-8.42544	-4.02312	-4.65577	-5.156	-5.22205	-4.91062	-3.28645	-3.11758	-5.11352	-5.0826	-7.45923	-5.78406	-5.98611	-5.35277	-4.94146	-4.99327	-6.16144	-5.7466	-5.11352	-4.47618	-5.62904	-5.4564	-5.7466	-6.67092	-5.94643	-5.4564	-4.94146	-3.60123
ABCA1@hsa-miR-128-3p@8mer	ABCA1	hsa-miR-128-3p	8mer	-3.841	-5.62904	-5.42625	-5.94643	-6.07864	-5.66979	-5.11352	-5.32188	-4.91062	-3.73795	-5.25104	-5.05433	-8.42544	-4.02312	-5.5938	-5.156	-5.22205	-5.11352	-3.49889	-3.11758	-5.11352	-5.32188	-7.45923	-5.78406	-5.98611	-5.52155	-4.94146	-5.27955	-6.16144	-6.0333	-5.1889	-4.88392	-5.78406	-5.4564	-5.7466	-6.67092	-5.94643	-5.4564	-4.94146	-3.60123
ABCA1@hsa-miR-130a-3p@7mer-m8	ABCA1	hsa-miR-130a-3p	7mer-m8	-5.7466	-6.45071	-5.82058	-5.94643	-6.07864	-6.45071	-6.67092	-8.42544	-6.79655	-6.55635	-5.25104	-5.89881	-8.42544	-5.70412	-7.57355	-6.16144	-5.22205	-6.86415	-5.22205	-6.11934	-6.45071	-6.11934	-5.52155	-5.78406	-6.67092	-5.62904	-5.98611	-6.24835	-6.16144	-6.24835	-8.72574	-5.94643	-7.00887	-5.4564	-5.94643	-6.67092	-5.94643	-6.11934	-5.42625	-5.94643
ABCA1@hsa-miR-1-3p@7mer-1a	ABCA1	hsa-miR-1-3p	7mer-1a	-2.13956	-3.16321	-2.22867	-3.23428	-1.85797	-2.15349	-2.89342	-1.88467	-2.458	-2.50538	-2.29704	-1.97769	-2.41603	-2.58785	-1.60947	-2.04739	-1.72026	-2.29571	-1.81296	-1.49663	-1.65588	-1.75142	-2.70661	-4.4275	-2.48153	-1.15532	-0.232466	-1.25471	-3.03959	-0.909234	-1.4811	-0.191787	-1.43491	-2.60662	-3.19448	-2.29571	-2.59684	-1.66048	-0.596114	-1.98335
ABCA1@hsa-miR-140-3p.1@8mer	ABCA1	hsa-miR-140-3p.1	8mer	-1.9192	-1.79148	-1.69743	-1.48578	-0.928596	-1.57722	-2.21316	-1.10228	-1.49275	-1.8951	-1.17114	-1.01738	-1.77971	-1.09222	-0.752268	-1.45822	-1.05339	-1.62565	-0.309754	0.100464	-0.598654	-0.126126	-2.25492	-5.78406	-1.9323	-0.46864	0.28767	-0.631075	-2.31793	-0.0806672	-0.512265	0.364607	-0.550348	-2.22147	-2.38258	-1.87469	-1.26663	-1.70084	-0.762972	0.408766
ABCA1@hsa-miR-140-5p@7mer-m8	ABCA1	hsa-miR-140-5p	7mer-m8	-5.7466	-6.45071	-5.82058	-5.94643	-6.07864	-6.45071	-5.11352	-5.7466	-6.79655	-3.73795	-5.25104	-8.00423	-8.42544	-5.70412	-7.57355	-5.156	-6.2994	-5.11352	-5.22205	-3.88748	-6.45071	-6.11934	-5.52155	-5.27955	-5.98611	-6.16144	-5.98611	-6.24835	-6.16144	-6.20416	-8.72574	-6.34822	-7.00887	-5.4564	-7.70145	-5.4564	-6.55635	-6.11934	-5.5938	-5.94643
ABCA1@hsa-miR-142-5p@8mer	ABCA1	hsa-miR-142-5p	8mer	-1.53172	-1.45155	-0.865961	-1.21345	-0.245611	-0.909234	-1.84488	-0.369064	-1.07453	-1.68087	-0.912762	-0.651928	-1.64824	-0.301021	-0.382211	-0.731282	-0.478514	-0.925753	-0.0530586	0.143102	0.12057	0.238625	-1.7758	-1.42618	-1.30576	0.0795829	0.991507	-0.00675884	-1.40125	0.731989	0.0528238	1.05373	-0.0418929	-1.13942	-1.77473	-1.47577	-0.494885	-1.00137	0.0445556	1.07187
ABCA1@hsa-miR-144-3p@7mer-1a	ABCA1	hsa-miR-144-3p	7mer-1a	-3.841	-5.11352	-6.67092	-5.94643	-2.60146	-6.45071	-6.67092	-5.7466	-4.91062	-6.55635	-4.51931	-5.05433	-5.70412	-3.46334	-4.94146	-6.16144	-5.22205	-4.91062	-3.49889	-3.88748	-5.70412	-5.32188	-5.52155	-5.27955	-6.67092	-5.7466	-5.48989	-4.99327	-6.16144	-6.0333	-5.0826	-4.36408	-5.62904	-5.98611	-7.70145	-6.67092	-5.94643	-5.78406	-5.156	-5.11352
ABCA1@hsa-miR-144-3p@8mer	ABCA1	hsa-miR-144-3p	8mer	-3.841	-5.62904	-6.67092	-5.94643	-6.07864	-6.45071	-6.67092	-5.7466	-6.79655	-6.55635	-5.25104	-5.1889	-8.42544	-4.02312	-5.5938	-6.16144	-6.2994	-6.86415	-4.34399	-6.11934	-6.45071	-5.55855	-7.45923	-5.27955	-6.67092	-5.7466	-5.98611	-5.52155	-6.16144	-6.24835	-5.55855	-5.32188	-5.89881	-5.98611	-7.70145	-6.67092	-6.55635	-5.78406	-6.39737	-5.94643
ABCA1@hsa-miR-145-5p@7mer-1a	ABCA1	hsa-miR-145-5p	7mer-1a	-3.36384	-5.62904	-5.42625	-5.94643	-6.07864	-5.66979	-5.11352	-5.7466	-4.26166	-4.45054	-4.51931	-5.89881	-8.42544	-3.46334	-6.24835	-5.156	-5.22205	-4.91062	-5.22205	-3.11758	-5.70412	-5.32188	-5.32188	-5.78406	-6.67092	-5.62904	-5.32188	-6.24835	-5.70412	-6.0333	-5.11352	-5.7466	-5.78406	-5.98611	-5.94643	-6.67092	-6.55635	-5.78406	-5.42625	-5.11352
ABCA1@hsa-miR-145-5p@7mer-m8	ABCA1	hsa-miR-145-5p	7mer-m8	-3.841	-5.62904	-5.42625	-5.0826	-4.07448	-5.55855	-5.11352	-5.7466	-4.91062	-4.45054	-4.51931	-5.27955	-5.02207	-4.02312	-4.94146	-5.156	-6.2994	-5.11352	-4.34399	-2.93891	-5.32188	-5.32188	-5.52155	-5.78406	-6.67092	-5.7466	-5.48989	-6.24835	-5.70412	-6.24835	-5.86105	-5.7466	-5.78406	-5.4564	-5.7466	-6.67092	-6.55635	-5.78406	-6.39737	-4.85566
ABCA1@hsa-miR-148a-3p@7mer-m8	ABCA1	hsa-miR-148a-3p	7mer-m8	-5.7466	-6.45071	-6.67092	-5.94643	-3.54782	-5.55855	-6.67092	-5.32188	-4.91062	-3.73795	-5.25104	-5.27955	-8.42544	-5.70412	-4.40703	-6.16144	-5.22205	-4.63314	-3.49889	-2.93891	-5.70412	-5.0826	-5.02207	-5.78406	-5.98611	-5.62904	-4.56272	-5.52155	-6.16144	-5.35277	-5.42625	-4.99327	-5.78406	-5.4564	-7.70145	-6.67092	-5.48989	-6.11934	-5.156	-5.11352
ABCA1@hsa-miR-17-5p@8mer	ABCA1	hsa-miR-17-5p	8mer	-3.841	-6.45071	-5.82058	-5.94643	-6.07864	-6.45071	-6.67092	-5.32188	-6.79655	-6.55635	-3.98777	-4.83253	-8.42544	-4.02312	-4.65577	-6.16144	-6.2994	-6.86415	-3.78231	-6.11934	-6.45071	-4.96797	-5.52155	-5.78406	-6.67092	-5.22205	-4.75768	-5.4564	-6.16144	-5.7466	-5.0826	-5.42625	-7.00887	-5.98611	-7.70145	-6.67092	-6.55635	-5.4564	-5.42625	-5.94643
ABCA1@hsa-miR-183-5p.1@7mer-m8	ABCA1	hsa-miR-183-5p.1	7mer-m8	-5.7466	-6.45071	-6.67092	-5.94643	-6.07864	-6.45071	-6.67092	-5.7466	-6.79655	-6.55635	-4.51931	-5.89881	-8.42544	-4.02312	-7.57355	-6.16144	-6.2994	-6.86415	-5.22205	-6.11934	-5.70412	-5.32188	-5.52155	-5.78406	-6.67092	-5.89881	-5.48989	-6.24835	-6.16144	-6.20416	-5.86105	-5.94643	-5.89881	-5.98611	-7.70145	-6.67092	-6.55635	-6.11934	-6.39737	-5.11352
ABCA1@hsa-miR-183-5p.2@8mer	ABCA1	hsa-miR-183-5p.2	8mer	-5.7466	-6.45071	-6.67092	-5.94643	-6.07864	-6.45071	-6.67092	-8.42544	-6.79655	-6.55635	-5.25104	-8.00423	-8.42544	-5.70412	-7.57355	-6.16144	-6.2994	-6.86415	-5.22205	-6.11934	-6.45071	-5.55855	-7.45923	-5.78406	-6.67092	-6.16144	-5.98611	-6.24835	-6.16144	-6.93532	-8.72574	-6.34822	-7.00887	-5.98611	-7.70145	-6.67092	-6.55635	-6.11934	-6.39737	-5.94643
ABCA1@hsa-miR-199a-3p@7mer-m8	ABCA1	hsa-miR-199a-3p	7mer-m8	-5.7466	-6.45071	-5.42625	-5.94643	-3.54782	-5.66979	-6.67092	-5.7466	-6.79655	-3.73795	-5.25104	-5.89881	-8.42544	-5.70412	-7.57355	-5.156	-6.2994	-6.86415	-3.28645	-3.88748	-5.32188	-5.55855	-7.45923	-5.78406	-5.98611	-5.62904	-5.11352	-5.78406	-5.35277	-6.0333	-5.27955	-4.99327	-5.62904	-5.98611	-5.7466	-4.54217	-5.48989	-5.78406	-5.156	-4.49689
ABCA1@hsa-miR-199a-5p@7mer-1a	ABCA1	hsa-miR-199a-5p	7mer-1a	-3.01081	-5.02207	-5.02207	-5.0826	-6.07864	-5.11352	-4.26166	-3.62684	-3.39422	-3.73795	-2.92491	-3.43845	-4.60923	-2.81913	-4.20642	-3.93683	-3.81146	-4.36408	-2.10902	-2.19505	-3.75293	-2.77607	-4.88392	-4.4275	-5.55855	-4.26166	-2.0899	-3.64052	-5.35277	-3.62684	-4.24385	-2.06851	-2.81192	-4.45054	-5.48989	-5.4564	-4.32177	-4.88392	-2.70661	-1.85143
ABCA1@hsa-miR-19a-3p@7mer-m8	ABCA1	hsa-miR-19a-3p	7mer-m8	-5.7466	-6.45071	-5.82058	-5.94643	-3.23428	-6.45071	-6.67092	-8.42544	-4.91062	-4.45054	-5.25104	-4.78001	-5.70412	-5.70412	-5.5938	-6.16144	-6.2994	-6.86415	-4.34399	-3.37377	-5.70412	-6.11934	-5.32188	-5.78406	-5.89881	-5.52155	-5.98611	-5.78406	-6.16144	-6.24835	-4.94146	-5.0826	-7.00887	-5.98611	-5.7466	-6.67092	-6.55635	-5.4564	-5.5938	-4.85566
ABCA1@hsa-miR-219a-2-3p@7mer-1a	ABCA1	hsa-miR-219a-2-3p	7mer-1a	-5.7466	-6.45071	-6.67092	-5.94643	-6.07864	-6.45071	-6.67092	-8.42544	-6.79655	-6.55635	-5.25104	-8.00423	-8.42544	-5.70412	-7.57355	-6.16144	-6.2994	-6.86415	-5.22205	-6.11934	-6.45071	-6.11934	-7.45923	-5.78406	-6.67092	-6.16144	-5.98611	-6.24835	-6.16144	-6.93532	-8.72574	-6.34822	-7.00887	-5.98611	-7.70145	-6.67092	-6.55635	-6.11934	-6.39737	-5.94643
ABCA1@hsa-miR-23a-3p@7mer-1a	ABCA1	hsa-miR-23a-3p	7mer-1a	-5.7466	-5.02207	-5.0826	-5.94643	-2.95276	-5.42625	-6.67092	-4.49689	-6.79655	-3.41584	-5.25104	-4.83253	-4.83253	-5.70412	-3.49889	-5.156	-3.32492	-3.88748	-2.77927	-2.62673	-4.63314	-4.80272	-5.02207	-5.78406	-5.89881	-5.35277	-3.34461	-4.99327	-4.73168	-4.85566	-4.83253	-3.06474	-5.62904	-4.75768	-7.70145	-6.67092	-4.99327	-5.4564	-4.94146	-2.83104
ABCA1@hsa-miR-26a-5p@7mer-1a	ABCA1	hsa-miR-26a-5p	7mer-1a	-2.80112	-4.40703	-3.02782	-2.76854	-2.44313	-4.56272	-3.26875	-2.38258	-3.2597	-3.41584	-2.62919	-2.86736	-3.97115	-2.70661	-2.42553	-2.89746	-4.03895	-3.14177	-2.27101	-2.45642	-2.79349	-2.77607	-4.34399	-4.18604	-4.91062	-2.95276	-1.68358	-2.88925	-4.58454	-2.69508	-3.41584	-1.59787	-4.91062	-4.60923	-5.94643	-5.4564	-4.99327	-4.88392	-2.95276	-1.01961
ABCA1@hsa-miR-27a-3p@8mer	ABCA1	hsa-miR-27a-3p	8mer	-5.7466	-6.45071	-6.67092	-5.94643	-6.07864	-5.66979	-6.67092	-5.7466	-6.79655	-4.45054	-5.25104	-5.89881	-8.42544	-4.02312	-7.57355	-5.156	-6.2994	-5.11352	-5.22205	-3.37377	-5.70412	-6.11934	-7.45923	-5.78406	-6.67092	-5.89881	-5.98611	-5.78406	-6.16144	-6.93532	-5.86105	-5.94643	-7.00887	-5.98611	-5.7466	-6.67092	-6.55635	-6.11934	-5.42625	-5.94643
ABCA1@hsa-miR-330-3p@8mer	ABCA1	hsa-miR-330-3p	8mer	-5.7466	-6.45071	-6.67092	-5.94643	-6.07864	-6.45071	-6.67092	-8.42544	-6.79655	-6.55635	-5.25104	-8.00423	-8.42544	-5.70412	-7.57355	-6.16144	-6.2994	-6.86415	-5.22205	-3.88748	-6.45071	-6.11934	-7.45923	-5.78406	-6.67092	-6.16144	-5.98611	-5.78406	-6.16144	-6.93532	-8.72574	-6.34822	-7.00887	-5.98611	-7.70145	-6.67092	-6.55635	-6.11934	-6.39737	-5.94643
ABCA1@hsa-miR-33a-5p@8mer	ABCA1	hsa-miR-33a-5p	8mer	-5.7466	-6.45071	-6.67092	-5.94643	-6.07864	-6.45071	-6.67092	-8.42544	-6.79655	-6.55635	-5.25104	-8.00423	-8.42544	-5.70412	-7.57355	-6.16144	-6.2994	-6.86415	-5.22205	-6.11934	-6.45071	-6.11934	-7.45923	-5.78406	-6.67092	-6.16144	-5.98611	-6.24835	-6.16144	-6.24835	-8.72574	-6.34822	-7.00887	-5.98611	-7.70145	-6.67092	-6.55635	-6.11934	-6.39737	-5.94643
ABCA1@hsa-miR-340-5p@7mer-m8	ABCA1	hsa-miR-340-5p	7mer-m8	-5.7466	-6.45071	-6.67092	-5.94643	-6.07864	-6.45071	-6.67092	-8.42544	-6.79655	-6.55635	-5.25104	-8.00423	-8.42544	-5.70412	-7.57355	-6.16144	-6.2994	-6.86415	-5.22205	-6.11934	-6.45071	-6.11934	-7.45923	-5.78406	-6.67092	-6.16144	-5.98611	-6.24835	-6.16144	-6.93532	-8.72574	-6.34822	-7.00887	-5.98611	-7.70145	-6.67092	-6.55635	-6.11934	-6.39737	-5.94643
ABCA1@hsa-miR-369-3p@7mer-m8	ABCA1	hsa-miR-369-3p	7mer-m8	-5.7466	-6.45071	-6.67092	-5.94643	-6.07864	-6.45071	-6.67092	-8.42544	-6.79655	-6.55635	-5.25104	-8.00423	-8.42544	-5.70412	-7.57355	-6.16144	-6.2994	-6.86415	-5.22205	-6.11934	-6.45071	-6.11934	-7.45923	-5.78406	-6.67092	-6.16144	-5.98611	-6.24835	-6.16144	-6.93532	-8.72574	-6.34822	-7.00887	-5.98611	-7.70145	-6.67092	-6.55635	-6.11934	-6.39737	-5.94643
ABCA1@hsa-miR-376c-3p@7mer-m8	ABCA1	hsa-miR-376c-3p	7mer-m8	-5.7466	-6.45071	-6.67092	-4.65577	-3.54782	-5.55855	-6.67092	-4.20642	-4.91062	-3.41584	-5.25104	-8.00423	-5.70412	-5.70412	-3.49889	-6.16144	-5.22205	-5.11352	-3.49889	-3.37377	-5.32188	-4.78001	-5.52155	-5.78406	-5.55855	-5.62904	-3.9523	-4.91062	-6.16144	-5.25104	-4.94146	-4.03895	-5.05433	-5.98611	-5.02207	-6.67092	-6.55635	-5.22205	-5.42625	-4.07448
ABCA1@hsa-miR-429@7mer-1a	ABCA1	hsa-miR-429	7mer-1a	-3.841	-5.42625	-5.82058	-5.94643	-2.60146	-6.45071	-5.11352	-4.94146	-4.91062	-6.55635	-4.51931	-5.27955	-4.60923	-4.02312	-4.94146	-6.16144	-4.03895	-4.91062	-2.90174	-2.76854	-5.32188	-5.32188	-5.32188	-5.78406	-6.67092	-5.89881	-5.32188	-4.99327	-5.70412	-5.86105	-4.70379	-4.36408	-5.48989	-5.4564	-7.70145	-6.67092	-5.94643	-6.11934	-4.94146	-4.49689
ABCA1@hsa-miR-520e@7mer-m8	ABCA1	hsa-miR-520e	7mer-m8	-3.841	-5.42625	-5.82058	-5.0826	-3.54782	-6.45071	-5.11352	-5.7466	-4.91062	-3.73795	-5.25104	-8.00423	-5.70412	-4.02312	-5.5938	-5.156	-4.63314	-5.11352	-4.34399	-6.11934	-5.70412	-6.11934	-7.45923	-5.78406	-6.67092	-6.16144	-5.48989	-5.5938	-5.70412	-6.24835	-5.86105	-5.94643	-5.89881	-5.4564	-5.7466	-5.89881	-6.55635	-5.78406	-6.39737	-5.11352
ABCA1@hsa-miR-520f-3p@7mer-m8	ABCA1	hsa-miR-520f-3p	7mer-m8	-3.841	-5.62904	-5.82058	-5.0826	-4.07448	-6.45071	-6.67092	-5.7466	-4.91062	-3.73795	-5.25104	-8.00423	-5.02207	-4.02312	-5.5938	-5.156	-4.63314	-6.86415	-3.78231	-6.11934	-5.11352	-5.55855	-7.45923	-5.78406	-6.67092	-5.89881	-5.32188	-5.78406	-6.16144	-6.24835	-5.86105	-5.62904	-5.89881	-5.22205	-5.7466	-5.89881	-6.55635	-5.78406	-5.5938	-5.94643
ABCA1@hsa-miR-758-3p@8mer	ABCA1	hsa-miR-758-3p	8mer	-3.841	-5.02207	-5.42625	-5.0826	-2.60146	-5.66979	-4.70379	-4.94146	-4.26166	-3.73795	-3.98777	-5.27955	-5.70412	-3.18689	-4.94146	-5.156	-4.03895	-5.11352	-4.34399	-3.37377	-5.32188	-5.0826	-5.02207	-5.78406	-5.62904	-5.62904	-4.94146	-5.4564	-5.55855	-6.0333	-5.156	-4.99327	-5.62904	-5.22205	-5.48989	-5.89881	-5.48989	-6.11934	-5.42625	-4.07448
ABCA1@hsa-miR-760@7mer-1a	ABCA1	hsa-miR-760	7mer-1a	-5.7466	-5.42625	-6.67092	-5.0826	-4.07448	-5.55855	-6.67092	-8.42544	-6.79655	-3.73795	-4.51931	-5.27955	-8.42544	-4.02312	-4.94146	-6.16144	-6.2994	-5.11352	-3.78231	-3.37377	-5.70412	-5.32188	-5.52155	-3.91868	-6.67092	-5.52155	-4.94146	-5.27955	-6.16144	-6.24835	-5.55855	-4.88392	-5.78406	-5.98611	-7.70145	-6.67092	-6.55635	-6.11934	-5.156	-5.11352
ABCA1@hsa-miR-9-5p@7mer-1a	ABCA1	hsa-miR-9-5p	7mer-1a	-2.65939	-4.02312	-2.61932	-2.76854	-1.85797	-3.2178	-3.11758	-2.22546	-2.34164	-2.47595	-2.56532	-1.90597	-2.35386	-3.18689	-2.01673	-2.89746	-2.25147	-2.83468	-2.14318	-1.45448	-1.65588	-1.80625	-3.85641	-2.76854	-4.05592	-1.88277	-1.29027	-2.39334	-3.48621	-1.4571	-1.66897	-0.613681	-1.92454	-3.73795	-3.841	-4.32177	-2.30102	-2.79349	-1.96778	-1.37024
ABCA1@hsa-miR-96-5p@7mer-m8	ABCA1	hsa-miR-96-5p	7mer-m8	-5.7466	-6.45071	-6.67092	-5.94643	-6.07864	-6.45071	-6.67092	-5.7466	-6.79655	-6.55635	-3.33453	-5.1889	-8.42544	-5.70412	-7.57355	-6.16144	-6.2994	-5.11352	-4.34399	-6.11934	-5.70412	-5.32188	-7.45923	-5.78406	-6.67092	-5.89881	-5.98611	-5.5938	-5.70412	-6.93532	-8.72574	-5.7466	-7.00887	-5.4564	-5.94643	-5.4564	-6.55635	-5.78406	-5.5938	-5.94643
ABCA2@hsa-miR-124-3p.1@7mer-1a	ABCA2	hsa-miR-124-3p.1	7mer-1a	-1.25598	-1.89146	-2.4066	-2.35923	-1.63532	-2.5926	-1.58623	-0.6257	-0.876795	-2.44796	-1.3601	-2.72406	-4.03895	-2.4941	-2.1939	-1.77101	-1.41805	-4.18604	-1.94279	-1.59701	-2.45476	-2.23395	-0.824819	-2.49043	-2.07602	-1.34466	-1.26275	-2.17789	-2.21818	-1.9914	-2.09946	-1.24418	-1.50599	-1.06636	-1.88837	-1.86337	-1.50115	-2.17181	-2.23183	-1.67852
ABCA2@hsa-miR-124-3p.2@8mer	ABCA2	hsa-miR-124-3p.2	8mer	-8.72574	-6.50259	-9.37025	-9.96518	-9.51423	-9.41271	-6.45071	-9.16072	-8.42544	-8.42544	-9.45712	-5.66979	-5.48989	-9.643	-6.2994	-9.68441	-9.73815	-8.72574	-9.23446	-9.2335	-5.86105	-8.72574	-5.5938	-6.11934	-6.67092	-6.34822	-5.82058	-6.07864	-6.20416	-7.45923	-5.86105	-6.34822	-5.98611	-9.24663	-6.0333	-8.19331	-7.25932	-7.08742	-9.46141	-9.23601
ABCA2@hsa-miR-1271-5p@8mer	ABCA2	hsa-miR-1271-5p	8mer	-8.72574	-6.50259	-9.37025	-9.96518	-9.51423	-9.41271	-6.45071	-9.16072	-8.42544	-8.42544	-9.45712	-5.66979	-5.48989	-9.643	-6.2994	-9.68441	-9.73815	-8.72574	-9.23446	-9.2335	-5.86105	-8.72574	-5.5938	-6.11934	-6.67092	-6.34822	-5.82058	-6.07864	-6.20416	-7.45923	-5.86105	-6.34822	-5.98611	-9.24663	-6.0333	-8.19331	-7.25932	-7.08742	-9.46141	-9.23601
ABCA2@hsa-miR-182-5p@7mer-1a	ABCA2	hsa-miR-182-5p	7mer-1a	-8.72574	-6.50259	-9.37025	-9.96518	-9.51423	-9.41271	-6.45071	-9.16072	-8.42544	-8.42544	-9.45712	-5.66979	-5.48989	-9.643	-6.2994	-9.68441	-9.73815	-8.72574	-9.23446	-9.2335	-5.86105	-8.72574	-5.5938	-6.11934	-6.67092	-6.34822	-5.82058	-6.07864	-6.20416	-7.45923	-5.86105	-6.34822	-5.98611	-9.24663	-6.0333	-8.19331	-7.25932	-7.08742	-9.46141	-9.23601
ABCA2@hsa-miR-183-5p.2@7mer-1a	ABCA2	hsa-miR-183-5p.2	7mer-1a	-8.72574	-6.50259	-9.37025	-9.96518	-9.51423	-9.41271	-6.45071	-5.78406	-8.42544	-8.42544	-9.45712	-5.66979	-5.48989	-9.643	-6.2994	-9.68441	-9.73815	-8.72574	-9.23446	-9.2335	-5.86105	-5.82058	-5.5938	-6.11934	-6.67092	-6.34822	-5.82058	-6.07864	-6.20416	-7.45923	-5.86105	-5.94643	-5.82058	-9.24663	-6.0333	-8.19331	-7.25932	-5.86105	-9.46141	-7.57355
ABCA2@hsa-miR-330-3p@7mer-m8	ABCA2	hsa-miR-330-3p	7mer-m8	-8.72574	-6.50259	-9.37025	-9.96518	-9.51423	-9.41271	-6.45071	-9.16072	-8.42544	-8.42544	-9.45712	-5.66979	-5.48989	-9.643	-6.2994	-9.68441	-9.73815	-8.72574	-9.23446	-9.2335	-5.86105	-8.72574	-5.5938	-6.11934	-6.67092	-6.34822	-5.82058	-6.07864	-6.20416	-7.45923	-5.86105	-6.34822	-5.98611	-9.24663	-6.0333	-8.19331	-7.25932	-7.08742	-9.46141	-9.23601
ABCA2@hsa-miR-495-3p@7mer-m8	ABCA2	hsa-miR-495-3p	7mer-m8	-8.72574	-6.50259	-9.37025	-9.96518	-9.51423	-9.41271	-6.45071	-9.16072	-8.42544	-8.42544	-9.45712	-5.66979	-5.48989	-9.643	-6.2994	-9.68441	-9.73815	-8.72574	-9.23446	-9.2335	-5.86105	-8.72574	-5.5938	-6.11934	-6.67092	-6.34822	-5.82058	-6.07864	-6.20416	-7.45923	-5.86105	-6.34822	-5.98611	-9.24663	-6.0333	-6.24835	-7.25932	-7.08742	-9.46141	-9.23601
ABCA3@hsa-miR-133a-3p.1@7mer-m8	ABCA3	hsa-miR-133a-3p.1	7mer-m8	-3.97115	-5.82058	-6.0333	-6.2994	-8.72574	-5.86105	-8.00423	-5.78406	-9.24923	-9.31979	-4.99327	-5.1889	-5.48989	-9.40594	-6.2994	-9.32712	-9.27294	-7.35519	-9.21066	-9.19809	-5.22205	-9.24275	-5.38854	-5.32188	-8.00423	-6.0333	-8.19331	-6.93532	-9.19978	-9.24719	-6.11934	-5.98611	-7.35519	-9.31143	-5.78406	-6.2994	-9.18186	-9.15027	-9.39354	-9.20045
ABCA8@hsa-miR-374b-5p@8mer	ABCA8	hsa-miR-374b-5p	8mer	-7.25932	-6.45071	-8.19331	-6.79655	-7.84225	-7.57355	-6.61219	-9.20145	-9.39896	-8.72574	-5.55855	-6.0333	-9.22343	-7.70145	-8.42544	-6.16144	-7.35519	-5.1889	-6.20416	-7.57355	-5.35277	-5.156	-7.45923	-6.0333	-5.98611	-5.86105	-5.89881	-5.5938	-5.70412	-6.0333	-5.11352	-5.70412	-5.98611	-5.98611	-8.42544	-6.50259	-6.55635	-5.4564	-5.55855	-4.54217
ABCA9@hsa-miR-142-3p.1@7mer-1a	ABCA9	hsa-miR-142-3p.1	7mer-1a	-7.25932	-7.25932	-8.42544	-7.45923	-7.45923	-5.55855	-6.93532	-9.19255	-5.38854	-7.08742	-6.0333	-9.22656	-9.20913	-7.70145	-9.16673	-5.32188	-7.70145	-4.94146	-4.63314	-7.84225	-4.24385	-5.0826	-5.35277	-3.68127	-5.98611	-5.82058	-5.25104	-5.4564	-4.83253	-4.27964	-5.11352	-4.65577	-5.156	-6.73319	-5.98611	-5.98611	-7.35519	-4.26166	-4.99327	-5.42625
ABCA9@hsa-miR-151a-3p@7mer-m8	ABCA9	hsa-miR-151a-3p	7mer-m8	-7.25932	-7.25932	-8.42544	-7.45923	-7.45923	-5.78406	-5.22205	-9.19255	-4.51931	-7.08742	-6.0333	-9.22656	-9.20913	-7.70145	-6.24835	-6.79655	-7.70145	-8.19331	-6.2994	-7.84225	-4.73168	-4.99327	-5.35277	-6.50259	-6.86415	-5.82058	-7.08742	-5.52155	-7.08742	-6.20416	-5.5938	-7.45923	-9.16501	-6.73319	-5.98611	-6.93532	-7.35519	-5.38854	-6.67092	-5.42625
ABCA9@hsa-miR-185-5p@7mer-1a	ABCA9	hsa-miR-185-5p	7mer-1a	-7.25932	-7.25932	-8.42544	-7.45923	-7.45923	-8.19331	-6.93532	-9.19255	-9.2409	-7.08742	-6.0333	-9.22656	-9.20913	-4.36408	-9.16673	-6.79655	-7.70145	-8.19331	-6.2994	-7.84225	-5.86105	-5.25104	-9.1564	-6.50259	-6.86415	-6.73319	-7.08742	-6.73319	-7.08742	-6.61219	-5.89881	-5.94643	-9.16501	-6.73319	-9.17266	-6.93532	-7.35519	-6.86415	-6.67092	-7.08742
ABCA9@hsa-miR-212-5p@7mer-1a	ABCA9	hsa-miR-212-5p	7mer-1a	-7.25932	-7.25932	-8.42544	-7.45923	-7.45923	-8.19331	-6.93532	-9.19255	-9.2409	-7.08742	-6.0333	-9.22656	-9.20913	-7.70145	-9.16673	-6.79655	-7.70145	-8.19331	-6.2994	-7.84225	-5.86105	-5.48989	-9.1564	-6.50259	-5.98611	-6.73319	-5.5938	-5.89881	-7.08742	-6.61219	-5.5938	-5.94643	-5.98611	-6.73319	-9.17266	-6.93532	-7.35519	-5.86105	-5.66979	-5.11352
ABCA9@hsa-miR-338-3p@7mer-1a	ABCA9	hsa-miR-338-3p	7mer-1a	-7.25932	-7.25932	-8.42544	-7.45923	-3.85641	-8.19331	-6.93532	-9.19255	-9.2409	-7.08742	-6.0333	-5.55855	-9.20913	-7.70145	-9.16673	-6.79655	-7.70145	-8.19331	-6.2994	-7.84225	-7.35519	-7.35519	-9.1564	-6.50259	-6.86415	-6.73319	-7.08742	-6.73319	-7.08742	-6.61219	-9.19424	-7.45923	-9.16501	-6.73319	-9.17266	-6.93532	-7.35519	-6.86415	-6.67092	-7.08742
ABCA9@hsa-miR-370-3p@7mer-1a	ABCA9	hsa-miR-370-3p	7mer-1a	-7.25932	-7.25932	-8.42544	-7.45923	-7.45923	-8.19331	-6.93532	-9.19255	-9.2409	-7.08742	-6.0333	-9.22656	-9.20913	-7.70145	-9.16673	-6.79655	-7.70145	-8.19331	-6.2994	-7.84225	-7.35519	-7.35519	-9.1564	-6.50259	-6.86415	-6.73319	-7.08742	-6.73319	-7.08742	-7.70145	-9.19424	-7.45923	-9.16501	-6.73319	-9.17266	-6.93532	-7.35519	-6.86415	-6.67092	-7.08742
ABCA9@hsa-miR-377-3p@7mer-m8	ABCA9	hsa-miR-377-3p	7mer-m8	-7.25932	-7.25932	-8.42544	-7.45923	-7.45923	-8.19331	-6.93532	-9.19255	-9.2409	-7.08742	-6.0333	-9.22656	-9.20913	-7.70145	-9.16673	-6.79655	-7.70145	-8.19331	-6.2994	-7.84225	-4.38529	-7.35519	-5.55855	-6.50259	-6.86415	-5.82058	-5.5938	-5.66979	-5.4564	-5.48989	-5.05433	-5.32188	-5.48989	-6.73319	-9.17266	-6.93532	-7.35519	-5.86105	-6.67092	-5.42625
ABCA9@hsa-miR-421@7mer-m8	ABCA9	hsa-miR-421	7mer-m8	-7.25932	-7.25932	-8.42544	-7.45923	-7.45923	-8.19331	-6.93532	-9.19255	-9.2409	-7.08742	-6.0333	-9.22656	-9.20913	-7.70145	-9.16673	-6.79655	-7.70145	-8.19331	-6.2994	-7.84225	-7.35519	-7.35519	-9.1564	-6.50259	-6.86415	-6.73319	-7.08742	-6.73319	-7.08742	-7.70145	-9.19424	-7.45923	-9.16501	-6.73319	-5.98611	-6.93532	-7.35519	-6.86415	-6.67092	-7.08742
ABCA9@hsa-miR-423-5p@7mer-m8	ABCA9	hsa-miR-423-5p	7mer-m8	-7.25932	-7.25932	-5.35277	-4.36408	-7.45923	-8.19331	-6.93532	-5.35277	-9.2409	-7.08742	-6.0333	-6.0333	-4.96797	-7.70145	-9.16673	-4.94146	-7.70145	-8.19331	-6.2994	-7.84225	-2.92491	-4.02312	-9.1564	-3.68127	-5.89881	-5.48989	-5.35277	-4.40703	-5.25104	-5.32188	-4.73168	-3.88748	-5.70412	-5.48989	-5.98611	-6.93532	-7.35519	-5.38854	-5.27955	-4.2245
ABCA9@hsa-miR-483-3p.1@8mer	ABCA9	hsa-miR-483-3p.1	8mer	-7.25932	-7.25932	-8.42544	-7.45923	-7.45923	-8.19331	-6.93532	-5.78406	-9.2409	-7.08742	-6.0333	-9.22656	-9.20913	-7.70145	-9.16673	-6.79655	-7.70145	-8.19331	-6.2994	-7.84225	-7.35519	-7.35519	-9.1564	-6.50259	-6.86415	-6.73319	-7.08742	-6.73319	-7.08742	-7.70145	-9.19424	-7.45923	-9.16501	-6.73319	-9.17266	-6.93532	-6.07864	-6.86415	-6.67092	-7.08742
ABCA9@hsa-miR-485-5p@7mer-m8	ABCA9	hsa-miR-485-5p	7mer-m8	-7.25932	-7.25932	-8.42544	-7.45923	-7.45923	-8.19331	-6.93532	-9.19255	-9.2409	-7.08742	-6.0333	-9.22656	-9.20913	-7.70145	-9.16673	-6.79655	-7.70145	-8.19331	-6.2994	-7.84225	-7.35519	-7.35519	-9.1564	-6.50259	-6.86415	-6.73319	-7.08742	-6.73319	-7.08742	-7.70145	-9.19424	-7.45923	-9.16501	-6.73319	-9.17266	-6.93532	-7.35519	-6.86415	-6.67092	-7.08742
ABCA9@hsa-miR-665@7mer-1a	ABCA9	hsa-miR-665	7mer-1a	-7.25932	-7.25932	-6.0333	-4.65577	-7.45923	-8.19331	-6.93532	-9.19255	-9.2409	-7.08742	-6.0333	-9.22656	-9.20913	-7.70145	-9.16673	-5.32188	-7.70145	-8.19331	-6.2994	-7.84225	-3.5103	-4.36408	-9.1564	-4.40703	-5.98611	-5.82058	-5.25104	-3.6678	-4.58454	-4.70379	-4.94146	-4.45054	-5.70412	-6.73319	-5.98611	-5.98611	-5.86105	-4.1087	-6.67092	-3.71012
ABCB10@hsa-miR-148a-3p@7mer-1a	ABCB10	hsa-miR-148a-3p	7mer-1a	-4.07448	-5.89881	-6.0333	-5.42625	-4.88392	-6.16144	-8.72574	-5.48989	-5.4564	-4.67741	-5.32188	-8.19331	-4.63314	-4.65577	-7.35519	-5.70412	-5.89881	-5.25104	-4.02312	-5.22205	-5.98611	-6.11934	-6.45071	-5.32188	-6.39737	-6.11934	-5.82058	-6.11934	-5.94643	-6.61219	-6.50259	-6.11934	-7.84225	-5.66979	-5.35277	-6.2994	-6.34822	-5.89881	-5.4564	-6.07864
ABCB10@hsa-miR-183-5p.1@8mer	ABCB10	hsa-miR-183-5p.1	8mer	-4.07448	-5.89881	-6.0333	-5.42625	-4.88392	-6.16144	-8.72574	-6.2994	-5.4564	-4.67741	-5.32188	-8.19331	-5.48989	-4.65577	-7.35519	-5.70412	-5.89881	-5.25104	-4.78001	-5.22205	-5.98611	-6.11934	-6.45071	-5.32188	-6.39737	-6.11934	-5.82058	-6.11934	-5.94643	-7.45923	-6.50259	-6.11934	-7.84225	-5.66979	-6.50259	-6.2994	-6.34822	-5.89881	-5.98611	-6.07864
ABCB10@hsa-miR-219a-5p@8mer	ABCB10	hsa-miR-219a-5p	8mer	-4.07448	-5.89881	-6.0333	-4.80272	-4.88392	-6.16144	-8.72574	-6.2994	-5.4564	-4.67741	-5.32188	-8.19331	-7.57355	-4.65577	-7.35519	-5.70412	-5.89881	-5.25104	-4.78001	-5.22205	-5.98611	-6.11934	-6.45071	-5.32188	-6.39737	-6.11934	-5.82058	-6.11934	-5.94643	-7.45923	-6.50259	-6.11934	-7.84225	-5.66979	-6.50259	-6.2994	-6.34822	-5.89881	-5.4564	-6.07864
ABCB11@hsa-miR-101-3p.2@7mer-1a	ABCB11	hsa-miR-101-3p.2	7mer-1a	-3.5103	-5.35277	-6.20416	-5.48989	-3.85641	-5.98611	-3.56054	-6.2994	-6.34822	-5.22205	-2.93438	-5.52155	-5.98611	-5.42625	-6.67092	-5.94643	-5.70412	-7.1711	-4.85566	-4.32177	-7.1711	-6.11934	-7.45923	-6.73319	-6.07864	-5.94643	-5.52155	-5.98611	-5.70412	-6.20416	-5.42625	-4.96797	-6.55635	-6.2994	-5.89881	-5.98611	-5.94643	-6.50259	-5.4564	-2.83468
ABCB11@hsa-miR-155-5p@7mer-m8	ABCB11	hsa-miR-155-5p	7mer-m8	-4.26166	-6.39737	-6.20416	-5.48989	-4.78001	-5.98611	-4.88392	-6.2994	-6.34822	-5.22205	-5.27955	-6.50259	-5.98611	-5.42625	-6.67092	-5.94643	-5.70412	-7.1711	-4.85566	-4.32177	-7.1711	-6.11934	-7.45923	-6.73319	-7.35519	-6.50259	-6.45071	-7.00887	-6.45071	-6.86415	-7.45923	-6.45071	-6.55635	-6.2994	-7.25932	-6.93532	-6.39737	-6.50259	-6.67092	-5.4564
ABCB11@hsa-miR-203a-3p.1@8mer	ABCB11	hsa-miR-203a-3p.1	8mer	-4.26166	-5.62904	-6.20416	-5.48989	-4.78001	-5.98611	-5.48989	-6.2994	-4.67741	-5.22205	-4.51931	-6.50259	-5.98611	-5.42625	-6.67092	-5.94643	-5.70412	-7.1711	-4.85566	-4.32177	-7.1711	-6.11934	-7.45923	-6.73319	-7.35519	-6.50259	-5.32188	-7.00887	-6.45071	-6.20416	-5.86105	-5.4564	-6.55635	-6.2994	-5.89881	-6.93532	-6.39737	-5.82058	-5.4564	-4.96797
ABCB11@hsa-miR-26a-5p@8mer	ABCB11	hsa-miR-26a-5p	8mer	-4.26166	-6.39737	-6.20416	-5.48989	-4.78001	-5.98611	-5.48989	-6.2994	-6.34822	-5.22205	-5.27955	-6.50259	-5.98611	-5.42625	-6.67092	-5.94643	-5.70412	-7.1711	-4.85566	-4.32177	-7.1711	-6.11934	-7.45923	-6.73319	-7.35519	-6.50259	-6.45071	-7.00887	-6.45071	-6.86415	-7.45923	-6.45071	-6.55635	-6.2994	-7.25932	-6.93532	-6.39737	-6.50259	-6.67092	-5.4564
ABCB11@hsa-miR-33a-5p@7mer-m8	ABCB11	hsa-miR-33a-5p	7mer-m8	-4.26166	-6.39737	-6.20416	-5.48989	-4.78001	-5.98611	-5.48989	-6.2994	-6.34822	-5.22205	-5.27955	-6.50259	-5.98611	-5.42625	-6.67092	-5.94643	-5.70412	-7.1711	-4.85566	-4.32177	-7.1711	-6.11934	-7.45923	-6.73319	-7.35519	-6.50259	-6.45071	-7.00887	-6.45071	-6.86415	-7.45923	-6.45071	-6.55635	-6.2994	-7.25932	-6.93532	-6.39737	-6.50259	-6.67092	-5.4564
ABCB11@hsa-miR-374a-5p@7mer-1a	ABCB11	hsa-miR-374a-5p	7mer-1a	-4.26166	-6.39737	-6.20416	-5.48989	-4.78001	-5.98611	-5.48989	-6.2994	-6.34822	-5.22205	-5.27955	-6.50259	-5.98611	-5.42625	-6.67092	-5.94643	-5.70412	-7.1711	-4.85566	-4.32177	-7.1711	-6.11934	-7.45923	-6.73319	-7.35519	-6.50259	-6.45071	-7.00887	-6.45071	-6.86415	-7.45923	-6.45071	-6.55635	-6.2994	-7.25932	-6.93532	-6.39737	-6.50259	-6.67092	-5.4564
ABCB11@hsa-miR-582-5p@7mer-1a	ABCB11	hsa-miR-582-5p	7mer-1a	-4.26166	-6.39737	-6.20416	-4.83253	-4.78001	-5.98611	-5.48989	-6.2994	-6.34822	-5.22205	-4.51931	-6.50259	-5.98611	-5.42625	-6.67092	-5.94643	-5.70412	-7.1711	-4.85566	-4.32177	-7.1711	-6.11934	-7.45923	-6.73319	-7.35519	-6.50259	-6.45071	-7.00887	-6.45071	-6.86415	-7.45923	-5.94643	-6.55635	-6.2994	-5.89881	-6.93532	-5.70412	-6.50259	-5.4564	-3.48621
ABCB5@hsa-miR-33a-5p@7mer-1a	ABCB5	hsa-miR-33a-5p	7mer-1a	-7.45923	-8.00423	-8.72574	-8.19331	-7.70145	-8.19331	-7.25932	-9.1696	-9.31183	-7.08742	-6.61219	-9.21815	-8.42544	-8.00423	-8.42544	-7.08742	-7.84225	-8.42544	-6.39737	-7.45923	-9.17696	-8.19331	-9.16744	-7.25932	-6.0333	-7.08742	-9.15271	-7.57355	-8.42544	-8.72574	-9.19154	-8.19331	-9.19148	-7.00887	-9.17679	-7.57355	-7.84225	-7.45923	-6.93532	-7.25932
ABCB6@hsa-miR-29a-3p@8mer	ABCB6	hsa-miR-29a-3p	8mer	-3.97115	-6.16144	-6.67092	-7.84225	-6.50259	-8.72574	-5.32188	-6.67092	-6.73319	-4.63314	-5.25104	-5.98611	-7.70145	-4.38529	-6.67092	-7.45923	-6.20416	-5.22205	-5.05433	-6.86415	-7.1711	-9.23305	-5.5938	-6.50259	-6.39737	-6.07864	-5.7466	-6.24835	-5.86105	-7.57355	-5.94643	-6.0333	-6.55635	-5.70412	-5.98611	-6.2994	-6.24835	-8.42544	-6.39737	-7.00887
ABCB7@hsa-miR-1-3p@7mer-m8	ABCB7	hsa-miR-1-3p	7mer-m8	-5.89881	-6.50259	-6.93532	-6.20416	-6.11934	-6.50259	-7.00887	-8.42544	-6.86415	-6.67092	-5.48989	-8.42544	-8.42544	-6.07864	-6.24835	-5.156	-6.45071	-7.25932	-5.48989	-6.11934	-6.73319	-5.5938	-7.45923	-6.07864	-5.98611	-6.24835	-6.24835	-6.2994	-6.45071	-7.00887	-9.15703	-5.94643	-7.25932	-6.11934	-5.98611	-6.67092	-6.73319	-6.24835	-5.62904	-6.07864
ABCB7@hsa-miR-148a-3p@8mer	ABCB7	hsa-miR-148a-3p	8mer	-5.89881	-6.50259	-6.93532	-6.20416	-6.11934	-6.50259	-7.00887	-8.42544	-6.86415	-6.67092	-5.48989	-8.42544	-8.42544	-6.07864	-7.57355	-6.16144	-6.45071	-7.25932	-5.48989	-6.11934	-6.73319	-6.11934	-7.45923	-6.07864	-6.86415	-6.24835	-6.24835	-6.2994	-6.45071	-7.00887	-9.15703	-6.45071	-7.25932	-6.11934	-8.19331	-6.67092	-6.73319	-6.24835	-6.50259	-6.07864
ABCB7@hsa-miR-19a-3p@7mer-m8	ABCB7	hsa-miR-19a-3p	7mer-m8	-5.89881	-6.50259	-6.93532	-4.70379	-6.11934	-5.66979	-7.00887	-8.42544	-4.26166	-4.45054	-5.48989	-8.42544	-5.02207	-4.07448	-6.24835	-5.156	-6.45071	-5.156	-5.48989	-6.11934	-6.73319	-6.11934	-7.45923	-6.07864	-6.86415	-6.24835	-6.24835	-6.2994	-6.45071	-7.00887	-5.86105	-5.94643	-7.25932	-5.48989	-5.7466	-6.67092	-6.73319	-6.24835	-5.62904	-6.07864
ABCB7@hsa-miR-301b-3p@7mer-m8	ABCB7	hsa-miR-301b-3p	7mer-m8	-5.89881	-6.50259	-6.93532	-6.20416	-6.11934	-6.50259	-7.00887	-8.42544	-6.86415	-6.67092	-5.48989	-8.42544	-5.70412	-6.07864	-7.57355	-5.156	-6.45071	-7.25932	-5.48989	-6.11934	-6.73319	-6.11934	-7.45923	-6.07864	-6.86415	-6.24835	-6.24835	-6.2994	-6.45071	-7.00887	-9.15703	-6.45071	-7.25932	-5.48989	-8.19331	-6.67092	-6.73319	-6.24835	-6.50259	-6.07864
ABCB7@hsa-miR-30a-5p@7mer-1a	ABCB7	hsa-miR-30a-5p	7mer-1a	-5.89881	-6.50259	-6.93532	-6.20416	-6.11934	-6.50259	-7.00887	-8.42544	-6.86415	-6.67092	-5.48989	-8.42544	-8.42544	-6.07864	-7.57355	-6.16144	-6.45071	-7.25932	-5.48989	-6.11934	-6.73319	-6.11934	-7.45923	-6.07864	-6.86415	-6.24835	-6.24835	-6.2994	-6.45071	-7.00887	-9.15703	-6.45071	-7.25932	-6.11934	-8.19331	-6.67092	-6.73319	-6.24835	-6.50259	-6.07864
ABCB7@hsa-miR-365a-3p@7mer-m8	ABCB7	hsa-miR-365a-3p	7mer-m8	-5.89881	-6.50259	-6.93532	-6.20416	-6.11934	-6.50259	-7.00887	-8.42544	-6.86415	-6.67092	-5.48989	-8.42544	-5.70412	-6.07864	-7.57355	-6.16144	-6.45071	-7.25932	-5.48989	-6.11934	-6.73319	-6.11934	-7.45923	-6.07864	-6.86415	-6.24835	-6.24835	-6.2994	-6.45071	-7.00887	-5.86105	-6.45071	-7.25932	-6.11934	-8.19331	-6.67092	-6.73319	-6.24835	-6.50259	-6.07864
ABCB7@hsa-miR-499a-5p@8mer	ABCB7	hsa-miR-499a-5p	8mer	-5.89881	-6.50259	-6.93532	-6.20416	-6.11934	-6.50259	-5.25104	-5.78406	-4.26166	-6.67092	-4.54217	-5.94643	-5.02207	-4.07448	-7.57355	-6.16144	-6.45071	-7.25932	-5.48989	-3.90272	-6.73319	-5.35277	-7.45923	-6.07864	-5.70412	-6.24835	-6.24835	-5.86105	-6.45071	-7.00887	-5.86105	-5.94643	-7.25932	-6.11934	-8.19331	-6.67092	-6.73319	-6.24835	-6.50259	-6.07864
ABCB7@hsa-miR-505-3p.1@8mer	ABCB7	hsa-miR-505-3p.1	8mer	-5.89881	-6.50259	-6.93532	-5.11352	-6.11934	-6.50259	-7.00887	-8.42544	-6.86415	-6.67092	-5.48989	-8.42544	-8.42544	-6.07864	-6.24835	-6.16144	-6.45071	-7.25932	-5.48989	-6.11934	-6.73319	-6.11934	-7.45923	-6.07864	-6.86415	-6.24835	-6.24835	-6.2994	-6.45071	-6.39737	-9.15703	-6.45071	-7.25932	-6.11934	-8.19331	-6.67092	-6.73319	-6.24835	-6.50259	-6.07864
ABCB9@hsa-miR-128-3p@8mer	ABCB9	hsa-miR-128-3p	8mer	-7.70145	-8.00423	-9.23855	-9.5958	-9.17988	-9.16463	-7.25932	-8.42544	-9.16489	-4.67741	-9.28677	-5.70412	-5.32188	-9.41684	-6.2994	-9.41718	-9.35937	-7.84225	-9.19524	-9.17183	-5.89881	-9.18014	-5.70412	-6.67092	-7.45923	-8.00423	-7.1711	-6.61219	-8.72574	-9.19788	-6.0333	-8.42544	-6.73319	-9.31477	-6.11934	-8.72574	-9.14911	-7.84225	-9.44798	-9.19102
ABCB9@hsa-miR-196a-5p@7mer-m8	ABCB9	hsa-miR-196a-5p	7mer-m8	-7.70145	-8.00423	-9.23855	-9.5958	-5.35277	-9.16463	-7.25932	-8.42544	-9.16489	-4.67741	-9.28677	-5.70412	-5.32188	-5.48989	-5.70412	-9.41718	-9.35937	-7.84225	-9.19524	-9.17183	-5.89881	-5.82058	-5.70412	-6.67092	-7.45923	-8.00423	-7.1711	-6.61219	-8.72574	-9.19788	-6.0333	-8.42544	-6.73319	-9.31477	-6.11934	-8.72574	-6.16144	-7.84225	-9.44798	-9.19102
ABCB9@hsa-miR-24-3p@8mer	ABCB9	hsa-miR-24-3p	8mer	-7.70145	-5.7466	-3.56054	-4.36408	-2.465	-3.841	-3.31543	-1.40936	-4.12767	-1.9303	-2.7122	-3.81146	-1.8191	-2.54861	-3.37377	-4.07448	-3.30472	-4.26166	-2.70944	-5.1889	-5.48989	-4.32177	-5.70412	-2.61932	-5.22205	-6.0333	-5.0826	-5.05433	-4.83253	-5.82058	-4.73168	-5.0826	-4.88392	-3.73795	-4.34399	-5.05433	-4.78001	-5.11352	-5.35277	-4.88392
ABCB9@hsa-miR-27a-3p@8mer	ABCB9	hsa-miR-27a-3p	8mer	-7.70145	-8.00423	-9.23855	-9.5958	-9.17988	-9.16463	-7.25932	-8.42544	-9.16489	-9.22186	-9.28677	-5.70412	-5.32188	-9.41684	-6.2994	-9.41718	-9.35937	-7.84225	-9.19524	-9.17183	-5.89881	-9.18014	-5.70412	-6.67092	-7.45923	-8.00423	-7.1711	-6.61219	-8.72574	-9.19788	-6.0333	-8.42544	-6.73319	-9.31477	-6.11934	-8.72574	-9.14911	-7.84225	-9.44798	-9.19102
ABCB9@hsa-miR-873-5p.2@8mer	ABCB9	hsa-miR-873-5p.2	8mer	-7.70145	-8.00423	-9.23855	-9.5958	-9.17988	-9.16463	-7.25932	-8.42544	-9.16489	-9.22186	-9.28677	-5.70412	-5.32188	-9.41684	-6.2994	-9.41718	-9.35937	-7.84225	-9.19524	-9.17183	-5.89881	-9.18014	-5.70412	-6.67092	-7.45923	-8.00423	-7.1711	-6.61219	-8.72574	-9.19788	-6.0333	-8.42544	-6.73319	-9.31477	-6.11934	-8.72574	-9.14911	-7.84225	-9.44798	-9.19102
ABCB9@hsa-miR-98-5p@7mer-m8	ABCB9	hsa-miR-98-5p	7mer-m8	-7.70145	-8.00423	-9.23855	-9.5958	-5.35277	-9.16463	-7.25932	-5.78406	-9.16489	-4.67741	-9.28677	-5.70412	-5.32188	-5.48989	-5.70412	-9.41718	-9.35937	-7.84225	-9.19524	-9.17183	-5.89881	-9.18014	-5.70412	-6.67092	-7.45923	-8.00423	-7.1711	-6.61219	-8.72574	-9.19788	-6.0333	-8.42544	-6.73319	-9.31477	-6.11934	-8.72574	-6.16144	-7.84225	-9.44798	-9.19102
ABCC10@hsa-let-7d-5p@7mer-m8	ABCC10	hsa-let-7d-5p	7mer-m8	-5.86105	-8.00423	-8.72574	-5.55855	-8.19331	-9.17298	-6.2994	-8.42544	-9.28092	-6.73319	-8.42544	-6.11934	-7.08742	-7.70145	-6.86415	-8.72574	-8.19331	-5.98611	-7.70145	-8.72574	-5.38854	-5.62904	-5.5938	-7.25932	-5.89881	-5.89881	-5.94643	-6.61219	-5.70412	-6.61219	-5.32188	-5.7466	-5.78406	-7.25932	-6.11934	-6.0333	-7.00887	-9.1505	-7.25932	-5.11352
ABCC10@hsa-miR-374c-5p@8mer	ABCC10	hsa-miR-374c-5p	8mer	-5.86105	-8.00423	-8.72574	-9.20635	-8.19331	-9.17298	-6.2994	-8.42544	-9.28092	-6.73319	-8.42544	-6.11934	-7.08742	-7.70145	-6.86415	-8.72574	-8.19331	-5.98611	-7.70145	-8.72574	-6.79655	-9.33261	-5.5938	-7.25932	-6.86415	-6.24835	-5.94643	-6.61219	-6.61219	-8.72574	-6.11934	-6.45071	-7.45923	-7.25932	-6.11934	-7.25932	-7.00887	-9.1505	-7.25932	-8.19331
ABCC12@hsa-miR-136-5p@8mer	ABCC12	hsa-miR-136-5p	8mer	-9.1717	-9.16342	-9.3005	-9.28646	-8.19331	-9.23156	-8.19331	-9.16256	-9.63198	-9.25845	-9.26177	-8.42544	-8.00423	-9.50665	-7.70145	-8.72574	-9.15273	-9.17529	-8.42544	-8.42544	-9.21432	-9.29502	-7.84225	-9.29142	-8.19331	-6.93532	-6.55635	-7.70145	-8.19331	-8.19331	-6.79655	-6.93532	-8.42544	-8.72574	-8.19331	-7.70145	-8.72574	-9.1551	-8.00423	-8.00423
ABCC12@hsa-miR-153-3p@8mer	ABCC12	hsa-miR-153-3p	8mer	-9.1717	-9.16342	-9.3005	-9.28646	-8.19331	-9.23156	-8.19331	-9.16256	-9.63198	-9.25845	-9.26177	-8.42544	-8.00423	-9.50665	-7.70145	-8.72574	-9.15273	-9.17529	-8.42544	-8.42544	-9.21432	-9.29502	-7.84225	-9.29142	-8.19331	-6.93532	-6.55635	-7.70145	-8.19331	-8.19331	-6.79655	-6.93532	-8.42544	-8.72574	-8.19331	-7.70145	-8.72574	-9.1551	-8.00423	-8.00423
ABCC12@hsa-miR-873-5p.1@8mer	ABCC12	hsa-miR-873-5p.1	8mer	-9.1717	-9.16342	-9.3005	-9.28646	-8.19331	-9.23156	-8.19331	-9.16256	-9.63198	-9.25845	-9.26177	-8.42544	-8.00423	-9.50665	-7.70145	-8.72574	-9.15273	-9.17529	-8.42544	-8.42544	-9.21432	-9.29502	-7.84225	-9.29142	-8.19331	-6.93532	-6.55635	-7.70145	-8.19331	-8.19331	-6.79655	-6.93532	-8.42544	-8.72574	-8.19331	-7.70145	-8.72574	-9.1551	-8.00423	-8.00423
ABCC1@hsa-miR-133b@7mer-1a	ABCC1	hsa-miR-133b	7mer-1a	-2.03111	-2.22147	-1.78992	-1.48186	-1.07871	-1.89954	-2.14701	-2.47253	-1.48655	-1.51912	-1.74889	-1.90787	-1.20281	-0.905988	-2.32702	-0.800317	-1.11082	-2.11682	-1.22723	-1.41371	-2.21316	-2.09946	-3.11758	-2.92954	-2.46136	-2.89746	-2.61701	-3.03365	-1.96146	-2.33904	-3.33453	-2.458	-2.49943	-2.44471	-3.56054	-2.7523	-2.55491	-1.16534	-2.40195	-1.51289
ABCC1@hsa-miR-145-5p@7mer-1a	ABCC1	hsa-miR-145-5p	7mer-1a	-7.25932	-9.19463	-8.42544	-8.42544	-7.84225	-9.17639	-7.57355	-7.35519	-9.17463	-6.67092	-8.42544	-6.50259	-4.80272	-7.70145	-7.35519	-5.70412	-5.38854	-7.1711	-3.76741	-8.00423	-7.1711	-8.72574	-8.42544	-9.19	-8.42544	-6.0333	-6.55635	-8.42544	-8.72574	-9.17	-5.4564	-8.42544	-7.84225	-9.20804	-6.61219	-8.19331	-9.15362	-5.86105	-8.72574	-7.84225
ABCC1@hsa-miR-185-5p@8mer	ABCC1	hsa-miR-185-5p	8mer	-7.25932	-9.19463	-6.0333	-8.42544	-4.34399	-5.86105	-5.27955	-5.62904	-9.17463	-6.67092	-8.42544	-6.50259	-5.1889	-7.70145	-7.35519	-5.70412	-7.70145	-5.11352	-6.79655	-8.00423	-7.1711	-8.72574	-8.42544	-9.19	-8.42544	-8.72574	-6.55635	-8.42544	-5.7466	-9.17	-5.70412	-8.42544	-7.84225	-9.20804	-6.61219	-6.24835	-6.16144	-7.84225	-8.72574	-7.84225
ABCC1@hsa-miR-186-5p@7mer-m8	ABCC1	hsa-miR-186-5p	7mer-m8	-7.25932	-9.19463	-8.42544	-8.42544	-7.84225	-9.17639	-7.57355	-7.35519	-9.17463	-6.67092	-8.42544	-6.50259	-6.73319	-7.70145	-7.35519	-8.19331	-7.70145	-7.1711	-6.79655	-8.00423	-7.1711	-8.72574	-8.42544	-9.19	-8.42544	-8.72574	-6.55635	-8.42544	-8.72574	-9.17	-6.34822	-8.42544	-7.84225	-9.20804	-6.61219	-8.19331	-9.15362	-7.84225	-8.72574	-7.84225
ABCC1@hsa-miR-199a-5p@8mer	ABCC1	hsa-miR-199a-5p	8mer	-7.25932	-5.89881	-8.42544	-5.38854	-7.84225	-9.17639	-5.27955	-7.35519	-5.32188	-6.67092	-8.42544	-6.50259	-5.1889	-4.36408	-7.35519	-8.19331	-5.38854	-7.1711	-4.70379	-8.00423	-5.7466	-5.82058	-8.42544	-9.19	-8.42544	-8.72574	-6.55635	-8.42544	-8.72574	-6.61219	-5.70412	-5.98611	-7.84225	-9.20804	-6.61219	-8.19331	-9.15362	-5.86105	-8.72574	-7.84225
ABCC1@hsa-miR-217@7mer-1a	ABCC1	hsa-miR-217	7mer-1a	-7.25932	-9.19463	-8.42544	-8.42544	-7.84225	-9.17639	-7.57355	-7.35519	-9.17463	-6.67092	-8.42544	-6.50259	-6.73319	-7.70145	-7.35519	-5.70412	-7.70145	-7.1711	-6.79655	-8.00423	-7.1711	-8.72574	-8.42544	-9.19	-8.42544	-8.72574	-6.55635	-8.42544	-8.72574	-9.17	-6.34822	-8.42544	-7.84225	-9.20804	-6.61219	-8.19331	-9.15362	-7.84225	-8.72574	-7.84225
ABCC1@hsa-miR-224-5p@7mer-1a	ABCC1	hsa-miR-224-5p	7mer-1a	-1.40657	-1.78136	-0.844555	-0.822939	-0.060854	-1.16693	-1.62437	-2.188	-0.77731	-0.931135	-0.839464	-1.3463	-0.557323	-0.498437	-1.89765	0.0524204	-0.479094	-1.3243	-0.76668	-1.1192	-2.07757	-2.3481	-2.21513	-1.48805	-2.20917	-1.45564	-2.27101	-1.92118	-1.01573	-1.55304	-1.44534	-1.80572	-1.06945	-2.10292	-2.10292	-1.28499	-1.40125	-0.103133	-1.04867	-1.22008
ABCC1@hsa-miR-3064-5p@8mer	ABCC1	hsa-miR-3064-5p	8mer	-3.5103	-5.52155	-5.35277	-5.11352	-3.88748	-5.55855	-5.27955	-4.99327	-4.14623	-3.76741	-3.98777	-4.14623	-3.40494	-3.52456	-4.94146	-5.156	-4.56272	-4.67741	-3.5362	-3.15603	-4.88392	-5.55855	-8.42544	-5.27955	-5.98611	-6.0333	-6.55635	-8.42544	-5.5938	-6.20416	-5.22205	-5.62904	-5.94643	-5.38854	-5.02207	-5.70412	-5.48989	-4.85566	-5.94643	-4.94146
ABCC1@hsa-miR-330-5p@8mer	ABCC1	hsa-miR-330-5p	8mer	-2.62919	-4.47618	-3.46334	-3.1256	-2.13012	-4.26166	-2.38712	-3.71012	-2.68399	-2.58785	-2.71831	-2.88512	-1.99284	-2.43838	-3.8718	-2.07437	-3.07088	-2.92491	-2.29571	-2.98934	-3.841	-4.63314	-4.65577	-3.28645	-4.1087	-5.35277	-4.99327	-4.51931	-4.78001	-5.5938	-4.75768	-4.96797	-4.09216	-5.22205	-4.88392	-4.91062	-4.78001	-3.93683	-5.156	-3.5103
ABCC1@hsa-miR-7-5p@8mer	ABCC1	hsa-miR-7-5p	8mer	-7.25932	-9.19463	-8.42544	-8.42544	-7.84225	-9.17639	-7.57355	-7.35519	-9.17463	-6.67092	-8.42544	-5.52155	-6.73319	-7.70145	-7.35519	-8.19331	-7.70145	-7.1711	-6.79655	-8.00423	-7.1711	-8.72574	-8.42544	-9.19	-8.42544	-8.72574	-6.55635	-8.42544	-8.72574	-9.17	-6.34822	-8.42544	-7.84225	-5.62904	-6.61219	-8.19331	-9.15362	-7.84225	-8.72574	-7.84225
ABCC1@hsa-miR-873-5p.1@7mer-m8	ABCC1	hsa-miR-873-5p.1	7mer-m8	-7.25932	-9.19463	-5.5938	-8.42544	-3.88748	-5.55855	-7.57355	-5.27955	-5.32188	-3.45002	-3.98777	-6.50259	-4.40703	-3.90272	-7.35519	-8.19331	-5.38854	-7.1711	-6.79655	-3.7964	-7.1711	-5.55855	-4.70379	-9.19	-5.98611	-6.0333	-6.55635	-8.42544	-5.7466	-9.17	-5.22205	-8.42544	-5.82058	-5.62904	-5.62904	-6.24835	-9.15362	-5.11352	-5.5938	-5.11352
ABCC2@hsa-miR-186-5p@7mer-m8	ABCC2	hsa-miR-186-5p	7mer-m8	-5.82058	-8.00423	-8.19331	-7.25932	-6.50259	-7.08742	-6.61219	-8.00423	-9.1473	-5.62904	-6.0333	-8.42544	-7.70145	-7.1711	-7.35519	-7.00887	-6.86415	-7.84225	-5.86105	-6.45071	-9.15745	-7.57355	-9.15541	-7.70145	-7.1711	-7.25932	-9.14992	-8.19331	-8.42544	-8.19331	-8.72574	-8.00423	-8.42544	-6.73319	-8.42544	-7.70145	-7.70145	-7.57355	-7.08742	-6.93532
ABCC4@hsa-miR-124-3p.1@8mer	ABCC4	hsa-miR-124-3p.1	8mer	-3.90272	-7.00887	-8.19331	-6.79655	-6.73319	-7.57355	-6.67092	-8.72574	-8.42544	-6.11934	-3.98777	-8.42544	-8.72574	-2.88512	-8.72574	-6.67092	-7.57355	-7.84225	-5.86105	-7.1711	-7.35519	-6.93532	-9.15302	-5.32188	-6.86415	-6.73319	-6.86415	-5.89881	-6.86415	-7.57355	-5.86105	-7.35519	-8.42544	-6.61219	-8.72574	-6.86415	-7.25932	-5.86105	-6.67092	-6.93532
ABCC4@hsa-miR-124-3p.2@8mer	ABCC4	hsa-miR-124-3p.2	8mer	-6.34822	-7.00887	-8.19331	-5.22205	-6.73319	-7.57355	-6.67092	-8.72574	-8.42544	-6.11934	-4.54217	-8.42544	-8.72574	-7.1711	-8.72574	-6.67092	-7.57355	-7.84225	-5.86105	-7.1711	-7.35519	-5.70412	-9.15302	-6.45071	-6.86415	-6.73319	-6.86415	-6.73319	-6.86415	-7.57355	-9.17353	-7.35519	-8.42544	-6.61219	-8.72574	-6.86415	-7.25932	-6.79655	-6.67092	-6.93532
ABCC4@hsa-miR-26a-5p@8mer	ABCC4	hsa-miR-26a-5p	8mer	-1.54782	-3.60123	-3.85641	-4.40703	-2.03187	-5.38854	0.00852385	-1.46737	-2.54241	-3.39422	-0.244974	-3.73795	-3.841	1.86974	-2.00849	-3.64052	-3.75293	-4.94146	-2.49043	-2.38902	-4.45054	-4.38529	-4.63314	-6.45071	-5.52155	-4.67741	-5.25104	-4.40703	-4.63314	-3.69475	-4.18604	-4.94146	-4.78001	-4.47618	-3.76741	-4.36408	-4.85566	-1.91989	-3.98777	-3.73795
ABCC5@hsa-let-7g-5p@8mer	ABCC5	hsa-let-7g-5p	8mer	-6.16144	-8.42544	-8.19331	-8.19331	-7.00887	-8.72574	-6.67092	-7.1711	-9.16891	-5.78406	-6.73319	-6.86415	-7.08742	-7.1711	-7.35519	-7.45923	-7.00887	-7.25932	-6.20416	-6.67092	-8.00423	-8.19331	-8.72574	-9.21378	-8.00423	-7.84225	-6.67092	-8.72574	-8.42544	-8.19331	-6.61219	-7.84225	-7.45923	-7.84225	-6.93532	-8.19331	-8.42544	-7.57355	-7.84225	-7.08742
ABCC5@hsa-miR-101-3p.1@8mer	ABCC5	hsa-miR-101-3p.1	8mer	-6.16144	-5.86105	-8.19331	-8.19331	-7.00887	-8.72574	-6.67092	-7.1711	-9.16891	-5.78406	-6.73319	-6.86415	-7.08742	-7.1711	-7.35519	-7.45923	-7.00887	-7.25932	-6.20416	-6.67092	-8.00423	-8.19331	-8.72574	-9.21378	-8.00423	-7.84225	-6.67092	-8.72574	-8.42544	-8.19331	-6.61219	-7.84225	-7.45923	-7.84225	-6.93532	-8.19331	-8.42544	-7.57355	-7.84225	-7.08742
ABCC5@hsa-miR-101-3p.2@8mer	ABCC5	hsa-miR-101-3p.2	8mer	-6.16144	-8.42544	-8.19331	-8.19331	-7.00887	-8.72574	-6.67092	-7.1711	-9.16891	-5.78406	-6.73319	-5.5938	-7.08742	-7.1711	-7.35519	-7.45923	-7.00887	-7.25932	-6.20416	-6.67092	-8.00423	-8.19331	-8.72574	-9.21378	-8.00423	-7.84225	-6.67092	-8.72574	-5.70412	-8.19331	-6.61219	-7.84225	-7.45923	-7.84225	-6.93532	-8.19331	-8.42544	-7.57355	-7.84225	-7.08742
ABCC5@hsa-miR-125a-5p@7mer-1a	ABCC5	hsa-miR-125a-5p	7mer-1a	-3.05263	-5.86105	-8.19331	-8.19331	-2.78272	-8.72574	-2.68932	-4.99327	-9.16891	-4.29869	-3.8718	-6.86415	-3.49889	-7.1711	-6.20416	-7.45923	-5.35277	-7.25932	-2.98425	-6.67092	-8.00423	-8.19331	-5.35277	-4.67741	-8.00423	-6.0333	-6.67092	-6.0333	-5.70412	-8.19331	-6.61219	-7.84225	-7.45923	-7.84225	-6.93532	-5.70412	-8.42544	-5.86105	-5.55855	-7.08742
ABCC5@hsa-miR-142-5p@7mer-1a	ABCC5	hsa-miR-142-5p	7mer-1a	-6.16144	-8.42544	-8.19331	-8.19331	-7.00887	-8.72574	-6.67092	-7.1711	-9.16891	-5.78406	-6.73319	-6.86415	-7.08742	-7.1711	-7.35519	-7.45923	-7.00887	-7.25932	-6.20416	-6.67092	-8.00423	-8.19331	-8.72574	-9.21378	-8.00423	-7.84225	-6.67092	-8.72574	-8.42544	-8.19331	-6.61219	-7.84225	-7.45923	-7.84225	-6.93532	-8.19331	-8.42544	-7.57355	-7.84225	-7.08742
ABCC5@hsa-miR-199a-5p@7mer-m8	ABCC5	hsa-miR-199a-5p	7mer-m8	-6.16144	-8.42544	-8.19331	-8.19331	-7.00887	-8.72574	-6.67092	-7.1711	-9.16891	-5.78406	-6.73319	-6.86415	-7.08742	-7.1711	-7.35519	-7.45923	-7.00887	-7.25932	-6.20416	-6.67092	-5.86105	-8.19331	-8.72574	-9.21378	-8.00423	-7.84225	-6.67092	-6.0333	-8.42544	-8.19331	-6.61219	-7.84225	-7.45923	-5.55855	-5.62904	-8.19331	-6.16144	-7.57355	-7.84225	-5.42625
ABCC5@hsa-miR-520f-3p@7mer-m8	ABCC5	hsa-miR-520f-3p	7mer-m8	-6.16144	-8.42544	-8.19331	-8.19331	-7.00887	-8.72574	-6.67092	-7.1711	-9.16891	-5.78406	-6.73319	-6.86415	-7.08742	-7.1711	-6.20416	-7.45923	-7.00887	-7.25932	-6.20416	-6.67092	-8.00423	-8.19331	-8.72574	-9.21378	-6.07864	-7.84225	-6.67092	-8.72574	-5.70412	-8.19331	-6.61219	-7.84225	-7.45923	-7.84225	-6.93532	-8.19331	-8.42544	-7.57355	-5.94643	-7.08742
ABCC8@hsa-miR-582-5p@8mer	ABCC8	hsa-miR-582-5p	8mer	-3.6678	-5.89881	-6.0333	-6.39737	-5.35277	-7.1711	-5.32188	-6.24835	-5.4564	-3.78231	-4.99327	-5.5938	-7.70145	-3.88748	-6.34822	-7.08742	-5.5938	-5.1889	-4.75768	-5.98611	-6.73319	-9.1513	-5.52155	-5.98611	-6.39737	-6.07864	-5.70412	-6.16144	-5.82058	-7.45923	-5.66979	-6.0333	-5.98611	-5.62904	-5.89881	-6.2994	-6.20416	-8.19331	-6.0333	-6.45071
ABCD2@hsa-miR-124-3p.2@8mer	ABCD2	hsa-miR-124-3p.2	8mer	-3.9523	-5.89881	-6.0333	-5.22205	-4.29869	-5.94643	-5.32188	-5.86105	-5.4564	-4.67741	-4.99327	-6.11934	-5.94643	-4.12767	-6.45071	-5.66979	-5.38854	-5.22205	-4.70379	-4.00368	-5.94643	-5.82058	-5.7466	-5.32188	-6.39737	-6.07864	-5.7466	-6.11934	-5.82058	-6.61219	-6.45071	-6.07864	-5.98611	-5.62904	-6.2994	-6.2994	-6.20416	-5.86105	-5.98611	-5.156
ABCD2@hsa-miR-133a-3p.2@7mer-m8	ABCD2	hsa-miR-133a-3p.2	7mer-m8	-3.9523	-5.52155	-6.0333	-5.22205	-4.29869	-5.94643	-5.32188	-5.86105	-5.4564	-4.67741	-4.99327	-5.05433	-5.94643	-4.12767	-6.45071	-5.66979	-5.38854	-5.22205	-4.70379	-4.00368	-4.80272	-4.99327	-5.7466	-5.32188	-6.39737	-5.70412	-4.26166	-5.7466	-5.82058	-4.49689	-5.156	-3.85641	-5.66979	-5.62904	-6.2994	-6.2994	-6.20416	-5.86105	-5.98611	-3.98777
ABCD2@hsa-miR-142-5p@8mer	ABCD2	hsa-miR-142-5p	8mer	-3.9523	-4.83253	-5.11352	-4.58454	-2.28762	-5.42625	-5.32188	-4.83253	-4.40703	-4.67741	-4.99327	-3.33453	-5.94643	-4.12767	-3.97115	-4.75768	-5.38854	-4.58454	-4.70379	-2.41911	-3.841	-2.41452	-5.156	-4.4275	-5.55855	-4.12767	0.0742367	-3.2259	-5.156	-1.53568	-3.23428	-0.469484	-3.11098	-5.35277	-6.2994	-5.70412	-2.30726	-4.2245	-3.20979	-2.16002
ABCD2@hsa-miR-182-5p@7mer-m8	ABCD2	hsa-miR-182-5p	7mer-m8	-3.9523	-5.89881	-6.0333	-5.22205	-4.29869	-5.94643	-5.32188	-5.35277	-5.4564	-4.67741	-4.99327	-6.11934	-5.94643	-4.12767	-5.78406	-5.66979	-5.38854	-5.22205	-4.70379	-4.00368	-5.94643	-5.4564	-5.38854	-5.32188	-6.39737	-5.86105	-5.27955	-6.11934	-5.82058	-5.7466	-5.32188	-5.0826	-5.98611	-5.62904	-6.2994	-6.2994	-6.20416	-5.62904	-5.4564	-5.156
ABCD2@hsa-miR-205-5p@8mer	ABCD2	hsa-miR-205-5p	8mer	-3.9523	-5.02207	-3.71012	-4.58454	-4.29869	-5.94643	-5.32188	-5.86105	-5.4564	-4.67741	-4.99327	-4.58454	-4.27964	-4.12767	-5.05433	-4.75768	-5.38854	-5.22205	-3.05263	-3.24228	-5.1889	-4.40703	-4.70379	-5.32188	-6.39737	-3.57323	-1.29355	-3.98777	-4.36408	-3.05854	-4.32177	-1.19552	-4.73168	-5.62904	-5.82058	-3.91868	-4.26166	-3.73795	-4.34399	-2.30854
ABCD2@hsa-miR-21-5p@7mer-1a	ABCD2	hsa-miR-21-5p	7mer-1a	-3.26875	-5.89881	-6.0333	-5.22205	-4.29869	-5.94643	-5.32188	-5.86105	-5.4564	-4.67741	-4.99327	-5.27955	-5.94643	-4.12767	-6.45071	-5.66979	-5.38854	-5.22205	-4.70379	-4.00368	-5.94643	-5.82058	-5.7466	-5.32188	-6.39737	-5.86105	-5.27955	-5.7466	-5.82058	-6.16144	-5.70412	-5.66979	-5.98611	-5.62904	-6.2994	-6.2994	-6.20416	-5.62904	-5.4564	-3.98777
ABCD2@hsa-miR-218-5p@7mer-m8	ABCD2	hsa-miR-218-5p	7mer-m8	-3.9523	-5.89881	-6.0333	-5.22205	-4.29869	-5.94643	-5.32188	-5.86105	-5.4564	-4.67741	-4.99327	-6.11934	-5.94643	-4.12767	-6.45071	-5.66979	-5.38854	-5.22205	-4.70379	-4.00368	-5.94643	-5.4564	-5.7466	-5.32188	-6.39737	-6.07864	-5.7466	-5.7466	-5.82058	-6.61219	-5.70412	-6.07864	-5.98611	-5.62904	-6.2994	-6.2994	-6.20416	-5.62904	-5.4564	-5.156
ABCD2@hsa-miR-30b-5p@8mer	ABCD2	hsa-miR-30b-5p	8mer	-3.9523	-3.75293	-2.03494	-4.34399	-2.20701	-5.42625	-3.82617	-5.86105	-4.40703	-4.67741	-4.99327	-2.33904	-4.99327	-2.89746	-4.40703	-2.86736	-5.38854	-4.94146	-2.91106	-2.19099	-3.13321	-2.78694	-3.841	-5.32188	-5.32188	-1.26533	0.840297	-1.65393	-2.43997	-0.655512	-1.67626	0.437919	-2.52426	-5.35277	-5.02207	-4.32177	-2.00849	-2.14609	-1.39192	-1.94408
ABCD2@hsa-miR-30e-5p@8mer	ABCD2	hsa-miR-30e-5p	8mer	-3.9523	-3.75293	-2.03494	-4.34399	-2.20701	-5.42625	-3.82617	-5.86105	-4.40703	-4.67741	-4.99327	-2.33904	-4.99327	-2.89746	-4.40703	-2.86736	-5.38854	-4.94146	-2.91106	-2.19099	-3.13321	-2.78694	-3.841	-5.32188	-5.32188	-1.26533	0.840297	-1.65393	-2.43997	-0.655512	-1.67626	0.437919	-2.52426	-5.35277	-5.02207	-4.32177	-2.00849	-2.14609	-1.39192	-1.94408
ABCD2@hsa-miR-340-5p@8mer	ABCD2	hsa-miR-340-5p	8mer	-3.9523	-5.02207	-4.78001	-4.00368	-2.60405	-5.94643	-4.83253	-5.86105	-4.40703	-3.31543	-4.99327	-3.33453	-5.94643	-4.12767	-4.40703	-4.1087	-4.49689	-4.94146	-3.76741	-4.00368	-4.18604	-2.59016	-4.65577	-4.70379	-5.32188	-3.81146	-0.432192	-3.60123	-4.67741	-1.37195	-3.30472	-1.06328	-4.14623	-5.62904	-5.82058	-5.70412	-3.14888	-2.52856	-3.90272	-1.94408
ABCD2@hsa-miR-376a-3p@8mer	ABCD2	hsa-miR-376a-3p	8mer	-3.9523	-5.156	-5.55855	-5.22205	-2.60405	-5.55855	-5.32188	-5.86105	-5.4564	-4.67741	-4.99327	-5.05433	-5.94643	-4.12767	-6.45071	-5.66979	-5.38854	-5.22205	-4.70379	-4.00368	-5.55855	-4.99327	-5.7466	-5.32188	-6.39737	-5.70412	-3.37377	-4.65577	-5.5938	-5.0826	-6.45071	-3.07088	-5.98611	-5.62904	-6.2994	-5.70412	-5.86105	-5.62904	-4.67741	-3.37377
ABCD2@hsa-miR-377-3p@7mer-m8	ABCD2	hsa-miR-377-3p	7mer-m8	-3.9523	-4.40703	-5.55855	-4.58454	-4.29869	-5.94643	-3.05263	-5.35277	-4.40703	-4.67741	-4.99327	-2.82676	-4.60923	-4.12767	-6.45071	-3.72397	-5.38854	-5.22205	-3.76741	-3.24228	-4.58454	-4.00368	-4.65577	-4.70379	-5.86105	-2.35923	-0.809634	-3.6678	-3.65497	-1.78611	-3.98777	-1.26117	-4.45054	-4.60923	-5.25104	-5.25104	-4.26166	-4.2245	-3.56054	-1.3855
ABCD2@hsa-miR-543@8mer	ABCD2	hsa-miR-543	8mer	-3.9523	-5.89881	-6.0333	-5.22205	-3.475	-5.94643	-5.32188	-5.86105	-5.4564	-4.67741	-4.99327	-6.11934	-5.94643	-4.12767	-6.45071	-5.66979	-5.38854	-5.22205	-4.70379	-4.00368	-5.94643	-5.82058	-5.38854	-5.32188	-6.39737	-5.70412	-4.99327	-5.7466	-5.82058	-6.20416	-5.4564	-5.66979	-5.98611	-5.62904	-6.2994	-6.2994	-5.52155	-5.62904	-5.98611	-4.70379
ABCD3@hsa-miR-142-3p.1@7mer-1a	ABCD3	hsa-miR-142-3p.1	7mer-1a	-2.80456	-5.11352	-4.75768	-4.63314	-5.55855	-4.49689	-4.56272	-4.40703	-3.37377	-3.28645	-4.40703	-3.75293	-4.34399	-3.36384	-3.93683	-3.37377	-3.65497	-5.89881	-4.2245	-3.32492	-4.88392	-4.47618	-5.35277	-2.37841	-5.38854	-5.62904	-4.91062	-5.5938	-4.60923	-5.86105	-5.156	-5.1889	-4.83253	-5.1889	-5.66979	-5.82058	-5.94643	-5.7466	-5.55855	-5.11352
ABCD3@hsa-miR-148a-3p@8mer	ABCD3	hsa-miR-148a-3p	8mer	-5.11352	-6.39737	-6.20416	-5.86105	-5.55855	-6.67092	-6.2994	-7.45923	-6.79655	-5.25104	-5.02207	-7.35519	-8.42544	-5.22205	-7.35519	-5.94643	-5.94643	-5.89881	-4.96797	-5.98611	-6.39737	-6.07864	-8.19331	-5.62904	-6.45071	-6.16144	-5.89881	-6.24835	-6.0333	-6.86415	-7.08742	-6.2994	-7.25932	-5.89881	-7.00887	-6.55635	-6.45071	-5.94643	-6.20416	-6.0333
ABCD3@hsa-miR-19a-3p@8mer	ABCD3	hsa-miR-19a-3p	8mer	-3.6678	-5.62904	-5.70412	-4.94146	-5.55855	-5.70412	-6.2994	-5.27955	-4.91062	-4.20642	-3.81146	-5.27955	-8.42544	-3.36384	-6.20416	-5.156	-5.94643	-4.85566	-4.2245	-3.88748	-5.70412	-5.55855	-8.19331	-5.27955	-6.45071	-5.7466	-5.4564	-5.78406	-5.35277	-6.24835	-5.78406	-5.42625	-7.25932	-5.89881	-5.89881	-6.55635	-5.94643	-5.7466	-6.20416	-6.0333
ABCD3@hsa-miR-202-5p@8mer	ABCD3	hsa-miR-202-5p	8mer	-5.11352	-6.39737	-6.20416	-5.86105	-5.55855	-6.67092	-6.2994	-7.45923	-6.79655	-5.25104	-5.02207	-5.70412	-8.42544	-5.22205	-7.35519	-5.94643	-5.94643	-5.89881	-4.96797	-5.98611	-6.39737	-6.07864	-8.19331	-5.62904	-6.45071	-6.16144	-5.89881	-6.24835	-6.0333	-6.86415	-7.08742	-6.2994	-7.25932	-5.89881	-7.00887	-6.55635	-6.45071	-5.94643	-6.20416	-6.0333
ABCD3@hsa-miR-299-5p@8mer	ABCD3	hsa-miR-299-5p	8mer	-5.11352	-6.39737	-6.20416	-5.86105	-5.55855	-5.4564	-4.99327	-7.45923	-6.79655	-5.25104	-5.02207	-5.70412	-8.42544	-5.22205	-7.35519	-5.94643	-5.94643	-5.89881	-4.96797	-3.32492	-6.39737	-6.07864	-8.19331	-5.62904	-6.45071	-5.89881	-5.89881	-6.24835	-6.0333	-6.24835	-7.08742	-6.2994	-5.89881	-5.89881	-5.4564	-6.55635	-6.45071	-5.4564	-6.20416	-6.0333
ABCD3@hsa-miR-381-3p@8mer	ABCD3	hsa-miR-381-3p	8mer	0.223742	0.666152	-0.936305	0.0701879	0.681414	0.643459	0.101508	0.315944	0.41003	-0.613681	-0.135202	1.897	-0.379257	0.42704	0.467063	0.990838	0.988746	-0.126784	0.470678	0.290846	-0.612006	-0.536779	0.213879	0.331031	-0.0819969	-0.018804	-0.159574	-0.378429	0.149783	-0.746166	-0.24906	-0.571916	-0.231213	-0.362319	0.231635	-0.706953	-0.357083	-0.131592	-0.425795	-0.197256
ABCE1@hsa-miR-135a-5p@7mer-m8	ABCE1	hsa-miR-135a-5p	7mer-m8	-4.91062	-6.11934	-6.16144	-5.70412	-5.55855	-6.55635	-4.99327	-5.27955	-6.79655	-4.99327	-5.0826	-4.99327	-8.00423	-5.22205	-7.35519	-5.82058	-5.05433	-5.70412	-4.94146	-3.31543	-6.20416	-6.11934	-8.00423	-5.4564	-5.89881	-6.16144	-5.4564	-5.78406	-6.0333	-6.93532	-5.4564	-5.94643	-5.78406	-5.78406	-6.67092	-6.50259	-6.39737	-5.89881	-6.07864	-6.07864
ABCE1@hsa-miR-141-3p@7mer-m8	ABCE1	hsa-miR-141-3p	7mer-m8	-2.90174	-5.62904	-6.16144	-4.58454	-3.10405	-5.55855	-4.18604	-3.60123	-3.8718	-3.5103	-4.4275	-4.78001	-4.80272	-3.88748	-5.52155	-5.156	-5.05433	-5.05433	-4.18604	-2.74533	-5.70412	-5.32188	-5.52155	-4.36408	-5.98611	-5.7466	-5.32188	-5.48989	-4.99327	-5.7466	-5.25104	-5.94643	-5.78406	-5.78406	-5.02207	-6.50259	-6.39737	-5.156	-5.52155	-6.07864
ABCE1@hsa-miR-145-5p@8mer	ABCE1	hsa-miR-145-5p	8mer	-4.91062	-6.11934	-6.16144	-5.70412	-5.55855	-6.55635	-6.45071	-7.1711	-6.79655	-4.99327	-5.0826	-7.45923	-8.00423	-5.22205	-7.35519	-5.82058	-5.94643	-5.70412	-4.94146	-5.7466	-6.20416	-6.11934	-8.00423	-5.4564	-6.45071	-6.16144	-5.86105	-6.20416	-6.0333	-6.93532	-6.79655	-6.24835	-7.25932	-5.78406	-6.67092	-6.50259	-6.39737	-5.89881	-6.07864	-6.07864
ABCE1@hsa-miR-182-5p@7mer-m8	ABCE1	hsa-miR-182-5p	7mer-m8	-2.90174	-5.62904	-5.11352	-4.88392	-3.98777	-5.55855	-4.18604	-4.38529	-4.2245	-3.25058	-3.82617	-4.67741	-3.88748	-3.35423	-3.85641	-4.07448	-4.40703	-4.26166	-3.37377	-3.04674	-5.27955	-4.96797	-4.70379	-5.27955	-5.98611	-5.89881	-5.4564	-5.5938	-5.35277	-5.86105	-5.0826	-5.32188	-5.156	-5.1889	-5.42625	-5.82058	-5.42625	-4.85566	-4.63314	-3.41584
ABCE1@hsa-miR-203a-3p.1@8mer	ABCE1	hsa-miR-203a-3p.1	8mer	-0.912762	-0.865686	-0.564511	-1.08653	-0.0480438	-0.664354	-0.738548	1.09118	-0.107706	-0.112342	-0.403702	-0.260452	-0.66733	-0.6162	-0.0892789	-1.83866	-0.544895	-0.309754	-0.322488	-0.101806	-1.32233	-0.730994	-0.0177871	-0.611429	-1.2223	-1.02525	-1.44197	-1.27211	-0.879459	-0.663518	-0.884467	-1.1946	-0.271288	-0.76086	-0.985945	-0.900228	-0.235954	-1.31112	-1.18268	-0.254913
ABCE1@hsa-miR-212-5p@8mer	ABCE1	hsa-miR-212-5p	8mer	0.370616	0.0578117	0.327801	0.482166	0.408766	0.153499	0.331031	1.72954	0.352244	0.165524	-0.267898	0.0745991	-0.212094	0.557872	0.764652	0.354757	0.327801	0.71704	1.05796	0.199436	0.277707	-0.409522	-0.0177871	0.232012	-0.0908797	-0.452929	-0.136857	-0.142368	-0.126784	-0.476518	-0.145245	-0.278029	-0.0649479	0.661434	0.27057	0.25922	0.0753291	0.340045	-0.0153842	-0.289535
ABCE1@hsa-miR-299-3p@8mer	ABCE1	hsa-miR-299-3p	8mer	-3.6678	-5.32188	-5.66979	-4.88392	-5.55855	-6.55635	-6.45071	-5.27955	-4.2245	-3.5103	-5.0826	-4.80272	-8.00423	-5.22205	-5.52155	-5.156	-5.94643	-5.70412	-4.18604	-5.7466	-5.27955	-6.11934	-5.35277	-2.47595	-6.45071	-6.16144	-5.4564	-6.20416	-6.0333	-6.24835	-5.7466	-5.94643	-5.62904	-5.42625	-5.62904	-6.50259	-6.39737	-5.89881	-6.07864	-5.156
ABCE1@hsa-miR-29a-3p@7mer-m8	ABCE1	hsa-miR-29a-3p	7mer-m8	-3.6678	-5.32188	-6.16144	-5.70412	-5.55855	-6.55635	-4.99327	-5.62904	-6.79655	-3.5103	-5.0826	-7.45923	-8.00423	-5.22205	-7.35519	-5.82058	-5.94643	-5.70412	-4.94146	-5.7466	-6.20416	-6.11934	-8.00423	-5.4564	-6.45071	-6.16144	-5.4564	-5.78406	-6.0333	-6.93532	-6.79655	-6.24835	-7.25932	-5.78406	-6.67092	-6.50259	-5.94643	-5.89881	-5.52155	-5.156
ABCE1@hsa-miR-369-3p@8mer	ABCE1	hsa-miR-369-3p	8mer	-3.26875	-5.62904	-5.66979	-4.03895	-3.98777	-6.55635	-6.45071	-4.91062	-3.8718	-3.5103	-3.82617	-5.27955	-5.66979	-3.88748	-4.38529	-5.82058	-5.05433	-5.05433	-4.18604	-3.31543	-5.27955	-5.0826	-5.52155	-5.4564	-5.98611	-6.16144	-5.86105	-6.20416	-6.0333	-6.20416	-5.7466	-5.70412	-5.32188	-5.1889	-6.67092	-5.82058	-5.7466	-5.89881	-5.52155	-4.88392
ABCE1@hsa-miR-374a-5p@7mer-m8	ABCE1	hsa-miR-374a-5p	7mer-m8	-4.91062	-6.11934	-6.16144	-5.70412	-5.55855	-6.55635	-6.45071	-7.1711	-6.79655	-4.99327	-5.0826	-7.45923	-8.00423	-5.22205	-7.35519	-5.82058	-5.94643	-5.70412	-4.94146	-5.7466	-6.20416	-6.11934	-8.00423	-5.4564	-6.45071	-6.16144	-5.86105	-6.20416	-6.0333	-6.93532	-6.79655	-6.24835	-7.25932	-5.78406	-6.67092	-6.50259	-6.39737	-5.89881	-6.07864	-6.07864
ABCE1@hsa-miR-374c-5p@7mer-m8	ABCE1	hsa-miR-374c-5p	7mer-m8	-4.91062	-6.11934	-6.16144	-5.70412	-5.55855	-6.55635	-6.45071	-7.1711	-6.79655	-4.99327	-5.0826	-7.45923	-8.00423	-5.22205	-7.35519	-5.82058	-5.94643	-5.70412	-4.94146	-5.7466	-6.20416	-6.11934	-8.00423	-5.4564	-6.45071	-6.16144	-5.86105	-6.20416	-6.0333	-6.93532	-6.79655	-6.24835	-7.25932	-5.78406	-6.67092	-6.50259	-6.39737	-5.89881	-6.07864	-6.07864
ABCE1@hsa-miR-495-3p@7mer-m8	ABCE1	hsa-miR-495-3p	7mer-m8	-0.0611827	-0.405729	-0.114652	-0.371408	0.169637	-0.191471	-0.163522	1.14204	0.0371028	-0.0625944	-0.538738	-0.0592096	-0.274653	0.194803	0.222938	-0.245293	0.101156	0.0395107	0.507179	-0.117347	-0.374902	-0.643531	-0.330363	-0.184492	-0.967631	-0.470399	-1.04728	-0.377562	-0.0696841	-0.714548	-0.440803	-1.03541	-0.503788	0.00680801	-0.10146	0.504367	-0.181919	-0.41786	-0.376076	-0.563176
ABCE1@hsa-miR-6835-3p@7mer-m8	ABCE1	hsa-miR-6835-3p	7mer-m8	-4.91062	-6.11934	-6.16144	-5.70412	-5.55855	-6.55635	-6.45071	-5.27955	-6.79655	-4.02312	-4.4275	-7.45923	-8.00423	-5.22205	-5.52155	-5.82058	-5.94643	-4.78001	-4.94146	-3.8718	-6.20416	-6.11934	-8.00423	-5.27955	-5.89881	-6.16144	-5.86105	-6.20416	-6.0333	-6.24835	-5.4564	-5.94643	-5.78406	-5.78406	-5.89881	-6.50259	-6.39737	-5.89881	-6.07864	-6.07864
ABCF1@hsa-miR-103a-3p@7mer-m8	ABCF1	hsa-miR-103a-3p	7mer-m8	-6.11934	-8.00423	-7.84225	-6.79655	-6.50259	-7.00887	-7.00887	-5.5938	-7.08742	-6.67092	-7.57355	-6.50259	-6.34822	-6.2994	-6.16144	-5.38854	-6.34822	-6.50259	-6.20416	-6.0333	-6.79655	-7.25932	-6.61219	-8.19331	-8.42544	-6.79655	-6.11934	-6.93532	-7.00887	-7.45923	-6.50259	-6.45071	-6.61219	-7.00887	-6.50259	-7.70145	-7.25932	-7.1711	-7.70145	-6.67092
ABCF1@hsa-miR-1306-5p@7mer-1a	ABCF1	hsa-miR-1306-5p	7mer-1a	0.0212388	0.10334	0.340045	0.351087	-0.111689	0.33719	0.0438483	1.2443	0.643959	0.401837	0.0904813	0.859267	0.491277	0.890546	0.296052	0.406981	0.272545	0.0853855	-0.284331	0.994814	-0.111349	-0.149074	-0.160938	-0.588673	-0.0679448	-0.154738	-0.237517	-0.538738	-0.106072	-0.0816832	-0.63191	-0.287329	0.164386	-0.114305	0.0258309	0.0287475	0.169637	0.104127	-0.0128712	0.852641
ABCF1@hsa-miR-15a-5p@7mer-m8	ABCF1	hsa-miR-15a-5p	7mer-m8	-6.11934	-8.00423	-7.84225	-6.79655	-6.50259	-5.7466	-7.00887	-5.5938	-7.08742	-6.67092	-7.57355	-6.50259	-6.34822	-6.2994	-6.93532	-4.99327	-6.34822	-6.50259	-6.20416	-6.0333	-6.79655	-7.25932	-6.61219	-8.19331	-8.42544	-6.79655	-6.11934	-6.93532	-7.00887	-7.45923	-6.50259	-6.45071	-6.61219	-7.00887	-6.50259	-7.70145	-7.25932	-7.1711	-7.70145	-6.67092
ABCF3@hsa-miR-15b-5p@7mer-m8	ABCF3	hsa-miR-15b-5p	7mer-m8	-4.26166	-7.08742	-6.55635	-6.20416	-5.35277	-5.66979	-6.2994	-5.86105	-5.48989	-5.22205	-6.55635	-5.5938	-5.38854	-4.56272	-6.2994	-6.67092	-5.86105	-5.22205	-5.78406	-5.1889	-6.2994	-6.79655	-5.7466	-6.55635	-8.19331	-7.25932	-6.39737	-7.35519	-7.1711	-7.57355	-5.5938	-5.98611	-5.82058	-7.00887	-6.20416	-7.70145	-7.00887	-6.79655	-5.94643	-6.61219
ABCF3@hsa-miR-455-3p.1@7mer-m8	ABCF3	hsa-miR-455-3p.1	7mer-m8	-4.26166	-5.70412	-6.55635	-6.20416	-5.35277	-5.66979	-6.2994	-5.86105	-5.48989	-5.22205	-6.55635	-5.05433	-5.38854	-4.56272	-4.99327	-5.32188	-5.86105	-5.22205	-5.78406	-3.71012	-5.0826	-5.38854	-5.38854	-5.11352	-5.94643	-6.0333	-5.52155	-7.35519	-5.5938	-6.61219	-5.25104	-5.98611	-6.0333	-5.35277	-5.48989	-7.70145	-6.07864	-6.79655	-8.42544	-5.156
ABCF3@hsa-miR-485-5p@8mer	ABCF3	hsa-miR-485-5p	8mer	-2.52426	-3.20979	-2.31135	-3.7964	-1.81135	-2.68932	-2.45476	-2.57194	-2.44313	-1.78717	-2.52244	-2.44992	-2.45476	-1.99879	-2.85901	-2.07354	-2.40507	-2.77227	-2.17366	-2.59904	-2.90654	-4.36408	-2.78272	-3.60123	-2.39632	-3.03959	-2.98934	-3.76741	-4.54217	-4.07448	-4.20642	-3.46334	-3.68127	-2.78272	-3.841	-2.77227	-3.841	-3.85641	-3.25058	-2.82676
ABCG1@hsa-miR-185-5p@8mer	ABCG1	hsa-miR-185-5p	8mer	-2.90174	-1.90787	-3.52456	-3.57323	-4.14623	-4.54217	-1.66897	-1.23686	-2.60146	-1.42766	-3.05263	-3.33453	-2.24034	-3.20979	-2.20393	-1.88027	-4.03895	-2.02804	-2.19005	-2.67015	-2.61184	-3.49889	-4.1087	-2.30593	-3.5103	-2.42891	-3.60123	-3.71012	-4.24385	-1.69788	-2.92045	-2.85901	-4.4275	-2.87204	-3.13321	-4.2245	-3.88748	-3.69475	-3.90272	-1.998
ABCG1@hsa-miR-216b-5p@7mer-m8	ABCG1	hsa-miR-216b-5p	7mer-m8	-0.205216	0.412623	0.178526	0.504367	-0.416687	-1.02155	0.731445	1.78913	-0.493212	0.872413	-0.943693	0.183836	0.199848	-0.730208	0.217681	0.2639	-1.42023	0.879307	0.695671	-0.252445	-0.343153	-0.146531	-1.59876	-1.50789	-1.68042	-0.777041	-1.00106	-1.3658	-0.693334	-0.449564	-0.170008	-0.354319	0.349505	-1.17903	-0.883054	-1.09222	-0.985945	-0.990357	-1.66853	-0.271591
ABCG1@hsa-miR-320a@7mer-1a	ABCG1	hsa-miR-320a	7mer-1a	-2.90174	-4.96797	-5.89881	-4.58454	-2.97893	-5.55855	-2.68932	-3.32492	-4.26166	-2.56128	-4.96797	-3.41584	-2.74533	-2.98425	-3.31543	-4.27964	-6.2994	-3.14177	-3.26875	-3.88748	-4.96797	-5.4564	-6.20416	-4.18604	-6.24835	-6.0333	-5.48989	-5.66979	-5.70412	-5.82058	-5.156	-5.94643	-5.66979	-5.35277	-4.56272	-6.20416	-6.07864	-5.05433	-5.89881	-4.99327
ABCG1@hsa-miR-340-5p@8mer	ABCG1	hsa-miR-340-5p	8mer	-3.841	-5.4564	-7.84225	-5.22205	-6.24835	-7.00887	-4.70379	-4.94146	-4.91062	-3.25058	-7.70145	-6.11934	-5.86105	-5.82058	-6.79655	-4.58454	-6.2994	-4.56272	-6.20416	-3.88748	-6.73319	-5.70412	-5.4564	-7.25932	-6.24835	-6.0333	-6.07864	-5.89881	-6.86415	-6.16144	-5.11352	-5.82058	-5.52155	-5.52155	-6.34822	-7.70145	-6.07864	-5.86105	-7.70145	-6.67092
ABCG1@hsa-miR-369-3p@7mer-m8	ABCG1	hsa-miR-369-3p	7mer-m8	-5.7466	-8.00423	-7.84225	-6.79655	-6.24835	-7.00887	-6.67092	-6.2994	-6.79655	-6.2994	-7.70145	-6.11934	-5.86105	-5.82058	-6.79655	-6.93532	-6.2994	-5.78406	-6.20416	-5.98611	-6.73319	-7.25932	-6.20416	-7.25932	-8.42544	-6.79655	-6.07864	-6.86415	-6.86415	-7.45923	-6.34822	-6.93532	-6.34822	-7.00887	-6.34822	-7.70145	-7.25932	-6.93532	-7.70145	-6.67092
ABCG1@hsa-miR-384@7mer-m8	ABCG1	hsa-miR-384	7mer-m8	-3.14888	-5.4564	-5.89881	-6.79655	-4.14623	-5.55855	-6.67092	-4.75768	-4.91062	-4.4275	-4.38529	-6.11934	-5.86105	-4.02312	-4.80272	-5.38854	-6.2994	-4.83253	-6.20416	-5.98611	-6.73319	-5.156	-6.20416	-7.25932	-8.42544	-5.86105	-6.07864	-5.89881	-6.86415	-7.45923	-6.34822	-5.94643	-6.34822	-5.52155	-6.34822	-7.70145	-7.25932	-6.93532	-7.70145	-6.67092
ABCG2@hsa-miR-374a-5p@7mer-m8	ABCG2	hsa-miR-374a-5p	7mer-m8	-4.91062	-6.24835	-6.55635	-5.5938	-4.80272	-6.2994	-6.2994	-6.2994	-6.2994	-5.22205	-5.38854	-6.86415	-7.08742	-4.58454	-6.86415	-5.94643	-5.89881	-5.66979	-5.02207	-4.54217	-6.73319	-6.11934	-6.20416	-6.07864	-6.86415	-6.2994	-6.55635	-6.55635	-6.16144	-7.00887	-7.45923	-7.00887	-6.67092	-5.82058	-6.50259	-6.55635	-6.45071	-6.24835	-6.61219	-5.7466
ABCG2@hsa-miR-487a-3p@7mer-m8	ABCG2	hsa-miR-487a-3p	7mer-m8	-4.91062	-6.24835	-5.7466	-5.5938	-4.80272	-6.2994	-6.2994	-6.2994	-6.2994	-5.22205	-5.38854	-6.86415	-4.83253	-4.58454	-6.86415	-5.94643	-5.89881	-5.66979	-5.02207	-4.54217	-6.73319	-6.11934	-6.20416	-5.27955	-6.86415	-6.2994	-6.55635	-5.86105	-6.16144	-7.00887	-7.45923	-5.94643	-6.67092	-5.82058	-5.89881	-6.55635	-6.45071	-6.24835	-6.61219	-5.05433
ABCG4@hsa-miR-132-3p@7mer-m8	ABCG4	hsa-miR-132-3p	7mer-m8	-5.7466	-8.00423	-8.42544	-9.28509	-8.00423	-7.84225	-6.86415	-7.35519	-6.86415	-7.08742	-8.19331	-5.5938	-5.1889	-7.70145	-6.2994	-9.27088	-8.42544	-5.94643	-8.72574	-8.42544	-5.98611	-8.42544	-6.39737	-6.73319	-8.00423	-9.16243	-9.15301	-7.45923	-9.21841	-9.26415	-6.07864	-9.17561	-6.93532	-9.30949	-6.16144	-9.15517	-9.19514	-8.42544	-9.40398	-8.72574
ABCG4@hsa-miR-133a-3p.2@7mer-1a	ABCG4	hsa-miR-133a-3p.2	7mer-1a	-5.7466	-5.82058	-6.0333	-9.28509	-4.47618	-7.84225	-5.1889	-7.35519	-6.86415	-4.49689	-4.96797	-4.58454	-5.1889	-4.36408	-5.70412	-9.27088	-8.42544	-5.11352	-4.78001	-8.42544	-5.55855	-8.42544	-5.4564	-6.73319	-8.00423	-9.16243	-9.15301	-7.45923	-9.21841	-9.26415	-6.07864	-9.17561	-6.93532	-9.30949	-6.16144	-9.15517	-5.89881	-8.42544	-9.40398	-6.86415
ABCG4@hsa-miR-137@7mer-1a	ABCG4	hsa-miR-137	7mer-1a	-5.7466	-8.00423	-8.42544	-9.28509	-8.00423	-7.84225	-6.86415	-7.35519	-6.86415	-7.08742	-8.19331	-5.5938	-5.1889	-7.70145	-6.2994	-9.27088	-8.42544	-5.94643	-8.72574	-8.42544	-5.98611	-8.42544	-6.39737	-6.73319	-8.00423	-9.16243	-9.15301	-7.45923	-9.21841	-9.26415	-6.07864	-9.17561	-6.93532	-9.30949	-6.16144	-9.15517	-9.19514	-8.42544	-9.40398	-8.72574
ABCG4@hsa-miR-142-5p@7mer-m8	ABCG4	hsa-miR-142-5p	7mer-m8	-5.7466	-8.00423	-8.42544	-9.28509	-8.00423	-7.84225	-6.86415	-7.35519	-6.86415	-7.08742	-8.19331	-5.5938	-5.1889	-7.70145	-6.2994	-9.27088	-8.42544	-5.94643	-8.72574	-8.42544	-5.98611	-8.42544	-6.39737	-6.73319	-8.00423	-9.16243	-9.15301	-7.45923	-9.21841	-9.26415	-6.07864	-9.17561	-6.93532	-9.30949	-6.16144	-9.15517	-9.19514	-8.42544	-9.40398	-8.72574
ABCG4@hsa-miR-15a-5p@7mer-m8	ABCG4	hsa-miR-15a-5p	7mer-m8	-5.7466	-8.00423	-8.42544	-9.28509	-8.00423	-7.84225	-6.86415	-7.35519	-6.86415	-7.08742	-8.19331	-5.5938	-5.1889	-7.70145	-6.2994	-9.27088	-8.42544	-5.94643	-8.72574	-8.42544	-5.98611	-8.42544	-6.39737	-6.73319	-8.00423	-9.16243	-9.15301	-7.45923	-9.21841	-9.26415	-6.07864	-9.17561	-6.93532	-9.30949	-6.16144	-9.15517	-9.19514	-8.42544	-9.40398	-8.72574
ABCG4@hsa-miR-17-5p@8mer	ABCG4	hsa-miR-17-5p	8mer	-5.7466	-8.00423	-8.42544	-9.28509	-8.00423	-7.84225	-6.86415	-7.35519	-6.86415	-7.08742	-8.19331	-5.5938	-5.1889	-7.70145	-6.2994	-9.27088	-8.42544	-5.94643	-8.72574	-8.42544	-5.98611	-8.42544	-6.39737	-6.73319	-8.00423	-9.16243	-9.15301	-7.45923	-9.21841	-9.26415	-6.07864	-9.17561	-6.93532	-9.30949	-6.16144	-9.15517	-9.19514	-8.42544	-9.40398	-8.72574
ABCG4@hsa-miR-185-5p@8mer	ABCG4	hsa-miR-185-5p	8mer	-5.7466	-8.00423	-8.42544	-9.28509	-8.00423	-7.84225	-6.86415	-7.35519	-6.86415	-7.08742	-8.19331	-5.5938	-5.1889	-7.70145	-6.2994	-9.27088	-8.42544	-5.94643	-8.72574	-8.42544	-5.98611	-8.42544	-6.39737	-6.73319	-8.00423	-9.16243	-9.15301	-7.45923	-9.21841	-9.26415	-6.07864	-9.17561	-6.93532	-9.30949	-6.16144	-9.15517	-9.19514	-8.42544	-9.40398	-8.72574
ABCG4@hsa-miR-218-5p@8mer	ABCG4	hsa-miR-218-5p	8mer	-5.7466	-8.00423	-8.42544	-9.28509	-8.00423	-7.84225	-6.86415	-7.35519	-6.86415	-7.08742	-8.19331	-5.5938	-5.1889	-7.70145	-6.2994	-9.27088	-8.42544	-5.94643	-8.72574	-8.42544	-5.98611	-8.42544	-6.39737	-6.73319	-8.00423	-9.16243	-9.15301	-7.45923	-9.21841	-9.26415	-6.07864	-9.17561	-6.93532	-9.30949	-6.16144	-9.15517	-9.19514	-8.42544	-9.40398	-8.72574
ABCG4@hsa-miR-223-3p@7mer-m8	ABCG4	hsa-miR-223-3p	7mer-m8	-5.7466	-8.00423	-8.42544	-9.28509	-8.00423	-7.84225	-6.86415	-7.35519	-6.86415	-7.08742	-8.19331	-5.5938	-5.1889	-7.70145	-6.2994	-9.27088	-8.42544	-5.94643	-8.72574	-8.42544	-5.98611	-8.42544	-6.39737	-6.73319	-8.00423	-9.16243	-9.15301	-7.45923	-9.21841	-9.26415	-6.07864	-9.17561	-6.93532	-9.30949	-6.16144	-9.15517	-9.19514	-8.42544	-9.40398	-8.72574
ABCG4@hsa-miR-370-3p@8mer	ABCG4	hsa-miR-370-3p	8mer	-5.7466	-8.00423	-8.42544	-9.28509	-8.00423	-7.84225	-6.86415	-7.35519	-6.86415	-7.08742	-8.19331	-5.5938	-5.1889	-7.70145	-6.2994	-9.27088	-8.42544	-5.94643	-8.72574	-8.42544	-5.98611	-8.42544	-6.39737	-6.73319	-8.00423	-9.16243	-9.15301	-7.45923	-9.21841	-9.26415	-6.07864	-9.17561	-6.93532	-9.30949	-6.16144	-9.15517	-9.19514	-8.42544	-9.40398	-8.72574
ABCG4@hsa-miR-9-5p@7mer-m8	ABCG4	hsa-miR-9-5p	7mer-m8	-5.7466	-8.00423	-8.42544	-9.28509	-8.00423	-7.84225	-6.86415	-7.35519	-6.86415	-7.08742	-8.19331	-5.5938	-5.1889	-7.70145	-6.2994	-9.27088	-8.42544	-5.94643	-8.72574	-8.42544	-5.98611	-8.42544	-6.39737	-6.73319	-8.00423	-9.16243	-9.15301	-7.45923	-9.21841	-9.26415	-6.07864	-9.17561	-6.93532	-9.30949	-6.16144	-9.15517	-9.19514	-8.42544	-6.07864	-8.72574
ABCG8@hsa-miR-188-5p@7mer-m8	ABCG8	hsa-miR-188-5p	7mer-m8	-5.22205	-8.00423	-6.93532	-6.34822	-5.55855	-7.00887	-6.2994	-5.98611	-6.39737	-5.32188	-6.79655	-5.25104	-5.7466	-5.22205	-6.67092	-6.73319	-5.94643	-5.38854	-5.55855	-5.35277	-6.73319	-6.93532	-5.82058	-7.00887	-8.19331	-6.79655	-6.11934	-6.93532	-6.61219	-7.45923	-6.2994	-7.45923	-6.24835	-6.73319	-6.2994	-7.57355	-6.93532	-6.79655	-7.70145	-5.156
ABCG8@hsa-miR-211-5p@7mer-m8	ABCG8	hsa-miR-211-5p	7mer-m8	-5.22205	-8.00423	-6.93532	-6.34822	-5.55855	-7.00887	-6.2994	-5.35277	-6.39737	-5.32188	-4.24385	-5.05433	-5.7466	-5.22205	-6.67092	-6.73319	-5.94643	-5.38854	-5.55855	-5.35277	-5.7466	-6.93532	-5.82058	-7.00887	-6.11934	-6.79655	-5.52155	-6.93532	-6.61219	-7.45923	-5.32188	-7.45923	-6.24835	-6.73319	-6.2994	-7.57355	-6.93532	-6.79655	-7.70145	-6.45071
ABCG8@hsa-miR-216a-5p@7mer-m8	ABCG8	hsa-miR-216a-5p	7mer-m8	-5.22205	-8.00423	-6.93532	-6.34822	-5.55855	-7.00887	-4.56272	-5.35277	-6.39737	-5.32188	-3.62684	-5.25104	-5.7466	-5.22205	-6.67092	-6.73319	-5.94643	-5.38854	-5.55855	-5.35277	-6.73319	-5.70412	-5.82058	-7.00887	-8.19331	-6.79655	-5.52155	-6.93532	-6.61219	-7.45923	-6.2994	-5.89881	-6.24835	-6.73319	-5.82058	-7.57355	-6.93532	-6.79655	-7.70145	-6.45071
ABCG8@hsa-miR-22-3p@7mer-1a	ABCG8	hsa-miR-22-3p	7mer-1a	-5.22205	-8.00423	-6.93532	-6.34822	-5.55855	-7.00887	-6.2994	-5.98611	-6.39737	-5.32188	-6.79655	-5.98611	-5.7466	-5.22205	-6.67092	-6.73319	-5.94643	-5.38854	-5.55855	-5.35277	-6.73319	-6.93532	-5.82058	-7.00887	-8.19331	-6.79655	-6.11934	-6.93532	-6.61219	-7.45923	-6.2994	-7.45923	-6.24835	-6.73319	-6.2994	-7.57355	-6.93532	-6.79655	-7.70145	-6.45071
ABCG8@hsa-miR-3064-5p@7mer-m8	ABCG8	hsa-miR-3064-5p	7mer-m8	-5.22205	-8.00423	-6.93532	-6.34822	-5.55855	-7.00887	-6.2994	-5.98611	-6.39737	-5.32188	-6.79655	-5.98611	-5.7466	-5.22205	-6.67092	-6.73319	-5.94643	-5.38854	-5.55855	-5.35277	-6.73319	-6.93532	-5.82058	-7.00887	-8.19331	-6.79655	-6.11934	-6.93532	-6.61219	-7.45923	-6.2994	-7.45923	-6.24835	-6.73319	-6.2994	-7.57355	-6.93532	-6.79655	-7.70145	-6.45071
ABCG8@hsa-miR-31-5p@7mer-m8	ABCG8	hsa-miR-31-5p	7mer-m8	-5.22205	-8.00423	-6.93532	-6.34822	-5.55855	-7.00887	-6.2994	-5.98611	-6.39737	-5.32188	-6.79655	-5.98611	-5.7466	-5.22205	-6.67092	-6.73319	-5.94643	-5.38854	-5.55855	-5.35277	-6.73319	-6.93532	-5.82058	-7.00887	-8.19331	-6.79655	-6.11934	-6.93532	-6.61219	-7.45923	-6.2994	-5.94643	-6.24835	-6.73319	-6.2994	-7.57355	-6.93532	-6.79655	-7.70145	-6.45071
ABCG8@hsa-miR-876-5p@7mer-1a	ABCG8	hsa-miR-876-5p	7mer-1a	-5.22205	-8.00423	-6.93532	-6.34822	-5.55855	-7.00887	-6.2994	-5.98611	-6.39737	-5.32188	-4.94146	-5.98611	-5.7466	-5.22205	-6.67092	-6.73319	-5.94643	-5.38854	-5.55855	-5.35277	-6.73319	-6.93532	-5.82058	-7.00887	-6.11934	-6.79655	-5.52155	-6.93532	-6.61219	-7.45923	-5.66979	-5.89881	-6.24835	-6.73319	-6.2994	-7.57355	-6.93532	-6.79655	-7.70145	-6.45071
ABHD10@hsa-miR-1298-5p@7mer-m8	ABHD10	hsa-miR-1298-5p	7mer-m8	-0.682924	-1.04149	-1.23654	-0.949709	-1.78665	-0.905673	-1.63619	-0.320974	-0.773839	-1.14627	-0.349922	-0.913611	-0.779439	0.140154	-0.357376	-0.925482	-1.38003	-0.934895	-1.16997	-0.410391	-0.598399	-0.682371	-1.4985	-1.89207	-0.505524	-1.26084	-1.19762	-1.20703	-0.732762	-1.19274	-1.37597	-1.31432	-0.984243	-0.706684	-0.756177	-0.967631	-1.47462	-0.401693	-0.587038	-0.400472
ABHD10@hsa-miR-205-5p@8mer	ABHD10	hsa-miR-205-5p	8mer	-2.40507	-4.99327	-5.156	-6.24835	-2.80821	-5.70412	-4.18604	-2.68399	-3.97115	-3.62684	-3.27786	-3.75293	-2.95845	-2.62188	-2.72406	-4.32177	-5.156	-5.11352	-2.95276	-2.57842	-4.96797	-5.0826	-4.20642	-5.82058	-5.62904	-6.16144	-4.45054	-5.4564	-6.0333	-6.0333	-5.11352	-5.70412	-5.62904	-4.75768	-3.78231	-4.4275	-5.7466	-4.73168	-5.0826	-6.61219
ABHD10@hsa-miR-21-5p@7mer-m8	ABHD10	hsa-miR-21-5p	7mer-m8	-0.398705	-0.849324	-1.15326	-0.977952	-1.1037	-0.811723	-1.02552	-0.0971206	-0.674776	-1.05664	-0.414445	-0.94482	-0.488714	0.0553493	-0.0551089	-0.899692	-0.795921	-0.975804	-0.895958	0.0294894	-0.717323	-0.43589	-0.826414	-1.49187	-0.847975	-1.05031	-1.05117	-0.48393	-1.00289	-0.858039	-0.986729	-0.737133	-0.863486	-0.947796	-0.37286	-1.06409	-1.44384	-0.687607	-0.861861	-0.453493
ABHD10@hsa-miR-224-5p@7mer-1a	ABHD10	hsa-miR-224-5p	7mer-1a	-3.71012	-5.62904	-5.78406	-6.24835	-6.07864	-5.70412	-4.99327	-5.70412	-4.40703	-4.29869	-4.47618	-5.89881	-5.1889	-3.5103	-6.20416	-6.0333	-5.156	-4.88392	-4.27964	-3.93683	-5.70412	-5.38854	-5.55855	-5.82058	-6.50259	-5.7466	-5.4564	-5.78406	-6.0333	-6.93532	-5.52155	-5.70412	-5.94643	-5.98611	-7.70145	-5.82058	-5.94643	-5.98611	-6.2994	-4.99327
ABHD10@hsa-miR-27a-3p@7mer-1a	ABHD10	hsa-miR-27a-3p	7mer-1a	-5.4564	-6.45071	-6.55635	-6.24835	-6.07864	-7.00887	-6.39737	-7.70145	-7.35519	-5.78406	-5.1889	-5.27955	-8.42544	-5.82058	-7.45923	-6.0333	-6.20416	-6.50259	-5.05433	-6.24835	-5.70412	-5.5938	-5.35277	-5.82058	-5.98611	-6.16144	-5.94643	-6.2994	-6.0333	-6.93532	-7.45923	-6.2994	-5.94643	-5.98611	-7.70145	-6.55635	-6.55635	-5.7466	-6.2994	-6.61219
ABHD10@hsa-miR-379-3p@8mer	ABHD10	hsa-miR-379-3p	8mer	-3.27786	-6.45071	-6.55635	-6.24835	-6.07864	-5.55855	-3.65497	-4.94146	-4.40703	-5.78406	-3.8718	-5.27955	-4.60923	-5.82058	-4.94146	-6.0333	-6.20416	-6.50259	-5.05433	-3.93683	-6.39737	-6.11934	-8.42544	-5.82058	-6.50259	-6.16144	-5.94643	-6.2994	-5.55855	-6.93532	-5.27955	-5.70412	-7.70145	-5.98611	-5.7466	-6.55635	-6.55635	-5.4564	-6.2994	-6.61219
ABHD10@hsa-miR-489-3p@7mer-m8	ABHD10	hsa-miR-489-3p	7mer-m8	-3.27786	-5.38854	-5.78406	-6.24835	-4.1087	-5.70412	-6.39737	-4.94146	-4.40703	-3.34461	-3.27786	-5.27955	-4.40703	-3.5103	-4.65577	-6.0333	-4.58454	-5.11352	-3.76741	-3.93683	-6.39737	-5.38854	-5.35277	-5.82058	-5.89881	-5.89881	-5.4564	-5.78406	-6.0333	-6.93532	-5.42625	-5.70412	-5.94643	-5.4564	-5.48989	-6.55635	-5.94643	-5.98611	-5.0826	-5.156
ABHD10@hsa-miR-758-3p@7mer-1a	ABHD10	hsa-miR-758-3p	7mer-1a	-0.319966	-0.931398	-0.522031	-0.22339	-0.760585	-0.979591	-1.04757	-0.031935	-0.132616	-0.552053	-0.530853	-0.754587	-0.718691	0.776879	0.0406203	-0.253674	-0.439355	-0.833857	-0.669142	0.141308	-0.218714	-0.0760342	-1.10724	-0.476251	-0.108702	-0.966823	-0.782321	-0.395774	-0.785773	-1.06491	-1.13074	-0.788903	-0.758388	-0.333003	-0.539329	-0.647798	-0.690469	-0.401693	-0.963765	0.27489
ABHD12B@hsa-miR-128-3p@7mer-m8	ABHD12B	hsa-miR-128-3p	7mer-m8	-8.72574	-8.00423	-9.24156	-9.17988	-8.00423	-8.72574	-6.86415	-9.21188	-9.6317	-9.16025	-8.42544	-9.18051	-8.42544	-9.41668	-7.45923	-7.57355	-8.42544	-9.17728	-7.57355	-8.00423	-9.27499	-9.26123	-7.1711	-9.22133	-7.1711	-6.55635	-7.70145	-7.45923	-7.57355	-8.00423	-6.86415	-6.55635	-9.1815	-7.00887	-8.19331	-7.57355	-7.70145	-9.16004	-7.25932	-8.00423
ABHD13@hsa-miR-1224-5p@8mer	ABHD13	hsa-miR-1224-5p	8mer	-3.43845	-5.52155	-6.0333	-5.25104	-4.65577	-5.94643	-5.0826	-5.0826	-5.4564	-4.75768	-4.47618	-6.86415	-6.93532	-3.5103	-6.16144	-5.70412	-5.5938	-5.25104	-4.78001	-4.29869	-5.55855	-5.156	-5.38854	-5.32188	-6.39737	-6.07864	-5.27955	-5.35277	-5.5938	-6.79655	-6.50259	-5.66979	-6.34822	-5.38854	-6.34822	-5.70412	-6.24835	-5.62904	-5.98611	-5.35277
ABHD13@hsa-miR-129-1-3p@7mer-1a	ABHD13	hsa-miR-129-1-3p	7mer-1a	-4.07448	-5.89881	-6.0333	-4.70379	-4.65577	-5.94643	-5.0826	-6.2994	-5.4564	-3.88748	-4.47618	-6.86415	-5.32188	-3.5103	-6.79655	-5.70412	-5.5938	-5.25104	-4.78001	-4.29869	-5.156	-5.86105	-5.70412	-4.99327	-6.39737	-6.07864	-5.7466	-6.07864	-5.5938	-6.79655	-5.4564	-5.94643	-6.34822	-5.62904	-6.34822	-6.2994	-6.24835	-5.86105	-5.4564	-5.35277
ABHD13@hsa-miR-137@7mer-1a	ABHD13	hsa-miR-137	7mer-1a	-4.07448	-5.52155	-6.0333	-5.25104	-4.65577	-5.94643	-6.67092	-6.2994	-4.47618	-4.75768	-5.22205	-6.86415	-6.93532	-4.36408	-6.16144	-5.70412	-5.5938	-5.25104	-4.02312	-4.29869	-5.55855	-5.86105	-5.70412	-5.32188	-6.39737	-6.07864	-5.7466	-6.07864	-5.89881	-6.79655	-5.70412	-6.0333	-6.34822	-5.62904	-5.86105	-6.2994	-6.24835	-5.86105	-5.98611	-5.35277
ABHD13@hsa-miR-153-3p@7mer-1a	ABHD13	hsa-miR-153-3p	7mer-1a	-3.43845	-5.89881	-6.0333	-5.25104	-3.76741	-5.94643	-6.67092	-5.48989	-5.4564	-4.75768	-5.22205	-5.05433	-5.32188	-4.36408	-6.79655	-5.70412	-4.73168	-5.25104	-4.78001	-3.43845	-5.89881	-5.86105	-5.38854	-5.32188	-6.39737	-6.07864	-5.7466	-6.07864	-5.89881	-6.79655	-6.50259	-6.0333	-5.82058	-5.62904	-6.34822	-6.2994	-6.24835	-5.86105	-5.98611	-5.35277
ABHD13@hsa-miR-181d-5p@7mer-m8	ABHD13	hsa-miR-181d-5p	7mer-m8	-1.07337	-1.13533	-1.50749	-0.952002	-1.75347	-1.5944	-1.2125	-1.08393	-1.10816	-0.937347	-1.55862	-1.15911	-1.35653	-1.01301	-1.13129	-1.29195	-1.38341	-1.19827	-1.08423	-0.479094	-0.976618	-1.47313	-1.09999	-1.11708	-1.57962	-1.18883	-1.0097	-0.661642	-0.979059	-1.39595	-0.605708	-0.678169	-0.892218	-1.52259	-1.41336	-1.62697	-0.952002	-1.81407	-1.00422	-1.616
ABHD13@hsa-miR-182-5p@8mer	ABHD13	hsa-miR-182-5p	8mer	-4.07448	-5.52155	-6.0333	-5.25104	-4.65577	-5.94643	-6.67092	-6.2994	-5.4564	-4.75768	-5.22205	-5.5938	-6.93532	-4.36408	-6.79655	-5.70412	-5.5938	-5.25104	-4.78001	-3.43845	-5.55855	-5.86105	-5.70412	-5.32188	-6.39737	-6.07864	-5.42625	-6.07864	-5.89881	-6.79655	-6.50259	-5.94643	-6.34822	-5.62904	-6.34822	-6.2994	-6.24835	-5.86105	-5.98611	-5.35277
ABHD13@hsa-miR-219a-5p@8mer	ABHD13	hsa-miR-219a-5p	8mer	-4.07448	-5.89881	-6.0333	-5.25104	-4.65577	-5.94643	-6.67092	-6.2994	-5.4564	-4.75768	-5.22205	-6.86415	-6.93532	-4.36408	-6.79655	-4.85566	-5.5938	-5.25104	-4.78001	-4.29869	-5.89881	-5.55855	-5.70412	-5.11352	-6.39737	-6.07864	-5.7466	-6.07864	-5.89881	-6.79655	-6.50259	-6.0333	-6.34822	-5.62904	-5.86105	-6.2994	-6.24835	-5.62904	-5.98611	-5.35277
ABHD13@hsa-miR-223-3p@7mer-1a	ABHD13	hsa-miR-223-3p	7mer-1a	-3.43845	-5.52155	-5.27955	-5.25104	-4.65577	-5.55855	-5.0826	-5.0826	-5.4564	-3.1256	-5.22205	-5.22205	-5.32188	-3.1256	-4.80272	-4.85566	-5.5938	-4.94146	-4.78001	-4.29869	-5.89881	-5.86105	-5.38854	-5.32188	-6.39737	-5.86105	-5.27955	-5.7466	-5.4564	-5.66979	-5.05433	-5.66979	-5.52155	-5.38854	-5.52155	-5.70412	-5.86105	-5.86105	-5.98611	-4.51931
ABHD13@hsa-miR-25-3p@7mer-1a	ABHD13	hsa-miR-25-3p	7mer-1a	-3.43845	-5.156	-6.0333	-4.70379	-3.25058	-5.4564	-6.67092	-6.2994	-5.4564	-4.75768	-4.47618	-6.86415	-5.32188	-4.36408	-6.16144	-5.70412	-5.5938	-5.25104	-4.78001	-4.29869	-5.89881	-5.86105	-5.70412	-5.11352	-5.86105	-6.07864	-5.27955	-5.7466	-5.89881	-6.20416	-6.50259	-5.4564	-6.34822	-5.62904	-5.35277	-6.2994	-6.24835	-5.62904	-5.98611	-5.35277
ABHD13@hsa-miR-27a-3p@7mer-m8	ABHD13	hsa-miR-27a-3p	7mer-m8	-3.43845	-5.89881	-5.5938	-5.25104	-4.65577	-5.94643	-6.67092	-5.48989	-3.88748	-3.40494	-4.47618	-6.86415	-4.47618	-3.5103	-5.25104	-4.85566	-4.03895	-5.25104	-4.02312	-4.29869	-5.156	-4.88392	-5.70412	-5.32188	-5.86105	-5.86105	-5.7466	-5.7466	-5.4564	-6.79655	-6.50259	-6.0333	-6.34822	-4.60923	-5.86105	-5.70412	-5.86105	-5.27955	-5.98611	-5.35277
ABHD13@hsa-miR-320a@7mer-m8	ABHD13	hsa-miR-320a	7mer-m8	-4.07448	-5.52155	-6.0333	-5.25104	-4.65577	-5.94643	-6.67092	-6.2994	-5.4564	-4.75768	-5.22205	-6.86415	-6.93532	-4.36408	-6.79655	-5.70412	-5.5938	-5.25104	-4.78001	-4.29869	-5.89881	-5.86105	-5.70412	-5.32188	-6.39737	-6.07864	-5.42625	-6.07864	-5.89881	-6.79655	-6.50259	-6.0333	-6.34822	-5.62904	-6.34822	-6.2994	-6.24835	-5.86105	-5.98611	-5.35277
ABHD13@hsa-miR-320b@8mer	ABHD13	hsa-miR-320b	8mer	-4.07448	-5.52155	-6.0333	-5.25104	-4.65577	-5.94643	-6.67092	-6.2994	-5.4564	-4.75768	-5.22205	-6.86415	-6.93532	-4.36408	-6.79655	-5.70412	-5.5938	-5.25104	-4.78001	-4.29869	-5.89881	-5.86105	-5.70412	-5.32188	-6.39737	-6.07864	-5.42625	-6.07864	-5.89881	-6.79655	-6.50259	-6.0333	-6.34822	-5.62904	-6.34822	-6.2994	-6.24835	-5.86105	-5.98611	-5.35277
ABHD13@hsa-miR-33a-5p@8mer	ABHD13	hsa-miR-33a-5p	8mer	-4.07448	-5.89881	-6.0333	-5.25104	-4.65577	-5.94643	-6.67092	-6.2994	-5.4564	-4.75768	-4.47618	-5.5938	-6.93532	-4.36408	-6.79655	-5.70412	-5.5938	-5.25104	-4.78001	-4.29869	-5.89881	-5.86105	-5.70412	-5.32188	-6.39737	-6.07864	-5.7466	-6.07864	-5.5938	-6.79655	-6.50259	-6.0333	-6.34822	-5.62904	-5.52155	-6.2994	-6.24835	-5.86105	-5.98611	-5.35277
ABHD13@hsa-miR-340-5p@7mer-1a	ABHD13	hsa-miR-340-5p	7mer-1a	-4.07448	-5.89881	-6.0333	-5.25104	-4.65577	-5.94643	-6.67092	-6.2994	-5.4564	-4.75768	-5.22205	-6.86415	-6.93532	-4.36408	-6.79655	-5.70412	-5.5938	-5.25104	-4.78001	-4.29869	-5.89881	-5.86105	-5.70412	-5.32188	-6.39737	-6.07864	-5.7466	-6.07864	-5.89881	-6.79655	-6.50259	-6.0333	-6.34822	-5.62904	-6.34822	-6.2994	-6.24835	-5.86105	-5.98611	-5.35277
ABHD13@hsa-miR-382-3p@8mer	ABHD13	hsa-miR-382-3p	8mer	-3.43845	-5.89881	-6.0333	-5.25104	-4.65577	-5.94643	-6.67092	-6.2994	-5.4564	-4.75768	-5.22205	-5.5938	-6.93532	-4.36408	-6.79655	-5.70412	-5.5938	-5.25104	-4.78001	-4.29869	-5.89881	-5.55855	-5.70412	-5.32188	-6.39737	-5.86105	-5.7466	-5.7466	-5.89881	-6.79655	-5.70412	-6.0333	-6.34822	-5.62904	-6.34822	-6.2994	-6.24835	-5.86105	-5.98611	-5.35277
ABHD13@hsa-miR-410-3p@7mer-m8	ABHD13	hsa-miR-410-3p	7mer-m8	-4.07448	-5.89881	-6.0333	-5.25104	-4.65577	-5.94643	-6.67092	-6.2994	-5.4564	-4.75768	-5.22205	-6.86415	-6.93532	-4.36408	-6.79655	-5.70412	-5.5938	-5.25104	-4.78001	-4.29869	-5.89881	-5.86105	-5.70412	-5.32188	-6.39737	-6.07864	-5.7466	-6.07864	-5.89881	-6.79655	-6.50259	-6.0333	-6.34822	-5.62904	-6.34822	-6.2994	-6.24835	-5.86105	-5.98611	-5.35277
ABHD13@hsa-miR-448@7mer-1a	ABHD13	hsa-miR-448	7mer-1a	-2.49584	-2.77227	-2.53052	-4.26166	-2.41761	-3.34461	-4.24385	-1.97273	-2.41603	-1.92054	-2.88925	-2.19505	-2.30726	-2.87204	-2.68932	-2.90174	-2.76505	-3.75293	-4.02312	-1.75558	-3.35423	-2.85471	-2.48495	-3.2259	-2.67858	-4.45054	-3.2259	-2.62435	-2.69508	-3.26875	-2.43379	-3.14888	-2.35229	-3.36384	-2.96886	-4.78001	-2.52061	-4.65577	-3.61428	-2.77607
ABHD13@hsa-miR-448@8mer	ABHD13	hsa-miR-448	8mer	-4.07448	-5.89881	-6.0333	-5.25104	-4.65577	-5.94643	-6.67092	-6.2994	-4.47618	-3.88748	-5.22205	-6.86415	-6.93532	-4.36408	-5.25104	-5.70412	-5.5938	-5.25104	-4.78001	-4.29869	-5.89881	-5.86105	-5.38854	-5.32188	-6.39737	-6.07864	-5.7466	-6.07864	-5.89881	-6.79655	-5.156	-6.0333	-6.34822	-5.62904	-6.34822	-6.2994	-6.24835	-5.86105	-5.98611	-5.35277
ABHD13@hsa-miR-543@7mer-m8	ABHD13	hsa-miR-543	7mer-m8	-0.525002	-0.648081	-0.832533	-0.243061	-1.55501	-0.798613	-0.644841	-0.455488	-0.564511	-0.576826	-1.19956	-0.675541	-0.956353	-0.265023	-0.627839	-0.641146	-1.19552	-0.996668	-0.486156	-0.0280552	-0.414723	-0.843224	-0.397538	-0.512265	-1.03507	-0.612876	-0.392561	0.0753291	-0.24592	-0.751749	-0.0803173	-0.331261	-0.356466	-0.915806	-0.713703	-0.987851	-0.450399	-0.972774	-0.690469	-0.931135
ABHD13@hsa-miR-655-3p@8mer	ABHD13	hsa-miR-655-3p	8mer	-1.86168	-1.87048	-2.46305	-1.88162	-2.206	-2.56532	-1.92388	-2.00704	-1.6434	-1.53968	-1.77101	-1.57594	-1.9192	-2.0875	-2.25492	-2.50901	-1.85554	-2.34032	-1.59358	-0.864013	-2.37708	-2.60405	-1.1267	-1.87226	-2.40851	-2.31793	-1.39022	-2.07519	-1.29861	-2.06851	-1.65959	-2.04973	-1.17233	-3.18689	-1.75923	-2.25032	-2.06928	-2.41761	-2.44161	-1.616
ABHD13@hsa-miR-668-3p@8mer	ABHD13	hsa-miR-668-3p	8mer	-4.07448	-5.89881	-6.0333	-5.25104	-4.65577	-5.94643	-6.67092	-6.2994	-5.4564	-4.75768	-5.22205	-6.86415	-6.93532	-4.36408	-6.79655	-5.70412	-5.5938	-5.25104	-4.78001	-3.43845	-5.89881	-5.55855	-5.70412	-5.32188	-6.39737	-6.07864	-5.7466	-6.07864	-5.89881	-6.79655	-6.50259	-6.0333	-6.34822	-5.62904	-6.34822	-6.2994	-6.24835	-5.86105	-5.98611	-5.35277
ABHD14A-ACY1@hsa-miR-183-5p.2@8mer	ABHD14A-ACY1	hsa-miR-183-5p.2	8mer	-7.00887	-8.00423	-9.18678	-9.24936	-8.19331	-9.18991	-6.34822	-8.42544	-9.34399	-8.19331	-9.17431	-6.11934	-7.08742	-8.19331	-7.00887	-8.72574	-8.42544	-6.73319	-8.72574	-8.72574	-6.79655	-9.3405	-5.62904	-8.00423	-7.1711	-6.34822	-5.94643	-6.73319	-6.79655	-9.14979	-6.11934	-6.45071	-7.84225	-7.70145	-6.20416	-7.70145	-7.25932	-9.15165	-7.70145	-8.42544
ABHD14A-ACY1@hsa-miR-212-5p@8mer	ABHD14A-ACY1	hsa-miR-212-5p	8mer	-7.00887	-8.00423	-9.18678	-9.24936	-8.19331	-9.18991	-6.34822	-8.42544	-9.34399	-8.19331	-9.17431	-6.11934	-7.08742	-8.19331	-7.00887	-8.72574	-8.42544	-6.73319	-8.72574	-8.72574	-6.79655	-9.3405	-5.62904	-8.00423	-7.1711	-6.34822	-5.94643	-6.73319	-6.79655	-9.14979	-6.11934	-6.45071	-7.84225	-7.70145	-6.20416	-7.70145	-7.25932	-9.15165	-7.70145	-8.42544
ABHD14A@hsa-miR-143-3p@8mer	ABHD14A	hsa-miR-143-3p	8mer	-3.93683	-5.98611	-6.45071	-8.42544	-7.35519	-6.79655	-5.32188	-6.55635	-5.4564	-4.65577	-5.25104	-5.27955	-5.48989	-4.36408	-6.24835	-9.1489	-6.34822	-5.22205	-6.20416	-8.00423	-5.94643	-9.20246	-5.5938	-5.66979	-6.39737	-6.11934	-5.7466	-6.20416	-6.0333	-9.14686	-5.5938	-6.11934	-6.0333	-6.11934	-5.98611	-6.67092	-6.34822	-9.15238	-7.00887	-8.00423
ABHD14A@hsa-miR-183-5p.2@8mer	ABHD14A	hsa-miR-183-5p.2	8mer	-3.93683	-5.98611	-6.45071	-8.42544	-7.35519	-6.79655	-5.32188	-6.55635	-5.4564	-4.65577	-5.25104	-5.27955	-5.48989	-4.36408	-6.24835	-9.1489	-6.34822	-5.22205	-6.20416	-8.00423	-5.94643	-9.20246	-5.5938	-5.66979	-6.39737	-6.11934	-5.7466	-6.20416	-6.0333	-9.14686	-5.5938	-6.11934	-6.0333	-6.11934	-5.98611	-6.67092	-6.34822	-9.15238	-7.00887	-8.00423
ABHD14A@hsa-miR-212-5p@8mer	ABHD14A	hsa-miR-212-5p	8mer	-3.93683	-5.98611	-6.45071	-8.42544	-7.35519	-6.79655	-5.32188	-6.55635	-5.4564	-4.65577	-5.25104	-5.27955	-5.48989	-4.36408	-6.24835	-9.1489	-6.34822	-5.22205	-6.20416	-8.00423	-5.94643	-9.20246	-5.5938	-5.66979	-6.39737	-6.11934	-5.7466	-6.20416	-6.0333	-9.14686	-5.5938	-6.11934	-6.0333	-6.11934	-5.98611	-6.67092	-6.34822	-9.15238	-7.00887	-8.00423
ABHD14B@hsa-miR-873-5p.2@7mer-m8	ABHD14B	hsa-miR-873-5p.2	7mer-m8	-8.72574	-9.15527	-6.0333	-5.86105	-8.19331	-8.72574	-9.18208	-8.42544	-5.4564	-9.3536	-4.99327	-5.05433	-3.97115	-4.26166	-5.82058	-5.7466	-5.55855	-7.70145	-8.72574	-9.18062	-5.11352	-5.82058	-5.52155	-5.32188	-8.42544	-8.72574	-5.0826	-6.0333	-9.22285	-6.11934	-5.42625	-8.72574	-8.19331	-5.62904	-6.50259	-8.72574	-5.89881	-9.17134	-9.29544	-6.0333
ABHD15@hsa-miR-133a-3p.1@7mer-m8	ABHD15	hsa-miR-133a-3p.1	7mer-m8	-3.19448	-5.70412	-6.50259	-5.89881	-3.37377	-6.67092	-4.00368	-4.99327	-4.12767	-5.02207	-3.81146	-3.73795	-4.83253	-4.63314	-5.82058	-6.34822	-5.7466	-4.99327	-4.2245	-4.51931	-5.7466	-5.62904	-6.20416	-7.00887	-6.07864	-5.86105	-4.94146	-5.55855	-6.20416	-6.20416	-5.22205	-5.82058	-5.82058	-5.27955	-5.82058	-7.00887	-6.55635	-5.5938	-5.82058	-4.80272
ABHD15@hsa-miR-140-3p.2@7mer-m8	ABHD15	hsa-miR-140-3p.2	7mer-m8	-2.53052	-5.05433	-5.1889	-4.63314	-2.80821	-4.91062	-4.00368	-5.35277	-6.2994	-4.02312	-2.86736	-1.7753	-5.70412	-2.70368	-3.6678	-5.1889	-3.2959	-4.78001	-4.2245	-4.51931	-4.85566	-4.56272	-5.22205	-5.32188	-5.94643	-5.11352	-2.77607	-4.18604	-5.70412	-2.99532	-4.94146	-3.19448	-4.75768	-4.47618	-5.25104	-5.55855	-4.45054	-4.24385	-4.34399	-2.51879
ABHD15@hsa-miR-142-3p.2@8mer	ABHD15	hsa-miR-142-3p.2	8mer	-2.77607	-5.70412	-5.35277	-4.63314	-4.88392	-5.55855	-4.88392	-4.99327	-6.2994	-4.02312	-3.05263	-2.40056	-4.38529	-4.63314	-3.6678	-4.4275	-4.27964	-4.99327	-3.73795	-4.51931	-5.7466	-4.99327	-5.4564	-7.00887	-5.94643	-5.86105	-2.96342	-4.60923	-5.70412	-4.27964	-4.94146	-4.32177	-5.27955	-4.91062	-5.25104	-5.55855	-4.91062	-4.99327	-4.83253	-2.76188
ABHD15@hsa-miR-154-5p@7mer-m8	ABHD15	hsa-miR-154-5p	7mer-m8	-3.60123	-7.00887	-5.7466	-5.89881	-4.88392	-6.67092	-5.48989	-5.89881	-4.67741	-5.02207	-3.81146	-3.61428	-5.70412	-3.76741	-6.67092	-6.34822	-5.7466	-4.99327	-4.2245	-4.51931	-6.73319	-5.38854	-5.4564	-5.05433	-8.00423	-6.79655	-5.32188	-7.35519	-5.70412	-5.78406	-6.2994	-5.82058	-5.82058	-6.61219	-6.2994	-7.00887	-6.55635	-6.50259	-5.4564	-4.40703
ABHD15@hsa-miR-185-5p@8mer	ABHD15	hsa-miR-185-5p	8mer	-3.60123	-5.05433	-6.50259	-5.89881	-4.88392	-5.70412	-3.56054	-5.35277	-6.2994	-4.02312	-3.5362	-3.61428	-5.70412	-3.01081	-5.82058	-5.1889	-5.7466	-5.42625	-4.2245	-3.49889	-6.73319	-5.62904	-5.4564	-7.00887	-8.00423	-6.79655	-5.32188	-5.4564	-5.55855	-5.62904	-5.11352	-5.62904	-6.0333	-6.61219	-5.82058	-5.55855	-5.7466	-5.82058	-7.08742	-4.40703
ABHD15@hsa-miR-3064-5p@8mer	ABHD15	hsa-miR-3064-5p	8mer	-2.68676	-5.42625	-5.1889	-4.63314	-3.37377	-5.70412	-5.48989	-4.85566	-3.475	-5.02207	-2.50715	-4.2245	-4.38529	-3.28645	-4.70379	-6.34822	-4.27964	-5.42625	-3.73795	-3.49889	-5.7466	-5.38854	-5.4564	-4.70379	-8.00423	-5.35277	-4.47618	-5.35277	-5.38854	-5.02207	-5.156	-4.99327	-5.66979	-5.48989	-6.2994	-7.00887	-5.7466	-4.85566	-4.51931	-3.5103
ABHD15@hsa-miR-330-3p@7mer-m8	ABHD15	hsa-miR-330-3p	7mer-m8	-3.19448	-5.70412	-5.7466	-5.89881	-4.88392	-5.70412	-5.48989	-5.89881	-4.67741	-4.02312	-4.75768	-3.06474	-4.83253	-4.63314	-4.56272	-5.1889	-5.7466	-4.78001	-3.73795	-3.49889	-5.7466	-5.38854	-6.20416	-7.00887	-6.07864	-6.79655	-5.48989	-5.55855	-6.20416	-6.20416	-5.32188	-6.93532	-5.82058	-6.61219	-6.2994	-6.0333	-6.55635	-6.50259	-5.82058	-5.78406
ABHD15@hsa-miR-340-5p@7mer-m8	ABHD15	hsa-miR-340-5p	7mer-m8	-4.58454	-7.00887	-6.50259	-5.89881	-4.88392	-6.67092	-5.48989	-5.89881	-6.2994	-5.02207	-6.11934	-5.94643	-5.70412	-4.63314	-6.67092	-6.34822	-5.7466	-5.42625	-5.02207	-4.51931	-6.73319	-6.39737	-6.20416	-7.00887	-8.00423	-6.79655	-5.98611	-7.35519	-6.20416	-7.00887	-6.2994	-6.93532	-6.0333	-6.61219	-6.2994	-7.00887	-6.55635	-6.50259	-7.08742	-5.78406
ABHD15@hsa-miR-371a-5p@7mer-m8	ABHD15	hsa-miR-371a-5p	7mer-m8	-2.68676	-5.05433	-5.7466	-3.61428	-3.00044	-4.91062	-4.49689	-5.35277	-4.12767	-5.02207	-2.32037	-1.96146	-3.60123	-2.17278	-3.93683	-3.76741	-2.60662	-5.42625	-2.92045	-3.49889	-4.96797	-4.49689	-4.49689	-3.91868	-5.55855	-5.22205	-2.23923	-3.6678	-5.55855	-3.39422	-4.63314	-3.36384	-4.58454	-4.38529	-5.02207	-7.00887	-4.67741	-4.78001	-4.20642	-1.9283
ABHD15@hsa-miR-383-5p.1@7mer-1a	ABHD15	hsa-miR-383-5p.1	7mer-1a	-2.77607	-5.42625	-5.05433	-5.89881	-3.88748	-5.70412	-5.48989	-5.35277	-4.12767	-5.02207	-2.44471	-2.02586	-3.97115	-2.70368	-5.11352	-4.4275	-3.2959	-4.78001	-3.03365	-4.51931	-5.35277	-4.99327	-6.20416	-4.36408	-5.82058	-5.5938	-3.23428	-4.18604	-5.70412	-3.69475	-4.94146	-3.9523	-5.05433	-6.61219	-5.48989	-6.0333	-5.48989	-5.5938	-4.83253	-2.93438
ABHD15@hsa-miR-542-3p@7mer-m8	ABHD15	hsa-miR-542-3p	7mer-m8	-0.393451	-1.92901	-1.54168	-1.86225	-1.40588	-1.49109	-1.83316	-1.95483	-1.82973	-2.73629	0.604417	0.82817	-2.00632	-0.735238	-1.98767	-2.35923	-0.761131	-2.72709	-0.769722	-1.38515	-2.25147	-1.39841	-2.96342	-2.82676	-2.2865	-1.17841	0.416123	-1.191	-2.69229	-0.343724	-2.25273	-0.227453	-2.25721	-2.7392	-3.08368	-2.81572	-1.39521	-1.56187	-0.690973	-0.435055
ABHD15@hsa-miR-670-3p@7mer-m8	ABHD15	hsa-miR-670-3p	7mer-m8	-0.123183	-1.28756	-1.2022	-0.766139	-1.23654	-1.71478	-1.68552	-1.2939	-1.29895	-1.83375	1.09507	1.97635	-1.28662	0.223342	-0.982625	-1.76239	0.276509	-1.86758	-0.502109	-0.439635	-1.0244	-0.801439	-1.42879	-2.20814	-2.41761	-0.910868	1.17429	-0.38573	-1.82973	0.490822	-0.946451	0.313926	-1.0233	-1.58464	-2.37841	-2.2019	-0.670505	-0.936305	-0.359422	-0.0483645
ABHD15@hsa-miR-760@7mer-m8	ABHD15	hsa-miR-760	7mer-m8	-0.919955	-2.2584	-2.74533	-2.41911	-1.48994	-3.19448	-2.85471	-2.77927	-2.17278	-2.42084	0.149783	0.441157	-1.81747	-0.37111	-2.54449	-2.10809	-1.2397	-3.02782	-1.42618	-2.23183	-2.99532	-1.61337	-4.26166	-5.05433	-3.28645	-2.31521	-0.712856	-1.76239	-4.58454	-1.02182	-2.32702	-1.07733	-3.03959	-2.97893	-4.03895	-4.07448	-2.14516	-2.4941	-1.4416	-1.04813
ABHD16B@hsa-miR-377-3p@7mer-m8	ABHD16B	hsa-miR-377-3p	7mer-m8	-6.16144	-5.82058	-8.72574	-9.34375	-8.00423	-5.78406	-7.00887	-7.57355	-7.08742	-8.42544	-8.42544	-5.66979	-5.25104	-8.00423	-6.2994	-9.28841	-8.72574	-5.11352	-8.72574	-8.42544	-5.98611	-8.72574	-6.39737	-6.73319	-8.00423	-6.07864	-9.15568	-6.0333	-9.22334	-9.26729	-6.11934	-9.17209	-7.1711	-9.32017	-6.20416	-9.15545	-9.20486	-8.42544	-9.41224	-8.72574
ABHD17A@hsa-miR-137@8mer	ABHD17A	hsa-miR-137	8mer	-5.27955	-7.08742	-8.00423	-9.22797	-8.00423	-7.57355	-6.50259	-6.55635	-6.2994	-5.78406	-7.25932	-5.42625	-4.99327	-6.79655	-6.2994	-9.3	-8.19331	-5.7466	-7.70145	-8.00423	-5.89881	-7.35519	-5.70412	-6.39737	-7.1711	-8.72574	-6.79655	-6.73319	-8.72574	-9.15931	-5.98611	-8.42544	-5.82058	-5.62904	-6.0333	-8.72574	-8.42544	-7.45923	-9.4017	-8.00423
ABHD17A@hsa-miR-143-3p@7mer-m8	ABHD17A	hsa-miR-143-3p	7mer-m8	-5.27955	-7.08742	-8.00423	-9.22797	-8.00423	-7.57355	-6.50259	-5.1889	-4.67741	-5.78406	-7.25932	-5.42625	-4.99327	-6.79655	-6.2994	-9.3	-8.19331	-5.7466	-7.70145	-8.00423	-5.89881	-7.35519	-5.70412	-5.27955	-7.1711	-8.72574	-6.79655	-6.73319	-8.72574	-9.15931	-5.98611	-5.98611	-5.82058	-9.25167	-6.0333	-8.72574	-8.42544	-7.45923	-6.07864	-8.00423
ABHD17A@hsa-miR-193a-3p@7mer-1a	ABHD17A	hsa-miR-193a-3p	7mer-1a	-5.27955	-5.42625	-5.55855	-5.22205	-3.34461	-5.55855	-5.02207	-6.55635	-6.2994	-3.62684	-7.25932	-5.42625	-4.99327	-4.24385	-6.2994	-5.25104	-8.19331	-5.7466	-4.27964	-8.00423	-5.89881	-5.78406	-5.70412	-6.39737	-7.1711	-8.72574	-6.79655	-5.62904	-5.78406	-6.61219	-5.98611	-8.42544	-6.11934	-5.62904	-5.02207	-8.72574	-8.42544	-5.62904	-6.07864	-6.45071
ABHD17A@hsa-miR-3064-5p@7mer-m8	ABHD17A	hsa-miR-3064-5p	7mer-m8	-5.27955	-7.08742	-8.00423	-9.22797	-8.00423	-7.57355	-6.50259	-5.5938	-6.2994	-5.78406	-7.25932	-5.42625	-4.99327	-6.79655	-6.2994	-5.7466	-8.19331	-5.7466	-7.70145	-8.00423	-5.89881	-7.35519	-5.70412	-6.39737	-7.1711	-8.72574	-6.79655	-6.73319	-8.72574	-9.15931	-5.98611	-8.42544	-6.11934	-9.25167	-6.0333	-8.72574	-8.42544	-7.45923	-9.4017	-8.00423
ABHD17A@hsa-miR-331-3p@7mer-m8	ABHD17A	hsa-miR-331-3p	7mer-m8	0.267401	-0.593123	0.770793	1.55662	2.09337	-0.508587	-0.503517	-0.449285	-0.524744	-0.446478	-0.065964	0.964407	0.0516693	1.10943	0.801234	0.461712	0.112701	-0.109418	0.692359	-0.843224	0.110956	0.494056	-0.129291	1.36737	0.91851	-1.00137	0.114231	-0.942258	-1.02913	-1.72026	-1.02128	-0.56532	1.53757	0.60343	0.0669167	0.27057	-0.763814	0.594758	0.37793	0.372801
ABHD17A@hsa-miR-486-5p@7mer-m8	ABHD17A	hsa-miR-486-5p	7mer-m8	-5.27955	-7.08742	-5.55855	-9.22797	-3.07088	-5.55855	-6.50259	-4.49689	-6.2994	-5.78406	-4.96797	-3.07683	-4.99327	-6.79655	-4.60923	-4.99327	-8.19331	-4.80272	-3.6678	-8.00423	-5.89881	-4.99327	-5.70412	-6.39737	-5.55855	-6.0333	-6.79655	-4.91062	-5.5938	-6.20416	-4.91062	-5.98611	-6.11934	-9.25167	-6.0333	-5.7466	-8.42544	-7.45923	-5.7466	-6.45071
ABHD17A@hsa-miR-493-5p@7mer-m8	ABHD17A	hsa-miR-493-5p	7mer-m8	-5.27955	-7.08742	-8.00423	-9.22797	-8.00423	-7.57355	-6.50259	-6.55635	-6.2994	-5.78406	-7.25932	-5.42625	-4.99327	-6.79655	-6.2994	-9.3	-8.19331	-5.7466	-7.70145	-8.00423	-5.89881	-7.35519	-5.70412	-6.39737	-7.1711	-8.72574	-6.79655	-6.73319	-8.72574	-9.15931	-5.98611	-8.42544	-6.11934	-9.25167	-6.0333	-6.2994	-8.42544	-7.45923	-9.4017	-8.00423
ABHD17B@hsa-miR-101-3p.1@8mer	ABHD17B	hsa-miR-101-3p.1	8mer	-5.11352	-6.24835	-6.16144	-5.62904	-5.55855	-6.39737	-6.34822	-7.45923	-6.79655	-5.32188	-5.02207	-7.08742	-7.70145	-4.96797	-7.35519	-5.86105	-5.89881	-5.78406	-4.96797	-5.66979	-6.2994	-6.0333	-7.57355	-5.4564	-6.50259	-6.11934	-5.82058	-6.20416	-6.0333	-6.79655	-6.93532	-6.16144	-6.79655	-5.78406	-6.79655	-6.50259	-6.34822	-5.89881	-6.16144	-5.78406
ABHD17B@hsa-miR-101-3p.2@7mer-m8	ABHD17B	hsa-miR-101-3p.2	7mer-m8	-3.26875	-6.24835	-6.16144	-5.62904	-5.55855	-5.42625	-4.18604	-7.45923	-6.79655	-3.57323	-4.40703	-5.66979	-4.27964	-4.96797	-4.91062	-5.86105	-5.89881	-5.78406	-4.96797	-3.85641	-5.27955	-5.25104	-7.57355	-3.11758	-5.98611	-5.7466	-5.82058	-6.20416	-5.52155	-6.24835	-6.93532	-6.16144	-6.79655	-5.1889	-6.79655	-5.38854	-5.42625	-5.89881	-5.52155	-5.78406
ABHD17B@hsa-miR-128-3p@7mer-m8	ABHD17B	hsa-miR-128-3p	7mer-m8	-5.11352	-6.24835	-6.16144	-5.62904	-5.55855	-6.39737	-6.34822	-7.45923	-6.79655	-5.32188	-5.02207	-7.08742	-7.70145	-4.96797	-7.35519	-5.86105	-5.89881	-5.78406	-4.96797	-5.66979	-6.2994	-6.0333	-7.57355	-5.4564	-6.50259	-6.11934	-5.82058	-6.20416	-6.0333	-6.79655	-6.93532	-6.16144	-6.79655	-5.78406	-6.79655	-6.50259	-6.34822	-5.89881	-6.16144	-5.78406
ABHD17B@hsa-miR-143-3p@7mer-1a	ABHD17B	hsa-miR-143-3p	7mer-1a	-3.6678	-6.24835	-5.62904	-5.62904	-5.55855	-6.39737	-6.34822	-4.99327	-3.8718	-3.57323	-5.02207	-5.05433	-4.80272	-4.96797	-6.20416	-5.156	-4.38529	-4.56272	-4.96797	-5.66979	-5.27955	-5.55855	-7.57355	-5.4564	-5.98611	-6.11934	-5.0826	-6.20416	-6.0333	-6.24835	-5.42625	-5.94643	-6.79655	-4.58454	-6.79655	-6.50259	-6.34822	-5.89881	-5.52155	-5.11352
ABHD17B@hsa-miR-144-3p@7mer-1a	ABHD17B	hsa-miR-144-3p	7mer-1a	-3.26875	-6.24835	-6.16144	-4.83253	-2.5346	-5.42625	-4.58454	-5.66979	-4.91062	-4.24385	-5.02207	-4.94146	-3.34461	-4.96797	-4.91062	-5.86105	-3.97115	-5.11352	-4.20642	-3.04674	-5.27955	-5.25104	-7.57355	-2.94818	-5.98611	-5.7466	-5.82058	-5.5938	-6.0333	-6.16144	-5.78406	-5.94643	-6.79655	-4.73168	-6.79655	-4.91062	-5.42625	-5.7466	-5.35277	-5.78406
ABHD17B@hsa-miR-145-5p@8mer	ABHD17B	hsa-miR-145-5p	8mer	-5.11352	-6.24835	-6.16144	-5.62904	-5.55855	-6.39737	-6.34822	-7.45923	-6.79655	-5.32188	-5.02207	-7.08742	-7.70145	-4.96797	-7.35519	-5.86105	-5.89881	-5.78406	-4.96797	-5.66979	-6.2994	-6.0333	-7.57355	-5.4564	-5.52155	-6.11934	-5.82058	-6.20416	-6.0333	-6.79655	-6.93532	-6.16144	-6.79655	-5.78406	-6.79655	-6.50259	-6.34822	-5.89881	-6.16144	-5.78406
ABHD17B@hsa-miR-182-5p@8mer	ABHD17B	hsa-miR-182-5p	8mer	-5.11352	-6.24835	-6.16144	-5.62904	-5.55855	-6.39737	-6.34822	-7.45923	-6.79655	-5.32188	-5.02207	-7.08742	-7.70145	-4.96797	-7.35519	-5.86105	-5.89881	-5.78406	-4.96797	-5.66979	-6.2994	-6.0333	-7.57355	-5.4564	-6.50259	-6.11934	-5.82058	-6.20416	-6.0333	-6.79655	-6.93532	-6.16144	-6.79655	-5.78406	-6.79655	-6.50259	-6.34822	-5.89881	-6.16144	-5.78406
ABHD17B@hsa-miR-205-5p@7mer-m8	ABHD17B	hsa-miR-205-5p	7mer-m8	-5.11352	-6.24835	-6.16144	-5.62904	-5.55855	-6.39737	-6.34822	-7.45923	-6.79655	-5.32188	-5.02207	-7.08742	-7.70145	-4.96797	-7.35519	-5.86105	-5.89881	-5.78406	-4.96797	-5.66979	-6.2994	-6.0333	-5.52155	-5.4564	-6.50259	-6.11934	-5.82058	-6.20416	-6.0333	-6.79655	-5.78406	-6.16144	-6.79655	-5.78406	-6.79655	-6.50259	-6.34822	-5.89881	-6.16144	-5.78406
ABHD17B@hsa-miR-330-3p@7mer-m8	ABHD17B	hsa-miR-330-3p	7mer-m8	-3.6678	-6.24835	-6.16144	-5.62904	-5.55855	-6.39737	-6.34822	-7.45923	-6.79655	-5.32188	-5.02207	-7.08742	-7.70145	-4.96797	-6.20416	-5.86105	-5.89881	-5.78406	-4.96797	-5.66979	-6.2994	-6.0333	-7.57355	-5.4564	-6.50259	-6.11934	-5.82058	-6.20416	-6.0333	-6.79655	-6.93532	-6.16144	-6.79655	-5.78406	-6.79655	-6.50259	-6.34822	-5.89881	-6.16144	-5.78406
ABHD17B@hsa-miR-486-5p@7mer-m8	ABHD17B	hsa-miR-486-5p	7mer-m8	-3.26875	-6.24835	-6.16144	-5.62904	-2.86736	-6.39737	-4.99327	-4.99327	-4.2245	-5.32188	-5.02207	-5.05433	-4.99327	-3.8718	-7.35519	-4.60923	-4.38529	-4.56272	-4.20642	-3.31543	-4.88392	-5.55855	-7.57355	-5.05433	-6.50259	-6.11934	-5.82058	-5.5938	-6.0333	-6.24835	-5.42625	-5.62904	-5.89881	-4.73168	-6.79655	-6.50259	-6.34822	-5.7466	-5.52155	-4.40703
ABHD17C@hsa-miR-101-3p.1@8mer	ABHD17C	hsa-miR-101-3p.1	8mer	-8.42544	-8.00423	-8.72574	-5.25104	-8.00423	-8.72574	-8.00423	-9.22267	-9.33566	-8.00423	-6.73319	-9.29632	-9.2019	-9.15236	-9.17029	-6.93532	-8.19331	-8.42544	-6.73319	-8.00423	-8.19331	-8.19331	-9.15462	-6.73319	-7.1711	-6.79655	-8.19331	-6.93532	-7.84225	-8.19331	-9.20842	-7.84225	-9.20957	-7.00887	-9.1941	-7.00887	-7.70145	-7.35519	-6.93532	-7.25932
ABHD17C@hsa-miR-101-3p.2@7mer-m8	ABHD17C	hsa-miR-101-3p.2	7mer-m8	-3.14177	-5.42625	-5.22205	-4.91062	-8.00423	-5.55855	-3.8718	-4.67741	-3.60123	-2.58785	-3.841	-4.78001	-3.33453	-3.68127	-4.24385	-4.27964	-5.05433	-4.58454	-2.90654	-4.1087	-5.55855	-5.32188	-5.02207	-5.32188	-5.7466	-6.79655	-5.66979	-5.98611	-5.4564	-6.20416	-5.5938	-5.55855	-9.20957	-4.58454	-4.99327	-5.156	-5.86105	-5.86105	-5.70412	-5.156
ABHD17C@hsa-miR-101-3p.2@8mer	ABHD17C	hsa-miR-101-3p.2	8mer	-3.6678	-5.7466	-5.5938	-5.25104	-8.00423	-8.72574	-5.32188	-5.35277	-4.26166	-3.88748	-4.94146	-5.27955	-4.80272	-4.56272	-4.99327	-5.38854	-5.52155	-4.94146	-3.34461	-8.00423	-5.86105	-5.82058	-5.35277	-6.73319	-5.98611	-6.79655	-5.66979	-6.93532	-5.70412	-6.61219	-5.5938	-5.89881	-9.20957	-5.35277	-5.48989	-7.00887	-5.86105	-5.86105	-6.93532	-5.62904
ABHD17C@hsa-miR-124-3p.2@7mer-1a	ABHD17C	hsa-miR-124-3p.2	7mer-1a	-3.97115	-5.7466	-6.0333	-8.19331	-8.00423	-5.86105	-8.00423	-5.78406	-9.33566	-3.88748	-6.73319	-6.11934	-4.94146	-9.15236	-9.17029	-4.58454	-5.52155	-5.22205	-6.73319	-8.00423	-8.19331	-8.19331	-5.55855	-6.73319	-7.1711	-6.79655	-8.19331	-6.93532	-5.70412	-8.19331	-9.20842	-5.98611	-5.98611	-7.00887	-9.1941	-7.00887	-7.70145	-7.35519	-6.93532	-5.62904
ABHD17C@hsa-miR-144-3p@7mer-1a	ABHD17C	hsa-miR-144-3p	7mer-1a	-3.97115	-8.00423	-8.72574	-8.19331	-8.00423	-8.72574	-8.00423	-5.78406	-9.33566	-3.88748	-6.73319	-6.11934	-5.86105	-9.15236	-9.17029	-6.93532	-8.19331	-5.22205	-4.67741	-8.00423	-5.86105	-8.19331	-9.15462	-6.73319	-5.98611	-6.79655	-5.66979	-6.93532	-7.84225	-8.19331	-9.20842	-7.84225	-9.20957	-7.00887	-5.98611	-7.00887	-7.70145	-7.35519	-6.93532	-7.25932
ABHD17C@hsa-miR-145-5p@8mer	ABHD17C	hsa-miR-145-5p	8mer	-8.42544	-8.00423	-8.72574	-8.19331	-8.00423	-8.72574	-8.00423	-9.22267	-9.33566	-8.00423	-6.73319	-9.29632	-9.2019	-9.15236	-9.17029	-6.93532	-8.19331	-8.42544	-6.73319	-8.00423	-8.19331	-8.19331	-9.15462	-6.73319	-7.1711	-6.79655	-8.19331	-6.93532	-7.84225	-8.19331	-9.20842	-7.84225	-9.20957	-7.00887	-9.1941	-7.00887	-7.70145	-7.35519	-6.93532	-7.25932
ABHD17C@hsa-miR-199a-5p@8mer	ABHD17C	hsa-miR-199a-5p	8mer	-8.42544	-8.00423	-8.72574	-8.19331	-8.00423	-8.72574	-8.00423	-9.22267	-5.4564	-3.88748	-6.73319	-9.29632	-9.2019	-4.56272	-9.17029	-6.93532	-8.19331	-5.22205	-4.67741	-8.00423	-8.19331	-5.82058	-9.15462	-6.73319	-7.1711	-6.79655	-8.19331	-6.93532	-7.84225	-8.19331	-9.20842	-7.84225	-9.20957	-5.52155	-9.1941	-7.00887	-7.70145	-7.35519	-6.93532	-7.25932
ABHD17C@hsa-miR-19a-3p@8mer	ABHD17C	hsa-miR-19a-3p	8mer	-8.42544	-8.00423	-8.72574	-8.19331	-8.00423	-8.72574	-8.00423	-9.22267	-9.33566	-8.00423	-6.73319	-9.29632	-9.2019	-9.15236	-9.17029	-6.93532	-8.19331	-8.42544	-6.73319	-8.00423	-8.19331	-8.19331	-9.15462	-6.73319	-7.1711	-6.79655	-8.19331	-5.98611	-7.84225	-8.19331	-9.20842	-7.84225	-9.20957	-7.00887	-9.1941	-7.00887	-7.70145	-7.35519	-6.93532	-7.25932
ABHD17C@hsa-miR-27a-3p@8mer	ABHD17C	hsa-miR-27a-3p	8mer	-8.42544	-8.00423	-8.72574	-8.19331	-8.00423	-8.72574	-8.00423	-9.22267	-9.33566	-8.00423	-6.73319	-6.11934	-5.86105	-9.15236	-9.17029	-6.93532	-8.19331	-8.42544	-4.67741	-8.00423	-8.19331	-8.19331	-9.15462	-6.73319	-7.1711	-6.79655	-8.19331	-6.93532	-7.84225	-8.19331	-9.20842	-7.84225	-9.20957	-7.00887	-9.1941	-7.00887	-7.70145	-7.35519	-6.93532	-7.25932
ABHD17C@hsa-miR-330-3p@8mer	ABHD17C	hsa-miR-330-3p	8mer	-8.42544	-8.00423	-8.72574	-8.19331	-8.00423	-8.72574	-8.00423	-9.22267	-9.33566	-8.00423	-6.73319	-9.29632	-9.2019	-9.15236	-9.17029	-6.93532	-8.19331	-8.42544	-6.73319	-8.00423	-8.19331	-8.19331	-9.15462	-6.73319	-7.1711	-6.79655	-8.19331	-6.93532	-7.84225	-8.19331	-9.20842	-7.84225	-9.20957	-7.00887	-9.1941	-7.00887	-7.70145	-7.35519	-6.93532	-7.25932
ABHD17C@hsa-miR-98-5p@7mer-1a	ABHD17C	hsa-miR-98-5p	7mer-1a	-8.42544	-8.00423	-6.0333	-5.25104	-3.88748	-8.72574	-8.00423	-9.22267	-5.4564	-3.1256	-6.73319	-5.5938	-5.42625	-9.15236	-5.66979	-5.38854	-8.19331	-8.42544	-6.73319	-8.00423	-8.19331	-5.82058	-5.55855	-6.73319	-5.52155	-5.86105	-5.66979	-6.93532	-7.84225	-8.19331	-9.20842	-7.84225	-9.20957	-7.00887	-5.7466	-7.00887	-7.70145	-7.35519	-6.93532	-5.62904
ABHD2@hsa-miR-101-3p.2@7mer-1a	ABHD2	hsa-miR-101-3p.2	7mer-1a	1.24058	3.843	1.1124	1.497	3.28324	1.68001	1.82456	1.12217	1.40917	1.48033	1.57902	2.08096	1.77196	-0.420206	3.21152	2.98206	2.34689	1.29238	3.22347	0.319548	1.62406	1.12515	1.83364	1.92817	1.50131	1.31974	1.05303	1.58013	1.80498	1.06824	1.47691	1.20509	1.00164	1.37618	2.32008	1.45556	1.72816	0.881168	1.18762	0.925074
ABHD2@hsa-miR-103a-3p@7mer-m8	ABHD2	hsa-miR-103a-3p	7mer-m8	-3.60123	-3.11758	-6.50259	-5.89881	-2.03187	-5.4564	-3.56054	-4.83253	-3.475	-3.01081	-3.2178	-4.2245	-5.70412	-4.60923	-2.96342	-3.1256	-3.85641	-4.96797	-2.16985	-4.51931	-5.35277	-6.39737	-5.02207	-4.16489	-5.55855	-5.86105	-4.94146	-5.1889	-5.38854	-6.39737	-5.11352	-6.93532	-6.0333	-4.18604	-4.03895	-5.156	-5.78406	-5.5938	-5.38854	-5.82058
ABHD2@hsa-miR-106a-5p@8mer	ABHD2	hsa-miR-106a-5p	8mer	0.0945272	2.48272	-0.610883	-0.117347	1.3645	0.00046712	0.0803078	-0.41902	-0.241838	-0.274653	0.126608	0.524258	0.274493	-2.22759	1.6406	1.29605	0.182685	-0.396358	1.65884	-1.4815	0.384801	-1.1215	-0.24686	-0.111689	-0.573505	-0.894106	-0.988685	-0.337474	-0.0118444	-0.626762	-0.219655	-0.62488	-1.1267	-0.865686	0.704932	0.091237	-0.324271	-0.536494	-0.834911	-1.52297
ABHD2@hsa-miR-1193@7mer-m8	ABHD2	hsa-miR-1193	7mer-m8	0.934115	3.55197	0.945527	1.67465	3.09061	1.28772	0.926306	0.859903	1.1859	1.32064	1.33602	1.1124	0.965776	-0.725308	2.82159	2.81618	1.95259	0.713409	3.0086	0.33549	1.07035	1.276	1.3793	1.57075	1.08975	0.876134	0.670304	0.954568	1.46346	0.864645	1.00868	0.90646	0.935398	1.11615	1.96104	1.20344	1.14051	0.489877	0.79673	0.879906
ABHD2@hsa-miR-137@8mer	ABHD2	hsa-miR-137	8mer	-4.58454	-7.00887	-5.7466	-4.96797	-4.88392	-6.73319	-4.88392	-5.89881	-6.2994	-4.99327	-6.11934	-5.94643	-4.83253	-4.60923	-6.67092	-5.1889	-5.70412	-4.96797	-5.05433	-4.51931	-6.73319	-6.39737	-5.4564	-3.30472	-8.00423	-6.79655	-5.98611	-7.35519	-6.20416	-6.39737	-6.2994	-6.93532	-6.0333	-6.61219	-6.2994	-7.00887	-6.61219	-6.50259	-5.82058	-5.82058
ABHD2@hsa-miR-140-3p.1@7mer-m8	ABHD2	hsa-miR-140-3p.1	7mer-m8	0.146867	2.53922	-0.311206	-0.0729982	1.78913	0.300107	0.346576	-0.254913	0.0803078	0.437485	0.341215	0.442562	0.176224	-1.68691	1.78771	1.63935	0.670304	-0.587038	2.13941	-0.756177	0.0452845	-0.38191	0.0205548	0.355153	-0.0081269	-0.0177871	-0.260452	-0.065638	0.256834	-0.530047	0.196362	-0.323953	-0.589211	-0.67076	0.76187	0.326996	-0.278951	-0.794833	-0.388091	-1.75558
ABHD2@hsa-miR-140-3p.2@8mer	ABHD2	hsa-miR-140-3p.2	8mer	-4.58454	-5.11352	-5.7466	-4.96797	-3.88748	-5.55855	-4.88392	-5.35277	-4.12767	-4.99327	-6.11934	-5.94643	-4.83253	-3.72397	-5.11352	-4.4275	-5.70412	-4.96797	-5.05433	-3.49889	-4.85566	-5.62904	-6.20416	-7.00887	-6.07864	-5.70412	-5.32188	-6.0333	-6.20416	-6.0333	-5.66979	-5.82058	-6.0333	-5.48989	-5.82058	-5.55855	-5.78406	-5.5938	-5.4564	-5.11352
ABHD2@hsa-miR-155-5p@7mer-m8	ABHD2	hsa-miR-155-5p	7mer-m8	-2.68676	-2.83104	-6.50259	-5.89881	-2.33096	-5.4564	-4.00368	-4.83253	-4.12767	-2.84693	-3.2178	-4.96797	-3.97115	-4.60923	-2.88925	-2.85471	-4.96797	-4.96797	-2.43529	-4.51931	-5.156	-4.58454	-5.4564	-5.32188	-5.82058	-6.0333	-5.48989	-5.1889	-5.70412	-5.86105	-4.94146	-5.82058	-5.66979	-6.61219	-4.70379	-5.55855	-5.78406	-5.5938	-5.38854	-5.82058
ABHD2@hsa-miR-206@7mer-m8	ABHD2	hsa-miR-206	7mer-m8	-0.316026	1.99907	-0.880025	-0.433343	1.0262	-0.281915	-0.173234	-0.932444	-0.331261	-0.407744	-0.22186	-0.0578107	-0.0813542	-2.56128	1.3104	1.01013	0.0377931	-0.831448	1.55433	-1.33026	-0.409522	-1.43095	-0.683187	-0.0773679	-0.730994	-0.849324	-1.41517	-0.36561	-0.0291302	-1.25532	-0.477665	-0.801439	-1.39332	-1.17933	0.303354	-0.341722	-0.615377	-1.22816	-0.911666	-1.85856
ABHD2@hsa-miR-206@8mer	ABHD2	hsa-miR-206	8mer	-0.380133	1.86472	-0.947528	-0.535673	0.870013	-0.419921	-0.208636	-1.06328	-0.472391	-0.504054	-0.341419	-0.120923	-0.254606	-2.69229	1.1631	0.90329	-0.00675884	-0.94944	1.47691	-1.38139	-0.539862	-1.54661	-0.81399	-0.240546	-0.858039	-0.930557	-1.54741	-0.437043	-0.182263	-1.3559	-0.719464	-0.938736	-1.39332	-1.25983	0.211481	-0.544895	-0.672835	-1.36652	-1.0669	-2.13119
ABHD2@hsa-miR-215-5p@7mer-m8	ABHD2	hsa-miR-215-5p	7mer-m8	0.33758	2.79948	0.12921	1.17827	2.39915	0.592366	-0.122235	-0.0773679	0.503899	0.675047	0.6322	0.355551	0.0617779	-1.29825	2.00436	1.97973	1.08435	-0.166507	2.24679	-0.211143	0.425402	0.729828	0.378335	0.697729	0.0342753	-0.210191	-0.275887	-0.0829849	0.593808	0.207651	0.138947	0.0434944	0.304521	0.205697	1.00096	0.345305	0.0835591	-0.394877	-0.0517638	0.585213
ABHD2@hsa-miR-219a-5p@8mer	ABHD2	hsa-miR-219a-5p	8mer	-2.58313	-3.01613	-5.05433	-4.40703	-2.68129	-5.02207	-2.85471	-3.98777	-3.475	-3.25058	-3.81146	-3.73795	-3.60123	-4.60923	-2.88925	-3.56054	-2.88925	-4.12767	-2.33777	-3.11758	-4.85566	-4.80272	-4.73168	-5.32188	-5.27955	-5.35277	-4.94146	-5.1889	-5.38854	-6.20416	-5.05433	-5.32188	-5.66979	-4.38529	-4.26166	-5.156	-5.38854	-4.99327	-4.96797	-3.20979
ABHD2@hsa-miR-224-5p@7mer-m8	ABHD2	hsa-miR-224-5p	7mer-m8	1.05796	3.66371	0.94091	1.46236	3.10168	1.35247	1.23626	0.771882	1.1859	1.40111	1.32741	2.11932	1.74944	-0.306434	2.90958	2.94891	2.23113	1.0283	3.0975	0.33549	1.64851	1.276	1.61903	1.36046	1.07413	1.06372	1.03314	1.1583	1.51869	1.0283	1.42162	1.01155	0.99747	1.14527	2.22419	1.34665	1.38213	0.637442	1.0594	1.23708
ABHD2@hsa-miR-24-3p@7mer-m8	ABHD2	hsa-miR-24-3p	7mer-m8	-2.2019	-1.36177	-2.85901	-4.32177	-1.69603	-2.84693	-2.42719	-2.48324	-2.71831	-2.48153	-2.67015	-2.11257	-2.04739	-3.27786	-1.76771	-1.58786	-2.12032	-3.85641	-1.22723	-2.62673	-3.42725	-4.45054	-3.98777	-3.19448	-4.88392	-4.54217	-4.32177	-4.18604	-4.58454	-5.38854	-4.94146	-4.34399	-5.52155	-3.08368	-2.89746	-4.07448	-5.38854	-4.85566	-4.34399	-2.6339
ABHD2@hsa-miR-26a-5p@8mer	ABHD2	hsa-miR-26a-5p	8mer	-2.77607	-1.62994	-4.26166	-4.40703	-2.33096	-5.55855	-2.85471	-4.58454	-3.475	-3.01081	-3.2178	-3.41584	-2.93891	-3.72397	-2.51099	-2.85471	-4.26166	-4.96797	-1.77855	-4.51931	-4.73168	-4.91062	-4.45054	-2.82676	-5.55855	-5.5938	-5.48989	-6.0333	-4.63314	-5.86105	-5.05433	-5.22205	-5.66979	-4.47618	-3.88748	-5.55855	-5.78406	-6.50259	-5.82058	-5.11352
ABHD2@hsa-miR-28-3p@7mer-m8	ABHD2	hsa-miR-28-3p	7mer-m8	0.844398	3.11016	0.354757	0.969711	2.95918	0.912814	0.784854	0.0546535	0.596749	1.00733	0.816518	0.777419	0.704416	-1.15911	2.5377	2.39038	1.57547	0.365046	2.63843	-0.112018	0.833552	0.513177	0.342035	0.874274	0.627727	0.259956	0.233956	0.624815	1.19538	0.400537	0.748951	0.249656	0.592366	0.250054	1.56482	0.90907	0.617955	0.13742	0.557368	-0.0540835
ABHD2@hsa-miR-330-3p@7mer-m8	ABHD2	hsa-miR-330-3p	7mer-m8	-2.64382	-1.60712	-3.475	-1.81628	-1.27179	-3.40494	-2.62435	-2.95845	-2.27821	-3.01081	-2.86736	-2.28874	-2.28762	-2.56128	-2.17466	-1.85856	-1.63391	-3.40494	-1.28995	-3.49889	-3.475	-3.71012	-4.20642	-5.32188	-4.51931	-5.35277	-4.47618	-4.34399	-3.68127	-5.78406	-4.54217	-4.99327	-4.75768	-3.40494	-3.08368	-4.07448	-4.91062	-4.54217	-3.82617	-2.6339
ABHD2@hsa-miR-33a-5p@8mer	ABHD2	hsa-miR-33a-5p	8mer	-4.58454	0.72393	-6.50259	-2.42553	-4.88392	-0.565037	-1.83316	-1.02774	-0.700384	-1.49229	-0.937611	-2.08004	-0.550089	-2.10292	-4.70379	-0.615903	-0.0729982	-1.77158	-3.73795	-2.10207	-5.35277	-3.09086	-6.20416	-1.01356	-8.00423	-1.25629	-2.00384	-0.865128	-0.468063	-2.39769	-2.37708	-2.38119	-1.90974	-1.6487	-6.2994	-1.96082	-1.20398	-3.26875	-7.08742	-3.20979
ABHD2@hsa-miR-371a-5p@8mer	ABHD2	hsa-miR-371a-5p	8mer	0.762953	3.43785	1.11839	1.85375	3.32698	1.41747	1.05587	0.745619	1.1378	0.951288	1.35142	1.50466	1.34469	-0.0530586	2.87074	2.76241	2.19725	0.81086	3.08651	0.571029	1.05011	0.981222	1.04597	1.17827	0.938006	1.11914	0.6782	0.862208	1.3104	0.878686	0.990838	0.625322	1.21842	0.902131	2.07478	0.731445	1.17586	0.2432	0.567082	1.6266
ABHD2@hsa-miR-485-5p@7mer-m8	ABHD2	hsa-miR-485-5p	7mer-m8	-2.68676	-0.609477	-4.78001	-4.32177	-1.69603	-4.63314	-4.49689	-4.38529	-2.62919	-2.35092	-2.27581	-2.28874	-2.41911	-3.72397	-2.17466	-1.72569	-2.88925	-3.68127	-0.72371	-3.49889	-4.51931	-4.65577	-4.63314	-1.62697	-3.52456	-5.22205	-4.16489	-4.27964	-4.58454	-4.63314	-4.83253	-4.91062	-4.58454	-4.38529	-3.25058	-4.07448	-5.38854	-4.20642	-3.9523	-5.11352
ABHD2@hsa-miR-495-3p@7mer-1a	ABHD2	hsa-miR-495-3p	7mer-1a	0.590892	3.02957	0.15126	0.550388	2.51642	0.916668	0.894798	0.23637	0.638481	0.943501	0.848527	1.4042	1.08901	-1.33157	2.32628	2.29219	1.36833	0.29447	2.43393	-0.211143	0.774093	0.17811	0.685577	0.665671	0.372394	0.113859	0.159482	0.464403	0.882989	0.261973	0.746668	0.327801	0.25047	0.377491	1.40917	0.720197	0.705477	0.205322	0.472	-0.419622
ABHD2@hsa-miR-506-3p@7mer-1a	ABHD2	hsa-miR-506-3p	7mer-1a	-3.60123	-4.88392	-6.50259	-4.96797	-3.36384	-5.55855	-5.48989	-5.89881	-4.67741	-4.02312	-4.07448	-4.96797	-4.83253	-3.72397	-3.85641	-2.76854	-4.26166	-4.96797	-3.45002	-3.11758	-4.96797	-5.62904	-5.22205	-4.91062	-5.94643	-6.0333	-5.32188	-7.35519	-6.20416	-6.20416	-5.32188	-5.94643	-6.0333	-5.48989	-4.88392	-5.55855	-5.48989	-6.50259	-5.4564	-5.82058
ABHD2@hsa-miR-519d-3p@7mer-m8	ABHD2	hsa-miR-519d-3p	7mer-m8	0.134043	2.60236	-0.488437	0.0974738	1.58536	0.062861	0.180444	-0.332114	-0.133907	-0.180292	0.321732	0.564171	0.382628	-2.16783	1.76641	1.44402	0.316727	-0.289208	1.86324	-1.21129	0.415692	-0.901078	-0.156905	-0.0184637	-0.311206	-0.72191	-0.906835	-0.261365	0.117556	-0.548411	-0.100186	-0.504354	-1.05954	-0.618638	0.855817	0.17735	-0.183205	-0.457841	-0.663518	-1.39701
ABHD2@hsa-miR-582-5p@8mer	ABHD2	hsa-miR-582-5p	8mer	-3.19448	-3.88748	-5.05433	-4.96797	-2.21411	-6.73319	-3.56054	-5.89881	-3.78231	-4.99327	-6.11934	-4.63314	-3.06474	-3.27786	-3.93683	-5.1889	-5.70412	-4.78001	-3.23428	-3.49889	-5.35277	-4.99327	-6.20416	-7.00887	-5.27955	-5.70412	-5.48989	-6.0333	-5.70412	-7.00887	-5.32188	-5.94643	-6.0333	-4.65577	-5.25104	-5.55855	-5.78406	-5.5938	-5.4564	-4.4275
ABHD3@hsa-miR-124-3p.1@7mer-1a	ABHD3	hsa-miR-124-3p.1	7mer-1a	-4.24385	-5.89881	-6.2994	-5.48989	-5.78406	-5.94643	-9.42369	-6.45071	-5.4564	-4.65577	-9.26216	-9.45623	-7.70145	-6.34822	-9.18426	-5.32188	-6.79655	-5.22205	-4.78001	-5.52155	-5.89881	-8.19331	-5.5938	-5.32188	-6.39737	-6.07864	-5.82058	-6.07864	-5.89881	-9.30183	-5.66979	-6.07864	-9.21352	-5.66979	-6.50259	-6.2994	-6.34822	-5.94643	-5.98611	-7.00887
ABHD3@hsa-miR-124-3p.2@7mer-m8	ABHD3	hsa-miR-124-3p.2	7mer-m8	-4.24385	-5.89881	-6.2994	-5.48989	-5.78406	-5.94643	-9.42369	-6.45071	-4.40703	-4.65577	-9.26216	-9.45623	-7.70145	-6.34822	-9.18426	-5.32188	-6.79655	-5.22205	-4.78001	-5.52155	-5.89881	-8.19331	-5.5938	-5.32188	-5.98611	-6.07864	-5.82058	-6.07864	-5.89881	-9.30183	-6.2994	-6.07864	-9.21352	-5.66979	-6.50259	-6.2994	-6.34822	-5.94643	-5.98611	-7.00887
ABHD3@hsa-miR-125a-5p@7mer-m8	ABHD3	hsa-miR-125a-5p	7mer-m8	-4.24385	-5.89881	-6.2994	-5.48989	-5.78406	-5.94643	-9.42369	-6.45071	-5.4564	-4.65577	-9.26216	-9.45623	-7.70145	-6.34822	-9.18426	-5.32188	-6.79655	-5.22205	-4.78001	-5.52155	-5.89881	-8.19331	-5.5938	-5.32188	-6.39737	-6.07864	-5.82058	-6.07864	-5.89881	-9.30183	-6.2994	-6.07864	-9.21352	-5.66979	-6.50259	-6.2994	-6.34822	-5.94643	-5.98611	-7.00887
ABHD3@hsa-miR-129-5p@7mer-m8	ABHD3	hsa-miR-129-5p	7mer-m8	-4.24385	-3.90272	-6.2994	-5.48989	-4.05592	-5.94643	-5.32188	-6.45071	-5.4564	-4.65577	-4.99327	-6.20416	-5.5938	-3.33453	-5.70412	-5.32188	-6.79655	-5.22205	-4.78001	-3.7964	-5.89881	-8.19331	-5.5938	-4.60923	-5.98611	-6.07864	-5.82058	-6.07864	-5.89881	-9.30183	-6.2994	-6.07864	-9.21352	-5.66979	-5.89881	-6.2994	-5.89881	-5.7466	-5.98611	-5.11352
ABHD3@hsa-miR-301a-3p@7mer-m8	ABHD3	hsa-miR-301a-3p	7mer-m8	-4.24385	-5.05433	-5.7466	-4.83253	-3.20979	-5.48989	-9.42369	-5.156	-4.40703	-3.57323	-9.26216	-5.1889	-3.60123	-4.18604	-4.26166	-3.90272	-3.6678	-4.58454	-4.78001	-3.7964	-5.89881	-5.82058	-5.5938	-5.11352	-5.98611	-5.70412	-5.0826	-5.32188	-5.89881	-9.30183	-5.02207	-5.94643	-9.21352	-5.05433	-5.55855	-6.2994	-5.66979	-5.156	-5.4564	-4.91062
ABHD3@hsa-miR-372-3p@7mer-1a	ABHD3	hsa-miR-372-3p	7mer-1a	-4.24385	-5.35277	-6.2994	-5.48989	-5.78406	-5.94643	-9.42369	-6.45071	-5.4564	-4.65577	-9.26216	-9.45623	-7.70145	-6.34822	-9.18426	-4.54217	-5.35277	-5.22205	-4.78001	-5.52155	-5.89881	-8.19331	-5.5938	-5.32188	-6.39737	-6.07864	-5.82058	-6.07864	-5.62904	-9.30183	-6.2994	-6.07864	-9.21352	-5.66979	-6.50259	-6.2994	-6.34822	-5.94643	-5.98611	-7.00887
ABHD4@hsa-miR-124-3p.1@7mer-m8	ABHD4	hsa-miR-124-3p.1	7mer-m8	-2.30854	-4.47618	-3.52456	-2.81192	-2.72709	-4.73168	-3.32492	-2.91106	-3.26875	-2.81913	-2.86346	-3.05263	-2.60146	-1.68087	-4.03895	-2.29339	-3.23428	-3.76741	-1.91542	-3.15603	-3.475	-4.56272	-5.11352	-4.91062	-4.63314	-5.48989	-4.56272	-4.16489	-4.60923	-5.02207	-6.20416	-4.94146	-4.94146	-4.58454	-4.56272	-6.2994	-4.99327	-4.24385	-3.7964	-2.61932
ABHD4@hsa-miR-149-5p@7mer-1a	ABHD4	hsa-miR-149-5p	7mer-1a	-5.7466	-9.14727	-8.19331	-5.27955	-7.45923	-8.00423	-7.25932	-6.67092	-6.86415	-4.45054	-7.25932	-5.22205	-4.83253	-6.93532	-6.67092	-5.156	-7.57355	-5.89881	-7.08742	-8.00423	-5.70412	-5.55855	-7.84225	-8.00423	-8.42544	-8.72574	-5.66979	-8.19331	-5.78406	-9.22088	-6.20416	-8.72574	-7.25932	-9.24225	-6.34822	-6.2994	-6.16144	-5.62904	-5.94643	-5.94643
ABHD4@hsa-miR-199a-3p@7mer-m8	ABHD4	hsa-miR-199a-3p	7mer-m8	-5.7466	-5.89881	-6.0333	-8.42544	-7.45923	-8.00423	-5.27955	-6.67092	-6.86415	-6.61219	-4.96797	-5.94643	-4.83253	-6.93532	-6.67092	-8.19331	-5.38854	-5.89881	-4.2245	-8.00423	-5.70412	-5.82058	-7.84225	-8.00423	-8.42544	-8.72574	-7.35519	-5.55855	-9.16676	-9.22088	-5.5938	-5.94643	-7.25932	-9.24225	-6.34822	-8.42544	-9.16987	-7.84225	-9.19457	-7.84225
ABHD4@hsa-miR-29a-3p@7mer-m8	ABHD4	hsa-miR-29a-3p	7mer-m8	-5.7466	-9.14727	-8.19331	-8.42544	-7.45923	-5.78406	-7.25932	-6.67092	-6.86415	-6.61219	-7.25932	-5.22205	-4.83253	-6.93532	-6.67092	-8.19331	-7.57355	-5.89881	-4.2245	-8.00423	-5.70412	-8.19331	-7.84225	-8.00423	-8.42544	-8.72574	-7.35519	-8.19331	-5.78406	-9.22088	-6.20416	-5.98611	-5.89881	-9.24225	-5.86105	-8.42544	-9.16987	-7.84225	-5.94643	-5.94643
ABHD4@hsa-miR-3064-5p@7mer-1a	ABHD4	hsa-miR-3064-5p	7mer-1a	-5.7466	-9.14727	-8.19331	-8.42544	-7.45923	-8.00423	-7.25932	-6.67092	-6.86415	-6.61219	-7.25932	-5.94643	-5.70412	-6.93532	-5.82058	-8.19331	-7.57355	-5.89881	-7.08742	-8.00423	-6.45071	-5.55855	-7.84225	-5.32188	-5.86105	-8.72574	-7.35519	-6.0333	-9.16676	-6.61219	-6.20416	-8.72574	-7.25932	-9.24225	-6.34822	-6.2994	-6.16144	-7.84225	-9.19457	-7.84225
ABHD4@hsa-miR-3064-5p@7mer-m8	ABHD4	hsa-miR-3064-5p	7mer-m8	-5.7466	-9.14727	-6.0333	-8.42544	-7.45923	-8.00423	-7.25932	-5.62904	-6.86415	-6.61219	-7.25932	-5.94643	-5.70412	-6.93532	-6.67092	-8.19331	-7.57355	-5.89881	-7.08742	-4.12767	-6.45071	-8.19331	-7.84225	-8.00423	-8.42544	-8.72574	-7.35519	-5.7466	-9.16676	-9.22088	-6.20416	-5.98611	-7.25932	-9.24225	-5.86105	-8.42544	-5.7466	-7.84225	-9.19457	-7.84225
ABHD4@hsa-miR-330-3p@7mer-m8	ABHD4	hsa-miR-330-3p	7mer-m8	-3.8718	-9.14727	-6.0333	-8.42544	-7.45923	-8.00423	-5.27955	-5.22205	-6.86415	-6.61219	-7.25932	-5.22205	-4.38529	-6.93532	-6.67092	-8.19331	-7.57355	-5.89881	-4.70379	-8.00423	-5.70412	-8.19331	-7.84225	-8.00423	-8.42544	-8.72574	-7.35519	-8.19331	-9.16676	-6.61219	-5.4564	-8.72574	-7.25932	-9.24225	-6.34822	-8.42544	-9.16987	-5.86105	-9.19457	-5.22205
ABHD4@hsa-miR-374c-5p@7mer-1a	ABHD4	hsa-miR-374c-5p	7mer-1a	-5.7466	-9.14727	-8.19331	-8.42544	-7.45923	-8.00423	-7.25932	-6.67092	-6.86415	-6.61219	-7.25932	-5.94643	-5.70412	-6.93532	-6.67092	-8.19331	-7.57355	-5.89881	-7.08742	-8.00423	-6.45071	-8.19331	-7.84225	-8.00423	-8.42544	-8.72574	-7.35519	-8.19331	-9.16676	-9.22088	-6.20416	-8.72574	-7.25932	-9.24225	-6.34822	-8.42544	-9.16987	-7.84225	-9.19457	-7.84225
ABHD4@hsa-miR-665@7mer-m8	ABHD4	hsa-miR-665	7mer-m8	-2.69508	-4.99327	-4.38529	-2.90654	-2.44992	-4.24385	-2.70944	-4.99327	-2.51099	-2.6391	-3.36384	-3.41584	-3.56054	-2.18694	-4.2245	-3.9523	-3.76741	-3.60123	-2.41152	-3.35423	-4.47618	-4.45054	-4.65577	-4.51931	-5.22205	-5.5938	-3.75293	-5.42625	-4.99327	-5.02207	-4.83253	-4.94146	-5.78406	-4.58454	-5.02207	-6.2994	-5.86105	-4.83253	-4.51931	-3.76741
ABHD4@hsa-miR-6835-3p@7mer-m8	ABHD4	hsa-miR-6835-3p	7mer-m8	-5.7466	-9.14727	-8.19331	-8.42544	-7.45923	-8.00423	-7.25932	-6.67092	-6.86415	-6.61219	-4.29869	-5.22205	-4.83253	-6.93532	-6.67092	-5.156	-7.57355	-5.11352	-4.2245	-8.00423	-6.45071	-8.19331	-7.84225	-8.00423	-8.42544	-8.72574	-7.35519	-8.19331	-9.16676	-6.61219	-5.5938	-8.72574	-7.25932	-5.62904	-6.34822	-6.2994	-6.16144	-7.84225	-9.19457	-5.94643
ABHD5@hsa-miR-124-3p.1@7mer-m8	ABHD5	hsa-miR-124-3p.1	7mer-m8	-5.48989	-5.62904	-5.35277	-5.62904	-5.55855	-6.2994	-5.02207	-7.57355	-6.61219	-4.4275	-5.25104	-7.35519	-5.5938	-5.22205	-7.35519	-5.156	-5.05433	-5.98611	-4.27964	-5.52155	-5.70412	-5.55855	-6.50259	-5.62904	-6.67092	-5.89881	-5.94643	-5.78406	-5.70412	-6.86415	-5.55855	-5.94643	-6.67092	-5.82058	-5.66979	-6.55635	-6.39737	-6.0333	-6.34822	-5.7466
ABHD5@hsa-miR-128-3p@7mer-1a	ABHD5	hsa-miR-128-3p	7mer-1a	-0.791575	-1.13045	0.0596267	-0.62757	-1.47164	-0.710199	-0.810907	-0.400181	-0.0750164	-0.481061	-0.910868	-0.54542	-0.352549	-0.123499	-0.820193	-0.514455	-0.69711	-0.530047	-0.538455	0.0952309	-0.550348	-0.893578	-0.665936	-0.86238	-0.747719	-0.405141	-0.265659	-0.24686	-1.17419	0.174329	-0.298557	0.588954	-0.611152	-0.912762	-0.64248	-1.00198	-0.0357203	0.0112877	0.0384851	-0.196271
ABHD5@hsa-miR-132-3p@8mer	ABHD5	hsa-miR-132-3p	8mer	-2.16101	-3.61428	-1.61731	-2.41761	-1.82916	-2.52611	-2.13206	-1.61731	-1.27533	-2.13956	-1.98914	-1.96146	-1.58543	-1.40697	-2.32584	-2.45642	-1.84916	-1.91787	-1.58417	-1.36045	-2.10207	-2.56532	-2.80112	-2.73629	-2.64382	-2.83906	-1.52297	-2.18903	-4.00368	-1.71123	-2.20814	-1.03541	-2.46873	-2.11771	-2.30993	-2.35092	-1.72931	-1.47901	-1.76142	-1.60231
ABHD5@hsa-miR-137@8mer	ABHD5	hsa-miR-137	8mer	-5.48989	-6.34822	-6.45071	-5.62904	-5.55855	-6.2994	-6.50259	-7.57355	-6.61219	-6.24835	-5.25104	-7.35519	-7.70145	-5.22205	-7.35519	-5.94643	-5.98611	-5.98611	-4.27964	-5.52155	-6.39737	-6.07864	-6.50259	-5.62904	-6.67092	-5.89881	-5.94643	-6.20416	-5.70412	-6.24835	-7.84225	-6.34822	-6.67092	-5.82058	-7.00887	-6.55635	-5.94643	-6.0333	-6.34822	-5.7466
ABHD5@hsa-miR-142-5p@7mer-m8	ABHD5	hsa-miR-142-5p	7mer-m8	-5.48989	-6.34822	-6.45071	-5.62904	-5.55855	-6.2994	-6.50259	-7.57355	-6.61219	-6.24835	-5.25104	-7.35519	-7.70145	-5.22205	-7.35519	-5.94643	-5.98611	-5.98611	-5.05433	-5.52155	-6.39737	-6.07864	-6.50259	-5.62904	-6.67092	-6.11934	-5.94643	-6.20416	-6.0333	-6.86415	-7.84225	-6.34822	-6.67092	-5.82058	-7.00887	-6.55635	-6.39737	-6.0333	-6.34822	-5.7466
ABHD5@hsa-miR-17-5p@8mer	ABHD5	hsa-miR-17-5p	8mer	-3.27786	-6.34822	-5.35277	-5.62904	-3.475	-6.2994	-6.50259	-7.57355	-4.83253	-3.71012	-4.51931	-7.35519	-5.5938	-5.22205	-7.35519	-5.94643	-4.51931	-5.11352	-5.05433	-3.7964	-5.70412	-5.55855	-6.50259	-5.62904	-5.98611	-6.11934	-5.94643	-5.78406	-6.0333	-5.98611	-5.27955	-5.62904	-5.82058	-5.82058	-5.4564	-4.94146	-6.39737	-6.0333	-6.34822	-5.05433
ABHD5@hsa-miR-19a-3p@8mer	ABHD5	hsa-miR-19a-3p	8mer	-3.27786	-6.34822	-6.45071	-5.62904	-5.55855	-6.2994	-6.50259	-5.66979	-4.83253	-6.24835	-4.51931	-7.35519	-7.70145	-5.22205	-7.35519	-5.156	-4.00368	-5.11352	-5.05433	-5.52155	-5.70412	-5.55855	-5.4564	-5.62904	-5.98611	-6.11934	-5.94643	-6.20416	-6.0333	-6.24835	-7.84225	-6.34822	-5.82058	-5.82058	-7.00887	-5.82058	-6.39737	-6.0333	-6.34822	-5.05433
ABHD5@hsa-miR-26a-5p@8mer	ABHD5	hsa-miR-26a-5p	8mer	-5.48989	-5.62904	-6.45071	-5.62904	-5.55855	-6.2994	-5.02207	-5.66979	-6.61219	-6.24835	-4.51931	-7.35519	-5.5938	-5.22205	-7.35519	-5.156	-5.05433	-5.98611	-4.27964	-3.28645	-5.70412	-6.07864	-6.50259	-5.62904	-6.67092	-5.89881	-5.94643	-6.20416	-6.0333	-6.24835	-5.42625	-5.94643	-5.82058	-5.42625	-5.4564	-6.55635	-6.39737	-6.0333	-5.5938	-5.05433
ABHD5@hsa-miR-27a-3p@8mer	ABHD5	hsa-miR-27a-3p	8mer	-5.48989	-5.62904	-6.45071	-5.62904	-5.55855	-6.2994	-6.50259	-5.66979	-6.61219	-4.4275	-5.25104	-7.35519	-7.70145	-3.36384	-4.63314	-4.65577	-5.98611	-5.98611	-5.05433	-5.52155	-5.27955	-5.55855	-6.50259	-5.62904	-5.98611	-6.11934	-5.94643	-5.78406	-6.0333	-6.86415	-5.42625	-5.94643	-6.67092	-5.82058	-7.00887	-6.55635	-5.94643	-5.4564	-5.38854	-5.7466
ABHD5@hsa-miR-299-5p@7mer-1a	ABHD5	hsa-miR-299-5p	7mer-1a	-2.33229	-3.36384	-1.86987	-2.89342	-2.33096	-4.2245	-2.11433	-2.91106	-2.2584	-1.90402	-2.62673	-2.25388	-1.96919	-1.9914	-2.85901	-2.03111	-2.55268	-1.9847	-2.19986	-2.55071	-3.2019	-3.2178	-2.80112	-1.36381	-3.17937	-4.34399	-2.95845	-2.73629	-2.32828	-2.98934	-2.98934	-1.85027	-3.03959	-2.11771	-2.94818	-2.68676	-2.60405	-2.24142	-1.85498	-2.0017
ABHD5@hsa-miR-29a-3p@7mer-1a	ABHD5	hsa-miR-29a-3p	7mer-1a	-3.27786	-5.62904	-5.11352	-4.58454	-5.55855	-6.2994	-5.02207	-4.99327	-3.82617	-3.71012	-4.51931	-5.27955	-5.5938	-5.22205	-5.55855	-5.156	-5.98611	-4.03895	-4.27964	-3.28645	-6.39737	-4.96797	-5.4564	-5.0826	-6.67092	-5.89881	-5.11352	-5.5938	-5.35277	-5.98611	-5.86105	-5.94643	-5.62904	-5.42625	-5.89881	-6.55635	-5.94643	-5.7466	-5.5938	-4.27964
ABHD5@hsa-miR-670-3p@8mer	ABHD5	hsa-miR-670-3p	8mer	-0.909512	-2.15165	-0.405445	-0.990357	-0.958823	-0.588405	-1.25121	-0.425517	-0.613944	-1.38308	-1.31569	-1.10398	-0.727817	-0.293443	-1.45448	-1.41765	-0.660823	-0.766411	-0.681577	-0.404533	-0.734171	-1.38864	-1.84846	-0.689131	-1.70824	-1.60492	-0.321279	-0.66032	-1.03149	-0.605445	-1.10427	-0.146213	-0.886609	-0.938163	-0.988952	-1.5546	-0.777041	-0.504054	-0.392869	-0.744029
ABHD5@hsa-miR-892c-3p@7mer-m8	ABHD5	hsa-miR-892c-3p	7mer-m8	-1.94611	-3.73795	-1.35972	-2.02206	-1.87664	-1.98058	-2.08671	-1.63796	-1.14268	-1.96573	-1.86928	-1.72124	-1.49627	-1.54446	-2.1939	-2.21715	-1.7551	-1.91787	-1.62909	-1.24735	-1.80294	-2.33367	-2.64382	-2.66755	-2.55071	-2.56532	-1.29958	-2.02586	-3.00044	-1.73589	-2.31913	-1.0669	-2.39632	-1.80912	-2.04739	-2.68676	-2.04424	-1.47901	-1.21876	-1.45749
ABHD6@hsa-miR-125a-5p@8mer	ABHD6	hsa-miR-125a-5p	8mer	-2.11682	-2.20917	-1.44602	-1.52942	-1.7856	-2.30593	-2.4322	-3.03365	-1.69402	-1.59787	-2.03342	-1.55783	-2.83468	0.535173	-2.10037	-1.99215	-2.36669	-2.12368	-1.8951	-1.01436	-1.81296	-0.792663	-2.69229	-2.7122	-1.8859	-1.21783	-0.371408	-1.9344	-1.55542	-0.327879	-1.72124	-0.83787	-0.843753	-2.18501	-1.99215	-2.93438	-1.315	-0.983974	-0.958823	-0.301948
ABHD6@hsa-miR-137@8mer	ABHD6	hsa-miR-137	8mer	-7.25932	-9.14785	-8.42544	-8.42544	-7.57355	-8.72574	-6.86415	-7.57355	-9.31826	-6.11934	-7.08742	-7.45923	-7.45923	-7.84225	-7.35519	-7.84225	-7.70145	-8.19331	-6.39737	-7.1711	-9.1885	-8.72574	-9.17329	-9.26291	-8.00423	-7.84225	-7.70145	-9.1576	-8.72574	-8.19331	-7.00887	-8.00423	-8.19331	-7.84225	-7.70145	-8.19331	-8.72574	-8.42544	-8.19331	-7.35519
ABHD6@hsa-miR-27a-3p@7mer-1a	ABHD6	hsa-miR-27a-3p	7mer-1a	-3.9523	-9.14785	-8.42544	-8.42544	-7.57355	-8.72574	-6.86415	-7.57355	-9.31826	-3.71012	-7.08742	-7.45923	-7.45923	-7.84225	-7.35519	-7.84225	-7.70145	-8.19331	-6.39737	-7.1711	-5.86105	-8.72574	-9.17329	-9.26291	-8.00423	-7.84225	-7.70145	-9.1576	-8.72574	-8.19331	-5.78406	-8.00423	-8.19331	-5.55855	-7.70145	-8.19331	-8.72574	-5.86105	-8.19331	-5.66979
ABHD6@hsa-miR-30b-5p@8mer	ABHD6	hsa-miR-30b-5p	8mer	-7.25932	-5.89881	-8.42544	-8.42544	-7.57355	-5.86105	-6.86415	-7.57355	-5.4564	-6.11934	-7.08742	-7.45923	-7.45923	-4.36408	-7.35519	-5.66979	-7.70145	-8.19331	-6.39737	-7.1711	-9.1885	-8.72574	-5.5938	-9.26291	-6.07864	-6.0333	-7.70145	-9.1576	-8.72574	-8.19331	-7.00887	-5.98611	-8.19331	-7.84225	-7.70145	-8.19331	-6.16144	-8.42544	-8.19331	-5.66979
ABHD6@hsa-miR-670-3p@7mer-m8	ABHD6	hsa-miR-670-3p	7mer-m8	-7.25932	-9.14785	-8.42544	-8.42544	-7.57355	-8.72574	-6.86415	-7.57355	-9.31826	-6.11934	-7.08742	-7.45923	-7.45923	-3.97115	-7.35519	-7.84225	-7.70145	-8.19331	-4.63314	-7.1711	-9.1885	-8.72574	-9.17329	-5.32188	-8.00423	-7.84225	-7.70145	-9.1576	-8.72574	-8.19331	-7.00887	-8.00423	-8.19331	-7.84225	-7.70145	-8.19331	-6.16144	-8.42544	-8.19331	-7.35519
ABHD8@hsa-miR-219a-5p@7mer-m8	ABHD8	hsa-miR-219a-5p	7mer-m8	-8.72574	-6.0333	-9.48415	-10.3543	-9.8502	-9.74095	-5.38854	-9.2064	-7.08742	-5.5938	-9.61344	-5.5938	-5.66979	-9.78406	-6.2994	-9.99231	-10.1498	-9.32063	-9.17235	-9.2532	-5.70412	-8.19331	-5.5938	-5.42625	-6.39737	-6.07864	-5.70412	-6.07864	-5.82058	-6.79655	-5.5938	-6.0333	-5.98611	-8.19331	-5.89881	-6.67092	-6.34822	-6.24835	-9.40962	-8.72574
ABI1@hsa-miR-106b-5p@7mer-m8	ABI1	hsa-miR-106b-5p	7mer-m8	-4.91062	-5.5938	-5.62904	-5.66979	-2.26304	-5.55855	-4.63314	-5.62904	-4.88392	-3.00555	-4.4275	-4.58454	-3.19448	-5.156	-4.91062	-5.156	-4.38529	-5.70412	-3.37377	-3.31543	-5.70412	-4.56272	-4.70379	-3.09733	-5.98611	-6.16144	-5.27955	-5.48989	-5.66979	-5.86105	-4.85566	-5.11352	-5.62904	-4.09216	-5.42625	-6.45071	-5.94643	-5.89881	-6.07864	-4.18604
ABI1@hsa-miR-181d-5p@7mer-m8	ABI1	hsa-miR-181d-5p	7mer-m8	0.592366	-5.5938	-6.11934	-5.66979	-5.48989	-6.50259	0.519132	-7.08742	-6.67092	0.586591	-5.05433	0.769094	0.900297	-5.156	1.2895	0.801786	0.854484	1.07187	1.37233	0.525618	0.834859	0.663027	-7.84225	-5.42625	-6.39737	0.494056	0.496307	0.626268	-5.98611	-6.86415	-6.67092	-6.20416	0.60343	-5.7466	1.03457	0.904556	0.462151	0.699535	0.620855	0.548024
ABI1@hsa-miR-208a-3p@7mer-1a	ABI1	hsa-miR-208a-3p	7mer-1a	-2.72709	-6.11934	-4.80272	-4.29869	-2.86346	-5.4564	-3.2019	-4.38529	-4.88392	-2.73025	-3.10405	-4.78001	-2.91593	-2.87647	-3.36384	-4.56272	-3.97115	-5.05433	-3.11098	-5.7466	-5.70412	-4.78001	-4.70379	-5.42625	-4.91062	-5.48989	-4.49689	-4.99327	-5.35277	-6.0333	-5.0826	-5.62904	-5.27955	-4.09216	-4.88392	-3.5103	-4.99327	-4.85566	-6.07864	-3.13321
ABI1@hsa-miR-499a-5p@7mer-1a	ABI1	hsa-miR-499a-5p	7mer-1a	-0.161238	-0.241479	0.615975	-0.0194653	0.820241	-0.0554887	0.332193	-0.388389	0.00434262	0.179686	0.00468412	0.426222	0.594758	0.129581	0.879906	-0.100186	0.478345	0.737569	0.784854	0.320803	0.421881	0.0639261	0.270962	0.259956	0.47521	0.322521	-0.0682677	0.16211	-0.0540835	0.0230578	0.236745	-0.0709947	0.0890711	0.0669167	0.610022	0.157666	0.387349	0.125085	0.317982	0.289631
ABI1@hsa-miR-9-5p@7mer-m8	ABI1	hsa-miR-9-5p	7mer-m8	-2.89746	-5.5938	-5.35277	-5.66979	-5.48989	-5.66979	-6.45071	-5.62904	-4.88392	-4.02312	-3.82617	-5.70412	-4.27964	-5.156	-4.12767	-5.156	-3.97115	-4.78001	-4.94146	-3.8718	-6.20416	-5.32188	-5.52155	-5.42625	-5.98611	-6.16144	-5.86105	-5.78406	-5.66979	-6.86415	-5.38854	-6.20416	-5.62904	-5.7466	-5.11352	-6.45071	-5.42625	-5.4564	-6.07864	-5.156
ABI2@hsa-miR-101-3p.1@7mer-1a	ABI2	hsa-miR-101-3p.1	7mer-1a	-2.25032	-4.27964	-5.05433	-4.58454	-4.65577	-5.42625	-3.32492	-4.38529	-3.18689	-2.5129	-3.33453	-4.73168	-3.41584	-4.02312	-4.00368	-5.156	-4.14623	-3.68127	-3.37377	-3.11098	-5.11352	-5.5938	-5.35277	-2.27216	-5.32188	-5.62904	-4.47618	-4.65577	-4.91062	-5.86105	-4.83253	-5.38854	-5.4564	-5.35277	-4.18604	-5.70412	-5.42625	-4.85566	-5.02207	-4.56272
ABI2@hsa-miR-101-3p.2@7mer-1a	ABI2	hsa-miR-101-3p.2	7mer-1a	0.485811	-0.823243	-0.547876	-0.65683	-1.50364	-1.2863	0.167037	-1.05201	-0.86375	-0.000897797	-1.04264	-1.53097	0.0176099	-0.898622	-0.187658	-0.704248	-1.4811	-0.0305664	0.0106288	-2.13492	-1.08992	-1.59012	-0.569977	-0.0534036	-1.24581	-1.03844	-0.783367	-1.99066	-0.219655	-0.923315	-0.711491	-1.13854	-1.10994	-0.827701	-1.13158	-0.35402	-0.776488	-0.944287	-1.01488	-2.00632
ABI2@hsa-miR-101-3p.2@7mer-m8	ABI2	hsa-miR-101-3p.2	7mer-m8	-0.590059	-0.470399	-1.04012	-0.576026	-1.00505	-0.755926	-5.5938	-0.763538	-0.525002	-0.450399	-1.11565	-0.607853	0.143102	-1.84044	-1.15113	-0.197869	-1.01628	0.329378	-0.961303	-1.68744	-0.789191	-0.567256	-0.406022	-0.324859	-0.515311	-0.664093	-1.18764	-0.628376	-0.349288	-0.938736	-0.477944	-0.870568	-0.315709	-0.443349	-0.525278	-0.514738	-0.583978	-0.983442	-0.847455	-0.450107
ABI2@hsa-miR-103a-3p@7mer-1a	ABI2	hsa-miR-103a-3p	7mer-1a	-3.2178	-5.66979	-6.16144	-5.5938	-3.24228	-5.55855	-4.56272	-6.2994	-5.52155	-3.57323	-5.25104	-4.78001	-3.41584	-4.02312	-5.11352	-5.156	-4.14623	-8.19331	-3.6678	-4.47618	-5.86105	-5.38854	-5.55855	-8.19331	-6.2994	-6.0333	-6.67092	-5.7466	-5.70412	-6.34822	-5.32188	-5.4564	-6.61219	-5.05433	-5.25104	-6.24835	-5.94643	-5.62904	-6.79655	-5.4564
ABI2@hsa-miR-1193@7mer-1a	ABI2	hsa-miR-1193	7mer-1a	0.00888706	0.46484	0.228826	0.711293	-0.3496	0.982533	0.801786	0.36635	0.396367	0.681969	-0.0700158	0.162867	0.85093	-1.2926	-0.762714	1.2443	-0.0988109	1.40723	-0.0879506	-0.150779	0.779745	0.864045	1.10705	1.04597	1.07844	0.582786	0.326109	0.895995	0.895995	0.41308	0.426628	0.430549	0.959303	0.90907	0.834859	1.07483	0.827006	0.272545	0.469289	0.60343
ABI2@hsa-miR-1197@7mer-m8	ABI2	hsa-miR-1197	7mer-m8	0.123589	-0.342871	-0.506927	-0.423293	-0.37286	-0.284331	0.0123297	-0.649962	-0.510862	0.284048	-0.645632	-0.636829	-0.0462742	-0.849867	-0.459876	0.158753	-0.517278	-0.0493838	0.113066	-0.948632	-0.703987	-1.15911	-0.60193	-0.429286	-0.317843	-0.808068	-0.889258	-0.898882	-0.430475	-1.25564	-0.520093	-0.729426	-0.732155	-0.288607	-0.953662	-0.107388	-0.41729	-0.852752	-0.78972	-1.03005
ABI2@hsa-miR-125b-5p@7mer-1a	ABI2	hsa-miR-125b-5p	7mer-1a	-1.24766	-1.63532	-2.07271	-1.18116	-1.68087	-1.32766	-0.4101	-1.18613	-1.3243	-0.819583	-1.57802	-1.45225	-0.43589	-2.12113	-1.62137	-0.56916	-1.94408	-0.26977	-1.52699	-1.36482	-1.33925	-1.28662	-1.20852	-0.830884	-0.752519	-1.88405	-1.66238	-1.36824	-1.12781	-1.84846	-1.11622	-1.19956	-0.9074	-0.924674	-1.11622	-0.683744	-1.90728	-1.37836	-1.32366	-2.00632
ABI2@hsa-miR-1271-5p@8mer	ABI2	hsa-miR-1271-5p	8mer	-4.65577	-6.73319	-6.16144	-5.5938	-4.65577	-5.94643	-4.91062	-6.2994	-4.51931	-5.25104	-5.25104	-6.16144	-5.94643	-4.02312	-6.67092	-5.156	-5.70412	-8.19331	-4.91062	-4.47618	-8.42544	-6.16144	-8.72574	-8.19331	-9.15649	-7.08742	-6.67092	-8.42544	-5.70412	-7.00887	-5.94643	-7.00887	-6.61219	-7.00887	-5.98611	-7.84225	-6.45071	-5.86105	-5.66979	-4.99327
ABI2@hsa-miR-1298-5p@7mer-1a	ABI2	hsa-miR-1298-5p	7mer-1a	-2.64382	-3.82617	-3.04674	-3.72397	-2.90174	-4.00368	-2.64146	-3.85641	-2.21316	-2.06773	-2.90654	-2.54449	-2.38902	-2.96342	-3.23428	-2.7392	-3.81146	-2.13119	-2.97893	-2.85471	-3.82617	-3.33453	-4.07448	-3.15603	-3.475	-5.11352	-4.16489	-4.73168	-4.60923	-4.88392	-4.67741	-4.70379	-4.54217	-3.32492	-3.42725	-3.91868	-5.35277	-4.63314	-4.60923	-2.66473
ABI2@hsa-miR-1306-5p@7mer-m8	ABI2	hsa-miR-1306-5p	7mer-m8	0.601963	0.457751	0.168522	0.0656431	-0.328762	0.283235	0.601963	0.221281	0.0183022	0.921091	0.0431177	0.124712	0.817866	-0.201953	0.195193	0.970399	-0.739062	0.965776	-0.264418	-0.596114	0.198677	0.459054	0.514521	0.988086	0.715548	0.169998	0.19597	0.266262	0.683474	-0.00574559	0.501072	0.140565	0.372394	0.498296	0.189849	0.832342	0.344053	0.365534	0.0607062	-0.00778462
ABI2@hsa-miR-134-5p@8mer	ABI2	hsa-miR-134-5p	8mer	0.25047	-0.55788	-0.258336	-0.65683	-1.00505	-0.812589	-0.214342	-0.865961	-1.05313	0.25314	-0.937091	-0.816428	0.105255	-0.441658	-0.12447	-0.675799	-1.31871	-0.336261	-0.199425	-1.86987	-1.26891	-0.803008	-0.634639	-0.443924	-1.04664	-0.773839	-1.26051	-1.0097	-0.679553	-0.698456	-0.942258	-0.907943	-0.315709	-0.570511	-0.819874	-0.962369	-0.662206	-1.24455	-1.25728	-0.54542
ABI2@hsa-miR-135a-5p@7mer-m8	ABI2	hsa-miR-135a-5p	7mer-m8	-2.5926	-5.66979	-5.35277	-4.83253	-4.65577	-5.55855	-5.5938	-5.0826	-3.6678	-2.80456	-3.97115	-5.156	-3.0221	-4.02312	-4.20642	-4.67741	-5.70412	-4.78001	-2.97893	-4.47618	-5.55855	-4.91062	-4.65577	-4.09216	-9.15649	-5.35277	-5.02207	-5.42625	-8.42544	-6.0333	-4.96797	-5.38854	-5.55855	-5.35277	-5.48989	-4.85566	-6.45071	-5.42625	-5.02207	-5.4564
ABI2@hsa-miR-1-3p@8mer	ABI2	hsa-miR-1-3p	8mer	-3.64052	-4.4275	-6.16144	-4.58454	-3.76741	-5.94643	-4.91062	-4.56272	-3.97115	-3.28645	-3.97115	-4.78001	-3.0221	-2.96342	-4.56272	-5.156	-4.91062	-3.32492	-4.91062	-3.48621	-5.27955	-5.5938	-5.55855	-8.19331	-9.15649	-5.70412	-5.25104	-5.55855	-5.4564	-6.34822	-5.5938	-5.38854	-5.70412	-5.35277	-4.99327	-6.24835	-4.99327	-5.42625	-5.4564	-5.4564
ABI2@hsa-miR-142-3p.1@7mer-m8	ABI2	hsa-miR-142-3p.1	7mer-m8	0.386943	0.409622	-0.0222736	0.32126	-0.141695	0.465724	0.833552	0.0960073	0.125817	0.868196	-0.285485	-0.0843181	0.854484	-0.410968	0.173911	1.06224	-0.383927	1.18922	-0.126784	-0.706684	0.355153	0.283235	0.43011	1.10862	0.802352	0.127363	0.104899	0.316322	0.371048	0.0172515	0.682962	0.436167	0.784854	0.711837	0.488058	0.798957	0.535173	0.0491349	0.340045	-0.494343
ABI2@hsa-miR-142-3p.2@7mer-1a	ABI2	hsa-miR-142-3p.2	7mer-1a	-2.29221	-4.27964	-5.11352	-4.00368	-3.24228	-5.02207	-2.64146	-4.07448	-2.88925	-1.99433	-2.80821	-3.35423	-2.09237	-2.96342	-2.31135	-2.84693	-4.14623	-2.50715	-2.52611	-3.11098	-3.82617	-4.40703	-3.88748	-4.4275	-3.7964	-5.02207	-4.63314	-4.4275	-4.60923	-4.88392	-4.58454	-4.12767	-4.83253	-4.4275	-3.60123	-2.59473	-4.99327	-4.45054	-4.91062	-2.66473
ABI2@hsa-miR-144-3p@8mer	ABI2	hsa-miR-144-3p	8mer	-1.29426	-1.12781	-1.83532	-1.2191	-1.68087	-1.49663	-1.26891	-1.62863	-1.41371	-0.695481	-1.85797	-1.36616	-0.421883	-2.06851	-2.05281	-0.47379	-2.15451	-0.279581	-1.71578	-1.86987	-1.11738	-1.17667	-0.854367	-1.00891	-0.9074	-1.50905	-1.56757	-1.66897	-0.867941	-1.63574	-1.50482	-1.70371	-0.687864	-1.05228	-1.11622	-0.851354	-1.06271	-1.6671	-1.45413	-1.55037
ABI2@hsa-miR-145-5p@7mer-1a	ABI2	hsa-miR-145-5p	7mer-1a	-1.31569	-1.47612	-1.53968	-1.30059	-1.58926	-0.974717	-1.2423	-1.62863	-1.47685	-0.557058	-1.71174	-2.11083	-1.23404	-2.12113	-2.36056	-0.363811	-1.78187	-0.549268	-1.56024	-1.86987	-1.7661	-1.34268	-1.36824	-1.58543	-1.05778	-1.2926	-1.75977	-1.53798	-1.89394	-1.74304	-2.05584	-1.45079	-1.14329	-0.716494	-1.76405	-0.998311	-1.35557	-1.72885	-1.32366	-1.84206
ABI2@hsa-miR-150-5p@7mer-1a	ABI2	hsa-miR-150-5p	7mer-1a	0.57198	-0.093558	0.13935	-0.0517638	-0.460683	-0.496904	0.196748	-0.220337	-0.256158	0.67718	-0.351087	0.124712	0.611605	0.0463108	0.190238	-0.259524	-0.715928	0.168151	0.0742367	-1.191	-0.400472	-0.210191	0.156866	0.14497	-0.362598	-0.206175	-0.819069	-0.130254	-0.380719	-0.334479	-0.000560792	-0.0961755	0.180825	-0.19241	-0.159236	-0.458432	0.2769	-0.548702	-0.264418	0.166682
ABI2@hsa-miR-150-5p@8mer	ABI2	hsa-miR-150-5p	8mer	-2.99532	-5.66979	-5.11352	-4.58454	-3.76741	-5.25104	-4.56272	-3.58803	-5.52155	-2.59684	-3.33453	-5.156	-3.0221	-3.46334	-4.00368	-4.26166	-5.70412	-4.94146	-3.37377	-3.48621	-5.27955	-5.0826	-5.156	-4.91062	-5.89881	-5.86105	-5.35277	-5.48989	-5.5938	-5.5938	-5.11352	-5.4564	-5.25104	-5.52155	-4.88392	-7.84225	-5.7466	-5.156	-4.67741	-4.99327
ABI2@hsa-miR-16-5p@7mer-m8	ABI2	hsa-miR-16-5p	7mer-m8	-4.65577	-6.73319	-6.16144	-4.83253	-4.65577	-5.94643	-5.5938	-6.2994	-3.97115	-5.25104	-5.25104	-5.42625	-5.94643	-5.70412	-6.67092	-5.156	-5.70412	-8.19331	-4.91062	-4.47618	-8.42544	-5.38854	-8.72574	-8.19331	-6.2994	-6.0333	-6.67092	-6.0333	-8.42544	-7.00887	-5.5938	-7.00887	-6.61219	-7.00887	-5.7466	-7.84225	-5.94643	-5.86105	-6.79655	-5.4564
ABI2@hsa-miR-183-5p.1@7mer-m8	ABI2	hsa-miR-183-5p.1	7mer-m8	0.163599	-0.0418929	0.00468412	-0.0706708	-0.559812	-0.0160795	0.577979	-0.220337	-0.119605	0.533267	-0.599468	0.218486	0.682962	-0.314521	-0.132253	0.270138	-0.888737	0.837296	-0.483098	-0.734683	0.155757	0.21581	0.682962	0.898973	0.29407	0.410466	-0.155052	0.210706	-0.176444	-0.318138	0.203797	0.0749656	0.424088	0.393348	0.331417	0.252341	0.564657	-0.261653	0.0607062	0.103758
ABI2@hsa-miR-183-5p.2@8mer	ABI2	hsa-miR-183-5p.2	8mer	-1.04264	-0.785773	-1.06216	-0.759732	-1.29291	-0.875604	-0.225548	-0.896795	-0.738548	-0.256158	-1.30323	-0.476798	0.0513112	-1.84044	-1.94945	-0.178089	-1.3559	0.316727	-1.68313	-1.4073	-8.42544	-0.416983	-0.0540835	0.0665031	-0.476518	-0.437344	-1.18764	-0.719199	-1.0078	-1.21876	-0.582365	-0.513372	-0.487294	-0.166186	-0.329733	-0.35402	-0.30496	-0.944287	-0.652511	-0.375499
ABI2@hsa-miR-186-5p@8mer	ABI2	hsa-miR-186-5p	8mer	-0.986473	-1.35751	-1.79597	-1.30059	-1.21345	-1.0848	-0.802235	-1.05201	-1.19922	-0.803534	-1.74733	-1.41842	-0.399292	-1.75818	-1.48617	-0.47379	-1.0848	-0.147457	-1.56024	-2.07839	-0.960223	-1.41657	-0.719737	-0.76086	-0.515311	-1.16693	-1.41483	-1.0097	-0.547876	-1.76936	-1.23811	-1.45079	-0.875349	-1.00836	-0.880025	-0.626762	-1.12352	-1.40479	-1.29133	-1.34166
ABI2@hsa-miR-193a-3p@7mer-1a	ABI2	hsa-miR-193a-3p	7mer-1a	-4.65577	-4.88392	-5.35277	-4.58454	-4.65577	-5.48989	-4.56272	-4.75768	-5.52155	-2.47595	-3.97115	-4.40703	-4.27964	-5.70412	-4.00368	-5.94643	-5.70412	-4.56272	-3.37377	-4.47618	-4.85566	-4.91062	-4.70379	-5.1889	-6.2994	-5.62904	-6.67092	-5.7466	-4.91062	-6.20416	-4.94146	-5.82058	-5.55855	-4.73168	-5.02207	-4.26166	-4.85566	-5.42625	-6.79655	-5.4564
ABI2@hsa-miR-193a-3p@7mer-m8	ABI2	hsa-miR-193a-3p	7mer-m8	-4.65577	-4.73168	-5.35277	-4.58454	-4.65577	-5.48989	-4.56272	-5.0826	-5.52155	-3.28645	-4.51931	-4.78001	-4.99327	-5.70412	-6.67092	-5.156	-5.70412	-4.03895	-4.16489	-3.48621	-5.55855	-5.38854	-5.02207	-8.19331	-9.15649	-5.86105	-5.5938	-8.42544	-4.91062	-5.86105	-5.156	-5.62904	-6.61219	-5.05433	-5.25104	-4.4275	-5.35277	-5.42625	-6.79655	-5.4564
ABI2@hsa-miR-196b-5p@7mer-m8	ABI2	hsa-miR-196b-5p	7mer-m8	0.745619	0.792314	0.320803	0.586129	-0.272223	0.888632	0.978416	0.483963	0.318766	0.92253	0.239823	0.549002	1.18161	-0.374329	0.451602	1.15165	0.0452845	1.66019	0.398081	-0.209889	0.853217	0.692902	1.4938	1.26616	1.1176	0.831736	0.351851	0.94741	1.08901	0.439773	1.14445	0.670304	1.28239	1.25731	0.910879	1.32557	1.0652	0.536111	0.715548	0.60343
ABI2@hsa-miR-19a-3p@8mer	ABI2	hsa-miR-19a-3p	8mer	-3.2178	-5.11352	-5.1889	-4.83253	-2.72709	-5.48989	-4.1087	-4.75768	-3.35423	-4.20642	-3.62684	-4.73168	-3.41584	-3.18689	-4.56272	-3.37377	-4.14623	-4.26166	-3.37377	-4.47618	-5.55855	-5.0826	-5.55855	-5.32188	-5.89881	-7.08742	-5.25104	-5.55855	-5.35277	-5.7466	-5.4564	-5.94643	-6.61219	-5.05433	-5.48989	-5.70412	-5.35277	-5.156	-5.4564	-4.99327
ABI2@hsa-miR-205-5p@8mer	ABI2	hsa-miR-205-5p	8mer	-2.88512	-4.49689	-5.35277	-4.58454	-4.65577	-5.55855	-4.91062	-4.94146	-3.6678	-3.57323	-3.97115	-5.156	-3.41584	-4.02312	-3.37377	-3.90272	-4.91062	-5.1889	-2.87647	-4.47618	-5.55855	-4.99327	-4.51931	-3.8718	-5.62904	-5.62904	-5.25104	-5.55855	-5.5938	-6.20416	-5.32188	-5.38854	-5.55855	-4.73168	-5.02207	-5.70412	-5.7466	-5.62904	-5.4564	-5.4564
ABI2@hsa-miR-216b-5p@7mer-m8	ABI2	hsa-miR-216b-5p	7mer-m8	-0.171651	-0.975534	-0.488714	-0.600017	-1.05835	-0.974717	-0.316345	-0.839464	-1.0748	-0.0846469	-0.645632	-0.240546	0.0313435	-0.314521	-0.163202	-0.501551	-1.11738	0.0578117	-0.713703	-1.22848	-0.947528	-0.959648	-0.30496	-0.429286	-0.584243	-0.844819	-1.18764	-0.963765	-0.651625	-0.892218	-0.831448	-0.934895	-0.53787	-0.731859	-1.05002	-0.851354	-0.40341	-1.29587	-1.01488	-0.494343
ABI2@hsa-miR-218-5p@7mer-1a	ABI2	hsa-miR-218-5p	7mer-1a	-4.65577	-1.45297	-1.60273	-2.62188	-2.00031	-1.25662	-0.717579	-1.48224	-1.71875	-0.361172	-1.0669	-1.82743	-0.94115	-1.75818	-0.727523	-0.935714	-2.28874	-0.783367	-1.19003	-2.85471	-2.09946	-2.62435	-1.77158	-2.74233	-1.54328	-1.8438	-5.02207	-1.88027	-1.4213	-2.06298	-1.8438	-1.53057	-2.21216	-1.70324	-1.57722	-1.45933	-1.61868	-1.60273	-1.92514	-4.56272
ABI2@hsa-miR-219a-5p@7mer-1a	ABI2	hsa-miR-219a-5p	7mer-1a	-0.180934	-0.579328	-0.112652	-0.509137	-0.882521	-0.649414	-0.436739	-0.689667	-0.791575	0.150133	-0.697912	-0.28491	0.511791	-0.0819969	-0.243715	-0.646419	-1.11738	-0.502109	-0.466625	-1.26923	-0.879203	-0.371693	-0.00163261	-0.801439	-0.69228	-0.664093	-0.889258	-0.685127	-0.63245	-0.72191	-0.62082	-0.934895	-0.0766908	-0.663809	-1.17027	-0.626762	-0.287021	-1.37836	-1.17056	0.0291283
ABI2@hsa-miR-223-3p@7mer-1a	ABI2	hsa-miR-223-3p	7mer-1a	-2.77607	-5.02207	-5.1889	-4.58454	-4.65577	-5.48989	-4.56272	-4.56272	-3.6678	-3.57323	-3.2178	-4.40703	-2.73025	-2.81913	-3.72397	-3.61428	-5.70412	-4.56272	-4.91062	-3.48621	-4.85566	-5.38854	-4.51931	-5.1889	-5.62904	-7.08742	-5.25104	-5.55855	-5.70412	-5.5938	-5.22205	-5.4564	-5.55855	-5.35277	-4.99327	-4.4275	-5.94643	-5.62904	-5.66979	-4.56272
ABI2@hsa-miR-24-3p@7mer-m8	ABI2	hsa-miR-24-3p	7mer-m8	-4.65577	-5.66979	-5.66979	-4.83253	-4.65577	-5.55855	-4.91062	-5.0826	-5.52155	-4.20642	-5.25104	-5.42625	-3.62684	-4.02312	-4.70379	-5.156	-4.91062	-4.56272	-4.91062	-4.47618	-8.42544	-5.0826	-5.156	-8.19331	-9.15649	-6.0333	-5.35277	-8.42544	-8.42544	-6.34822	-5.32188	-5.82058	-5.82058	-5.52155	-5.98611	-6.24835	-5.7466	-5.86105	-5.66979	-4.99327
ABI2@hsa-miR-26a-5p@7mer-m8	ABI2	hsa-miR-26a-5p	7mer-m8	-0.142368	-0.943999	-0.736302	-0.702876	-1.29291	-0.974717	0.0989729	-0.777577	-0.98123	-0.122235	-0.917726	-0.759174	0.125085	-0.718126	-0.372567	-0.618914	-1.01628	-0.0305664	-0.354905	-2.13492	-1.05445	-1.26404	-0.5415	-0.911946	-1.10845	-0.794833	-1.14476	-0.795118	-0.608402	-1.09075	-0.831448	-0.962369	-0.687864	-0.645903	-0.880025	-0.81288	-1.03177	-1.40479	-0.891675	-1.30228
ABI2@hsa-miR-302e@7mer-m8	ABI2	hsa-miR-302e	7mer-m8	-2.64382	-4.88392	-5.05433	-4.29869	-3.24228	-5.55855	-3.32492	-3.85641	-3.6678	-2.24818	-3.2178	-3.71012	-3.0221	-5.70412	-4.56272	-2.84693	-5.70412	-2.67858	-2.74533	-2.85471	-4.54217	-4.60923	-4.47618	-3.8718	-3.93683	-5.35277	-5.35277	-4.65577	-4.60923	-5.25104	-4.67741	-5.02207	-5.25104	-4.73168	-4.26166	-4.85566	-5.35277	-5.05433	-4.51931	-4.99327
ABI2@hsa-miR-323a-3p@7mer-1a	ABI2	hsa-miR-323a-3p	7mer-1a	1.39002	0.978416	0.872413	0.951926	0.577979	0.670856	1.21346	0.754416	0.296423	1.37335	0.4318	0.720725	1.49271	0.537986	1.32835	1.27427	0.0313435	1.63419	0.946809	-0.38423	0.655753	1.00799	1.27779	1.39202	1.00096	1.0438	0.529949	1.11839	1.0366	0.576149	0.889243	0.652764	1.0283	0.972386	0.916668	1.1727	1.29139	0.679819	0.543682	0.756767
ABI2@hsa-miR-32-5p@7mer-m8	ABI2	hsa-miR-32-5p	7mer-m8	0.0803078	-0.413557	-0.473235	-0.53345	-0.717054	-0.608402	0.432221	-0.295549	-0.464921	0.430962	-0.683459	-1.00137	0.117922	-1.20762	-0.310051	0.232386	-0.988153	0.316727	-0.214342	-1.86987	-0.619696	-0.667625	-0.357957	0.182319	0.0974738	-0.574649	-0.500129	-0.306434	-0.447048	-0.868707	-0.568894	-0.48505	-0.256158	0.100805	-0.233966	0.252341	-0.287021	-0.481644	-0.62026	-1.61554
ABI2@hsa-miR-326@7mer-m8	ABI2	hsa-miR-326	7mer-m8	-0.703445	-0.66733	-1.75202	-1.1093	-1.05835	-1.0848	-0.949975	-1.05201	-1.05313	-0.297059	-1.47462	-0.6915	-0.0146924	-1.38209	-1.34133	-1.07453	-2.34953	-0.279581	-1.15974	-2.13492	-1.30386	-0.741041	-0.998049	-1.12384	-1.14658	-0.867131	-1.56757	-1.35304	-1.12781	-1.21876	-0.711491	-0.934895	-0.937611	-0.827701	-1.03873	-0.714548	-0.79538	-1.63037	-1.11594	-1.55037
ABI2@hsa-miR-338-3p@7mer-1a	ABI2	hsa-miR-338-3p	7mer-1a	-3.2178	-5.66979	-6.16144	-5.5938	-3.24228	-5.55855	-4.56272	-6.2994	-5.52155	-3.57323	-5.25104	-4.78001	-3.41584	-4.02312	-5.11352	-5.156	-4.14623	-8.19331	-3.6678	-4.47618	-5.86105	-5.38854	-5.55855	-8.19331	-6.2994	-6.0333	-6.67092	-5.7466	-5.70412	-6.34822	-5.32188	-5.4564	-6.61219	-5.05433	-5.25104	-6.24835	-5.94643	-5.62904	-6.79655	-5.4564
ABI2@hsa-miR-338-3p@8mer	ABI2	hsa-miR-338-3p	8mer	-4.65577	-6.73319	-6.16144	-5.5938	-4.65577	-5.94643	-5.5938	-6.2994	-5.52155	-5.25104	-5.25104	-5.42625	-5.94643	-5.70412	-5.82058	-5.94643	-5.70412	-8.19331	-4.91062	-4.47618	-5.86105	-6.16144	-8.72574	-8.19331	-9.15649	-7.08742	-6.67092	-6.0333	-8.42544	-7.00887	-5.94643	-7.00887	-6.61219	-5.52155	-9.20699	-6.24835	-6.45071	-7.25932	-6.79655	-5.4564
ABI2@hsa-miR-33a-5p@7mer-m8	ABI2	hsa-miR-33a-5p	7mer-m8	-2.64382	-4.88392	-5.11352	-4.29869	-3.24228	-5.25104	-4.56272	-5.48989	-3.97115	-2.90174	-3.2178	-4.40703	-2.58533	-3.18689	-3.93683	-4.26166	-5.70412	-4.26166	-3.37377	-4.47618	-5.55855	-4.99327	-4.70379	-8.19331	-5.62904	-5.86105	-5.25104	-4.73168	-4.91062	-6.20416	-5.05433	-5.02207	-5.55855	-5.05433	-5.25104	-5.70412	-5.7466	-5.42625	-5.4564	-4.99327
ABI2@hsa-miR-342-3p@8mer	ABI2	hsa-miR-342-3p	8mer	-3.2178	-6.73319	-5.35277	-4.83253	-4.65577	-5.94643	-4.91062	-5.0826	-5.52155	-4.20642	-4.51931	-5.42625	-4.60923	-4.02312	-4.56272	-5.94643	-4.91062	-8.19331	-4.91062	-4.47618	-8.42544	-6.16144	-8.72574	-8.19331	-6.2994	-5.70412	-4.85566	-5.7466	-5.5938	-6.0333	-5.94643	-7.00887	-5.82058	-7.00887	-5.7466	-5.32188	-6.45071	-7.25932	-5.66979	-5.4564
ABI2@hsa-miR-362-5p@7mer-1a	ABI2	hsa-miR-362-5p	7mer-1a	0.113859	-0.42356	-0.161238	-0.0706708	-0.748751	-0.688614	-0.0378022	-0.386628	-0.720287	0.29366	-0.823779	-0.463519	0.539917	-0.224335	0.26237	-0.328172	-1.04757	-0.175149	-0.141695	-1.46087	-0.407744	-0.277713	-0.187658	0.211481	-0.656079	-0.239587	-0.869786	-0.344031	-0.335676	-0.537315	-0.449285	-0.922198	-0.141695	-0.612578	-0.577367	-0.48562	-0.287021	-0.963208	-0.690727	0.180444
ABI2@hsa-miR-375@7mer-1a	ABI2	hsa-miR-375	7mer-1a	-0.131592	-0.869786	-0.308597	-0.423293	-0.529188	-1.02802	-0.329397	-0.924953	-0.510862	-0.244679	-0.959083	-0.437344	0.215435	-0.176774	-0.293772	-0.328172	-1.01628	-0.603277	-0.466625	-1.14687	-1.01196	-0.667625	-0.260765	-0.104735	-0.609477	-0.827446	-1.30451	-0.63895	-1.03091	-0.72191	-0.672559	-0.821256	-0.387508	-1.12557	-1.15851	-0.514738	-0.434496	-1.56348	-0.974989	-0.182263
ABI2@hsa-miR-376a-3p@8mer	ABI2	hsa-miR-376a-3p	8mer	-2.99532	-5.42625	-5.66979	-4.83253	-3.24228	-5.55855	-4.1087	-5.0826	-4.51931	-4.20642	-4.51931	-5.156	-4.60923	-4.02312	-5.11352	-5.156	-5.70412	-4.94146	-3.37377	-3.48621	-5.11352	-5.38854	-8.72574	-5.32188	-5.89881	-5.86105	-5.5938	-5.7466	-5.70412	-6.34822	-5.5938	-5.82058	-5.70412	-5.35277	-5.7466	-5.70412	-5.35277	-5.42625	-5.35277	-4.56272
ABI2@hsa-miR-378b@7mer-m8	ABI2	hsa-miR-378b	7mer-m8	-0.0605215	-0.0753579	-0.506927	-0.0381534	-0.37286	0.283235	0.534721	-0.0895898	-0.170008	0.301753	-0.645632	-0.671011	0.0371028	-1.47721	-0.694441	0.658795	-0.517278	0.672946	0.0524204	-0.706684	-0.211143	-0.436164	-0.0899131	0.0865423	0.483963	-0.484487	-0.440194	-0.336261	-0.149752	-0.953662	-0.240546	-0.522862	-0.141695	0.292448	-0.233966	0.312748	-0.317559	-0.414445	-0.233966	-0.883054
ABI2@hsa-miR-409-3p@7mer-1a	ABI2	hsa-miR-409-3p	7mer-1a	0.935398	0.508555	0.581329	0.817866	0.691836	0.473787	1.1176	0.646023	0.390734	1.17351	0.239823	0.67771	1.32157	0.68506	0.988746	1.03729	0.0144403	1.46129	0.779224	-0.516716	0.317982	0.627727	1.14289	1.08137	0.76187	0.672946	0.222049	0.77241	0.595788	0.500206	0.704416	0.658287	1.13948	0.812468	0.667716	0.707641	0.844398	0.314693	0.438874	0.949427
ABI2@hsa-miR-421@7mer-m8	ABI2	hsa-miR-421	7mer-m8	0.909652	0.765241	0.562717	0.618931	-0.160616	0.68506	0.926953	0.41527	0.462608	1.0262	0.239823	0.245715	1.09198	0.309408	0.701099	1.19821	0.111311	1.40624	0.493587	-0.299749	0.554091	0.545583	0.863445	0.942251	0.83296	0.638995	0.391568	0.722356	1.11914	0.394721	0.566151	0.544681	0.737569	0.902716	0.708142	1.19193	0.833552	0.0227151	0.554583	0.363395
ABI2@hsa-miR-429@8mer	ABI2	hsa-miR-429	8mer	-2.48324	-3.62684	-3.18689	-4.00368	-3.76741	-4.91062	-2.86736	-4.56272	-2.75873	-2.06773	-2.69229	-4.73168	-2.24486	-2.23183	-2.79756	-3.37377	-3.27786	-2.55491	-2.52611	-3.48621	-4.85566	-4.47618	-3.9523	-3.65497	-4.51931	-5.62904	-4.63314	-4.73168	-3.03959	-4.88392	-4.78001	-4.60923	-4.2245	-3.5103	-5.25104	-6.24835	-4.40703	-5.156	-4.91062	-4.03895
ABI2@hsa-miR-452-5p@7mer-1a	ABI2	hsa-miR-452-5p	7mer-1a	-1.88837	-4.07448	-4.03895	-2.87647	-2.72709	-3.45002	-2.23395	-2.88062	-3.97115	-2.15544	-3.33453	-2.70368	-1.73489	-2.17886	-2.55686	-2.30102	-3.08368	-1.94611	-2.37708	-3.11098	-4.00368	-4.03895	-3.81146	-2.27216	-4.26166	-3.91868	-4.32177	-4.00368	-3.5103	-4.56272	-4.34399	-4.51931	-4.07448	-3.03959	-3.60123	-3.75293	-4.73168	-4.45054	-3.90272	-3.5103
ABI2@hsa-miR-455-3p.2@7mer-m8	ABI2	hsa-miR-455-3p.2	7mer-m8	-2.5926	-4.32177	-4.03895	-4.29869	-3.24228	-4.40703	-2.33625	-3.85641	-3.18689	-2.80456	-3.62684	-4.73168	-2.64656	-3.18689	-3.72397	-3.90272	-4.14623	-2.95845	-2.67296	-2.71511	-4.38529	-4.80272	-4.63314	-4.4275	-5.1889	-5.62904	-5.02207	-5.42625	-5.0826	-6.0333	-4.94146	-4.60923	-4.83253	-4.00368	-4.54217	-4.4275	-4.73168	-4.88392	-5.35277	-5.4564
ABI2@hsa-miR-455-5p@8mer	ABI2	hsa-miR-455-5p	8mer	-3.64052	-6.73319	-5.66979	-4.83253	-4.65577	-5.55855	-4.91062	-4.75768	-5.52155	-3.57323	-5.25104	-6.16144	-4.27964	-4.02312	-6.67092	-5.94643	-5.70412	-5.1889	-4.91062	-4.47618	-5.11352	-5.0826	-5.55855	-4.2245	-6.2994	-5.70412	-5.35277	-6.0333	-5.70412	-6.20416	-5.5938	-5.94643	-5.70412	-5.52155	-5.48989	-6.24835	-6.45071	-5.62904	-5.4564	-5.4564
ABI2@hsa-miR-493-5p@7mer-m8	ABI2	hsa-miR-493-5p	7mer-m8	-0.913055	-1.43095	-0.827446	-0.783367	-1.89207	-1.80347	-1.32104	-1.67902	-1.58417	-0.557058	-1.47462	-1.41842	-0.486718	-1.01223	-1.20674	-1.87469	-1.66572	-0.848507	-0.896233	-2.07839	-1.8119	-1.15911	-1.16502	-1.82743	-1.62094	-1.34664	-2.29339	-2.5926	-1.48617	-1.71875	-1.65907	-1.76033	-0.847712	-1.45044	-1.92182	-1.93376	-1.25409	-2.188	-2.25601	-0.494343
ABI2@hsa-miR-494-3p@7mer-m8	ABI2	hsa-miR-494-3p	7mer-m8	-0.94701	-1.09105	-1.75202	-1.86815	-0.909512	-0.890879	-0.802235	-1.12843	-1.25027	-0.512534	-1.2315	-0.870046	-0.211143	-2.06851	-1.32661	-0.56916	-1.28756	-0.257425	-1.43384	-1.56797	-1.03873	-1.05983	-0.854367	-1.04921	-1.01196	-1.26759	-0.925482	-1.25953	-1.32597	-1.74304	-0.967631	-0.934895	-0.847712	-1.05228	-0.867131	-0.378429	-0.79538	-1.11176	-0.974989	-1.55037
ABI2@hsa-miR-501-3p@7mer-1a	ABI2	hsa-miR-501-3p	7mer-1a	-2.09159	-4.07448	-3.28645	-4.38529	-2.06528	-4.00368	-2.43379	-2.42227	-2.58313	-1.92054	-3.2178	-2.95276	-1.83811	-3.46334	-2.31135	-2.46136	-3.81146	-2.37078	-2.17886	-3.11098	-4.54217	-3.43845	-3.88748	-2.17278	-4.91062	-5.35277	-4.63314	-4.26166	-4.36408	-6.0333	-4.85566	-4.94146	-4.54217	-3.5103	-3.45002	-3.91868	-4.40703	-4.34399	-4.32177	-3.14888
ABI2@hsa-miR-532-3p@7mer-1a	ABI2	hsa-miR-532-3p	7mer-1a	-1.04264	-1.58375	-1.98914	-1.68313	-0.909512	-1.05228	-0.678169	-1.24383	-1.17114	-0.88163	-1.68042	-1.54782	-0.429869	-1.97486	-1.83479	-0.305262	-1.72321	-0.197256	-1.68313	-2.40195	-0.984811	-1.02552	-0.75041	-1.4364	-0.644342	-1.53798	-1.94279	-1.27789	-0.917186	-1.27789	-1.26694	-1.3995	-0.439635	-0.770549	-0.982885	-0.779695	-1.06271	-1.53289	-1.4907	-1.18399
ABI2@hsa-miR-582-5p@7mer-1a	ABI2	hsa-miR-582-5p	7mer-1a	-2.09159	-3.40494	-3.45002	-4.58454	-2.90174	-4.29869	-2.28427	-3.58803	-2.67015	-2.47595	-3.33453	-3.35423	-1.81565	-2.81913	-2.82676	-2.7392	-4.91062	-2.55491	-2.60405	-2.71511	-4.2245	-4.26166	-4.34399	-2.57194	-3.9523	-4.63314	-4.49689	-4.73168	-4.4275	-5.0826	-4.78001	-4.51931	-4.54217	-3.10405	-3.30472	-4.4275	-4.40703	-4.34399	-4.60923	-3.14888
ABI2@hsa-miR-655-3p@7mer-1a	ABI2	hsa-miR-655-3p	7mer-1a	-4.65577	-6.73319	-6.16144	-5.5938	-4.65577	-5.94643	-5.5938	-6.2994	-5.52155	-5.25104	-5.25104	-6.16144	-5.94643	-5.70412	-6.67092	-5.94643	-5.70412	-8.19331	-4.91062	-4.47618	-8.42544	-6.16144	-8.72574	-8.19331	-9.15649	-7.08742	-6.67092	-8.42544	-8.42544	-7.00887	-9.22577	-7.00887	-6.61219	-7.00887	-9.20699	-7.84225	-6.45071	-7.25932	-6.79655	-5.4564
ABI2@hsa-miR-6835-3p@7mer-1a	ABI2	hsa-miR-6835-3p	7mer-1a	-0.259231	-0.00608513	-0.700089	-0.224335	-0.505237	0.18305	0.216563	0.132197	0.0757064	0.451179	-0.900517	-0.671011	0.48022	-1.72171	-0.853824	0.797837	-0.834637	0.705477	-0.780977	-1.22848	-0.068626	-0.151739	0.307345	0.403975	0.426628	-0.19274	-0.440194	0.0716842	0.259587	-0.444754	0.0709201	-0.316659	0.0498942	0.318766	0.0186711	0.719635	0.334248	0.149436	-0.288607	-1.30228
ABI2@hsa-miR-7-5p@7mer-1a	ABI2	hsa-miR-7-5p	7mer-1a	0.265432	-0.127409	-0.258336	-0.404252	-1.13045	0.0434944	0.568031	-0.432762	-0.340465	0.477896	-0.324859	-0.64459	0.242751	-0.946451	-0.278951	0.367601	-0.437913	0.396802	-0.288607	-1.06545	-0.41786	-0.382773	-0.0682677	0.272922	0.0194884	-0.286714	-0.370532	-0.0757112	-0.149752	-0.252752	-0.293443	-0.227132	-0.191161	-0.0646213	-0.0819969	0.472452	0.158393	-0.983442	-0.179044	-0.722685
ABI2@hsa-miR-7-5p@7mer-m8	ABI2	hsa-miR-7-5p	7mer-m8	-2.48324	-3.40494	-3.7964	-2.39919	-2.49211	-2.88512	-1.99657	-2.7122	-2.51511	-2.4066	-2.62188	-2.73336	-0.218403	-2.35386	-3.34461	-2.22348	-3.08368	-2.44796	-2.27581	-4.47618	-3.91868	-4.26166	-4.16489	-4.2245	-3.24228	-4.54217	-4.85566	-3.81146	-4.56272	-4.56272	-4.18604	-3.97115	-2.51099	-3.19448	-3.5103	-3.11098	-4.20642	-4.24385	-4.51931	-4.56272
ABI2@hsa-miR-802@7mer-1a	ABI2	hsa-miR-802	7mer-1a	-1.14062	-3.69475	-2.65156	-2.73629	-2.33096	-3.7964	-1.29523	-3.31543	-2.13871	-1.60625	-2.37259	-2.13769	-1.37496	-2.12113	-2.29453	-2.03967	-3.81146	-1.58543	-2.13119	-2.85471	-3.34461	-3.71012	-2.62435	-3.30472	-2.28538	-3.91868	-2.29339	-3.88748	-2.6339	-4.36408	-3.48621	-2.74869	-4.36408	-2.60662	-2.57842	-2.0899	-2.78694	-3.02782	-4.05592	-2.85901
ABI2@hsa-miR-873-5p.1@7mer-1a	ABI2	hsa-miR-873-5p.1	7mer-1a	1.19459	1.04165	1.01418	1.03592	0.670304	0.788378	1.09878	0.963084	0.768561	1.42789	0.449807	0.877469	1.497	0.406981	1.17429	1.29876	0.0452845	1.65621	0.77241	-0.38423	0.999583	1.26616	1.39799	1.67594	1.38797	1.01558	0.706044	1.18244	1.37233	0.791744	1.09579	0.834859	1.55316	1.28772	0.961837	1.24152	1.26884	0.690323	0.837942	1.1237
ABI2@hsa-miR-876-5p@8mer	ABI2	hsa-miR-876-5p	8mer	-2.99532	-5.42625	-5.35277	-4.58454	-3.76741	-5.42625	-4.56272	-5.48989	-5.52155	-5.25104	-4.51931	-5.42625	-4.27964	-2.96342	-5.11352	-4.67741	-5.70412	-8.19331	-4.16489	-4.47618	-5.55855	-6.16144	-8.72574	-8.19331	-9.15649	-6.0333	-5.5938	-6.0333	-5.5938	-6.34822	-5.5938	-7.00887	-5.4564	-5.52155	-5.98611	-5.70412	-6.45071	-5.86105	-6.79655	-4.56272
ABI3BP@hsa-miR-181a-5p@8mer	ABI3BP	hsa-miR-181a-5p	8mer	-4.80272	-5.89881	-6.20416	-5.5938	-4.00368	-6.2994	-9.18086	-6.55635	-6.2994	-4.67741	-5.62904	-8.42544	-7.70145	-5.70412	-7.57355	-5.7466	-6.16144	-5.38854	-4.83253	-5.66979	-6.07864	-6.39737	-6.55635	-5.32188	-6.39737	-6.11934	-5.86105	-5.7466	-5.94643	-6.61219	-6.55635	-6.11934	-8.19331	-5.70412	-6.73319	-6.2994	-6.34822	-5.70412	-6.0333	-6.61219
ABI3BP@hsa-miR-30a-5p@7mer-m8	ABI3BP	hsa-miR-30a-5p	7mer-m8	-3.23428	-1.13248	-1.85498	-2.74233	-1.83316	-2.73025	-3.64052	-3.40494	-3.45002	-2.38556	-5.62904	-1.75923	-3.42725	-2.35923	-2.20814	-1.59701	-3.11758	-3.17937	-2.06217	-2.84693	0.865217	-0.291963	-2.64382	-2.5386	-1.7068	-0.853017	-2.04973	-1.0931	-2.31271	-0.496147	-0.141695	-0.666789	-0.453786	-2.89342	-2.48324	-0.455216	-1.2486	-0.802753	-0.818561	-0.215857
ABI3BP@hsa-miR-381-3p@7mer-1a	ABI3BP	hsa-miR-381-3p	7mer-1a	-4.80272	-5.89881	-6.20416	-5.5938	-4.00368	-5.5938	-9.18086	-6.55635	-6.2994	-4.67741	-5.62904	-8.42544	-7.70145	-5.70412	-6.24835	-5.7466	-5.11352	-5.38854	-4.83253	-5.66979	-6.07864	-6.39737	-5.4564	-5.32188	-6.39737	-5.86105	-5.32188	-6.11934	-5.94643	-7.57355	-6.55635	-6.11934	-8.19331	-5.70412	-6.73319	-5.25104	-6.34822	-5.70412	-5.32188	-6.61219
ABL1@hsa-miR-140-3p.1@7mer-1a	ABL1	hsa-miR-140-3p.1	7mer-1a	-2.67296	-4.58454	-5.05433	-4.29869	-2.54047	-5.42625	-2.42891	-3.16321	-3.03365	-3.25058	-3.01081	-2.79756	-2.68676	-2.50538	-3.19448	-4.40703	-3.03365	-2.49584	-2.64146	-3.18689	-3.76741	-3.98777	-4.14623	-4.45054	-4.36408	-5.22205	-4.26166	-4.24385	-4.54217	-5.156	-4.85566	-4.60923	-4.70379	-4.58454	-3.57323	-3.06474	-4.45054	-4.83253	-3.97115	-4.07448
ABL1@hsa-miR-196b-5p@8mer	ABL1	hsa-miR-196b-5p	8mer	-5.48989	-8.00423	-8.19331	-8.72574	-7.84225	-7.1711	-6.67092	-6.61219	-6.61219	-6.2994	-6.86415	-5.05433	-5.1889	-7.00887	-6.2994	-5.7466	-5.38854	-5.70412	-4.73168	-8.00423	-5.98611	-8.19331	-6.61219	-6.73319	-6.07864	-9.16909	-9.14862	-7.70145	-9.21866	-9.25777	-6.11934	-9.17728	-5.89881	-9.28183	-6.20416	-9.14917	-6.16144	-5.86105	-9.35515	-8.19331
ABL1@hsa-miR-30e-5p@8mer	ABL1	hsa-miR-30e-5p	8mer	-3.28645	-5.11352	-8.19331	-5.4564	-3.88748	-7.1711	-4.27964	-6.61219	-4.80272	-4.4275	-4.26166	-4.58454	-4.40703	-4.26166	-6.2994	-5.7466	-5.38854	-5.05433	-7.70145	-8.00423	-4.58454	-5.32188	-6.61219	-5.11352	-8.00423	-9.16909	-5.70412	-6.0333	-5.78406	-6.20416	-5.11352	-9.17728	-5.70412	-5.38854	-6.20416	-9.14917	-9.18	-5.4564	-9.35515	-6.61219
ABL1@hsa-miR-455-3p.1@7mer-m8	ABL1	hsa-miR-455-3p.1	7mer-m8	-0.87428	-1.4815	-1.12843	-1.32896	-1.10603	-0.699838	-0.629201	-0.86952	-1.52861	-1.49187	-0.706388	-0.994419	-1.48578	-0.889812	-1.25188	-1.60988	-0.453786	-0.538738	-1.50636	-0.685127	-0.47433	-0.862939	-1.59743	-1.11267	-1.24455	-0.796416	-1.6205	-1.29095	-1.3675	-0.76668	-1.08157	-1.04093	-1.35239	-1.48335	-1.40588	-0.737384	-0.624081	-0.893039	-0.616489	-1.08714
ABL2@hsa-let-7d-5p@7mer-1a	ABL2	hsa-let-7d-5p	7mer-1a	-0.427857	-0.470932	-0.3496	0.288443	-0.476798	-0.45149	-0.0387956	-5.98611	-0.504054	-0.114652	-0.412128	-0.48505	-0.614222	-0.865686	0.45948	-0.451791	-0.0500504	-0.580993	0.0731848	0.593808	-0.889258	-0.381316	-1.03788	-0.831721	-1.20703	-0.0101245	-1.50002	-1.34402	-0.62488	-1.25253	-1.10341	-1.05582	-0.469215	-1.43025	-0.972503	-1.29491	-0.516716	-1.07844	-1.58786	-0.0247075
ABL2@hsa-let-7d-5p@8mer	ABL2	hsa-let-7d-5p	8mer	-0.539862	-0.534838	-0.520093	0.221281	-0.491496	-0.554883	-0.173884	-0.135831	-0.590059	-0.20453	-0.437913	-0.552875	-0.659271	-0.919659	0.287283	-0.524482	-0.111014	-0.642199	-0.0370848	0.552241	-0.938736	-0.435602	-1.15475	-0.862118	-1.31569	-0.116036	-1.60492	-1.51443	-0.746166	-1.52068	-1.27944	-1.16534	-0.565606	-1.52658	-1.06945	-1.3517	-0.586767	-1.14301	-1.66138	-0.0932222
ABL2@hsa-miR-103a-3p@7mer-m8	ABL2	hsa-miR-103a-3p	7mer-m8	-4.2245	-6.61219	-6.2994	-5.66979	-4.80272	-6.2994	-5.38854	-5.98611	-6.50259	-5.0826	-5.48989	-6.11934	-5.7466	-5.38854	-6.45071	-6.16144	-5.62904	-6.2994	-4.94146	-4.29869	-7.1711	-6.24835	-7.1711	-8.19331	-7.84225	-6.67092	-6.20416	-7.70145	-6.24835	-6.86415	-6.55635	-6.45071	-6.24835	-6.45071	-6.50259	-7.00887	-6.45071	-6.79655	-6.93532	-5.52155
ABL2@hsa-miR-106b-5p@7mer-m8	ABL2	hsa-miR-106b-5p	7mer-m8	-2.62919	-5.42625	-5.35277	-4.83253	-3.8718	-5.55855	-3.98777	-4.63314	-6.50259	-3.54782	-5.48989	-3.0221	-4.91062	-5.38854	-3.90272	-6.16144	-5.62904	-4.58454	-4.18604	-4.29869	-7.1711	-6.24835	-7.1711	-8.19331	-5.94643	-5.66979	-6.20416	-5.48989	-5.5938	-6.86415	-5.70412	-5.4564	-6.24835	-5.48989	-5.35277	-7.00887	-6.45071	-5.5938	-6.93532	-4.99327
ABL2@hsa-miR-124-3p.1@7mer-m8	ABL2	hsa-miR-124-3p.1	7mer-m8	-4.2245	-5.42625	-2.58533	-3.7964	-3.35423	-5.5938	-3.98777	-4.63314	-4.20642	-3.54782	-4.54217	-3.17937	-4.4275	-5.38854	-4.40703	-4.73168	-4.83253	-4.29869	-3.11758	-4.29869	-7.1711	-6.24835	-4.07448	-8.19331	-6.07864	-5.5938	-6.20416	-5.25104	-5.5938	-6.0333	-5.4564	-5.62904	-6.24835	-5.48989	-5.35277	-6.0333	-6.45071	-6.79655	-5.7466	-4.99327
ABL2@hsa-miR-125a-5p@7mer-m8	ABL2	hsa-miR-125a-5p	7mer-m8	-2.56751	-4.88392	-4.88392	-4.58454	-2.66224	-5.38854	-2.83906	-3.58803	-4.20642	-3.01613	-3.2597	-4.80272	-3.69475	-3.10405	-3.19448	-4.40703	-4.83253	-4.58454	-2.88062	-3.43845	-5.78406	-4.91062	-5.02207	-4.03895	-6.07864	-5.35277	-5.52155	-5.38854	-5.156	-5.86105	-5.11352	-5.7466	-5.82058	-5.25104	-5.0826	-5.55855	-5.94643	-5.86105	-5.7466	-4.18604
ABL2@hsa-miR-128-3p@7mer-1a	ABL2	hsa-miR-128-3p	7mer-1a	-4.2245	0.230065	0.738087	1.18762	0.283643	0.342807	0.686626	0.743535	0.298886	0.373232	0.434876	0.517275	0.0309332	-0.00401719	1.26175	0.154971	0.364607	0.161745	0.737569	0.913434	-0.140731	0.203797	-0.307322	0.468388	-0.315406	0.788974	-0.411837	-0.198821	0.210316	0.0531804	-0.338382	-0.492634	0.25922	-6.45071	-0.309189	-0.258336	0.120967	-0.317843	-0.212094	0.821722
ABL2@hsa-miR-133a-3p.1@8mer	ABL2	hsa-miR-133a-3p.1	8mer	-1.02385	-0.934325	-0.841047	-1.56512	-1.45484	-1.00505	-0.608671	-0.770549	-1.16534	-0.675541	-1.00891	-1.78611	-1.52372	-2.44313	0.12014	-1.38984	-1.75036	-0.769168	-1.2486	-1.04065	-1.79705	-2.68676	-1.86168	-1.3579	-1.56797	-0.989238	-2.41452	-1.82516	-2.13119	-2.188	-1.39875	-1.57471	-2.03416	-2.25273	-1.77752	-1.46011	-2.47771	-1.25759	-1.48371	-2.7523
ABL2@hsa-miR-133a-3p.2@7mer-m8	ABL2	hsa-miR-133a-3p.2	7mer-m8	-1.76824	2.20772	-2.22867	-2.77607	-1.54008	-3.46334	-2.14136	-1.98767	-2.12628	-1.84606	-2.13663	-2.76854	-2.24486	-2.62435	-1.48062	-2.60405	-2.67593	-2.04424	-2.32448	-2.11083	-3.30472	-3.90272	-4.34399	-2.34953	-4.1087	-2.88512	-3.31543	-3.91868	-3.82617	-4.51931	-4.47618	-3.28645	-4.2245	-4.18604	-2.95845	-3.2259	-5.35277	-3.05263	-3.49889	-4.18604
ABL2@hsa-miR-141-3p@7mer-m8	ABL2	hsa-miR-141-3p	7mer-m8	-2.62919	-4.40703	-5.05433	-2.90174	-2.96342	-5.38854	-3.5362	-3.71012	-3.2959	-3.01613	-3.2597	-3.33453	-3.42725	-3.10405	-3.09086	-4.40703	-4.07448	-4.29869	-2.7523	-3.05854	-4.80272	-4.80272	-4.65577	-8.19331	-5.55855	-5.48989	-4.75768	-5.7466	-6.24835	-5.35277	-5.05433	-5.7466	-5.52155	-4.88392	-5.0826	-4.78001	-5.94643	-4.85566	-5.4564	-3.65497
ABL2@hsa-miR-141-3p@8mer	ABL2	hsa-miR-141-3p	8mer	-3.5103	-5.11352	-5.35277	-4.83253	-3.8718	-6.2994	-5.38854	-5.98611	-4.78001	-4.02312	-3.98777	-5.27955	-5.7466	-3.88748	-4.70379	-5.156	-5.62904	-4.88392	-4.18604	-4.29869	-5.78406	-5.5938	-7.1711	-8.19331	-6.07864	-5.82058	-5.52155	-7.70145	-6.24835	-6.24835	-6.55635	-5.94643	-6.24835	-5.48989	-5.89881	-5.55855	-6.45071	-5.86105	-5.7466	-5.52155
ABL2@hsa-miR-142-3p.1@7mer-m8	ABL2	hsa-miR-142-3p.1	7mer-m8	-2.83906	-6.61219	-5.7466	-4.58454	-3.8718	-5.5938	-5.38854	-5.35277	-4.78001	-5.0826	-5.48989	-4.80272	-4.91062	-5.38854	-3.62684	-5.156	-5.62904	-6.2994	-4.94146	-4.29869	-5.78406	-5.38854	-5.52155	-8.19331	-5.94643	-5.66979	-5.52155	-5.7466	-5.5938	-6.86415	-5.32188	-5.94643	-5.66979	-6.45071	-5.55855	-7.00887	-6.45071	-5.86105	-6.93532	-4.60923
ABL2@hsa-miR-142-3p.2@7mer-m8	ABL2	hsa-miR-142-3p.2	7mer-m8	-1.76824	-2.08004	-1.46617	-1.1818	-1.66429	-2.39196	-1.41913	-1.47793	-2.06298	-1.50945	-1.60048	-1.66992	-1.59787	-1.85385	-0.817747	-1.84153	-1.44676	-1.7436	-1.57302	-1.08249	-2.18096	-2.30347	-2.33777	-2.21216	-2.74869	-1.52942	-2.68399	-2.80112	-3.82617	-2.4797	-3.26875	-2.69793	-2.64656	-2.53647	-2.86346	-2.39488	-3.71012	-2.87204	-3.14888	-1.78349
ABL2@hsa-miR-143-3p@8mer	ABL2	hsa-miR-143-3p	8mer	-3.15603	-5.62904	-6.2994	-5.66979	-2.78272	-5.5938	-5.38854	-5.35277	-6.50259	-5.0826	-4.54217	-6.11934	-5.7466	-5.38854	-4.40703	-6.16144	-5.62904	-4.88392	-4.18604	-3.43845	-7.1711	-6.24835	-7.1711	-5.1889	-6.07864	-6.67092	-6.20416	-7.70145	-6.24835	-6.20416	-6.55635	-6.45071	-6.24835	-5.48989	-5.89881	-7.00887	-6.45071	-5.5938	-6.93532	-5.52155
ABL2@hsa-miR-146a-5p@8mer	ABL2	hsa-miR-146a-5p	8mer	-4.2245	-6.61219	-5.7466	-5.66979	-3.8718	-5.5938	-5.38854	-5.35277	-4.78001	-5.0826	-5.48989	-4.75768	-5.7466	-3.88748	-3.19448	-5.156	-4.83253	-5.11352	-4.18604	-4.29869	-7.1711	-5.5938	-7.1711	-8.19331	-7.84225	-6.67092	-6.20416	-7.70145	-6.24835	-6.86415	-6.55635	-5.94643	-5.82058	-6.45071	-5.89881	-6.0333	-6.45071	-6.79655	-6.93532	-5.52155
ABL2@hsa-miR-148a-3p@7mer-m8	ABL2	hsa-miR-148a-3p	7mer-m8	-3.15603	-5.62904	-6.2994	-5.66979	-2.96342	-5.5938	-4.45054	-5.02207	-6.50259	-3.01613	-5.48989	-6.11934	-5.7466	-5.38854	-5.05433	-6.16144	-4.83253	-6.2994	-4.18604	-4.29869	-5.78406	-5.38854	-7.1711	-8.19331	-6.07864	-5.94643	-6.20416	-5.7466	-5.5938	-6.20416	-5.156	-6.45071	-6.24835	-5.48989	-5.55855	-7.00887	-6.45071	-5.5938	-6.93532	-4.99327
ABL2@hsa-miR-15a-5p@7mer-m8	ABL2	hsa-miR-15a-5p	7mer-m8	-4.2245	-6.61219	-6.2994	-5.66979	-4.80272	-5.5938	-5.38854	-5.98611	-6.50259	-5.0826	-5.48989	-6.11934	-5.7466	-5.38854	-6.45071	-6.16144	-5.62904	-6.2994	-4.94146	-4.29869	-7.1711	-6.24835	-7.1711	-8.19331	-7.84225	-6.67092	-6.20416	-6.0333	-6.24835	-6.86415	-6.55635	-6.45071	-6.24835	-6.45071	-6.50259	-7.00887	-6.45071	-6.79655	-6.93532	-5.52155
ABL2@hsa-miR-16-5p@7mer-m8	ABL2	hsa-miR-16-5p	7mer-m8	-4.2245	-6.61219	-6.2994	-5.66979	-4.80272	-5.5938	-5.38854	-5.98611	-6.50259	-5.0826	-5.48989	-6.11934	-5.7466	-5.38854	-6.45071	-6.16144	-5.62904	-6.2994	-4.94146	-4.29869	-7.1711	-6.24835	-7.1711	-8.19331	-7.84225	-6.67092	-6.20416	-6.0333	-6.24835	-6.86415	-6.55635	-6.45071	-6.24835	-6.45071	-6.50259	-7.00887	-6.45071	-6.79655	-6.93532	-5.52155
ABL2@hsa-miR-182-5p@7mer-m8	ABL2	hsa-miR-182-5p	7mer-m8	-1.23654	-6.61219	-1.73756	-1.42235	-2.00472	-1.64024	-0.77731	-1.40125	-1.92901	-1.53328	-1.89699	-1.97056	-1.98839	-1.80789	-0.631342	-1.70469	-1.85797	-1.3995	-1.41155	-1.56552	-7.1711	-2.54861	-2.28762	-1.7619	-3.13321	-1.69255	-2.83906	-2.80112	-2.25388	-2.39488	-4.00368	-2.74869	-2.96342	-2.95276	-2.41911	-2.06063	-2.92045	-3.64052	-2.58785	-2.98425
ABL2@hsa-miR-196a-5p@7mer-m8	ABL2	hsa-miR-196a-5p	7mer-m8	-2.23076	-2.56334	-1.998	-2.67296	-2.37841	-4.1087	-1.7577	-1.63938	-2.02511	-1.53328	-2.49767	-1.97056	-2.06773	-2.36056	-0.831159	-2.91106	-2.67593	-1.89394	-1.88467	-2.03416	-3.58803	-3.71012	-3.68127	-2.11771	-4.34399	-2.58313	-2.68399	-4.49689	-3.57323	-3.48621	-3.00044	-3.76741	-4.67741	-3.90272	-3.30472	-3.841	-3.9523	-4.40703	-4.34399	-3.30472
ABL2@hsa-miR-199a-3p@8mer	ABL2	hsa-miR-199a-3p	8mer	-3.15603	-6.61219	-6.2994	-4.83253	-4.80272	-5.5938	-5.38854	-5.02207	-6.50259	-5.0826	-4.54217	-4.80272	-4.91062	-3.40494	-5.05433	-4.73168	-5.62904	-4.58454	-4.18604	-4.29869	-7.1711	-5.5938	-7.1711	-8.19331	-7.84225	-6.67092	-5.52155	-7.70145	-6.24835	-6.24835	-5.70412	-6.45071	-6.24835	-6.45071	-6.50259	-5.55855	-6.45071	-6.79655	-5.7466	-4.99327
ABL2@hsa-miR-203a-3p.1@7mer-m8	ABL2	hsa-miR-203a-3p.1	7mer-m8	-4.2245	-5.62904	-5.35277	-4.29869	-3.35423	-5.55855	-4.45054	-4.91062	-4.20642	-3.2597	-5.48989	-5.05433	-4.4275	-5.38854	-3.46334	-5.156	-5.62904	-5.11352	-4.18604	-3.43845	-5.78406	-6.24835	-5.52155	-5.0826	-5.94643	-5.48989	-6.20416	-5.38854	-5.38854	-6.20416	-5.32188	-5.4564	-5.35277	-5.48989	-6.50259	-5.55855	-5.4564	-5.5938	-5.35277	-4.60923
ABL2@hsa-miR-206@7mer-m8	ABL2	hsa-miR-206	7mer-m8	-2.26766	-3.02782	-2.80821	-3.52456	-2.30726	-3.46334	-1.57389	-1.92637	-2.28427	-1.66756	-2.49767	-2.5926	-2.28874	-2.62435	-1.46281	-3.06474	-2.67593	-2.35092	-2.09159	-2.3481	-3.52456	-4.47618	-4.2245	-4.2245	-3.60123	-3.35423	-4.49689	-4.09216	-4.63314	-4.00368	-4.18604	-4.14623	-5.156	-3.90272	-2.95845	-4.07448	-3.31543	-4.02312	-4.34399	-3.30472
ABL2@hsa-miR-20b-5p@7mer-m8	ABL2	hsa-miR-20b-5p	7mer-m8	-2.62919	-5.42625	-5.35277	-4.83253	-3.8718	-5.55855	-3.98777	-4.63314	-6.50259	-3.54782	-5.48989	-3.0221	-4.91062	-5.38854	-3.90272	-6.16144	-5.62904	-4.58454	-4.18604	-4.29869	-7.1711	-6.24835	-7.1711	-8.19331	-5.94643	-5.66979	-6.20416	-5.48989	-5.5938	-6.86415	-5.70412	-5.4564	-6.24835	-5.48989	-5.35277	-7.00887	-6.45071	-5.5938	-6.93532	-4.99327
ABL2@hsa-miR-212-5p@8mer	ABL2	hsa-miR-212-5p	8mer	-1.73756	-6.61219	-6.2994	-0.872689	-1.95421	-1.71174	-0.87242	-1.44938	-6.50259	-5.0826	-1.60048	-2.06696	-1.98839	-2.77227	-0.619979	-1.79203	-1.40517	-1.54207	-1.19762	-1.51443	-7.1711	-6.24835	-7.1711	-8.19331	-3.33453	-1.88895	-4.05592	-2.80112	-6.24835	-3.14888	-3.04674	-2.53647	-2.46305	-2.86736	-2.2112	-2.13401	-2.26875	-2.81572	-2.66755	-1.29027
ABL2@hsa-miR-216b-5p@8mer	ABL2	hsa-miR-216b-5p	8mer	-1.50522	-2.02295	-1.66385	-0.615084	-1.11976	-2.11173	-1.35717	-1.05419	-1.69649	-1.53328	-1.44534	-1.51128	-1.63938	-2.001	-0.703445	-2.0543	-1.68458	-1.51252	-1.22443	-0.961303	-2.30593	-2.34414	-2.78694	-0.931398	-2.68676	-2.07188	-2.4596	-2.44313	-2.72709	-2.44313	-3.14888	-3.28645	-2.10207	-2.38556	-2.465	-2.2987	-1.99284	-2.81572	-3.23428	-1.84547
ABL2@hsa-miR-217@7mer-m8	ABL2	hsa-miR-217	7mer-m8	-3.15603	-5.62904	-6.2994	-4.83253	-4.80272	-5.5938	-4.85566	-5.98611	-6.50259	-4.02312	-5.48989	-5.05433	-5.7466	-3.88748	-5.05433	-5.156	-5.62904	-6.2994	-4.94146	-4.29869	-7.1711	-5.5938	-5.32188	-8.19331	-5.94643	-5.94643	-5.32188	-7.70145	-6.24835	-6.24835	-6.55635	-5.94643	-6.24835	-6.45071	-6.50259	-7.00887	-6.45071	-6.79655	-6.93532	-5.52155
ABL2@hsa-miR-218-5p@7mer-m8	ABL2	hsa-miR-218-5p	7mer-m8	-4.2245	-5.62904	-5.1889	-4.83253	-4.80272	-5.5938	-4.85566	-5.98611	-6.50259	-5.0826	-5.48989	-5.05433	-4.91062	-5.38854	-5.05433	-5.156	-4.83253	-5.11352	-3.6678	-3.43845	-7.1711	-6.24835	-5.52155	-8.19331	-6.07864	-6.67092	-5.52155	-7.70145	-6.24835	-6.20416	-5.70412	-5.94643	-6.24835	-6.45071	-6.50259	-7.00887	-5.7466	-6.79655	-5.7466	-4.99327
ABL2@hsa-miR-219a-5p@8mer	ABL2	hsa-miR-219a-5p	8mer	-1.18822	-1.9958	-1.33548	-0.846138	-1.27568	-1.82799	-1.00671	-0.947796	-1.19157	-0.821523	-1.22197	-1.85498	-1.72367	-2.17181	-0.389555	-1.95079	-1.44676	-1.77804	-1.02946	-0.640878	-2.69793	-2.17984	-2.04577	-1.81514	-2.49211	-1.61205	-2.24922	-2.26875	-2.19005	-1.67307	-2.10729	-2.04127	-1.61821	-2.42719	-2.35533	-1.83316	-1.56062	-2.61424	-2.66755	-0.714875
ABL2@hsa-miR-23a-3p@7mer-1a	ABL2	hsa-miR-23a-3p	7mer-1a	-3.15603	-5.11352	-5.11352	-4.83253	-3.8718	-5.5938	-3.98777	-5.02207	-3.82617	-3.54782	-3.98777	-4.80272	-3.14177	-2.77227	-3.62684	-4.73168	-5.62904	-6.2994	-3.11758	-3.43845	-7.1711	-4.91062	-7.1711	-5.1889	-6.07864	-6.67092	-6.20416	-5.48989	-5.70412	-6.20416	-5.32188	-5.94643	-6.24835	-5.48989	-5.0826	-5.1889	-6.45071	-5.86105	-5.35277	-5.52155
ABL2@hsa-miR-26a-5p@7mer-1a	ABL2	hsa-miR-26a-5p	7mer-1a	-2.83906	-4.26166	-3.85641	-4.83253	-3.35423	-5.4564	-2.95276	-2.67015	-4.20642	-2.6391	-3.37377	-4.24385	-3.14177	-3.10405	-2.68129	-4.73168	-4.83253	-4.88392	-2.60912	-2.82676	-4.63314	-4.91062	-4.34399	-2.91106	-5.25104	-5.5938	-4.94146	-5.25104	-4.63314	-5.35277	-5.156	-4.78001	-5.66979	-4.65577	-4.70379	-6.0333	-5.7466	-5.35277	-5.11352	-5.52155
ABL2@hsa-miR-26a-5p@7mer-m8	ABL2	hsa-miR-26a-5p	7mer-m8	-1.39807	-1.51169	-1.03396	-2.03884	-1.1559	-1.34101	-0.729161	-0.741854	-1.79705	-0.998311	-1.26792	-1.13854	-1.52372	-2.10985	-0.389555	-1.79203	-2.13576	-1.42915	-0.851638	-1.39665	-2.08343	-1.95483	-2.09159	-1.07197	-2.98934	-1.97701	-2.24922	-2.35092	-2.19005	-1.80294	-2.62188	-2.41152	-2.16486	-2.95276	-2.55923	-2.59473	-1.64646	-2.81572	-3.14888	-1.57428
ABL2@hsa-miR-26a-5p@8mer	ABL2	hsa-miR-26a-5p	8mer	-3.15603	-4.49689	-4.36408	-4.83253	-3.35423	-5.4564	-2.95276	-3.45002	-6.50259	-2.85471	-3.72397	-5.05433	-4.03895	-3.40494	-3.01613	-5.156	-5.62904	-5.11352	-2.7523	-4.29869	-5.25104	-5.5938	-4.49689	-3.00044	-6.07864	-5.94643	-5.52155	-5.48989	-5.38854	-6.0333	-5.70412	-5.0826	-5.66979	-5.48989	-4.83253	-7.00887	-6.45071	-5.35277	-5.7466	-5.52155
ABL2@hsa-miR-27a-3p@8mer	ABL2	hsa-miR-27a-3p	8mer	-1.42547	-1.76989	-1.2493	-0.818286	-1.50281	-2.2699	-1.17754	-1.50281	-1.58168	-0.774618	-1.69255	-1.27883	-1.59787	-1.41951	-0.379839	-1.432	-1.85797	-1.3995	-1.07141	-0.583978	-2.39196	-1.70035	-2.15905	-2.29982	-2.91593	-1.84547	-2.50715	-2.65412	-2.07437	-2.68399	-2.87204	-2.04127	-1.67264	-2.86736	-2.33096	-1.97486	-2.35386	-2.4322	-2.2019	-0.964332
ABL2@hsa-miR-299-5p@8mer	ABL2	hsa-miR-299-5p	8mer	-2.98934	-5.02207	-5.1889	-4.29869	-3.8718	-6.2994	-2.83906	-4.91062	-4.78001	-5.0826	-4.54217	-4.75768	-3.14177	-5.38854	-3.19448	-5.156	-5.62904	-4.88392	-2.88062	-3.05854	-7.1711	-5.38854	-5.32188	-8.19331	-5.94643	-5.94643	-6.20416	-6.0333	-6.24835	-6.20416	-5.22205	-5.94643	-5.82058	-5.48989	-5.35277	-5.55855	-5.7466	-5.5938	-6.93532	-5.52155
ABL2@hsa-miR-30b-5p@7mer-1a	ABL2	hsa-miR-30b-5p	7mer-1a	-4.2245	-6.61219	-6.2994	-5.66979	-4.80272	-6.2994	-5.38854	-5.98611	-6.50259	-5.0826	-5.48989	-6.11934	-5.7466	-5.38854	-6.45071	-6.16144	-5.62904	-6.2994	-4.94146	-4.29869	-7.1711	-6.24835	-7.1711	-8.19331	-7.84225	-6.67092	-6.20416	-7.70145	-6.24835	-6.86415	-6.55635	-6.45071	-6.24835	-6.45071	-6.50259	-7.00887	-6.45071	-6.79655	-6.93532	-5.52155
ABL2@hsa-miR-31-5p@7mer-m8	ABL2	hsa-miR-31-5p	7mer-m8	-1.23654	-1.86987	-1.46617	-1.67041	-1.7137	-1.79044	-0.689404	-1.34434	-1.99433	-1.40622	-1.83028	-1.89889	-2.02438	-2.10985	-0.534838	-1.84153	-1.62994	-1.45448	-1.53968	-1.45523	-2.5926	-2.78694	-2.38556	-1.73281	-2.80112	-1.52942	-2.56532	-3.10405	-2.49943	-2.188	-3.9523	-2.56979	-3.11758	-3.90272	-2.35533	-1.89699	-2.56128	-3.5103	-2.58785	-2.98425
ABL2@hsa-miR-324-5p@8mer	ABL2	hsa-miR-324-5p	8mer	-1.86758	-2.27821	-1.73756	-1.4708	-2.06928	-2.55491	-1.49109	-1.32597	-2.0875	-1.45599	-1.83028	-1.94879	-1.9283	-2.77227	-1.03626	-1.95079	-2.0792	-2.04424	-1.88467	-1.45523	-3.01613	-2.45476	-3.14177	-1.70469	-5.52155	-2.22546	-2.60912	-3.64052	-3.28645	-2.35229	-3.00044	-3.01613	-2.96342	-3.36384	-4.02312	-3.841	-3.475	-3.5103	-3.64052	-1.51951
ABL2@hsa-miR-339-5p@7mer-1a	ABL2	hsa-miR-339-5p	7mer-1a	-0.813476	-1.11858	-0.808068	-0.22495	-1.50281	-0.865404	-0.87242	-0.701822	-1.37195	-0.908469	-0.793224	-0.882233	-1.09766	-1.52259	0.112701	-1.16257	-1.3243	-1.2486	-0.576826	-0.36351	-1.53289	-1.4016	-1.56757	-0.914681	-2.60405	-0.902488	-1.85323	-1.82516	-1.31272	-1.57802	-1.4826	-2.31793	-1.3084	-1.98624	-1.68269	-1.83316	-1.77752	-1.432	-1.96573	-0.964332
ABL2@hsa-miR-367-3p@7mer-1a	ABL2	hsa-miR-367-3p	7mer-1a	-2.01514	-2.48495	-2.13012	-1.4708	-2.00472	-2.55491	-2.00917	-1.92637	-2.02511	-1.50945	-1.66193	-2.50715	-2.20814	-2.62435	-1.49813	-2.52244	-2.0792	-2.45307	-1.99433	-1.62565	-3.76741	-3.71012	-3.91868	-2.67593	-2.91593	-3.02782	-3.31543	-3.72397	-4.29869	-3.07683	-4.26166	-4.14623	-4.67741	-4.38529	-3.88748	-3.841	-4.45054	-4.09216	-3.23428	-2.24922
ABL2@hsa-miR-372-3p@7mer-m8	ABL2	hsa-miR-372-3p	7mer-m8	-2.56751	-5.62904	-5.7466	-4.83253	-4.80272	-5.55855	-4.85566	-5.02207	-6.50259	-5.0826	-4.54217	-5.05433	-5.7466	-3.88748	-3.81146	-4.73168	-4.83253	-5.11352	-3.6678	-4.29869	-7.1711	-5.38854	-7.1711	-8.19331	-7.84225	-5.94643	-6.20416	-6.0333	-6.24835	-6.24835	-5.70412	-5.94643	-5.82058	-5.48989	-5.89881	-7.00887	-5.7466	-5.5938	-5.7466	-5.52155
ABL2@hsa-miR-455-3p.2@7mer-1a	ABL2	hsa-miR-455-3p.2	7mer-1a	-1.73756	-2.53263	-2.39334	-2.33367	-2.30726	-2.00472	-1.33255	-1.98767	-2.18694	-1.63661	-1.83028	-2.31399	-2.06773	-2.22759	-0.9074	-2.52244	-1.96778	-1.77804	-1.62523	-1.69027	-2.53052	-3.71012	-3.68127	-4.03895	-3.33453	-2.44471	-2.83906	-2.98934	-4.56272	-3.61428	-4.27964	-2.74869	-4.38529	-3.52456	-2.73336	-3.841	-4.45054	-2.87204	-2.85073	-3.30472
ABL2@hsa-miR-505-3p.1@8mer	ABL2	hsa-miR-505-3p.1	8mer	-2.1498	-3.37377	-2.73336	-1.29926	-1.85922	-3.91868	-1.7577	-1.75202	-2.06298	-2.02659	-2.38119	-2.19697	-1.61918	-2.36056	-1.64254	-2.60405	-2.13576	-1.85856	-1.9192	-1.12239	-2.85901	-3.1256	-2.90174	-2.40195	-3.33453	-2.52061	-3.73795	-3.82617	-2.83104	-3.07683	-3.60123	-3.7964	-2.16486	-3.05263	-2.89746	-2.50538	-3.9523	-4.02312	-3.37377	-0.964332
ABL2@hsa-miR-6835-3p@8mer	ABL2	hsa-miR-6835-3p	8mer	-4.2245	-6.61219	-5.7466	-5.66979	-4.80272	-5.5938	-4.85566	-5.98611	-6.50259	-5.0826	-5.48989	-6.11934	-4.91062	-5.38854	-6.45071	-5.156	-5.62904	-5.11352	-4.94146	-3.43845	-7.1711	-6.24835	-7.1711	-8.19331	-7.84225	-6.67092	-5.52155	-7.70145	-6.24835	-6.24835	-6.55635	-6.45071	-6.24835	-6.45071	-6.50259	-7.00887	-6.45071	-6.79655	-6.93532	-5.52155
ABL2@hsa-miR-9-5p@7mer-m8	ABL2	hsa-miR-9-5p	7mer-m8	-0.389555	-0.456961	-0.251844	0.236745	-0.411252	-0.422737	0.114614	-0.0312484	-0.764332	-0.22997	-0.663518	-0.651334	-0.626251	-0.756435	0.675615	-0.563714	-0.407449	-0.580993	0.010281	0.206074	-0.83838	-0.402565	-0.824559	-1.05392	-1.54825	-0.103133	-1.19582	-1.32597	-0.746166	-0.644841	-0.966823	-1.10173	-0.263491	-0.887402	-0.801705	-0.815855	-0.796168	-0.834911	-1.07704	0.0853855
ABLIM1@hsa-miR-129-1-3p@8mer	ABLIM1	hsa-miR-129-1-3p	8mer	-0.329733	0.014801	0.107888	-0.746946	0.288827	0.0360051	0.0635773	0.0406203	-0.0663058	1.50602	0.154591	-1.84723	-0.926614	-1.63705	-0.681577	-0.723466	0.194082	-0.5415	-0.24906	-0.00911476	0.855817	0.734182	0.469775	0.242335	0.455509	1.15407	0.546505	0.910879	0.669248	1.07265	0.849169	1.17508	0.663555	-0.720831	0.134043	0.437019	0.706044	0.953904	0.795631	-0.353738
ABLIM1@hsa-miR-182-5p@7mer-m8	ABLIM1	hsa-miR-182-5p	7mer-m8	-2.52061	-4.16489	-4.49689	-3.5103	-2.69229	-4.36408	-3.17937	-3.58803	-2.91593	-1.81135	-2.74533	-4.34399	-2.80821	-2.73025	-3.37377	-3.37377	-2.5386	-3.68127	-2.87204	-2.61932	-3.841	-3.98777	-3.81146	-4.70379	-4.78001	-3.93683	-3.69475	-4.40703	-3.82617	-4.20642	-4.65577	-4.03895	-3.90272	-3.64052	-3.78231	-3.49889	-4.1087	-4.27964	-3.73795	-3.09733
ABLIM1@hsa-miR-202-5p@7mer-m8	ABLIM1	hsa-miR-202-5p	7mer-m8	-3.26875	-7.00887	-5.1889	-4.36408	-3.41584	-5.1889	-2.89342	-5.35277	-3.82617	-2.25961	-3.5362	-4.83253	-3.49889	-3.8718	-4.70379	-4.07448	-4.99327	-5.55855	-5.05433	-3.11098	-3.76741	-4.78001	-4.67741	-5.0826	-7.70145	-5.35277	-4.63314	-4.78001	-5.70412	-5.02207	-4.73168	-4.51931	-6.34822	-5.25104	-4.73168	-4.36408	-4.80272	-4.88392	-4.85566	-4.51931
ABLIM1@hsa-miR-31-5p@7mer-1a	ABLIM1	hsa-miR-31-5p	7mer-1a	-1.66756	-2.5386	-2.24142	-2.73025	-1.51367	-1.90073	-1.873	-1.91853	-2.37708	-0.789191	-1.7122	-2.54662	-1.81296	-1.77262	-2.74869	-3.00555	-1.65768	-2.41761	-2.68399	-2.12918	-1.57088	-1.7396	-1.99657	-2.60146	-2.65156	-1.95153	-2.4066	-2.4668	-1.67352	-1.27242	-2.13576	-2.06374	-2.28063	-2.13769	-2.23076	-2.58073	-1.70532	-1.72077	-1.92054	-1.43491
ABLIM1@hsa-miR-6835-3p@8mer	ABLIM1	hsa-miR-6835-3p	8mer	-2.61701	-4.16489	-3.40494	-3.30472	-2.34681	-3.36384	-2.7902	-3.10405	-2.70944	-1.94945	-2.39196	-3.2597	-2.80821	-3.34461	-4.00368	-5.25104	-2.75873	-3.68127	-2.41152	-2.38902	-2.69508	-3.18689	-4.47618	-2.88512	-2.73025	-3.93683	-3.69475	-3.48621	-2.92045	-4.1087	-3.78231	-2.465	-5.42625	-3.64052	-2.93891	-4.73168	-2.62188	-3.5362	-2.98934	-3.37377
ABLIM2@hsa-miR-145-5p@8mer	ABLIM2	hsa-miR-145-5p	8mer	-5.7466	-8.00423	-8.19331	-9.17242	-8.00423	-7.70145	-7.00887	-7.1711	-6.86415	-7.08742	-7.57355	-5.70412	-5.38854	-7.57355	-6.2994	-9.19465	-7.84225	-5.89881	-8.42544	-8.42544	-6.11934	-8.72574	-7.1711	-7.00887	-8.19331	-9.18499	-9.16475	-8.19331	-9.23696	-9.28276	-6.11934	-9.19279	-7.25932	-9.30154	-6.24835	-9.14867	-9.21261	-8.42544	-9.34558	-8.42544
ABLIM3@hsa-miR-129-1-3p@7mer-1a	ABLIM3	hsa-miR-129-1-3p	7mer-1a	-8.72574	-9.21139	-9.2226	-9.25426	-8.19331	-9.21373	-9.18136	-8.00423	-9.36098	-9.23779	-4.99327	-6.50259	-6.61219	-5.02207	-6.20416	-5.7466	-8.72574	-8.00423	-8.72574	-8.72574	-7.08742	-5.82058	-8.42544	-9.2006	-9.16728	-8.72574	-7.08742	-8.19331	-5.78406	-9.21922	-6.2994	-5.98611	-8.42544	-5.62904	-7.00887	-8.19331	-9.20692	-9.14591	-9.18051	-8.42544
ABLIM3@hsa-miR-129-1-3p@7mer-m8	ABLIM3	hsa-miR-129-1-3p	7mer-m8	-3.6678	-9.21139	-6.0333	-9.25426	-8.19331	-9.21373	-9.18136	-8.00423	-9.36098	-9.23779	-9.23845	-6.50259	-6.61219	-9.30978	-7.35519	-9.16114	-8.72574	-8.00423	-4.78001	-8.72574	-7.08742	-9.22584	-5.52155	-9.2006	-9.16728	-8.72574	-7.08742	-6.0333	-8.72574	-9.21922	-6.2994	-5.98611	-8.42544	-9.27406	-7.00887	-8.19331	-6.20416	-5.86105	-9.18051	-8.42544
ABLIM3@hsa-miR-188-5p@7mer-m8	ABLIM3	hsa-miR-188-5p	7mer-m8	-8.72574	-5.11352	-6.0333	-9.25426	-8.19331	-5.55855	-9.18136	-5.02207	-9.36098	-9.23779	-4.99327	-5.02207	-3.5362	-4.18604	-7.35519	-9.16114	-8.72574	-8.00423	-4.47618	-4.56272	-7.08742	-5.5938	-8.42544	-9.2006	-5.55855	-8.72574	-5.25104	-5.55855	-5.78406	-5.7466	-5.32188	-5.66979	-5.98611	-5.62904	-5.89881	-6.24835	-5.89881	-5.86105	-9.18051	-8.42544
ABLIM3@hsa-miR-218-5p@7mer-m8	ABLIM3	hsa-miR-218-5p	7mer-m8	-3.6678	-5.89881	-9.2226	-9.25426	-8.19331	-5.55855	-9.18136	-5.70412	-4.26166	-9.23779	-4.99327	-6.50259	-3.00044	-3.8718	-4.94146	-5.7466	-8.72574	-5.1889	-8.72574	-8.72574	-5.22205	-9.22584	-8.42544	-4.83253	-9.16728	-5.7466	-4.18604	-5.7466	-5.156	-5.82058	-5.22205	-4.70379	-5.82058	-9.27406	-5.4564	-8.19331	-9.20692	-5.70412	-5.156	-5.52155
ABLIM3@hsa-miR-3064-5p@8mer	ABLIM3	hsa-miR-3064-5p	8mer	-3.6678	-5.89881	-6.0333	-5.62904	-8.19331	-5.86105	-9.18136	-5.70412	-9.36098	-9.23779	-4.51931	-6.50259	-2.60146	-4.18604	-5.55855	-4.02312	-8.72574	-5.1889	-4.78001	-8.72574	-4.67741	-4.65577	-5.52155	-9.2006	-5.98611	-5.66979	-4.49689	-6.0333	-8.72574	-4.70379	-5.22205	-4.70379	-4.94146	-4.91062	-5.02207	-6.24835	-6.20416	-5.11352	-5.94643	-4.99327
ABLIM3@hsa-miR-376c-3p@7mer-m8	ABLIM3	hsa-miR-376c-3p	7mer-m8	-8.72574	-9.21139	-6.0333	-9.25426	-8.19331	-5.55855	-9.18136	-5.70412	-4.67741	-9.23779	-4.99327	-5.1889	-4.80272	-5.02207	-5.55855	-5.7466	-5.52155	-8.00423	-8.72574	-8.72574	-7.08742	-5.25104	-5.52155	-9.2006	-5.98611	-5.7466	-5.05433	-5.42625	-8.72574	-5.42625	-5.66979	-5.62904	-5.66979	-9.27406	-7.00887	-8.19331	-9.20692	-4.99327	-5.94643	-5.11352
ABLIM3@hsa-miR-410-3p@7mer-1a	ABLIM3	hsa-miR-410-3p	7mer-1a	-8.72574	-9.21139	-9.2226	-9.25426	-8.19331	-9.21373	-9.18136	-8.00423	-9.36098	-9.23779	-9.23845	-6.50259	-6.61219	-9.30978	-7.35519	-9.16114	-8.72574	-8.00423	-8.72574	-8.72574	-7.08742	-9.22584	-8.42544	-9.2006	-9.16728	-8.72574	-7.08742	-8.19331	-8.72574	-9.21922	-6.2994	-8.42544	-8.42544	-9.27406	-7.00887	-8.19331	-9.20692	-9.14591	-9.18051	-8.42544
ABLIM3@hsa-miR-448@7mer-m8	ABLIM3	hsa-miR-448	7mer-m8	-8.72574	-9.21139	-9.2226	-9.25426	-8.19331	-9.21373	-9.18136	-8.00423	-9.36098	-9.23779	-4.99327	-6.50259	-6.61219	-9.30978	-7.35519	-9.16114	-8.72574	-8.00423	-8.72574	-8.72574	-7.08742	-9.22584	-5.52155	-9.2006	-6.34822	-8.72574	-5.35277	-5.7466	-5.78406	-9.21922	-6.2994	-5.94643	-5.82058	-9.27406	-7.00887	-8.19331	-9.20692	-9.14591	-9.18051	-8.42544
ABRACL@hsa-miR-145-5p@8mer	ABRACL	hsa-miR-145-5p	8mer	-5.7466	-6.73319	-7.1711	-6.39737	-6.07864	-6.34822	-6.86415	-7.57355	-7.08742	-6.24835	-6.11934	-7.57355	-7.1711	-6.20416	-7.1711	-6.50259	-6.2994	-7.1711	-5.55855	-5.55855	-7.25932	-6.45071	-6.93532	-6.73319	-7.35519	-6.39737	-7.00887	-6.86415	-7.08742	-7.45923	-8.42544	-6.61219	-7.00887	-6.24835	-7.25932	-7.00887	-6.93532	-6.93532	-6.93532	-6.2994
ABRA@hsa-miR-488-3p@7mer-1a	ABRA	hsa-miR-488-3p	7mer-1a	-5.55855	-6.45071	-6.67092	-6.24835	-6.20416	-7.00887	-6.45071	-8.00423	-8.19331	-5.86105	-5.1889	-8.00423	-8.42544	-6.16144	-7.57355	-6.0333	-6.24835	-6.79655	-5.11352	-6.45071	-6.45071	-6.16144	-8.42544	-5.82058	-6.50259	-6.16144	-5.94643	-6.2994	-6.0333	-6.93532	-7.45923	-6.2994	-7.84225	-5.98611	-8.00423	-6.61219	-6.55635	-5.98611	-6.2994	-6.61219
ABR@hsa-miR-124-3p.1@7mer-1a	ABR	hsa-miR-124-3p.1	7mer-1a	-5.82058	-8.00423	-8.42544	-9.24848	-8.00423	-7.84225	-5.25104	-7.35519	-7.00887	-7.45923	-8.19331	-5.66979	-4.47618	-7.70145	-6.2994	-5.7466	-8.19331	-5.94643	-4.78001	-8.42544	-6.07864	-8.72574	-5.02207	-6.86415	-8.00423	-9.17718	-9.16692	-6.0333	-5.78406	-9.28031	-5.5938	-9.18835	-7.25932	-5.62904	-5.48989	-6.2994	-6.20416	-8.42544	-9.38051	-6.86415
ABR@hsa-miR-124-3p.2@7mer-m8	ABR	hsa-miR-124-3p.2	7mer-m8	-5.82058	-8.00423	-8.42544	-9.24848	-8.00423	-7.84225	-7.00887	-7.35519	-7.00887	-7.45923	-8.19331	-5.66979	-5.27955	-7.70145	-6.2994	-9.23706	-8.19331	-5.94643	-8.72574	-8.42544	-6.07864	-8.72574	-6.79655	-6.86415	-8.00423	-9.17718	-9.16692	-8.00423	-9.23588	-9.28031	-6.11934	-9.18835	-7.25932	-5.62904	-6.20416	-9.15552	-9.21214	-5.86105	-9.38051	-8.72574
ABR@hsa-miR-132-3p@7mer-m8	ABR	hsa-miR-132-3p	7mer-m8	-3.8718	-5.48989	-8.42544	-5.62904	-4.4275	-7.84225	-5.25104	-7.35519	-4.94146	-4.63314	-4.96797	-5.66979	-3.45002	-3.90272	-5.70412	-5.7466	-5.52155	-5.11352	-4.78001	-8.42544	-5.62904	-8.72574	-6.79655	-6.86415	-5.94643	-6.07864	-5.70412	-6.0333	-9.23588	-6.20416	-6.11934	-5.98611	-7.25932	-9.31199	-5.48989	-9.15552	-5.7466	-5.86105	-6.07864	-6.86415
ABR@hsa-miR-145-5p@8mer	ABR	hsa-miR-145-5p	8mer	-5.82058	-8.00423	-8.42544	-9.24848	-8.00423	-7.84225	-7.00887	-7.35519	-7.00887	-7.45923	-8.19331	-5.66979	-5.27955	-7.70145	-6.2994	-9.23706	-8.19331	-5.94643	-8.72574	-8.42544	-6.07864	-8.72574	-6.79655	-6.86415	-8.00423	-9.17718	-9.16692	-8.00423	-9.23588	-9.28031	-6.11934	-9.18835	-7.25932	-9.31199	-6.20416	-9.15552	-9.21214	-8.42544	-9.38051	-8.72574
ABR@hsa-miR-19a-3p@8mer	ABR	hsa-miR-19a-3p	8mer	-5.82058	-8.00423	-8.42544	-9.24848	-8.00423	-7.84225	-7.00887	-7.35519	-7.00887	-7.45923	-8.19331	-5.66979	-5.27955	-7.70145	-6.2994	-9.23706	-8.19331	-5.94643	-8.72574	-8.42544	-6.07864	-8.72574	-6.79655	-6.86415	-8.00423	-9.17718	-9.16692	-8.00423	-9.23588	-9.28031	-6.11934	-9.18835	-7.25932	-9.31199	-6.20416	-9.15552	-9.21214	-8.42544	-9.38051	-8.72574
ABR@hsa-miR-299-5p@8mer	ABR	hsa-miR-299-5p	8mer	-5.82058	-8.00423	-8.42544	-9.24848	-8.00423	-7.84225	-7.00887	-7.35519	-7.00887	-7.45923	-8.19331	-5.66979	-5.27955	-7.70145	-6.2994	-9.23706	-8.19331	-5.94643	-8.72574	-8.42544	-6.07864	-8.72574	-5.52155	-6.86415	-8.00423	-9.17718	-9.16692	-8.00423	-9.23588	-9.28031	-6.11934	-9.18835	-7.25932	-9.31199	-6.20416	-9.15552	-9.21214	-8.42544	-9.38051	-8.72574
ABR@hsa-miR-302c-3p.2@7mer-m8	ABR	hsa-miR-302c-3p.2	7mer-m8	-5.82058	-8.00423	-8.42544	-9.24848	-8.00423	-7.84225	-5.25104	-7.35519	-7.00887	-7.45923	-8.19331	-5.66979	-5.27955	-7.70145	-6.2994	-5.7466	-8.19331	-5.94643	-8.72574	-4.32177	-6.07864	-8.72574	-6.79655	-5.32188	-8.00423	-9.17718	-5.70412	-8.00423	-9.23588	-9.28031	-6.11934	-9.18835	-7.25932	-9.31199	-6.20416	-9.15552	-9.21214	-8.42544	-9.38051	-8.72574
ABR@hsa-miR-33a-5p@7mer-1a	ABR	hsa-miR-33a-5p	7mer-1a	-3.8718	-8.00423	-6.0333	-9.24848	-8.00423	-7.84225	-7.00887	-7.35519	-7.00887	-7.45923	-4.96797	-5.66979	-4.47618	-7.70145	-5.70412	-9.23706	-8.19331	-5.94643	-4.78001	-8.42544	-6.07864	-8.72574	-6.79655	-5.32188	-6.07864	-9.17718	-9.16692	-8.00423	-9.23588	-9.28031	-6.11934	-9.18835	-7.25932	-9.31199	-6.20416	-9.15552	-9.21214	-8.42544	-9.38051	-6.86415
ABR@hsa-miR-34c-5p@8mer	ABR	hsa-miR-34c-5p	8mer	-0.405141	-0.792379	-0.674502	-0.835722	-0.228656	-0.232466	-0.369064	-0.111014	-0.887139	0.0442041	-1.0604	-1.34965	-0.200353	-0.28375	0.5789	-1.00671	-0.160268	-0.46835	-0.237517	-0.0191426	-0.519263	-0.101114	-0.231213	-0.333582	0.0531804	0.010281	-0.465198	-0.683744	-0.490106	-0.570511	-0.309469	-0.397828	-0.47823	-0.472391	-0.103447	-0.593123	-0.270345	-0.449013	-0.238102	-0.143646
ABR@hsa-miR-362-5p@7mer-1a	ABR	hsa-miR-362-5p	7mer-1a	-3.8718	-5.48989	-8.42544	-5.62904	-4.4275	-5.48989	-5.25104	-5.62904	-3.88748	-3.81146	-8.19331	-5.05433	-4.47618	-3.5362	-4.99327	-5.156	-4.60923	-4.85566	-3.73795	-3.09086	-5.62904	-4.88392	-5.52155	-4.14623	-5.82058	-5.86105	-5.42625	-6.0333	-5.66979	-6.16144	-5.32188	-5.62904	-5.89881	-5.42625	-5.78406	-6.2994	-5.7466	-5.11352	-5.70412	-5.11352
ABR@hsa-miR-369-3p@7mer-1a	ABR	hsa-miR-369-3p	7mer-1a	-5.82058	-8.00423	-8.42544	-9.24848	-8.00423	-7.84225	-7.00887	-7.35519	-7.00887	-7.45923	-8.19331	-5.66979	-5.27955	-7.70145	-6.2994	-9.23706	-8.19331	-5.94643	-8.72574	-8.42544	-6.07864	-8.72574	-6.79655	-6.86415	-8.00423	-9.17718	-9.16692	-8.00423	-9.23588	-9.28031	-6.11934	-9.18835	-7.25932	-9.31199	-6.20416	-9.15552	-9.21214	-8.42544	-9.38051	-8.72574
ABR@hsa-miR-374a-5p@8mer	ABR	hsa-miR-374a-5p	8mer	-5.82058	-8.00423	-5.5938	-9.24848	-8.00423	-7.84225	-7.00887	-7.35519	-7.00887	-4.63314	-8.19331	-5.66979	-5.27955	-7.70145	-5.70412	-9.23706	-8.19331	-5.94643	-8.72574	-8.42544	-6.07864	-8.72574	-6.79655	-6.86415	-8.00423	-9.17718	-9.16692	-8.00423	-9.23588	-9.28031	-5.5938	-5.98611	-5.89881	-9.31199	-6.20416	-9.15552	-6.20416	-8.42544	-9.38051	-8.72574
ABR@hsa-miR-455-3p.2@8mer	ABR	hsa-miR-455-3p.2	8mer	-5.82058	-8.00423	-8.42544	-9.24848	-8.00423	-5.78406	-7.00887	-7.35519	-7.00887	-7.45923	-8.19331	-5.66979	-5.27955	-7.70145	-4.65577	-9.23706	-8.19331	-5.94643	-8.72574	-8.42544	-6.07864	-8.72574	-6.79655	-6.86415	-5.94643	-9.17718	-9.16692	-5.7466	-9.23588	-6.61219	-6.11934	-9.18835	-7.25932	-9.31199	-5.48989	-9.15552	-9.21214	-8.42544	-6.07864	-5.7466
ABR@hsa-miR-493-5p@7mer-1a	ABR	hsa-miR-493-5p	7mer-1a	-5.82058	-8.00423	-8.42544	-9.24848	-8.00423	-7.84225	-7.00887	-7.35519	-7.00887	-7.45923	-8.19331	-5.66979	-5.27955	-7.70145	-5.70412	-9.23706	-8.19331	-5.94643	-8.72574	-8.42544	-6.07864	-8.72574	-5.52155	-6.86415	-8.00423	-9.17718	-9.16692	-8.00423	-9.23588	-6.61219	-6.11934	-9.18835	-7.25932	-9.31199	-6.20416	-9.15552	-6.20416	-8.42544	-9.38051	-5.7466
ABR@hsa-miR-543@7mer-1a	ABR	hsa-miR-543	7mer-1a	0.309841	-5.82058	-8.42544	-9.24848	-8.00423	-7.84225	-7.00887	-7.35519	-7.00887	0.175454	-8.19331	-5.66979	-5.27955	-7.70145	-6.2994	-5.7466	-8.19331	-5.94643	-8.72574	-8.42544	0.912201	0.143469	-6.79655	-6.86415	-6.07864	-9.17718	-9.16692	0.398081	-9.23588	-9.28031	-6.11934	-9.18835	-7.25932	-9.31199	-6.20416	-6.2994	-9.21214	-8.42544	-9.38051	-5.7466
ABR@hsa-miR-653-5p@8mer	ABR	hsa-miR-653-5p	8mer	-3.8718	-8.00423	-8.42544	-9.24848	-8.00423	-7.84225	-5.25104	-7.35519	-7.00887	-7.45923	-8.19331	-5.66979	-5.27955	-7.70145	-6.2994	-9.23706	-8.19331	-5.94643	-8.72574	-8.42544	-6.07864	-8.72574	-6.79655	-6.86415	-8.00423	-9.17718	-9.16692	-8.00423	-9.23588	-9.28031	-6.11934	-9.18835	-5.89881	-9.31199	-6.20416	-9.15552	-9.21214	-8.42544	-9.38051	-6.86415
ABTB1@hsa-miR-125b-5p@8mer	ABTB1	hsa-miR-125b-5p	8mer	-3.88748	-5.02207	-6.0333	-5.22205	-5.55855	-5.86105	-4.56272	-4.94146	-4.40703	-4.63314	-4.99327	-5.05433	-4.60923	-4.18604	-5.70412	-9.45958	-9.38176	-4.65577	-4.2245	-5.1889	-5.0826	-5.25104	-5.35277	-4.34399	-5.55855	-6.34822	-5.32188	-5.25104	-5.5938	-6.20416	-5.11352	-5.62904	-5.66979	-5.1889	-5.25104	-5.70412	-5.38854	-5.86105	-5.66979	-5.02207
ABTB1@hsa-miR-137@7mer-1a	ABTB1	hsa-miR-137	7mer-1a	-6.34822	-6.50259	-9.21753	-9.64905	-9.24717	-9.18966	-6.2994	-8.42544	-7.84225	-7.84225	-9.25487	-5.5938	-5.4564	-9.29499	-6.2994	-9.45958	-9.38176	-7.00887	-8.72574	-9.17618	-5.89881	-9.22618	-5.5938	-6.34822	-6.67092	-6.34822	-5.98611	-6.20416	-6.93532	-8.19331	-5.86105	-6.45071	-6.34822	-9.17696	-6.0333	-8.19331	-7.25932	-7.57355	-9.31897	-9.17994
ABTB2@hsa-miR-101-3p.2@8mer	ABTB2	hsa-miR-101-3p.2	8mer	-7.00887	-9.15207	-8.72574	-9.20756	-8.00423	-8.72574	-8.72574	-7.57355	-8.72574	-8.42544	-8.42544	-5.94643	-5.66979	-8.00423	-6.67092	-9.17862	-8.19331	-6.45071	-8.72574	-8.42544	-6.39737	-8.72574	-7.70145	-8.19331	-8.42544	-9.17038	-9.14917	-8.42544	-9.23138	-9.28394	-6.20416	-9.18263	-7.84225	-9.30849	-6.34822	-8.72574	-9.23249	-9.1588	-9.29818	-8.42544
ABTB2@hsa-miR-16-5p@7mer-m8	ABTB2	hsa-miR-16-5p	7mer-m8	-7.00887	-9.15207	-8.72574	-9.20756	-8.00423	-8.72574	-8.72574	-7.57355	-5.156	-8.42544	-8.42544	-5.94643	-5.66979	-8.00423	-6.67092	-9.17862	-8.19331	-6.45071	-8.72574	-8.42544	-6.39737	-5.82058	-7.70145	-8.19331	-8.42544	-9.17038	-9.14917	-8.42544	-9.23138	-9.28394	-6.20416	-9.18263	-7.84225	-9.30849	-6.34822	-8.72574	-9.23249	-9.1588	-9.29818	-8.42544
ABTB2@hsa-miR-181a-5p@8mer	ABTB2	hsa-miR-181a-5p	8mer	-7.00887	-9.15207	-8.72574	-9.20756	-8.00423	-8.72574	-8.72574	-7.57355	-8.72574	-8.42544	-8.42544	-5.94643	-5.66979	-8.00423	-6.67092	-9.17862	-8.19331	-6.45071	-8.72574	-8.42544	-6.39737	-8.72574	-7.70145	-8.19331	-8.42544	-9.17038	-9.14917	-8.42544	-9.23138	-9.28394	-6.20416	-9.18263	-7.84225	-9.30849	-6.34822	-8.72574	-9.23249	-9.1588	-9.29818	-8.42544
ABTB2@hsa-miR-18a-5p@8mer	ABTB2	hsa-miR-18a-5p	8mer	-7.00887	-9.15207	-8.72574	-9.20756	-8.00423	-8.72574	-8.72574	-7.57355	-8.72574	-8.42544	-8.42544	-5.94643	-5.66979	-8.00423	-6.67092	-9.17862	-8.19331	-6.45071	-8.72574	-8.42544	-6.39737	-8.72574	-7.70145	-8.19331	-8.42544	-9.17038	-9.14917	-8.42544	-9.23138	-9.28394	-6.20416	-9.18263	-7.84225	-9.30849	-6.34822	-8.72574	-9.23249	-9.1588	-9.29818	-8.42544
ABTB2@hsa-miR-199a-5p@7mer-m8	ABTB2	hsa-miR-199a-5p	7mer-m8	-3.49889	-9.15207	-6.0333	-9.20756	-4.4275	-8.72574	-8.72574	-7.57355	-5.156	-8.42544	-8.42544	-5.22205	-3.85641	-8.00423	-6.67092	-5.7466	-5.05433	-4.88392	-4.78001	-8.42544	-6.39737	-5.82058	-4.65577	-8.19331	-8.42544	-9.17038	-9.14917	-5.42625	-9.23138	-9.28394	-6.20416	-5.98611	-7.84225	-5.42625	-5.02207	-8.72574	-5.38854	-9.1588	-5.98611	-8.42544
ABTB2@hsa-miR-487a-3p@8mer	ABTB2	hsa-miR-487a-3p	8mer	-7.00887	-9.15207	-8.72574	-9.20756	-8.00423	-8.72574	-8.72574	-7.57355	-8.72574	-8.42544	-8.42544	-5.94643	-5.66979	-8.00423	-6.67092	-9.17862	-8.19331	-6.45071	-8.72574	-8.42544	-6.39737	-8.72574	-7.70145	-8.19331	-8.42544	-9.17038	-9.14917	-8.42544	-9.23138	-9.28394	-6.20416	-9.18263	-7.84225	-9.30849	-6.34822	-8.72574	-9.23249	-9.1588	-9.29818	-8.42544
ABTB2@hsa-miR-493-5p@8mer	ABTB2	hsa-miR-493-5p	8mer	-7.00887	-9.15207	-8.72574	-9.20756	-8.00423	-8.72574	-8.72574	-7.57355	-8.72574	-8.42544	-8.42544	-5.94643	-5.66979	-8.00423	-6.67092	-9.17862	-8.19331	-6.45071	-8.72574	-8.42544	-6.39737	-8.72574	-7.70145	-8.19331	-8.42544	-9.17038	-9.14917	-8.42544	-9.23138	-9.28394	-6.20416	-9.18263	-7.84225	-9.30849	-6.34822	-8.72574	-9.23249	-9.1588	-9.29818	-8.42544
ABTB2@hsa-miR-582-5p@7mer-1a	ABTB2	hsa-miR-582-5p	7mer-1a	-7.00887	-5.89881	-8.72574	-9.20756	-8.00423	-8.72574	-8.72574	-5.66979	-8.72574	-8.42544	-8.42544	-5.94643	-5.66979	-8.00423	-5.82058	-9.17862	-8.19331	-6.45071	-8.72574	-8.42544	-6.39737	-8.72574	-7.70145	-8.19331	-8.42544	-9.17038	-9.14917	-8.42544	-9.23138	-9.28394	-6.20416	-9.18263	-7.84225	-9.30849	-5.89881	-8.72574	-9.23249	-5.86105	-9.29818	-8.42544
ABTB2@hsa-miR-582-5p@7mer-m8	ABTB2	hsa-miR-582-5p	7mer-m8	-7.00887	-9.15207	-8.72574	-9.20756	-8.00423	-8.72574	-8.72574	-7.57355	-8.72574	-8.42544	-8.42544	-5.94643	-5.66979	-8.00423	-6.67092	-9.17862	-8.19331	-6.45071	-4.78001	-8.42544	-6.39737	-8.72574	-7.70145	-8.19331	-8.42544	-9.17038	-9.14917	-8.42544	-9.23138	-9.28394	-6.20416	-9.18263	-7.84225	-9.30849	-5.35277	-8.72574	-9.23249	-9.1588	-9.29818	-6.79655
ACAA2@hsa-miR-1193@7mer-m8	ACAA2	hsa-miR-1193	7mer-m8	-3.88748	-4.47618	-6.0333	-5.25104	-2.90174	-5.38854	-5.0826	-4.94146	-9.25522	-2.74869	-4.07448	-4.36408	-2.54662	-3.88748	-4.00368	-3.76741	-4.75768	-3.85641	-4.63314	-6.67092	-3.6678	-3.2597	-4.38529	-5.0826	-4.91062	-5.7466	-3.03365	-3.58803	-4.73168	-4.20642	-4.65577	-3.49889	-5.27955	-4.16489	-3.98777	-4.24385	-4.26166	-5.25104	-3.64052	-2.33096
ACAA2@hsa-miR-124-3p.1@7mer-1a	ACAA2	hsa-miR-124-3p.1	7mer-1a	-6.16144	-5.82058	-8.19331	-7.84225	-6.93532	-7.57355	-6.67092	-8.00423	-9.25522	-5.82058	-6.11934	-8.42544	-5.5938	-7.57355	-7.35519	-7.08742	-7.08742	-8.19331	-6.07864	-6.67092	-9.20696	-8.19331	-9.17587	-9.15641	-7.35519	-7.45923	-9.16954	-8.72574	-8.72574	-8.19331	-8.42544	-8.42544	-8.42544	-5.52155	-8.42544	-7.70145	-8.19331	-8.00423	-7.45923	-7.25932
ACAA2@hsa-miR-124-3p.2@7mer-m8	ACAA2	hsa-miR-124-3p.2	7mer-m8	-6.16144	-8.00423	-8.19331	-7.84225	-6.93532	-7.57355	-6.67092	-8.00423	-9.25522	-5.82058	-6.11934	-8.42544	-7.57355	-7.57355	-7.35519	-7.08742	-7.08742	-8.19331	-6.07864	-6.67092	-5.86105	-8.19331	-9.17587	-9.15641	-7.35519	-7.45923	-9.16954	-8.72574	-8.72574	-8.19331	-8.42544	-8.42544	-8.42544	-7.00887	-8.42544	-7.70145	-8.19331	-8.00423	-7.45923	-7.25932
ACAA2@hsa-miR-124-3p.2@8mer	ACAA2	hsa-miR-124-3p.2	8mer	-6.16144	-8.00423	-8.19331	-7.84225	-6.93532	-7.57355	-6.67092	-8.00423	-9.25522	-5.82058	-6.11934	-8.42544	-7.57355	-7.57355	-7.35519	-7.08742	-7.08742	-8.19331	-6.07864	-6.67092	-9.20696	-8.19331	-9.17587	-9.15641	-7.35519	-7.45923	-9.16954	-8.72574	-8.72574	-8.19331	-8.42544	-8.42544	-8.42544	-7.00887	-8.42544	-7.70145	-8.19331	-8.00423	-7.45923	-7.25932
ACAA2@hsa-miR-182-5p@7mer-m8	ACAA2	hsa-miR-182-5p	7mer-m8	-6.16144	-5.82058	-8.19331	-7.84225	-6.93532	-5.7466	-6.67092	-8.00423	-9.25522	-4.32177	-6.11934	-5.94643	-7.57355	-7.57355	-7.35519	-5.48989	-7.08742	-8.19331	-6.07864	-6.67092	-9.20696	-8.19331	-9.17587	-9.15641	-7.35519	-6.0333	-9.16954	-8.72574	-8.72574	-8.19331	-5.86105	-8.42544	-8.42544	-7.00887	-8.42544	-7.70145	-8.19331	-8.00423	-7.45923	-7.25932
ACAA2@hsa-miR-433-3p@8mer	ACAA2	hsa-miR-433-3p	8mer	-6.16144	-8.00423	-8.19331	-7.84225	-6.93532	-7.57355	-6.67092	-8.00423	-9.25522	-5.82058	-6.11934	-8.42544	-7.57355	-7.57355	-7.35519	-7.08742	-7.08742	-8.19331	-6.07864	-6.67092	-9.20696	-5.82058	-9.17587	-9.15641	-7.35519	-7.45923	-9.16954	-8.72574	-8.72574	-8.19331	-8.42544	-8.42544	-8.42544	-7.00887	-8.42544	-7.70145	-8.19331	-8.00423	-7.45923	-7.25932
ACAA2@hsa-miR-493-3p@8mer	ACAA2	hsa-miR-493-3p	8mer	-6.16144	-8.00423	-8.19331	-7.84225	-6.93532	-7.57355	-6.67092	-8.00423	-9.25522	-5.82058	-6.11934	-8.42544	-7.57355	-7.57355	-7.35519	-7.08742	-7.08742	-8.19331	-6.07864	-6.67092	-5.86105	-8.19331	-9.17587	-9.15641	-7.35519	-7.45923	-5.70412	-8.72574	-5.7466	-8.19331	-5.86105	-8.42544	-8.42544	-7.00887	-8.42544	-6.20416	-8.19331	-8.00423	-7.45923	-7.25932
ACACB@hsa-miR-125b-5p@8mer	ACACB	hsa-miR-125b-5p	8mer	-2.7523	-2.05281	-2.89746	-3.19448	-2.75559	-1.91279	-3.17937	-0.252752	-2.85471	-2.7392	-3.06474	-1.27666	-2.79349	-4.29869	-2.65412	-2.55923	-4.51931	-2.47253	-2.88062	-3.7964	-0.726109	-0.0236328	-1.47901	-1.16408	-1.35751	0.856967	2.22898	1.08357	-1.26404	1.53757	-0.0226047	2.04204	-0.43589	-1.93954	-2.19005	-2.80456	0.333034	0.222049	0.82759	0.740256
ACACB@hsa-miR-15a-5p@7mer-m8	ACACB	hsa-miR-15a-5p	7mer-m8	-6.61219	-9.18338	-8.42544	-8.42544	-7.70145	-8.72574	-7.57355	-7.1711	-7.84225	-6.73319	-7.84225	-6.11934	-5.94643	-7.57355	-7.00887	-8.72574	-7.70145	-6.45071	-7.08742	-8.00423	-6.73319	-8.72574	-8.42544	-9.14645	-8.42544	-8.72574	-5.5938	-8.42544	-8.72574	-6.61219	-6.24835	-8.42544	-7.45923	-9.23656	-6.50259	-8.19331	-6.16144	-8.00423	-5.94643	-7.84225
ACACB@hsa-miR-205-5p@7mer-1a	ACACB	hsa-miR-205-5p	7mer-1a	-6.61219	-9.18338	-8.42544	-5.38854	-7.70145	-8.72574	-7.57355	-7.1711	-7.84225	-6.73319	-7.84225	-6.11934	-5.94643	-7.57355	-7.00887	-8.72574	-7.70145	-6.45071	-7.08742	-8.00423	-6.73319	-8.72574	-8.42544	-9.14645	-8.42544	-8.72574	-5.5938	-8.42544	-8.72574	-9.20542	-6.24835	-5.98611	-7.45923	-9.23656	-6.50259	-8.19331	-9.1726	-5.86105	-5.4564	-7.84225
ACADL@hsa-miR-142-3p.2@8mer	ACADL	hsa-miR-142-3p.2	8mer	-6.39737	-7.84225	-8.19331	-7.45923	-6.93532	-7.57355	-6.86415	-8.42544	-9.17981	-5.89881	-6.07864	-8.42544	-8.42544	-7.45923	-7.70145	-6.86415	-7.70145	-8.19331	-6.07864	-6.86415	-8.72574	-7.70145	-9.16384	-7.00887	-7.1711	-7.1711	-8.42544	-7.70145	-8.19331	-8.19331	-9.16669	-8.19331	-8.42544	-6.73319	-8.72574	-7.57355	-7.70145	-7.45923	-6.93532	-7.00887
ACADL@hsa-miR-204-5p@8mer	ACADL	hsa-miR-204-5p	8mer	-6.39737	-7.84225	-8.19331	-7.45923	-6.93532	-7.57355	-6.86415	-8.42544	-9.17981	-5.89881	-6.07864	-8.42544	-8.42544	-7.45923	-7.70145	-6.86415	-7.70145	-8.19331	-6.07864	-6.86415	-8.72574	-5.78406	-9.16384	-7.00887	-7.1711	-7.1711	-8.42544	-6.0333	-8.19331	-6.61219	-9.16669	-8.19331	-8.42544	-6.73319	-8.72574	-7.57355	-7.70145	-5.86105	-6.93532	-7.00887
ACADM@hsa-miR-124-3p.2@8mer	ACADM	hsa-miR-124-3p.2	8mer	-4.14623	-5.89881	-6.20416	-5.42625	-5.55855	-5.94643	-9.44158	-6.2994	-5.4564	-4.58454	-9.2166	-9.41722	-7.57355	-6.20416	-9.1801	-5.32188	-6.45071	-5.22205	-4.78001	-5.35277	-5.89881	-7.70145	-5.66979	-5.32188	-6.39737	-6.11934	-5.94643	-6.07864	-5.94643	-9.32281	-6.45071	-6.11934	-9.20964	-5.66979	-6.55635	-6.2994	-6.34822	-5.94643	-5.98611	-6.93532
ACADSB@hsa-miR-142-5p@8mer	ACADSB	hsa-miR-142-5p	8mer	-5.25104	-6.50259	-5.82058	-4.65577	-2.44635	-4.94146	-3.6678	-6.45071	-3.34461	-3.61428	-5.94643	-5.05433	-3.42725	-3.42725	-2.47253	-3.73795	-5.94643	-4.03895	-4.32177	-3.65497	-5.0826	-5.38854	-4.70379	-5.11352	-4.26166	-5.35277	-5.25104	-6.86415	-4.67741	-6.20416	-5.0826	-5.62904	-5.62904	-6.0333	-4.88392	-5.98611	-6.0333	-5.156	-5.70412	-5.11352
ACADSB@hsa-miR-182-5p@8mer	ACADSB	hsa-miR-182-5p	8mer	-1.15851	-0.396074	-2.5346	-0.403972	0.768031	-0.105347	-1.4073	-0.0952182	-0.352847	-0.222486	-0.249989	-0.87242	0.459913	-0.545148	1.65754	0.704932	-1.08743	0.549949	0.524721	-2.4515	-0.766957	-0.407158	0.158028	0.481244	1.03524	0.33549	0.398485	0.48306	0.728213	-0.946191	0.0745991	0.0502266	-0.576826	-0.579328	0.165146	-0.4411	-0.506648	0.497255	-0.0819969	-1.38175
ACADSB@hsa-miR-19a-3p@8mer	ACADSB	hsa-miR-19a-3p	8mer	-3.27786	-4.40703	-5.82058	-4.65577	-2.52426	-4.75768	-3.38409	-3.91868	-2.81192	-3.61428	-3.14177	-4.58454	-2.18596	-2.67296	-2.29571	-2.92491	-5.05433	-5.11352	-2.6391	-5.0826	-4.88392	-4.80272	-3.91868	-6.55635	-4.26166	-5.35277	-5.05433	-4.51931	-3.88748	-5.78406	-4.78001	-4.60923	-5.70412	-4.75768	-4.70379	-5.52155	-6.0333	-4.85566	-5.4564	-4.51931
ACADSB@hsa-miR-203a-3p.1@8mer	ACADSB	hsa-miR-203a-3p.1	8mer	-2.56128	-2.38258	-5.82058	-3.48621	-0.492634	-2.52611	-3.38409	-2.30231	-2.06928	-1.69603	-2.20092	-1.90909	-0.517566	-2.67296	-0.0357203	-2.83104	-2.61184	-2.50715	-2.6391	-2.65939	-4.18604	-2.62673	-1.74938	-2.92954	-1.83639	-4.05592	-3.65497	-2.82676	-2.98425	-3.98777	-1.25027	-2.41152	-2.10207	-3.54782	-3.33453	-2.75873	-3.8718	-4.07448	-4.09216	-4.14623
ACADSB@hsa-miR-26a-5p@7mer-m8	ACADSB	hsa-miR-26a-5p	7mer-m8	-3.27786	-4.47618	-5.22205	-4.34399	-3.46334	-4.2245	-3.6678	-4.63314	-3.61428	-3.32492	-4.67741	-4.36408	-3.06474	-3.13321	-2.26875	-2.73629	-5.05433	-4.03895	-3.48621	-5.0826	-5.0826	-4.45054	-4.51931	-4.03895	-3.8718	-4.05592	-4.32177	-4.4275	-4.47618	-6.11934	-4.91062	-4.60923	-5.62904	-6.0333	-4.88392	-5.52155	-5.82058	-5.156	-4.94146	-4.85566
ACADSB@hsa-miR-361-5p@8mer	ACADSB	hsa-miR-361-5p	8mer	-5.25104	-6.50259	-6.73319	-6.11934	-3.10405	-5.5938	-6.45071	-6.45071	-6.79655	-5.5938	-4.00368	-6.86415	-6.93532	-3.91868	-6.79655	-6.16144	-5.94643	-5.11352	-5.156	-5.0826	-5.78406	-6.39737	-6.55635	-5.11352	-7.1711	-6.39737	-7.08742	-5.89881	-6.61219	-7.35519	-7.45923	-6.93532	-6.73319	-5.22205	-5.89881	-6.67092	-6.79655	-6.67092	-5.70412	-5.98611
ACADSB@hsa-miR-383-5p.2@7mer-m8	ACADSB	hsa-miR-383-5p.2	7mer-m8	-5.25104	-6.50259	-6.73319	-6.11934	-5.4564	-5.5938	-6.45071	-6.45071	-6.79655	-5.5938	-5.94643	-5.05433	-5.25104	-3.42725	-4.24385	-4.78001	-5.94643	-4.85566	-5.156	-5.0826	-7.1711	-5.62904	-5.25104	-6.55635	-5.98611	-5.94643	-5.05433	-5.55855	-5.5938	-6.20416	-5.86105	-5.82058	-5.89881	-5.4564	-5.89881	-5.52155	-6.79655	-4.99327	-5.4564	-5.98611
ACADVL@hsa-miR-124-3p.1@7mer-m8	ACADVL	hsa-miR-124-3p.1	7mer-m8	-3.9523	-6.0333	-6.45071	-8.19331	-6.73319	-7.00887	-5.32188	-5.5938	-6.11934	-4.65577	-5.22205	-5.42625	-5.7466	-4.36408	-6.2994	-8.00423	-5.1889	-5.22205	-5.86105	-7.84225	-6.20416	-9.22881	-5.5938	-6.0333	-6.39737	-6.07864	-5.7466	-6.24835	-5.70412	-8.72574	-5.70412	-6.11934	-5.82058	-5.98611	-5.48989	-5.82058	-6.34822	-9.16166	-6.86415	-7.84225
ACAN@hsa-miR-124-3p.1@7mer-m8	ACAN	hsa-miR-124-3p.1	7mer-m8	-7.25932	-9.16592	-8.42544	-8.42544	-7.70145	-5.86105	-6.86415	-7.57355	-9.30289	-6.2994	-7.57355	-5.70412	-7.35519	-7.84225	-7.35519	-8.00423	-7.70145	-8.19331	-6.45071	-7.35519	-9.16025	-8.72574	-9.16716	-9.25823	-8.19331	-8.00423	-7.08742	-9.14851	-8.72574	-8.19331	-6.79655	-8.00423	-8.00423	-8.72574	-7.25932	-8.19331	-8.72574	-8.42544	-8.19331	-7.45923
ACAN@hsa-miR-133a-3p.1@7mer-m8	ACAN	hsa-miR-133a-3p.1	7mer-m8	-7.25932	-9.16592	-8.42544	-8.42544	-7.70145	-9.15208	-6.86415	-7.57355	-9.30289	-6.2994	-7.57355	-7.1711	-7.35519	-7.84225	-7.35519	-8.00423	-7.70145	-8.19331	-6.45071	-7.35519	-9.16025	-8.72574	-9.16716	-9.25823	-8.19331	-8.00423	-7.08742	-9.14851	-8.72574	-8.19331	-6.79655	-8.00423	-8.00423	-8.72574	-7.25932	-8.19331	-8.72574	-8.42544	-8.19331	-7.45923
ACAN@hsa-miR-181a-5p@8mer	ACAN	hsa-miR-181a-5p	8mer	-7.25932	-9.16592	-8.42544	-8.42544	-7.70145	-9.15208	-6.86415	-7.57355	-9.30289	-6.2994	-7.57355	-7.1711	-7.35519	-7.84225	-7.35519	-8.00423	-7.70145	-8.19331	-6.45071	-7.35519	-9.16025	-8.72574	-9.16716	-9.25823	-8.19331	-8.00423	-7.08742	-9.14851	-8.72574	-8.19331	-6.79655	-8.00423	-8.00423	-8.72574	-7.25932	-8.19331	-8.72574	-8.42544	-8.19331	-7.45923
ACAN@hsa-miR-24-3p@7mer-m8	ACAN	hsa-miR-24-3p	7mer-m8	-7.25932	-9.16592	-8.42544	-8.42544	-7.70145	-9.15208	-6.86415	-7.57355	-9.30289	-6.2994	-7.57355	-7.1711	-7.35519	-7.84225	-7.35519	-8.00423	-7.70145	-8.19331	-6.45071	-7.35519	-9.16025	-8.72574	-9.16716	-9.25823	-8.19331	-8.00423	-7.08742	-9.14851	-8.72574	-8.19331	-6.79655	-8.00423	-8.00423	-8.72574	-7.25932	-8.19331	-8.72574	-8.42544	-8.19331	-7.45923
ACAN@hsa-miR-25-3p@7mer-m8	ACAN	hsa-miR-25-3p	7mer-m8	-7.25932	-9.16592	-8.42544	-8.42544	-7.70145	-9.15208	-6.86415	-7.57355	-9.30289	-6.2994	-7.57355	-7.1711	-7.35519	-7.84225	-7.35519	-8.00423	-7.70145	-8.19331	-6.45071	-7.35519	-9.16025	-8.72574	-9.16716	-9.25823	-8.19331	-8.00423	-7.08742	-9.14851	-8.72574	-8.19331	-6.79655	-8.00423	-8.00423	-8.72574	-7.25932	-8.19331	-8.72574	-8.42544	-8.19331	-7.45923
ACAN@hsa-miR-299-3p@7mer-m8	ACAN	hsa-miR-299-3p	7mer-m8	-7.25932	-9.16592	-8.42544	-8.42544	-7.70145	-9.15208	-6.86415	-7.57355	-9.30289	-6.2994	-7.57355	-7.1711	-7.35519	-7.84225	-7.35519	-8.00423	-7.70145	-8.19331	-6.45071	-7.35519	-9.16025	-8.72574	-9.16716	-9.25823	-8.19331	-8.00423	-7.08742	-9.14851	-8.72574	-8.19331	-6.79655	-8.00423	-8.00423	-8.72574	-7.25932	-8.19331	-8.72574	-8.42544	-8.19331	-7.45923
ACAN@hsa-miR-425-5p@7mer-1a	ACAN	hsa-miR-425-5p	7mer-1a	-7.25932	-9.16592	-8.42544	-8.42544	-7.70145	-9.15208	-6.86415	-7.57355	-9.30289	-6.2994	-7.57355	-7.1711	-7.35519	-7.84225	-7.35519	-8.00423	-7.70145	-8.19331	-6.45071	-7.35519	-9.16025	-8.72574	-9.16716	-9.25823	-8.19331	-8.00423	-7.08742	-9.14851	-8.72574	-8.19331	-5.7466	-8.00423	-8.00423	-8.72574	-7.25932	-8.19331	-8.72574	-8.42544	-8.19331	-7.45923
ACAN@hsa-miR-455-3p.1@8mer	ACAN	hsa-miR-455-3p.1	8mer	-7.25932	-9.16592	-8.42544	-8.42544	-7.70145	-9.15208	-6.86415	-7.57355	-9.30289	-6.2994	-7.57355	-7.1711	-7.35519	-7.84225	-7.35519	-8.00423	-7.70145	-8.19331	-6.45071	-7.35519	-9.16025	-8.72574	-9.16716	-9.25823	-8.19331	-8.00423	-7.08742	-9.14851	-8.72574	-8.19331	-6.79655	-8.00423	-8.00423	-8.72574	-7.25932	-8.19331	-8.72574	-8.42544	-8.19331	-7.45923
ACAP2@hsa-miR-106a-5p@8mer	ACAP2	hsa-miR-106a-5p	8mer	-4.91062	-6.07864	-6.16144	-5.42625	-4.80272	-6.16144	-6.2994	-6.45071	-6.2994	-5.5938	-5.156	-6.79655	-7.45923	-3.65497	-6.16144	-5.82058	-5.70412	-5.48989	-4.96797	-3.54782	-6.20416	-4.99327	-6.07864	-5.35277	-6.61219	-6.11934	-5.89881	-6.16144	-5.94643	-6.73319	-5.86105	-6.2994	-5.66979	-5.38854	-6.50259	-6.45071	-6.34822	-5.89881	-6.20416	-5.4564
ACAP2@hsa-miR-136-5p@7mer-m8	ACAP2	hsa-miR-136-5p	7mer-m8	-2.458	-4.26166	-6.16144	-4.78001	-1.46087	-1.57345	-2.4596	-3.38409	-2.19005	-2.82676	-2.86346	-2.67296	-2.32702	-3.65497	-2.67593	-4.56272	-2.59473	-3.07088	-3.39422	-2.43379	-3.5103	-5.86105	-2.16985	-5.27955	-1.60189	-6.11934	-4.38529	-4.54217	-5.32188	-3.1256	-3.60123	-3.76741	-5.52155	-3.72397	-4.99327	-5.82058	-5.66979	-5.11352	-2.92045	-1.73084
ACAP2@hsa-miR-137@8mer	ACAP2	hsa-miR-137	8mer	-4.91062	-6.07864	-6.16144	-5.42625	-4.80272	-6.16144	-6.2994	-6.45071	-6.2994	-5.5938	-3.8718	-5.55855	-7.45923	-4.38529	-6.86415	-5.82058	-5.70412	-5.48989	-4.96797	-4.56272	-6.20416	-5.86105	-5.156	-5.35277	-6.61219	-6.11934	-5.89881	-6.16144	-5.94643	-6.20416	-7.35519	-5.94643	-6.34822	-5.66979	-6.50259	-6.45071	-6.34822	-5.89881	-6.20416	-5.4564
ACAP2@hsa-miR-1-3p@7mer-1a	ACAP2	hsa-miR-1-3p	7mer-1a	-0.776488	-0.711491	-0.4422	-0.926321	0.244022	-0.784999	-0.674502	-1.07453	-0.151739	-1.12093	-0.868973	-0.103777	0.00290894	-0.548152	-0.308897	-1.06187	-0.0739763	-0.983162	-1.14566	0.0346191	-0.931651	-0.472391	-0.692786	-1.5558	-1.08536	-1.06328	-0.967631	-0.583703	-0.984811	-0.186389	-0.504354	-0.22403	-0.499566	-0.892764	-0.79456	-1.70228	-0.469484	-0.905132	-0.824819	-0.0367418
ACAP2@hsa-miR-1-3p@7mer-m8	ACAP2	hsa-miR-1-3p	7mer-m8	-3.2597	-5.11352	-6.16144	-4.78001	-2.96886	-5.55855	-4.99327	-5.55855	-4.14623	-5.5938	-4.47618	-5.22205	-7.45923	-3.65497	-4.26166	-5.156	-5.70412	-5.48989	-4.20642	-2.92045	-5.27955	-5.1889	-6.07864	-5.35277	-6.61219	-5.86105	-5.4564	-5.55855	-5.32188	-6.16144	-5.42625	-5.42625	-6.34822	-5.38854	-5.35277	-5.82058	-6.34822	-5.70412	-6.20416	-4.99327
ACAP2@hsa-miR-181b-5p@7mer-1a	ACAP2	hsa-miR-181b-5p	7mer-1a	-2.458	-5.11352	-5.0826	-5.42625	-3.8718	-5.52155	-3.38409	-4.83253	-3.78231	-3.61428	-2.72122	-4.4275	-3.00555	-3.65497	-3.97115	-4.56272	-4.1087	-3.45002	-3.39422	-3.15603	-4.56272	-5.1889	-5.02207	-5.27955	-5.22205	-5.11352	-4.38529	-5.55855	-5.48989	-5.35277	-4.94146	-4.99327	-4.4275	-4.67741	-4.99327	-5.35277	-4.96797	-4.38529	-5.55855	-4.07448
ACAP2@hsa-miR-181c-5p@7mer-m8	ACAP2	hsa-miR-181c-5p	7mer-m8	-0.274955	-6.07864	-0.862118	-0.20359	-0.462662	-1.13911	-0.634371	-1.27568	-0.63541	-1.01436	-0.535121	-0.591678	-0.374902	-0.728894	-0.795647	-0.660823	-0.528594	-1.24101	-0.470667	-0.911666	-0.514455	-5.86105	-1.71977	-0.122235	-0.689131	-0.568894	-0.880304	-0.717323	-0.764332	-0.518127	-1.25629	-0.753038	-1.1183	-0.770836	-1.2432	-1.49475	-1.09075	-0.884739	-0.381624	-0.29465
ACAP2@hsa-miR-181d-5p@8mer	ACAP2	hsa-miR-181d-5p	8mer	-3.2597	-5.5938	-6.16144	-5.42625	-3.8718	-6.16144	-6.2994	-5.156	-6.2994	-5.5938	-3.5362	-5.05433	-4.94146	-3.65497	-4.83253	-5.156	-5.70412	-4.78001	-4.20642	-3.54782	-5.0826	-5.55855	-5.156	-5.35277	-5.62904	-5.7466	-5.32188	-5.7466	-5.48989	-6.16144	-5.25104	-5.62904	-5.82058	-5.05433	-5.55855	-6.45071	-5.89881	-4.96797	-5.55855	-5.4564
ACAP2@hsa-miR-186-5p@7mer-m8	ACAP2	hsa-miR-186-5p	7mer-m8	-4.91062	-6.07864	-6.16144	-5.42625	-4.80272	-6.16144	-6.2994	-6.45071	-6.2994	-5.5938	-5.156	-6.79655	-7.45923	-4.38529	-6.86415	-5.82058	-5.70412	-5.48989	-4.96797	-4.56272	-6.20416	-5.86105	-6.07864	-5.35277	-6.61219	-6.11934	-5.89881	-6.16144	-5.94643	-6.73319	-7.35519	-6.2994	-6.34822	-5.66979	-6.50259	-6.45071	-6.34822	-5.89881	-6.20416	-5.4564
ACAP2@hsa-miR-26a-5p@8mer	ACAP2	hsa-miR-26a-5p	8mer	-1.41623	-0.829508	-1.191	-2.46305	-0.304063	-1.47901	-1.03149	-1.10173	-0.851354	-1.15326	-5.156	-0.651625	-0.252752	-1.2631	-0.876177	-3.01613	-1.10787	-2.23183	-2.05733	-0.631075	-2.67296	-1.04633	-1.48335	-2.25147	-1.13158	-1.85323	-1.3217	-1.51054	-2.42719	-0.991704	-0.643011	-0.886879	-1.58003	-2.08081	-1.92118	-1.56062	-0.801705	-2.67858	-1.7132	-1.55901
ACAP2@hsa-miR-30a-5p@7mer-m8	ACAP2	hsa-miR-30a-5p	7mer-m8	-2.24592	-4.45054	-4.67741	-2.72406	-3.8718	-5.0826	-2.90174	-3.91868	-2.72709	-2.38258	-2.97893	-2.84693	-2.15349	-2.91593	-3.37377	-5.156	-2.86736	-3.88748	-2.77607	-2.92045	-4.14623	-4.56272	-4.18604	-3.5103	-5.62904	-5.32188	-4.91062	-5.22205	-4.65577	-4.94146	-4.94146	-4.54217	-5.82058	-4.47618	-3.97115	-4.4275	-4.29869	-5.42625	-4.54217	-3.14888
ACAP2@hsa-miR-30a-5p@8mer	ACAP2	hsa-miR-30a-5p	8mer	-3.2597	-5.5938	-5.1889	-4.49689	-3.8718	-6.16144	-3.65497	-5.156	-4.14623	-3.11098	-3.5362	-5.05433	-2.93438	-4.38529	-4.83253	-5.82058	-4.85566	-4.99327	-4.96797	-3.15603	-4.88392	-5.55855	-5.02207	-5.27955	-6.61219	-6.11934	-5.4564	-5.55855	-5.66979	-5.48989	-5.25104	-5.62904	-5.82058	-5.66979	-5.35277	-6.45071	-5.66979	-5.42625	-6.20416	-4.99327
ACAP2@hsa-miR-320a@7mer-m8	ACAP2	hsa-miR-320a	7mer-m8	-4.91062	-5.5938	-6.16144	-4.78001	-4.80272	-6.16144	-6.2994	-6.45071	-4.67741	-5.5938	-5.156	-6.79655	-7.45923	-4.38529	-6.86415	-5.82058	-5.70412	-5.48989	-4.96797	-4.56272	-6.20416	-5.86105	-6.07864	-5.35277	-6.61219	-6.11934	-5.89881	-6.16144	-5.94643	-6.73319	-5.86105	-6.2994	-6.34822	-5.66979	-6.50259	-6.45071	-6.34822	-5.70412	-6.20416	-5.4564
ACAP2@hsa-miR-330-3p@7mer-m8	ACAP2	hsa-miR-330-3p	7mer-m8	-4.91062	-6.07864	-6.16144	-5.42625	-4.80272	-5.55855	-6.2994	-6.45071	-6.2994	-5.5938	-5.156	-6.79655	-7.45923	-4.38529	-6.86415	-5.156	-5.70412	-5.48989	-4.96797	-4.56272	-5.70412	-5.55855	-6.07864	-5.35277	-5.98611	-6.11934	-5.89881	-6.16144	-5.94643	-6.20416	-7.35519	-6.2994	-5.82058	-5.38854	-6.50259	-6.45071	-6.34822	-5.89881	-6.20416	-5.4564
ACAP2@hsa-miR-339-5p@7mer-1a	ACAP2	hsa-miR-339-5p	7mer-1a	-0.114652	-0.86428	-0.882233	-1.0037	-0.382503	-1.19642	-0.791846	-1.33092	-0.979321	-1.06356	-0.402851	-1.18674	-0.508859	-1.45973	-0.695752	-0.810408	-1.34894	-0.888485	-0.776488	-1.32366	-0.980388	-1.33385	-1.3243	-0.886053	-0.80568	-0.800317	-0.612876	-0.456084	-0.711222	-0.935714	-1.64432	-0.640878	-1.28272	-1.43457	-0.834377	-0.484209	-1.41693	-0.688614	-0.613423	-2.08827
ACAP2@hsa-miR-361-5p@8mer	ACAP2	hsa-miR-361-5p	8mer	-3.6678	-5.5938	-5.62904	-5.42625	-2.38119	-5.55855	-6.2994	-5.156	-4.67741	-5.5938	-5.156	-5.05433	-4.60923	-3.65497	-4.05592	-5.82058	-5.70412	-4.99327	-4.20642	-3.54782	-5.70412	-5.55855	-5.156	-5.35277	-6.61219	-6.11934	-5.89881	-6.16144	-5.94643	-6.73319	-7.35519	-5.70412	-6.34822	-5.66979	-6.50259	-6.45071	-6.34822	-5.89881	-6.20416	-5.4564
ACAP2@hsa-miR-433-3p@8mer	ACAP2	hsa-miR-433-3p	8mer	-2.79349	-5.32188	-6.16144	-5.42625	-3.8718	-5.52155	-3.38409	-6.45071	-6.2994	-4.27964	-5.156	-5.05433	-3.8718	-3.65497	-5.38854	-5.156	-4.85566	-4.18604	-4.96797	-4.56272	-5.27955	-4.91062	-5.156	-4.51931	-5.52155	-5.4564	-5.0826	-5.48989	-5.94643	-6.20416	-5.4564	-5.62904	-5.66979	-5.66979	-5.55855	-6.45071	-5.66979	-5.42625	-5.35277	-4.56272
ACAP2@hsa-miR-493-5p@7mer-m8	ACAP2	hsa-miR-493-5p	7mer-m8	0.0539187	0.113457	0.196362	-0.492056	1.43207	0.0880511	0.174682	0.302582	0.635535	-0.29585	0.0923628	0.563653	0.799611	0.463048	0.591443	-0.41758	1.06674	-0.550089	-0.169711	1.3104	-0.471215	0.748399	0.261165	-2.44635	0.0614105	-0.0212139	-0.0381534	0.278495	-0.355525	0.25922	0.263525	0.183448	0.525618	-0.119933	-0.28076	-0.416983	0.615046	-0.602996	-0.283126	0.878686
ACAP3@hsa-let-7d-5p@7mer-1a	ACAP3	hsa-let-7d-5p	7mer-1a	-3.98777	-6.50259	-9.33138	-8.42544	-9.5013	-9.5467	-6.2994	-8.42544	-6.79655	-4.29869	-4.70379	-5.5938	-5.42625	-9.55662	-6.2994	-6.86415	-9.83931	-9.19097	-8.72574	-8.72574	-5.1889	-8.00423	-5.5938	-5.86105	-5.98611	-5.89881	-5.7466	-6.07864	-6.0333	-7.00887	-5.70412	-6.2994	-5.98611	-9.25082	-5.98611	-8.19331	-6.07864	-5.55855	-9.51582	-8.72574
ACAP3@hsa-miR-153-3p@8mer	ACAP3	hsa-miR-153-3p	8mer	-8.72574	-6.50259	-9.33138	-10.0472	-9.5013	-9.5467	-6.2994	-8.42544	-6.79655	-5.78406	-9.44565	-5.5938	-5.42625	-9.55662	-6.2994	-9.81314	-9.83931	-9.19097	-8.72574	-8.72574	-5.7466	-8.00423	-5.5938	-5.86105	-6.67092	-6.24835	-5.7466	-6.07864	-6.0333	-7.00887	-5.70412	-6.2994	-5.98611	-9.25082	-5.98611	-8.19331	-6.93532	-6.45071	-9.51582	-8.72574
ACAP3@hsa-miR-193a-3p@7mer-m8	ACAP3	hsa-miR-193a-3p	7mer-m8	-3.6678	-5.62904	-5.7466	-10.0472	-9.5013	-9.5467	-4.99327	-8.42544	-6.79655	-4.29869	-4.99327	-5.5938	-4.02312	-9.55662	-4.63314	-9.81314	-7.57355	-5.22205	-4.94146	-8.72574	-5.7466	-8.00423	-5.5938	-5.86105	-6.67092	-6.24835	-5.42625	-6.07864	-6.0333	-6.20416	-5.32188	-6.2994	-5.78406	-5.25104	-5.98611	-8.19331	-6.07864	-5.55855	-9.51582	-5.42625
ACAP3@hsa-miR-448@7mer-1a	ACAP3	hsa-miR-448	7mer-1a	-8.72574	-6.50259	-9.33138	-10.0472	-9.5013	-9.5467	-6.2994	-8.42544	-6.79655	-5.78406	-9.44565	-5.5938	-5.42625	-9.55662	-6.2994	-9.81314	-9.83931	-9.19097	-8.72574	-8.72574	-5.7466	-8.00423	-5.5938	-5.86105	-6.67092	-6.24835	-5.7466	-6.07864	-6.0333	-7.00887	-5.70412	-6.2994	-5.98611	-9.25082	-5.98611	-8.19331	-6.93532	-6.45071	-9.51582	-8.72574
ACAT2@hsa-miR-129-1-3p@7mer-m8	ACAT2	hsa-miR-129-1-3p	7mer-m8	-3.9523	-5.48989	-6.0333	-5.62904	-5.55855	-6.39737	-5.32188	-7.35519	-6.2994	-4.63314	-4.99327	-6.50259	-9.188	-4.26166	-6.73319	-5.82058	-5.70412	-5.22205	-4.78001	-5.98611	-6.20416	-6.86415	-5.5938	-5.32188	-6.39737	-6.0333	-5.70412	-6.07864	-5.82058	-6.79655	-5.4564	-5.98611	-6.61219	-5.62904	-6.0333	-6.2994	-6.20416	-5.94643	-5.89881	-6.0333
ACAT2@hsa-miR-133a-3p.2@8mer	ACAT2	hsa-miR-133a-3p.2	8mer	-3.9523	-5.89881	-6.0333	-5.62904	-5.55855	-6.39737	-5.32188	-7.35519	-6.2994	-4.63314	-4.99327	-6.50259	-9.188	-4.26166	-6.0333	-5.82058	-5.70412	-4.94146	-4.78001	-5.98611	-6.20416	-6.86415	-5.5938	-5.32188	-6.39737	-5.7466	-5.70412	-6.07864	-5.82058	-6.79655	-6.0333	-5.98611	-6.61219	-5.62904	-6.0333	-5.66979	-6.20416	-5.94643	-5.89881	-6.0333
ACBD3@hsa-miR-130a-3p@8mer	ACBD3	hsa-miR-130a-3p	8mer	-5.55855	-6.55635	-6.73319	-6.24835	-6.07864	-7.00887	-6.39737	-8.00423	-7.08742	-5.78406	-5.1889	-8.00423	-8.42544	-5.82058	-7.57355	-5.156	-4.63314	-6.86415	-5.11352	-6.45071	-6.50259	-6.11934	-8.42544	-5.98611	-6.61219	-6.24835	-5.98611	-6.39737	-6.11934	-7.00887	-7.70145	-6.45071	-7.84225	-6.07864	-7.84225	-5.89881	-6.67092	-6.11934	-6.34822	-6.45071
ACBD3@hsa-miR-144-3p@8mer	ACBD3	hsa-miR-144-3p	8mer	-3.09086	-4.88392	-5.82058	-4.70379	-6.07864	-5.7466	-3.65497	-8.00423	-7.08742	-4.29869	-5.1889	-5.89881	-4.60923	-5.82058	-7.57355	-6.16144	-5.22205	-6.86415	-4.29869	-6.45071	-5.7466	-6.11934	-5.55855	-5.98611	-5.98611	-5.89881	-5.98611	-6.39737	-6.11934	-6.20416	-7.70145	-6.45071	-7.84225	-6.07864	-5.48989	-6.67092	-6.67092	-6.11934	-6.34822	-6.45071
ACBD3@hsa-miR-150-5p@7mer-m8	ACBD3	hsa-miR-150-5p	7mer-m8	0.765835	0.232012	0.846807	0.0398562	0.486253	0.840862	0.848527	1.21092	0.826383	1.05153	0.603902	0.959303	0.636969	0.179315	0.656786	-0.325489	0.302582	-0.0739763	0.658795	0.165524	-0.57988	-0.0796749	-0.303473	-0.778923	-0.509978	-0.36351	-0.404252	-0.0819969	-0.427857	0.0716842	0.110231	-0.194622	0.132571	-0.433056	-0.577097	-0.588673	0.230065	-0.581824	-0.368179	-0.601123
ACBD3@hsa-miR-194-5p@8mer	ACBD3	hsa-miR-194-5p	8mer	-5.55855	-6.55635	-6.73319	-6.24835	-6.07864	-7.00887	-6.39737	-8.00423	-7.08742	-5.78406	-5.1889	-8.00423	-8.42544	-5.82058	-6.24835	-6.16144	-5.22205	-6.86415	-5.11352	-6.45071	-6.50259	-6.11934	-8.42544	-5.98611	-6.61219	-6.24835	-5.48989	-6.39737	-6.11934	-7.00887	-7.70145	-6.45071	-7.84225	-6.07864	-5.94643	-6.67092	-6.67092	-6.11934	-6.34822	-6.45071
ACBD3@hsa-miR-449b-5p@8mer	ACBD3	hsa-miR-449b-5p	8mer	-3.72397	-5.42625	-5.82058	-5.11352	-4.1087	-5.55855	-4.99327	-4.78001	-4.40703	-5.78406	-3.88748	-5.89881	-5.7466	-5.82058	-5.5938	-6.16144	-4.63314	-4.91062	-4.29869	-3.18689	-5.7466	-5.38854	-5.35277	-5.98611	-6.61219	-6.24835	-5.48989	-5.86105	-5.55855	-6.39737	-5.55855	-5.94643	-7.84225	-5.4564	-7.84225	-6.67092	-5.98611	-6.11934	-5.5938	-6.45071
ACBD3@hsa-miR-802@8mer	ACBD3	hsa-miR-802	8mer	-2.67858	-6.55635	-6.73319	-5.11352	-6.07864	-5.55855	-6.39737	-4.94146	-5.05433	-3.1256	-4.47618	-4.34399	-3.49889	-3.20979	-4.20642	-6.16144	-4.63314	-4.63314	-3.07683	-3.97115	-5.7466	-5.0826	-5.35277	-5.98611	-5.42625	-5.78406	-5.98611	-5.32188	-6.11934	-7.00887	-5.156	-5.7466	-5.94643	-5.22205	-5.02207	-6.67092	-6.67092	-5.4564	-5.5938	-6.45071
ACBD4@hsa-miR-24-3p@7mer-m8	ACBD4	hsa-miR-24-3p	7mer-m8	-2.99532	-3.36384	-4.75768	-2.33367	-2.0543	-3.13321	-3.38409	-3.6678	-1.78452	-2.66224	-2.97893	-4.02312	-1.80188	-3.46334	-2.22867	-2.17366	-4.00368	-3.68127	-2.83906	-2.65156	-2.32448	-2.51099	-2.31793	-2.4515	-2.46873	-1.78992	-2.16486	-1.77971	-1.49362	-2.51879	-3.60123	-1.84269	-2.19005	-1.91603	-1.40973	-1.75721	-2.39769	-2.0899	-2.13769	-1.78504
ACBD4@hsa-miR-494-3p@8mer	ACBD4	hsa-miR-494-3p	8mer	-7.35519	-6.55635	-9.28494	-9.76622	-9.35274	-9.26241	-6.34822	-8.72574	-8.72574	-8.42544	-9.34073	-5.5938	-5.4564	-9.45567	-6.2994	-9.53521	-9.51473	-8.00423	-9.20375	-9.21117	-5.86105	-9.20217	-5.5938	-6.34822	-6.67092	-6.34822	-5.94643	-6.16144	-6.79655	-8.00423	-5.86105	-6.45071	-6.2994	-9.21626	-6.0333	-8.19331	-7.25932	-7.45923	-9.38388	-9.23066
ACBD4@hsa-miR-653-5p@7mer-m8	ACBD4	hsa-miR-653-5p	7mer-m8	-7.35519	-6.55635	-9.28494	-5.48989	-9.35274	-9.26241	-6.34822	-8.72574	-8.72574	-8.42544	-9.34073	-5.5938	-5.4564	-9.45567	-6.2994	-9.53521	-9.51473	-5.1889	-9.20375	-9.21117	-5.86105	-9.20217	-5.5938	-6.34822	-6.67092	-6.34822	-5.94643	-5.7466	-5.70412	-8.00423	-5.86105	-6.45071	-6.2994	-5.62904	-6.0333	-6.24835	-7.25932	-5.86105	-9.38388	-7.45923
ACBD5@hsa-miR-106b-5p@7mer-m8	ACBD5	hsa-miR-106b-5p	7mer-m8	-5.70412	-6.73319	-6.93532	-6.39737	-6.11934	-7.00887	-6.50259	-8.42544	-7.08742	-5.78406	-5.22205	-8.42544	-8.42544	-6.07864	-6.24835	-6.34822	-6.34822	-7.00887	-5.42625	-3.97115	-6.73319	-6.24835	-8.42544	-6.11934	-6.67092	-6.34822	-6.24835	-5.86105	-6.24835	-7.35519	-8.42544	-6.45071	-7.84225	-6.24835	-8.19331	-6.67092	-6.79655	-6.24835	-6.45071	-6.45071
ACBD5@hsa-miR-140-3p.1@8mer	ACBD5	hsa-miR-140-3p.1	8mer	-1.21657	-1.20368	-1.15532	-1.62349	-1.06356	-1.40763	-1.52333	-0.72371	-0.873492	-0.378141	-0.86238	-0.940894	-0.477095	-0.856607	-0.87428	-1.57722	-1.95153	-0.980954	-0.176444	-1.39521	-2.12368	-2.05281	-2.05733	-2.06851	-1.84044	-1.72321	-1.22659	-1.75087	-1.37968	-1.85738	-1.80852	-1.19552	-1.92182	-1.59573	-1.57005	-1.5639	-1.75558	-1.3517	-1.45044	-2.03739
ACBD5@hsa-miR-142-3p.1@7mer-1a	ACBD5	hsa-miR-142-3p.1	7mer-1a	-2.89746	-5.42625	-4.83253	-5.11352	-3.58803	-5.7466	-5.02207	-4.49689	-3.91868	-2.95276	-3.2178	-5.1889	-3.5362	-3.52456	-3.88748	-5.1889	-5.25104	-7.00887	-2.90174	-2.96886	-4.99327	-5.38854	-5.35277	-5.27955	-5.89881	-5.78406	-4.94146	-5.52155	-5.5938	-6.11934	-5.1889	-5.62904	-5.42625	-4.47618	-4.73168	-6.67092	-5.82058	-4.91062	-5.156	-5.156
ACBD5@hsa-miR-144-3p@7mer-m8	ACBD5	hsa-miR-144-3p	7mer-m8	-3.33453	-6.73319	-6.93532	-6.39737	-4.1087	-5.7466	-6.50259	-5.7466	-7.08742	-3.1256	-3.9523	-5.35277	-4.88392	-3.52456	-7.70145	-5.1889	-6.34822	-5.11352	-3.8718	-3.97115	-5.7466	-6.24835	-5.55855	-6.11934	-6.67092	-5.78406	-5.32188	-6.50259	-6.24835	-7.35519	-5.55855	-5.7466	-5.94643	-5.48989	-5.98611	-5.94643	-6.07864	-5.4564	-5.42625	-6.45071
ACBD5@hsa-miR-19a-3p@7mer-m8	ACBD5	hsa-miR-19a-3p	7mer-m8	-3.76741	-6.73319	-6.93532	-5.11352	-6.11934	-5.55855	-4.67741	-5.32188	-4.36408	-4.29869	-5.22205	-5.94643	-5.7466	-3.52456	-5.5938	-6.34822	-6.34822	-7.00887	-4.4275	-6.50259	-6.73319	-5.38854	-8.42544	-5.27955	-5.98611	-6.34822	-6.24835	-5.62904	-6.24835	-6.55635	-8.42544	-5.7466	-5.94643	-5.25104	-5.98611	-6.67092	-6.79655	-5.82058	-5.5938	-4.70379
ACBD5@hsa-miR-19a-3p@8mer	ACBD5	hsa-miR-19a-3p	8mer	-5.70412	-6.73319	-6.93532	-6.39737	-6.11934	-7.00887	-6.50259	-8.42544	-7.08742	-5.78406	-5.22205	-8.42544	-8.42544	-6.07864	-7.70145	-6.34822	-6.34822	-7.00887	-5.42625	-6.50259	-6.73319	-6.24835	-8.42544	-6.11934	-6.67092	-6.34822	-6.24835	-6.50259	-6.24835	-7.35519	-8.42544	-6.45071	-7.84225	-6.24835	-8.19331	-6.67092	-6.79655	-6.24835	-6.45071	-5.156
ACBD5@hsa-miR-205-5p@7mer-1a	ACBD5	hsa-miR-205-5p	7mer-1a	-2.89746	-5.02207	-5.86105	-6.39737	-2.61424	-5.55855	-2.95845	-4.49689	-3.26875	-4.29869	-4.49689	-4.88392	-3.04674	-6.07864	-4.94146	-4.4275	-6.34822	-7.00887	-4.4275	-3.97115	-5.35277	-6.24835	-5.35277	-6.11934	-5.98611	-5.52155	-4.75768	-5.4564	-4.91062	-6.20416	-5.55855	-6.45071	-5.94643	-5.25104	-5.98611	-5.48989	-6.07864	-5.82058	-5.42625	-6.45071
ACBD5@hsa-miR-21-5p@7mer-m8	ACBD5	hsa-miR-21-5p	7mer-m8	-2.80112	-5.11352	-5.0826	-6.39737	-2.81192	-5.0826	-4.18604	-5.02207	-4.94146	-2.50538	-2.90654	-8.42544	-2.85901	-3.52456	-3.39422	-4.85566	-6.34822	-4.65577	-5.42625	-6.50259	-5.7466	-4.80272	-5.55855	-5.27955	-5.42625	-5.78406	-5.11352	-5.02207	-6.24835	-5.94643	-5.1889	-5.62904	-5.66979	-5.48989	-5.48989	-4.60923	-6.79655	-5.25104	-5.5938	-4.70379
ACBD5@hsa-miR-26b-5p@8mer	ACBD5	hsa-miR-26b-5p	8mer	-0.481346	-1.45372	-0.505524	-1.92637	-0.846672	-1.35304	-0.666789	-0.249989	-0.961582	-0.517278	-0.629201	-0.780977	-0.538162	-0.390763	-0.570239	-1.25598	-1.2423	-0.721106	0.333034	-1.46695	-1.88162	-1.83532	-1.7551	-1.51796	-1.94477	-1.63081	-0.540395	-1.56962	-1.64734	-1.14535	-1.48882	-0.979321	-2.09081	-1.85385	-1.08014	-1.5639	-2.05204	-1.03595	-1.34434	-1.70417
ACBD5@hsa-miR-301b-3p@8mer	ACBD5	hsa-miR-301b-3p	8mer	-3.76741	-6.73319	-6.93532	-5.11352	-6.11934	-7.00887	-6.50259	-5.7466	-4.94146	-4.29869	-5.22205	-5.94643	-5.7466	-4.07448	-7.70145	-6.34822	-6.34822	-7.00887	-5.42625	-6.50259	-6.73319	-5.5938	-8.42544	-6.11934	-6.67092	-6.34822	-6.24835	-5.86105	-6.24835	-7.35519	-8.42544	-5.94643	-7.84225	-5.48989	-5.98611	-6.67092	-6.79655	-5.82058	-5.5938	-5.156
ACBD5@hsa-miR-302e@7mer-m8	ACBD5	hsa-miR-302e	7mer-m8	-5.70412	-5.66979	-5.86105	-5.11352	-6.11934	-5.55855	-5.02207	-5.32188	-7.08742	-5.78406	-5.22205	-5.94643	-5.25104	-4.07448	-7.70145	-4.85566	-5.25104	-5.11352	-5.42625	-3.18689	-5.35277	-6.24835	-8.42544	-6.11934	-5.98611	-6.34822	-5.32188	-5.62904	-5.70412	-6.55635	-5.55855	-5.94643	-5.82058	-6.24835	-8.19331	-5.94643	-5.82058	-5.82058	-5.5938	-4.94146
ACBD5@hsa-miR-330-3p@7mer-m8	ACBD5	hsa-miR-330-3p	7mer-m8	-3.33453	-5.66979	-6.93532	-6.39737	-4.1087	-5.7466	-5.02207	-5.7466	-7.08742	-5.78406	-5.22205	-8.42544	-8.42544	-4.07448	-5.5938	-6.34822	-6.34822	-7.00887	-4.4275	-6.50259	-5.7466	-6.24835	-5.55855	-5.27955	-6.67092	-6.34822	-5.32188	-5.86105	-6.24835	-7.35519	-5.86105	-6.45071	-7.84225	-6.24835	-8.19331	-6.67092	-6.79655	-6.24835	-6.45071	-5.156
ACBD5@hsa-miR-330-3p@8mer	ACBD5	hsa-miR-330-3p	8mer	-5.70412	-6.73319	-6.93532	-6.39737	-6.11934	-7.00887	-6.50259	-8.42544	-7.08742	-5.78406	-5.22205	-8.42544	-8.42544	-6.07864	-6.24835	-6.34822	-6.34822	-7.00887	-5.42625	-6.50259	-6.73319	-6.24835	-8.42544	-6.11934	-6.67092	-6.34822	-6.24835	-6.50259	-6.24835	-7.35519	-8.42544	-6.45071	-7.84225	-6.24835	-8.19331	-6.67092	-6.79655	-6.24835	-6.45071	-6.45071
ACBD5@hsa-miR-381-3p@8mer	ACBD5	hsa-miR-381-3p	8mer	-3.14177	-5.42625	-5.4564	-5.11352	-6.11934	-5.7466	-6.50259	-5.7466	-3.475	-3.64052	-5.22205	-5.35277	-3.5362	-4.07448	-4.03895	-6.34822	-5.25104	-4.91062	-2.98425	-3.45002	-6.73319	-5.5938	-5.55855	-6.11934	-5.89881	-5.89881	-5.32188	-5.62904	-6.24835	-6.11934	-8.42544	-5.7466	-7.84225	-6.24835	-5.98611	-6.67092	-6.07864	-5.11352	-6.45071	-6.45071
ACBD5@hsa-miR-483-3p.2@8mer	ACBD5	hsa-miR-483-3p.2	8mer	-5.70412	-6.73319	-6.93532	-6.39737	-6.11934	-7.00887	-6.50259	-8.42544	-7.08742	-5.78406	-5.22205	-8.42544	-8.42544	-6.07864	-7.70145	-6.34822	-6.34822	-7.00887	-5.42625	-6.50259	-6.73319	-5.5938	-8.42544	-6.11934	-5.89881	-6.34822	-6.24835	-6.50259	-6.24835	-7.35519	-8.42544	-6.45071	-7.84225	-5.48989	-8.19331	-6.67092	-6.07864	-5.82058	-5.5938	-6.45071
ACBD5@hsa-miR-499a-5p@7mer-m8	ACBD5	hsa-miR-499a-5p	7mer-m8	0.332622	-0.143954	0.338397	-1.09105	-0.0938942	-0.15856	-0.000560792	0.607499	0.23637	0.488058	0.192154	0.230479	0.543214	0.241955	0.372801	-0.38101	-0.276812	0.0610606	1.09198	-0.715665	-0.679248	-0.350803	-0.604095	-0.474906	-0.703162	-0.378699	0.365046	-0.239007	-0.543213	-0.14269	-0.0530586	0.111661	-0.856607	-0.454943	-0.126459	-0.45209	-0.646943	0.0208863	-0.18419	-0.807304
ACBD5@hsa-miR-520f-3p@7mer-m8	ACBD5	hsa-miR-520f-3p	7mer-m8	-3.76741	-5.66979	-5.86105	-6.39737	-6.11934	-5.55855	-4.67741	-5.7466	-7.08742	-5.78406	-4.49689	-5.35277	-8.42544	-3.52456	-7.70145	-4.85566	-5.25104	-5.11352	-5.42625	-3.18689	-5.156	-6.24835	-8.42544	-6.11934	-5.98611	-6.34822	-5.32188	-5.4564	-5.70412	-6.20416	-5.55855	-5.7466	-5.94643	-5.48989	-8.19331	-5.48989	-5.82058	-5.4564	-5.42625	-4.70379
ACBD5@hsa-miR-6835-3p@7mer-m8	ACBD5	hsa-miR-6835-3p	7mer-m8	-0.734421	-1.14535	-0.49067	-1.66897	-1.40866	-1.07676	-1.14237	-0.346649	-0.746415	-0.412128	-0.963208	-0.631617	-0.204877	-0.783906	-0.649962	-1.49362	-1.08965	-0.880567	0.0463108	-1.07226	-2.12368	-1.15025	-1.27728	-0.702325	-1.3658	-1.67579	-0.833355	-1.07927	-1.27469	-1.25222	-1.01683	-0.719464	-1.46428	-1.07337	-1.25121	-1.26861	-1.26117	-1.03595	-1.22755	-0.952532
ACE2@hsa-miR-200b-3p@7mer-m8	ACE2	hsa-miR-200b-3p	7mer-m8	-8.72574	-8.00423	-9.24013	-8.42544	-8.00423	-8.72574	-8.19331	-9.24545	-9.55562	-9.19217	-8.42544	-9.31481	-8.72574	-9.40911	-8.42544	-7.35519	-8.42544	-9.20854	-7.35519	-4.16489	-9.24451	-9.16527	-8.42544	-8.72574	-7.45923	-6.79655	-9.14831	-7.45923	-8.42544	-8.19331	-5.89881	-7.70145	-9.23358	-7.00887	-9.18869	-7.57355	-8.19331	-8.00423	-7.08742	-8.00423
ACER2@hsa-let-7g-5p@7mer-m8	ACER2	hsa-let-7g-5p	7mer-m8	-1.84325	-2.09508	-4.20642	-4.36408	-1.98914	-3.71012	-2.48851	-2.44796	-2.37984	-2.32448	-1.62994	-3.46334	-2.85471	-2.27216	-2.12278	-2.52061	-3.01081	-4.00368	-2.30102	-3.5103	-3.61428	-4.02312	-3.00044	-7.08742	-4.29869	-2.56979	-2.12722	-3.2597	-3.65497	-3.38409	-4.4275	-2.81572	-4.36408	-4.45054	-4.32177	-6.0333	-4.38529	-2.31793	-2.40195	-4.54217
ACER2@hsa-miR-125b-5p@8mer	ACER2	hsa-miR-125b-5p	8mer	-0.943693	-1.98403	-4.20642	-2.74533	-1.76771	-2.42553	-2.06773	-2.06928	-2.12457	-1.87726	-1.03286	-2.72406	-2.75873	-1.99879	-1.81461	-2.24707	-2.52611	-3.6678	-1.72026	-2.90174	-2.98934	-3.76741	-3.25058	-3.03365	-2.35792	-2.21017	-2.31399	-1.9344	-4.36408	-2.7902	-3.11098	-2.27581	-3.57323	-3.43845	-3.31543	-3.54782	-4.20642	-1.50749	-1.86701	-4.88392
ACER2@hsa-miR-1271-5p@7mer-1a	ACER2	hsa-miR-1271-5p	7mer-1a	-5.25104	-5.66979	-6.73319	-6.24835	-5.48989	-6.34822	-6.34822	-6.2994	-6.86415	-5.35277	-6.07864	-6.67092	-6.20416	-5.5938	-6.67092	-5.22205	-5.05433	-5.98611	-4.32177	-4.56272	-7.35519	-6.79655	-6.61219	-7.08742	-7.35519	-6.55635	-7.08742	-7.35519	-6.73319	-7.25932	-5.78406	-5.94643	-5.82058	-6.11934	-5.55855	-7.00887	-6.93532	-6.93532	-7.08742	-6.0333
ACER2@hsa-miR-1-3p@8mer	ACER2	hsa-miR-1-3p	8mer	-5.25104	-5.66979	-6.73319	-6.24835	-5.48989	-6.34822	-6.34822	-6.2994	-6.86415	-5.35277	-6.07864	-6.67092	-6.20416	-5.5938	-5.82058	-6.50259	-5.89881	-5.98611	-5.156	-4.56272	-7.35519	-6.79655	-6.61219	-7.08742	-7.35519	-6.55635	-7.08742	-7.35519	-5.70412	-6.50259	-5.78406	-6.93532	-6.67092	-5.48989	-6.50259	-6.0333	-6.93532	-6.93532	-7.08742	-6.0333
ACER2@hsa-miR-140-3p.2@8mer	ACER2	hsa-miR-140-3p.2	8mer	-5.25104	-5.66979	-6.73319	-4.70379	-5.48989	-5.38854	-6.34822	-6.2994	-6.86415	-5.35277	-6.07864	-6.67092	-6.20416	-3.91868	-4.70379	-6.50259	-5.89881	-5.11352	-4.32177	-4.56272	-5.27955	-6.79655	-6.61219	-7.08742	-5.7466	-6.55635	-7.08742	-7.35519	-5.5938	-6.11934	-7.00887	-6.93532	-6.67092	-6.11934	-6.50259	-7.00887	-6.93532	-6.93532	-7.08742	-6.0333
ACER2@hsa-miR-145-5p@7mer-m8	ACER2	hsa-miR-145-5p	7mer-m8	-0.874565	-1.55698	-2.92954	-1.69834	-1.08278	-1.01543	-1.88277	-1.75395	-1.66992	-1.81352	-0.639245	-1.86758	-2.21017	-1.07899	-1.30544	-2.17789	-2.36799	-2.68932	-1.58582	-2.6391	-2.27216	-2.97893	-2.35658	-1.74838	-1.83532	-1.75395	-1.12296	-1.76722	-2.31913	-1.74838	-2.1498	-1.59053	-2.17565	-2.27464	-2.36186	-2.58533	-2.10638	-1.44084	-1.51054	-2.23284
ACER2@hsa-miR-17-5p@8mer	ACER2	hsa-miR-17-5p	8mer	-3.68127	-6.73319	-6.73319	-6.24835	-5.48989	-6.34822	-6.34822	-6.2994	-6.86415	-5.35277	-6.07864	-6.67092	-6.20416	-5.5938	-6.67092	-6.50259	-5.89881	-5.11352	-5.156	-4.56272	-5.86105	-5.66979	-6.61219	-7.08742	-7.35519	-6.55635	-7.08742	-7.35519	-6.73319	-7.25932	-5.4564	-6.93532	-6.67092	-6.11934	-6.50259	-7.00887	-6.93532	-5.5938	-7.08742	-6.0333
ACER2@hsa-miR-182-5p@7mer-1a	ACER2	hsa-miR-182-5p	7mer-1a	-3.27786	-5.42625	-6.73319	-6.24835	-3.46334	-6.34822	-4.99327	-5.48989	-6.86415	-5.35277	-4.03895	-5.55855	-6.20416	-5.5938	-5.11352	-6.50259	-5.89881	-5.11352	-5.156	-4.56272	-7.35519	-5.38854	-5.4564	-7.08742	-5.7466	-5.82058	-5.25104	-5.55855	-6.73319	-6.20416	-5.4564	-5.94643	-6.67092	-4.80272	-5.55855	-7.00887	-6.93532	-5.5938	-5.4564	-5.156
ACER2@hsa-miR-188-5p@7mer-1a	ACER2	hsa-miR-188-5p	7mer-1a	-1.50945	-2.66224	-4.20642	-4.49689	-2.31521	-3.14888	-2.40195	-3.01613	-2.4668	-2.27345	-1.54129	-3.73795	-2.75873	-1.7758	-2.12278	-2.78694	-3.39422	-5.11352	-1.94542	-4.56272	-3.61428	-3.54782	-4.20642	-2.57194	-2.95276	-3.33453	-2.54861	-3.15603	-3.90272	-2.7902	-4.09216	-2.27581	-4.60923	-4.45054	-2.91593	-4.07448	-5.38854	-2.36056	-3.00555	-4.18604
ACER2@hsa-miR-196a-5p@7mer-m8	ACER2	hsa-miR-196a-5p	7mer-m8	-0.801173	-0.905673	-2.51879	-2.09676	-1.01055	-1.31145	-1.76824	-1.39451	-1.75869	-1.60579	-0.565037	-1.88467	-2.21017	-0.259231	-0.791846	-1.69788	-1.83754	-2.32448	-0.942542	-2.53647	-2.18501	-1.84723	-1.94805	-1.93954	-1.41657	-1.58886	-0.806777	-1.25348	-2.37984	-1.6452	-1.22878	-1.50981	-1.92454	-1.9562	-2.28063	-3.18689	-1.81565	-1.07001	-1.36177	-0.905988
ACER2@hsa-miR-199a-3p@8mer	ACER2	hsa-miR-199a-3p	8mer	-1.50945	-1.72885	-4.67741	-2.54662	-1.21816	-2.53052	-2.14701	-2.17886	-1.66992	-1.62653	-1.21846	-2.44992	-2.41911	-1.02946	-1.9033	-2.17789	-2.36799	-3.03959	-1.37398	-2.42375	-3.2959	-2.55923	-3.34461	-2.93891	-2.67015	-2.85901	-1.3559	-3.00555	-3.90272	-2.3232	-2.92045	-1.98126	-3.37377	-2.71511	-3.69475	-3.54782	-4.1087	-2.59684	-2.06217	-1.90656
ACER2@hsa-miR-199a-5p@7mer-1a	ACER2	hsa-miR-199a-5p	7mer-1a	-0.742958	-0.788384	-2.78694	-1.69834	-1.11176	-1.25027	-1.57722	-1.39451	-1.12267	-1.48882	-0.65474	-1.47758	-1.99879	-0.936565	-1.08189	-1.60098	-1.93157	-2.16985	-0.825068	-2.33493	-2.30593	-2.20295	-2.21613	-1.1852	-1.27016	-1.91603	-1.23247	-1.41084	-3.37377	-1.35557	-2.02295	-1.17962	-1.998	-2.4066	-2.28063	-2.20393	-2.65939	-0.943693	-1.36177	-2.74533
ACER2@hsa-miR-19a-3p@7mer-m8	ACER2	hsa-miR-19a-3p	7mer-m8	-1.36279	-1.91036	-3.85641	-2.86346	-2.14225	-3.2959	-2.40195	-2.59016	-2.76505	-2.27345	-1.30677	-3.02782	-3.06474	-2.57422	-1.88162	-2.52061	-3.62684	-3.37377	-2.09843	-3.13321	-3.90272	-4.16489	-3.91868	-3.33453	-3.03959	-4.03895	-2.31399	-3.15603	-3.90272	-3.8718	-4.09216	-2.92954	-4.36408	-4.45054	-3.25058	-4.75768	-4.20642	-2.21316	-2.30477	-4.54217
ACER2@hsa-miR-340-5p@7mer-1a	ACER2	hsa-miR-340-5p	7mer-1a	-5.25104	-6.73319	-6.73319	-6.24835	-5.48989	-6.34822	-6.34822	-6.2994	-6.86415	-5.35277	-6.07864	-6.67092	-6.20416	-5.5938	-6.67092	-6.50259	-5.89881	-5.98611	-5.156	-4.56272	-7.35519	-6.79655	-6.61219	-7.08742	-7.35519	-6.55635	-7.08742	-7.35519	-6.73319	-7.25932	-7.00887	-6.93532	-6.67092	-6.11934	-6.50259	-7.00887	-6.93532	-6.93532	-7.08742	-6.0333
ACER2@hsa-miR-377-3p@8mer	ACER2	hsa-miR-377-3p	8mer	-3.68127	-5.42625	-6.73319	-6.24835	-5.48989	-5.5938	-6.34822	-6.2994	-6.86415	-5.35277	-4.03895	-5.05433	-6.20416	-3.91868	-4.70379	-6.50259	-5.89881	-5.98611	-4.32177	-4.56272	-7.35519	-6.79655	-6.61219	-7.08742	-7.35519	-5.94643	-5.25104	-7.35519	-5.70412	-6.50259	-5.25104	-5.94643	-5.82058	-6.11934	-5.89881	-7.00887	-5.82058	-5.156	-7.08742	-6.0333
ACER2@hsa-miR-454-3p@7mer-m8	ACER2	hsa-miR-454-3p	7mer-m8	-1.46923	-2.09508	-3.85641	-2.86346	-2.14225	-3.2959	-2.40195	-2.59016	-2.76505	-2.32448	-1.34965	-3.02782	-3.06474	-2.67858	-1.97555	-2.58533	-3.39422	-3.24228	-2.09843	-3.13321	-3.90272	-4.40703	-4.07448	-3.33453	-3.28645	-3.91868	-2.36799	-3.2597	-4.24385	-4.00368	-4.14623	-3.2959	-4.60923	-4.45054	-3.25058	-4.75768	-4.20642	-2.21316	-2.35923	-4.54217
ACER2@hsa-miR-520f-3p@8mer	ACER2	hsa-miR-520f-3p	8mer	-5.25104	-6.73319	-6.73319	-6.24835	-5.48989	-6.34822	-6.34822	-6.2994	-6.86415	-5.35277	-6.07864	-6.67092	-4.99327	-5.5938	-6.67092	-6.50259	-5.89881	-5.98611	-5.156	-4.56272	-7.35519	-6.79655	-6.61219	-7.08742	-7.35519	-6.55635	-7.08742	-7.35519	-6.73319	-7.25932	-7.00887	-6.93532	-6.67092	-6.11934	-6.50259	-7.00887	-6.93532	-5.86105	-7.08742	-6.0333
ACER3@hsa-let-7d-5p@7mer-m8	ACER3	hsa-let-7d-5p	7mer-m8	-4.07448	-5.62904	-5.11352	-5.48989	-4.58454	-6.16144	-3.97115	-5.98611	-4.09216	-3.88748	-3.65497	-6.39737	-4.99327	-4.45054	-5.82058	-5.94643	-5.5938	-5.48989	-4.85566	-4.14623	-7.1711	-5.5938	-5.4564	-6.45071	-6.86415	-5.94643	-5.5938	-7.08742	-5.70412	-6.39737	-5.4564	-5.89881	-6.55635	-5.94643	-5.55855	-4.96797	-6.45071	-5.82058	-6.86415	-5.52155
ACER3@hsa-miR-101-3p.2@8mer	ACER3	hsa-miR-101-3p.2	8mer	-1.46124	-4.07448	-1.60806	-2.97378	-2.72406	-2.53052	-1.53836	-1.77917	-1.61205	0.365534	-0.963478	-2.74533	-0.783097	-2.31793	-0.615084	-2.95276	-3.69475	-2.34414	-1.58417	-1.37701	-3.57323	-4.00368	-3.88748	-1.71875	-4.32177	-3.91868	-1.92253	-3.33453	-4.56272	-2.0296	-3.24228	-1.78769	-3.42725	-3.31543	-3.43845	-3.91868	-2.99532	-3.07683	-2.21017	-2.48851
ACER3@hsa-miR-103a-3p@7mer-m8	ACER3	hsa-miR-103a-3p	7mer-m8	-4.07448	-5.62904	-5.7466	-5.48989	-4.58454	-6.16144	-5.38854	-5.98611	-4.67741	-3.88748	-5.32188	-5.48989	-4.60923	-4.45054	-6.67092	-5.94643	-5.5938	-5.48989	-4.85566	-4.14623	-5.42625	-5.5938	-6.39737	-6.45071	-6.86415	-6.50259	-5.5938	-5.98611	-6.20416	-6.39737	-5.7466	-7.45923	-6.55635	-5.94643	-6.34822	-6.61219	-6.45071	-5.82058	-6.86415	-4.99327
ACER3@hsa-miR-1193@8mer	ACER3	hsa-miR-1193	8mer	-2.80456	-5.35277	-5.05433	-4.54217	-4.58454	-5.55855	-5.38854	-3.43845	-2.70944	-1.73639	-3.05263	-5.1889	-2.28313	-2.93891	-3.49889	-5.94643	-5.5938	-5.48989	-3.09086	-2.65412	-5.7466	-5.0826	-6.39737	-2.98425	-5.98611	-5.94643	-3.2259	-5.66979	-5.70412	-5.27955	-5.11352	-4.45054	-6.55635	-4.75768	-5.02207	-6.61219	-5.94643	-4.96797	-5.02207	-2.34953
ACER3@hsa-miR-146b-5p@8mer	ACER3	hsa-miR-146b-5p	8mer	-3.10405	-5.62904	-5.11352	-5.48989	-4.58454	-5.55855	-4.85566	-4.91062	-3.78231	-2.03342	-3.05263	-5.1889	-2.72406	-2.93891	-3.37377	-5.94643	-4.75768	-4.99327	-4.85566	-3.35423	-5.22205	-6.11934	-5.25104	-5.32188	-5.98611	-5.78406	-7.08742	-5.98611	-5.156	-5.86105	-5.4564	-5.22205	-6.55635	-5.94643	-5.89881	-6.61219	-5.94643	-6.45071	-5.66979	-5.52155
ACER3@hsa-miR-149-5p@7mer-m8	ACER3	hsa-miR-149-5p	7mer-m8	-4.07448	-5.35277	-5.7466	-4.83253	-4.58454	-6.16144	-5.38854	-5.98611	-6.2994	-3.39422	-4.51931	-5.48989	-4.60923	-4.45054	-5.11352	-5.94643	-5.5938	-5.48989	-4.16489	-4.14623	-5.7466	-5.5938	-6.39737	-5.02207	-6.86415	-5.94643	-7.08742	-5.4564	-5.70412	-6.39737	-5.7466	-5.89881	-6.55635	-5.94643	-6.34822	-6.61219	-6.45071	-6.45071	-6.86415	-5.52155
ACER3@hsa-miR-181a-5p@8mer	ACER3	hsa-miR-181a-5p	8mer	-1.72267	-4.14623	-2.14318	-2.97378	-2.47771	-3.64052	-1.32734	-2.06141	-2.06618	0.0291283	-0.847712	-3.17112	-1.05983	-2.41452	-1.17508	-2.95276	-2.98934	-3.45002	-2.02438	-1.96778	-4.18604	-4.32177	-4.47618	-3.9523	-4.32177	-4.34399	-2.71511	-3.54782	-4.63314	-2.60146	-3.97115	-2.81192	-4.49689	-2.71511	-3.8718	-3.64052	-3.42725	-4.24385	-2.10122	-3.28645
ACER3@hsa-miR-182-5p@8mer	ACER3	hsa-miR-182-5p	8mer	-3.43845	-6.20416	-5.7466	-5.48989	-4.58454	-5.55855	-4.85566	-5.02207	-4.67741	-2.80456	-3.65497	-6.39737	-4.60923	-4.45054	-4.18604	-5.94643	-5.5938	-5.48989	-4.85566	-3.35423	-7.1711	-5.0826	-6.39737	-6.45071	-5.98611	-5.66979	-7.08742	-5.66979	-5.70412	-7.00887	-5.7466	-5.94643	-6.55635	-5.42625	-6.34822	-6.61219	-6.45071	-5.82058	-5.66979	-4.18604
ACER3@hsa-miR-203a-3p.1@8mer	ACER3	hsa-miR-203a-3p.1	8mer	-3.43845	-6.20416	-6.2994	-5.48989	-4.58454	-6.16144	-2.70368	-3.43845	-6.2994	-2.80456	-3.05263	-5.48989	-4.24385	-4.45054	-3.93683	-5.156	-5.5938	-5.48989	-4.85566	-4.14623	-5.22205	-5.5938	-6.39737	-5.32188	-5.55855	-5.5938	-5.35277	-5.66979	-5.55855	-6.0333	-5.25104	-5.89881	-5.70412	-5.42625	-5.89881	-6.61219	-6.45071	-6.45071	-5.4564	-5.52155
ACER3@hsa-miR-217@8mer	ACER3	hsa-miR-217	8mer	-4.07448	-6.20416	-6.2994	-5.48989	-4.58454	-6.16144	-4.85566	-5.98611	-4.09216	-3.88748	-4.51931	-6.39737	-3.97115	-4.45054	-4.56272	-5.94643	-5.5938	-4.78001	-3.6678	-4.14623	-7.1711	-6.11934	-6.39737	-4.56272	-6.86415	-6.50259	-5.05433	-7.08742	-6.20416	-7.00887	-6.79655	-5.94643	-6.55635	-5.94643	-5.89881	-6.61219	-6.45071	-5.82058	-5.66979	-5.52155
ACER3@hsa-miR-22-3p@8mer	ACER3	hsa-miR-22-3p	8mer	-4.07448	-5.62904	-6.2994	-5.48989	-4.58454	-6.16144	-4.85566	-5.98611	-3.78231	-3.88748	-4.51931	-6.39737	-3.97115	-4.45054	-4.70379	-5.94643	-5.5938	-5.48989	-3.6678	-4.14623	-5.42625	-5.5938	-6.39737	-6.45071	-6.86415	-6.50259	-7.08742	-7.08742	-6.20416	-6.20416	-6.79655	-5.94643	-6.55635	-5.94643	-6.34822	-6.61219	-6.45071	-5.82058	-6.86415	-5.52155
ACER3@hsa-miR-224-5p@7mer-m8	ACER3	hsa-miR-224-5p	7mer-m8	-2.49211	-4.27964	-1.54661	-2.24818	-2.2584	-2.80821	-1.0689	-1.98553	-1.11452	-0.0101245	-0.592584	-3.03365	-0.62462	-2.0273	-1.30419	-2.4515	-3.16321	-2.16888	-1.61424	-1.74683	-3.18689	-3.09086	-2.80112	-2.32187	-3.06474	-2.0792	-1.55698	-3.43845	-2.21513	-1.93892	-3.1256	-1.6722	-2.32187	-2.04739	-2.88062	-2.188	-2.65939	-2.87647	-1.84434	-1.13336
ACER3@hsa-miR-26a-5p@8mer	ACER3	hsa-miR-26a-5p	8mer	-2.94349	-6.20416	-5.7466	-5.48989	-4.58454	-5.52155	-2.82676	-5.02207	-4.09216	-2.24259	-2.93438	-4.94146	-3.40494	-2.93891	-3.2259	-4.60923	-4.75768	-4.16489	-2.65156	-3.35423	-5.42625	-5.35277	-6.39737	-6.45071	-5.98611	-6.50259	-5.35277	-5.66979	-5.70412	-6.0333	-5.7466	-5.0826	-5.82058	-5.1889	-4.83253	-6.61219	-6.45071	-6.45071	-4.94146	-4.18604
ACER3@hsa-miR-26b-5p@8mer	ACER3	hsa-miR-26b-5p	8mer	-2.94349	-6.20416	-5.7466	-5.48989	-4.58454	-5.52155	-2.82676	-5.02207	-4.09216	-2.24259	-2.93438	-4.94146	-3.40494	-2.93891	-3.2259	-4.60923	-4.75768	-4.16489	-2.65156	-4.14623	-5.42625	-5.35277	-6.39737	-6.45071	-5.98611	-6.50259	-5.35277	-5.66979	-5.70412	-6.0333	-5.7466	-5.0826	-5.82058	-5.1889	-4.83253	-6.61219	-6.45071	-6.45071	-6.86415	-5.52155
ACER3@hsa-miR-483-3p.2@8mer	ACER3	hsa-miR-483-3p.2	8mer	-4.07448	-5.62904	-5.11352	-4.36408	-4.58454	-5.52155	-5.38854	-4.63314	-6.2994	-3.1256	-4.51931	-6.39737	-3.61428	-4.45054	-6.67092	-5.94643	-5.5938	-5.48989	-3.35423	-4.14623	-7.1711	-5.5938	-6.39737	-6.45071	-6.86415	-6.50259	-4.88392	-7.08742	-6.20416	-6.39737	-6.79655	-7.45923	-6.55635	-5.94643	-6.34822	-6.61219	-6.45071	-5.82058	-6.86415	-4.99327
ACER3@hsa-miR-490-3p@7mer-1a	ACER3	hsa-miR-490-3p	7mer-1a	-1.82627	-3.90272	-1.12958	-2.00917	-2.47771	-2.53052	-1.0689	-1.80408	-1.18674	-0.152374	-0.514455	-2.2112	-0.470399	-1.97486	-0.959938	-3.35423	-2.64382	-1.80347	-1.90597	-1.27114	-3.46334	-2.40353	-2.83468	-1.96146	-3.06474	-2.03261	-1.05922	-3.18689	-3.9523	-1.20191	-2.62188	-1.45564	-2.12722	-2.58073	-2.82305	-1.78028	-3.42725	-2.87647	-1.88895	-1.32267
ACHE@hsa-miR-124-3p.1@7mer-m8	ACHE	hsa-miR-124-3p.1	7mer-m8	-7.70145	-7.25932	-9.26048	-9.62643	-9.2408	-9.16664	-6.67092	-8.72574	-9.2062	-9.23376	-9.30285	-5.70412	-5.42625	-9.43316	-6.2994	-9.42037	-9.38068	-7.84225	-9.22396	-9.21321	-5.89881	-9.23662	-5.5938	-6.55635	-5.98611	-7.08742	-6.55635	-6.39737	-8.72574	-9.17405	-5.98611	-7.45923	-6.73319	-9.26412	-6.0333	-8.19331	-8.42544	-7.84225	-9.3898	-9.2454
ACHE@hsa-miR-125a-5p@8mer	ACHE	hsa-miR-125a-5p	8mer	-7.70145	-5.70412	-9.26048	-6.73319	-5.55855	-9.16664	-6.67092	-8.72574	-9.2062	-9.23376	-9.30285	-5.70412	-5.42625	-9.43316	-6.2994	-9.42037	-9.38068	-5.1889	-9.22396	-4.00368	-5.89881	-9.23662	-5.5938	-6.55635	-7.08742	-7.08742	-6.55635	-6.39737	-8.72574	-6.61219	-5.4564	-7.45923	-6.73319	-9.26412	-6.0333	-8.19331	-8.42544	-7.84225	-9.3898	-9.2454
ACHE@hsa-miR-125b-5p@8mer	ACHE	hsa-miR-125b-5p	8mer	-7.70145	-5.70412	-9.26048	-6.73319	-5.55855	-9.16664	-6.67092	-8.72574	-9.2062	-9.23376	-9.30285	-5.70412	-5.42625	-9.43316	-6.2994	-9.42037	-9.38068	-5.1889	-9.22396	-4.00368	-5.89881	-9.23662	-5.5938	-6.55635	-7.08742	-7.08742	-6.55635	-6.39737	-8.72574	-6.61219	-5.4564	-7.45923	-6.73319	-9.26412	-6.0333	-8.19331	-8.42544	-7.84225	-9.3898	-9.2454
ACHE@hsa-miR-145-5p@7mer-1a	ACHE	hsa-miR-145-5p	7mer-1a	-7.70145	-7.25932	-9.26048	-9.62643	-9.2408	-9.16664	-6.67092	-8.72574	-9.2062	-9.23376	-9.30285	-5.70412	-5.42625	-9.43316	-6.2994	-9.42037	-9.38068	-7.84225	-9.22396	-9.21321	-5.89881	-9.23662	-5.5938	-6.55635	-7.08742	-7.08742	-6.55635	-6.39737	-8.72574	-9.17405	-5.98611	-7.45923	-6.73319	-9.26412	-6.0333	-8.19331	-8.42544	-7.84225	-9.3898	-9.2454
ACHE@hsa-miR-148a-3p@7mer-m8	ACHE	hsa-miR-148a-3p	7mer-m8	-7.70145	-7.25932	-9.26048	-9.62643	-9.2408	-9.16664	-6.67092	-8.72574	-9.2062	-9.23376	-9.30285	-5.70412	-5.42625	-9.43316	-6.2994	-9.42037	-9.38068	-7.84225	-9.22396	-9.21321	-5.89881	-9.23662	-5.5938	-6.55635	-7.08742	-7.08742	-6.55635	-6.39737	-8.72574	-9.17405	-5.98611	-7.45923	-6.73319	-9.26412	-6.0333	-8.19331	-8.42544	-7.84225	-9.3898	-9.2454
ACHE@hsa-miR-187-3p@7mer-m8	ACHE	hsa-miR-187-3p	7mer-m8	-7.70145	-7.25932	-9.26048	-9.62643	-9.2408	-9.16664	-6.67092	-8.72574	-9.2062	-9.23376	-9.30285	-5.70412	-5.42625	-9.43316	-6.2994	-9.42037	-9.38068	-7.84225	-9.22396	-9.21321	-5.89881	-9.23662	-5.5938	-6.55635	-7.08742	-7.08742	-6.55635	-6.39737	-8.72574	-9.17405	-5.98611	-7.45923	-6.73319	-9.26412	-6.0333	-8.19331	-8.42544	-7.84225	-9.3898	-9.2454
ACHE@hsa-miR-194-5p@8mer	ACHE	hsa-miR-194-5p	8mer	-7.70145	-7.25932	-9.26048	-9.62643	-9.2408	-9.16664	-6.67092	-8.72574	-9.2062	-9.23376	-9.30285	-5.70412	-5.42625	-9.43316	-6.2994	-9.42037	-9.38068	-7.84225	-9.22396	-9.21321	-5.89881	-9.23662	-5.5938	-6.55635	-7.08742	-7.08742	-6.55635	-6.39737	-8.72574	-9.17405	-5.98611	-7.45923	-6.73319	-9.26412	-6.0333	-8.19331	-8.42544	-7.84225	-9.3898	-9.2454
ACHE@hsa-miR-199a-5p@7mer-1a	ACHE	hsa-miR-199a-5p	7mer-1a	-7.70145	-7.25932	-9.26048	-9.62643	-9.2408	-9.16664	-6.67092	-8.72574	-9.2062	-9.23376	-9.30285	-5.70412	-5.42625	-9.43316	-6.2994	-9.42037	-9.38068	-7.84225	-9.22396	-9.21321	-5.89881	-9.23662	-5.5938	-6.55635	-7.08742	-7.08742	-6.55635	-6.39737	-8.72574	-9.17405	-5.98611	-7.45923	-6.73319	-9.26412	-6.0333	-8.19331	-8.42544	-7.84225	-9.3898	-9.2454
ACHE@hsa-miR-28-5p@8mer	ACHE	hsa-miR-28-5p	8mer	-7.70145	-7.25932	-9.26048	-9.62643	-9.2408	-9.16664	-6.67092	-8.72574	-9.2062	-9.23376	-9.30285	-5.70412	-5.42625	-9.43316	-6.2994	-9.42037	-9.38068	-7.84225	-9.22396	-9.21321	-5.89881	-9.23662	-5.5938	-6.55635	-7.08742	-7.08742	-6.55635	-6.39737	-8.72574	-9.17405	-5.98611	-7.45923	-6.73319	-9.26412	-6.0333	-8.19331	-8.42544	-7.84225	-9.3898	-9.2454
ACHE@hsa-miR-423-5p@7mer-m8	ACHE	hsa-miR-423-5p	7mer-m8	-7.70145	-5.70412	-9.26048	-9.62643	-5.55855	-5.86105	-6.67092	-8.72574	-9.2062	-4.67741	-9.30285	-5.70412	-5.42625	-9.43316	-6.2994	-9.42037	-9.38068	-4.94146	-9.22396	-9.21321	-5.89881	-9.23662	-5.35277	-6.55635	-7.08742	-7.08742	-6.55635	-6.39737	-8.72574	-9.17405	-5.98611	-7.45923	-6.73319	-9.26412	-6.0333	-8.19331	-8.42544	-5.86105	-6.07864	-9.2454
ACHE@hsa-miR-503-5p@7mer-m8	ACHE	hsa-miR-503-5p	7mer-m8	-7.70145	-7.25932	-9.26048	-9.62643	-9.2408	-9.16664	-6.67092	-8.72574	-9.2062	-9.23376	-9.30285	-5.70412	-5.42625	-9.43316	-6.2994	-9.42037	-9.38068	-7.84225	-9.22396	-9.21321	-5.89881	-9.23662	-5.5938	-6.55635	-7.08742	-7.08742	-6.55635	-6.39737	-8.72574	-9.17405	-5.98611	-7.45923	-6.73319	-9.26412	-6.0333	-8.19331	-8.42544	-7.84225	-9.3898	-9.2454
ACIN1@hsa-miR-106a-5p@7mer-1a	ACIN1	hsa-miR-106a-5p	7mer-1a	-8.72574	-9.15716	-9.29842	-9.34358	-8.72574	-9.23044	-8.19331	-9.1507	-9.48338	-9.33451	-9.30726	-6.67092	-7.00887	-9.42663	-7.35519	-5.7466	-9.21267	-8.19331	-8.72574	-9.19828	-7.08742	-9.34036	-5.98611	-9.16965	-8.19331	-7.08742	-6.2994	-6.93532	-8.72574	-9.18157	-6.20416	-7.00887	-8.42544	-9.20625	-6.50259	-8.19331	-8.72574	-9.1534	-8.72574	-8.72574
ACIN1@hsa-miR-142-5p@8mer	ACIN1	hsa-miR-142-5p	8mer	-8.72574	-9.15716	-9.29842	-9.34358	-8.72574	-9.23044	-8.19331	-9.1507	-9.48338	-9.33451	-9.30726	-6.67092	-7.00887	-9.42663	-7.35519	-9.17729	-9.21267	-8.19331	-8.72574	-9.19828	-7.08742	-9.34036	-5.98611	-9.16965	-8.19331	-7.08742	-6.2994	-6.93532	-8.72574	-9.18157	-6.20416	-7.00887	-8.42544	-9.20625	-6.50259	-8.19331	-8.72574	-9.1534	-8.72574	-8.72574
ACIN1@hsa-miR-224-5p@7mer-1a	ACIN1	hsa-miR-224-5p	7mer-1a	-8.72574	-5.89881	-9.29842	-5.25104	-4.88392	-9.23044	-8.19331	-9.1507	-9.48338	-9.33451	-9.30726	-5.1889	-7.00887	-9.42663	-7.35519	-5.7466	-9.21267	-8.19331	-3.88748	-9.19828	-7.08742	-5.82058	-5.156	-9.16965	-8.19331	-5.52155	-6.2994	-5.66979	-8.72574	-6.20416	-5.4564	-5.94643	-5.98611	-9.20625	-5.55855	-6.24835	-6.16144	-9.1534	-5.94643	-5.11352
ACIN1@hsa-miR-340-5p@7mer-m8	ACIN1	hsa-miR-340-5p	7mer-m8	-8.72574	-9.15716	-9.29842	-9.34358	-8.72574	-9.23044	-8.19331	-9.1507	-9.48338	-9.33451	-9.30726	-6.67092	-7.00887	-9.42663	-7.35519	-9.17729	-9.21267	-8.19331	-8.72574	-9.19828	-7.08742	-9.34036	-5.98611	-9.16965	-8.19331	-7.08742	-6.2994	-6.93532	-8.72574	-9.18157	-6.20416	-7.00887	-8.42544	-9.20625	-6.50259	-8.19331	-8.72574	-9.1534	-8.72574	-8.72574
ACKR2@hsa-miR-146a-5p@8mer	ACKR2	hsa-miR-146a-5p	8mer	-6.93532	-8.19331	-5.5938	-7.70145	-7.35519	-7.57355	-8.72574	-6.93532	-7.08742	-7.25932	-4.96797	-4.16489	-5.98611	-6.73319	-7.25932	-7.35519	-7.1711	-6.45071	-6.61219	-2.90174	-5.156	-5.25104	-7.1711	-8.19331	-9.14658	-7.1711	-6.11934	-5.4564	-8.42544	-6.61219	-6.34822	-6.93532	-6.73319	-8.19331	-5.89881	-8.19331	-7.70145	-5.86105	-5.94643	-7.00887
ACKR3@hsa-miR-142-5p@7mer-m8	ACKR3	hsa-miR-142-5p	7mer-m8	-8.72574	-8.00423	-9.25693	-8.42544	-8.00423	-8.72574	-9.14585	-9.29177	-9.53691	-9.22859	-8.42544	-9.383	-9.2287	-9.41238	-9.16233	-7.08742	-8.72574	-9.21254	-7.57355	-8.42544	-9.2095	-8.72574	-8.19331	-7.45923	-7.25932	-6.61219	-8.19331	-6.93532	-7.84225	-8.19331	-9.18628	-7.35519	-9.24688	-7.00887	-9.19228	-7.00887	-7.70145	-7.57355	-6.93532	-8.00423
ACLY@hsa-miR-22-3p@7mer-m8	ACLY	hsa-miR-22-3p	7mer-m8	-8.72574	-8.00423	-9.22351	-8.72574	-8.00423	-8.72574	-8.00423	-9.20228	-9.57348	-9.16252	-8.42544	-9.24022	-8.42544	-9.40082	-7.57355	-7.35519	-8.42544	-9.19936	-7.35519	-8.00423	-9.26596	-9.18168	-8.42544	-9.2068	-7.70145	-7.08742	-9.15866	-8.19331	-8.72574	-8.19331	-9.1663	-7.84225	-9.21366	-7.35519	-9.17716	-7.70145	-8.42544	-8.42544	-7.70145	-8.00423
ACLY@hsa-miR-27a-3p@7mer-1a	ACLY	hsa-miR-27a-3p	7mer-1a	-3.05854	-5.11352	-4.78001	-4.80272	-3.14888	-5.42625	-2.72709	-4.18604	-2.75559	-2.05584	-2.90174	-4.67741	-2.72122	-3.40494	-4.40703	-5.55855	-4.16489	-2.69229	-3.88748	-3.7964	-4.85566	-4.51931	-8.42544	-4.45054	-5.55855	-5.52155	-3.841	-6.0333	-4.91062	-5.0826	-4.94146	-4.75768	-4.99327	-7.35519	-5.25104	-7.70145	-6.16144	-4.88392	-5.52155	-4.70379
ACLY@hsa-miR-369-3p@7mer-m8	ACLY	hsa-miR-369-3p	7mer-m8	-8.72574	-8.00423	-9.22351	-8.72574	-8.00423	-8.72574	-8.00423	-9.20228	-9.57348	-9.16252	-8.42544	-9.24022	-8.42544	-9.40082	-7.57355	-7.35519	-8.42544	-9.19936	-7.35519	-8.00423	-9.26596	-9.18168	-8.42544	-9.2068	-7.70145	-7.08742	-9.15866	-8.19331	-8.72574	-8.19331	-9.1663	-7.84225	-9.21366	-7.35519	-9.17716	-7.70145	-8.42544	-8.42544	-7.70145	-8.00423
ACLY@hsa-miR-374c-5p@8mer	ACLY	hsa-miR-374c-5p	8mer	-3.33453	-5.1889	-9.22351	-5.156	-8.00423	-8.72574	-8.00423	-5.78406	-3.88748	-3.09086	-4.4275	-5.05433	-5.70412	-3.90272	-4.65577	-5.156	-8.42544	-9.19936	-7.35519	-8.00423	-5.86105	-5.38854	-5.55855	-5.32188	-5.89881	-7.08742	-9.15866	-6.0333	-8.72574	-6.16144	-5.22205	-5.66979	-5.70412	-5.55855	-5.98611	-5.66979	-8.42544	-5.66979	-5.52155	-6.0333
ACLY@hsa-miR-655-3p@7mer-m8	ACLY	hsa-miR-655-3p	7mer-m8	-8.72574	-8.00423	-9.22351	-8.72574	-8.00423	-8.72574	-8.00423	-9.20228	-9.57348	-9.16252	-8.42544	-9.24022	-8.42544	-9.40082	-7.57355	-7.35519	-8.42544	-9.19936	-7.35519	-8.00423	-9.26596	-9.18168	-8.42544	-9.2068	-7.70145	-7.08742	-9.15866	-8.19331	-8.72574	-8.19331	-9.1663	-7.84225	-9.21366	-7.35519	-9.17716	-7.70145	-8.42544	-8.42544	-7.70145	-8.00423
ACO1@hsa-miR-141-3p@8mer	ACO1	hsa-miR-141-3p	8mer	-5.32188	-8.00423	-6.93532	-6.39737	-5.62904	-6.79655	-6.45071	-6.20416	-6.79655	-5.62904	-6.73319	-6.11934	-5.94643	-5.62904	-6.73319	-6.73319	-5.94643	-5.78406	-5.4564	-3.71012	-7.00887	-6.93532	-6.39737	-8.00423	-8.00423	-6.79655	-6.24835	-7.08742	-6.61219	-7.35519	-6.50259	-5.94643	-6.34822	-6.45071	-6.34822	-7.45923	-6.93532	-5.86105	-7.45923	-6.2994
ACO1@hsa-miR-150-5p@8mer	ACO1	hsa-miR-150-5p	8mer	-5.32188	-8.00423	-6.93532	-6.39737	-5.62904	-5.70412	-6.45071	-5.4564	-6.79655	-5.62904	-4.94146	-5.35277	-5.94643	-5.62904	-5.98611	-6.73319	-5.94643	-5.78406	-5.4564	-5.1889	-5.22205	-5.70412	-6.39737	-5.32188	-8.00423	-6.79655	-5.32188	-5.98611	-6.61219	-6.55635	-5.70412	-5.4564	-5.82058	-6.45071	-6.34822	-7.45923	-6.07864	-5.5938	-5.86105	-6.2994
ACO1@hsa-miR-183-5p.2@7mer-m8	ACO1	hsa-miR-183-5p.2	7mer-m8	-3.69475	-5.7466	-6.93532	-5.156	-5.62904	-6.79655	-4.99327	-6.20416	-6.79655	-5.62904	-4.94146	-6.11934	-4.99327	-3.98777	-4.75768	-4.94146	-5.05433	-5.78406	-4.47618	-3.2259	-5.7466	-5.70412	-6.39737	-8.00423	-8.00423	-6.0333	-4.75768	-5.4564	-6.61219	-5.94643	-5.4564	-5.38854	-5.82058	-6.45071	-5.52155	-7.45923	-6.07864	-6.93532	-5.86105	-6.2994
ACO1@hsa-miR-203a-3p.1@7mer-m8	ACO1	hsa-miR-203a-3p.1	7mer-m8	-5.32188	-8.00423	-6.93532	-6.39737	-5.62904	-5.70412	-6.45071	-6.20416	-6.79655	-4.29869	-6.73319	-6.11934	-4.60923	-3.98777	-6.73319	-6.73319	-5.94643	-5.78406	-5.4564	-5.1889	-7.00887	-6.93532	-5.02207	-8.00423	-8.00423	-6.79655	-5.52155	-7.08742	-6.61219	-6.55635	-6.50259	-6.93532	-6.34822	-6.45071	-6.34822	-7.45923	-5.86105	-6.93532	-7.45923	-6.2994
ACO1@hsa-miR-218-5p@7mer-m8	ACO1	hsa-miR-218-5p	7mer-m8	-5.32188	-8.00423	-6.93532	-6.39737	-5.62904	-5.70412	-6.45071	-6.20416	-6.79655	-5.62904	-6.73319	-6.11934	-5.94643	-5.62904	-6.73319	-5.32188	-5.94643	-5.78406	-5.4564	-5.1889	-7.00887	-6.93532	-6.39737	-8.00423	-8.00423	-6.0333	-6.24835	-5.98611	-6.61219	-7.35519	-6.50259	-6.93532	-6.34822	-6.45071	-6.34822	-7.45923	-6.93532	-6.93532	-7.45923	-6.2994
ACO1@hsa-miR-23a-3p@8mer	ACO1	hsa-miR-23a-3p	8mer	-5.32188	-8.00423	-6.93532	-6.39737	-5.62904	-6.79655	-6.45071	-6.20416	-6.79655	-5.62904	-6.73319	-6.11934	-5.94643	-5.62904	-6.73319	-6.73319	-5.94643	-5.78406	-5.4564	-5.1889	-7.00887	-6.93532	-6.39737	-8.00423	-8.00423	-6.79655	-5.52155	-5.98611	-6.61219	-7.35519	-6.50259	-6.93532	-6.34822	-6.45071	-6.34822	-7.45923	-6.93532	-6.93532	-7.45923	-6.2994
ACO1@hsa-miR-383-5p.1@7mer-1a	ACO1	hsa-miR-383-5p.1	7mer-1a	-2.96342	-8.00423	-5.86105	-5.156	-5.62904	-6.79655	-6.45071	-6.20416	-6.79655	-3.61428	-3.8718	-5.0826	-5.94643	-5.62904	-5.1889	-6.73319	-5.05433	-5.78406	-4.47618	-3.71012	-5.7466	-5.70412	-5.25104	-8.00423	-5.52155	-5.22205	-3.18689	-4.91062	-5.25104	-4.67741	-4.94146	-4.70379	-5.52155	-6.45071	-6.34822	-7.45923	-6.07864	-6.93532	-4.67741	-3.2259
ACO1@hsa-miR-495-3p@7mer-1a	ACO1	hsa-miR-495-3p	7mer-1a	-2.53052	-3.57323	-3.98777	-4.38529	-2.91106	-3.11758	-4.18604	-3.65497	-3.24228	-1.78504	-2.81572	-2.55268	-2.56334	-3.46334	-2.88512	-3.24228	-2.88512	-3.75293	-3.90272	-2.16783	-2.53263	-2.83906	-4.67741	-4.03895	-3.8718	-2.76188	-1.02385	-1.13393	-3.46334	-1.34033	-2.60912	-1.58582	-2.7122	-4.47618	-3.81146	-3.2597	-2.24382	-2.5763	-1.20762	-1.25188
ACO1@hsa-miR-505-3p.1@7mer-m8	ACO1	hsa-miR-505-3p.1	7mer-m8	-3.07683	-4.78001	-5.86105	-5.156	-3.15603	-4.73168	-6.45071	-4.67741	-4.26166	-3.32492	-4.94146	-5.35277	-4.99327	-5.62904	-3.52456	-3.90272	-5.94643	-5.78406	-4.47618	-5.1889	-4.67741	-4.49689	-5.25104	-4.03895	-5.82058	-5.48989	-2.96342	-4.58454	-5.42625	-4.1087	-5.05433	-4.85566	-5.156	-5.48989	-5.86105	-7.45923	-4.96797	-5.05433	-4.96797	-2.50538
ACO1@hsa-miR-802@8mer	ACO1	hsa-miR-802	8mer	-5.32188	-8.00423	-6.93532	-6.39737	-5.62904	-6.79655	-6.45071	-6.20416	-4.91062	-5.62904	-4.94146	-5.35277	-5.94643	-5.62904	-5.98611	-6.73319	-5.94643	-5.78406	-4.47618	-5.1889	-7.00887	-5.4564	-6.39737	-8.00423	-6.07864	-6.79655	-6.24835	-7.08742	-6.61219	-6.55635	-6.50259	-6.93532	-5.82058	-6.45071	-5.86105	-7.45923	-6.93532	-6.93532	-5.86105	-6.2994
ACO2@hsa-miR-203a-3p.1@7mer-1a	ACO2	hsa-miR-203a-3p.1	7mer-1a	-7.25932	-8.00423	-9.19641	-9.24511	-8.19331	-9.21085	-6.34822	-8.42544	-9.37201	-7.84225	-9.17993	-6.39737	-7.45923	-8.72574	-7.35519	-8.72574	-8.42544	-6.93532	-8.42544	-8.72574	-7.1711	-9.34057	-5.62904	-8.19331	-7.1711	-6.34822	-5.94643	-6.73319	-6.61219	-8.72574	-6.11934	-6.45071	-7.84225	-7.57355	-6.20416	-7.57355	-7.25932	-9.146	-7.45923	-8.19331
ACOT11@hsa-miR-128-3p@8mer	ACOT11	hsa-miR-128-3p	8mer	-4.56272	-7.00887	-6.50259	-5.89881	-4.80272	-6.67092	-5.48989	-5.86105	-6.2994	-4.91062	-6.11934	-5.98611	-5.70412	-4.58454	-6.67092	-6.34822	-5.70412	-5.38854	-5.02207	-4.32177	-6.73319	-6.50259	-6.20416	-7.08742	-8.00423	-6.79655	-6.11934	-7.45923	-6.20416	-7.00887	-5.70412	-7.00887	-6.0333	-6.34822	-6.24835	-6.93532	-6.61219	-6.55635	-7.1711	-5.89881
ACOT11@hsa-miR-27a-3p@7mer-m8	ACOT11	hsa-miR-27a-3p	7mer-m8	-4.56272	-7.00887	-6.50259	-5.89881	-4.80272	-6.67092	-5.48989	-5.86105	-6.2994	-4.91062	-6.11934	-5.98611	-5.70412	-4.58454	-6.67092	-6.34822	-5.70412	-5.38854	-5.02207	-4.32177	-6.73319	-6.50259	-6.20416	-7.08742	-8.00423	-6.79655	-6.11934	-7.45923	-6.20416	-7.00887	-5.70412	-7.00887	-6.0333	-6.34822	-6.24835	-6.93532	-6.61219	-6.55635	-7.1711	-5.89881
ACOT11@hsa-miR-34a-5p@7mer-m8	ACOT11	hsa-miR-34a-5p	7mer-m8	-4.56272	-7.00887	-6.50259	-5.89881	-4.80272	-6.67092	-5.48989	-5.86105	-6.2994	-4.91062	-6.11934	-5.98611	-5.70412	-4.58454	-6.67092	-6.34822	-5.70412	-5.38854	-5.02207	-4.32177	-6.73319	-5.66979	-5.4564	-7.08742	-8.00423	-6.79655	-6.11934	-7.45923	-6.20416	-7.00887	-6.34822	-7.00887	-6.0333	-6.34822	-6.24835	-6.93532	-5.98611	-5.86105	-7.1711	-5.89881
ACOT11@hsa-miR-370-3p@8mer	ACOT11	hsa-miR-370-3p	8mer	-4.56272	-7.00887	-6.50259	-5.89881	-4.80272	-6.67092	-5.48989	-5.86105	-6.2994	-4.91062	-6.11934	-5.98611	-5.70412	-4.58454	-6.67092	-6.34822	-5.70412	-5.38854	-5.02207	-4.32177	-5.7466	-6.50259	-6.20416	-7.08742	-8.00423	-6.79655	-6.11934	-7.45923	-6.20416	-7.00887	-5.70412	-7.00887	-6.0333	-6.34822	-6.24835	-6.93532	-6.61219	-6.55635	-7.1711	-5.89881
ACOT13@hsa-miR-125a-5p@7mer-1a	ACOT13	hsa-miR-125a-5p	7mer-1a	-5.78406	-7.70145	-5.86105	-6.79655	-6.24835	-6.50259	-6.86415	-5.66979	-7.84225	-6.11934	-6.11934	-7.1711	-5.32188	-6.34822	-6.79655	-5.38854	-5.22205	-7.25932	-5.78406	-5.66979	-5.55855	-6.93532	-5.52155	-5.1889	-7.70145	-6.0333	-7.08742	-7.45923	-7.57355	-6.55635	-5.86105	-5.94643	-7.00887	-6.61219	-7.08742	-7.70145	-7.25932	-7.35519	-7.08742	-6.61219
ACOT13@hsa-miR-153-3p@7mer-1a	ACOT13	hsa-miR-153-3p	7mer-1a	-5.78406	-7.70145	-7.35519	-6.79655	-6.24835	-6.50259	-6.86415	-7.35519	-7.84225	-6.11934	-6.11934	-7.1711	-6.93532	-6.34822	-6.79655	-6.86415	-6.34822	-7.25932	-5.78406	-5.66979	-7.70145	-6.93532	-7.45923	-8.19331	-7.70145	-6.0333	-7.08742	-7.45923	-7.57355	-7.45923	-7.45923	-6.61219	-7.00887	-6.61219	-7.08742	-7.70145	-7.25932	-7.35519	-5.82058	-6.61219
ACOT13@hsa-miR-203a-3p.1@8mer	ACOT13	hsa-miR-203a-3p.1	8mer	-5.78406	-7.70145	-5.86105	-6.79655	-6.24835	-6.50259	-5.156	-7.35519	-4.40703	-6.11934	-4.75768	-7.1711	-5.32188	-4.18604	-6.16144	-5.38854	-6.34822	-7.25932	-5.78406	-5.66979	-7.70145	-6.93532	-7.45923	-8.19331	-6.07864	-6.79655	-7.08742	-6.0333	-7.57355	-7.45923	-7.45923	-6.61219	-5.89881	-6.61219	-7.08742	-7.70145	-7.25932	-7.35519	-7.08742	-6.61219
ACOT13@hsa-miR-296-3p@7mer-m8	ACOT13	hsa-miR-296-3p	7mer-m8	-2.54047	-3.06474	-2.13663	-3.42725	-2.62673	-3.6678	-1.90787	-2.38258	-1.80852	-1.14089	-0.89385	-1.90787	-1.03423	-1.71777	-2.30477	-2.41152	-2.20701	-2.39334	-2.43838	-2.47418	-3.41584	-3.11098	-3.88748	-4.56272	-3.34461	-4.36408	-2.37403	-3.05854	-3.07088	-3.35423	-3.90272	-2.68676	-4.2245	-1.92118	-2.92954	-3.62684	-4.45054	-3.20979	-2.87204	-2.59684
ACOT13@hsa-miR-302c-3p.2@8mer	ACOT13	hsa-miR-302c-3p.2	8mer	-5.78406	-7.70145	-7.35519	-6.79655	-6.24835	-5.66979	-6.86415	-7.35519	-5.11352	-6.11934	-6.11934	-7.1711	-6.93532	-6.34822	-6.79655	-6.86415	-6.34822	-7.25932	-5.78406	-5.66979	-7.70145	-6.93532	-7.45923	-8.19331	-7.70145	-6.79655	-7.08742	-7.45923	-7.57355	-7.45923	-7.45923	-6.61219	-7.00887	-6.61219	-5.89881	-7.70145	-7.25932	-7.35519	-7.08742	-6.61219
ACOT13@hsa-miR-448@7mer-1a	ACOT13	hsa-miR-448	7mer-1a	-5.78406	-7.70145	-7.35519	-6.79655	-6.24835	-6.50259	-6.86415	-7.35519	-7.84225	-6.11934	-6.11934	-5.70412	-6.93532	-6.34822	-6.16144	-6.86415	-5.22205	-7.25932	-5.78406	-5.66979	-7.70145	-6.93532	-7.45923	-8.19331	-7.70145	-6.79655	-5.5938	-7.45923	-7.57355	-7.45923	-7.45923	-6.61219	-7.00887	-6.61219	-5.89881	-7.70145	-7.25932	-7.35519	-7.08742	-6.61219
ACOT13@hsa-miR-483-3p.1@7mer-1a	ACOT13	hsa-miR-483-3p.1	7mer-1a	-3.16321	-4.91062	-5.86105	-5.22205	-3.62684	-5.42625	-5.156	-4.91062	-3.78231	-3.23428	-3.28645	-5.0826	-3.97115	-2.93438	-3.97115	-4.94146	-4.03895	-3.75293	-3.97115	-5.66979	-7.70145	-5.70412	-5.35277	-5.32188	-7.70145	-5.86105	-5.35277	-5.4564	-5.5938	-6.16144	-5.42625	-5.82058	-7.00887	-5.48989	-5.89881	-7.70145	-7.25932	-5.86105	-5.82058	-4.75768
ACOT7@hsa-miR-141-3p@8mer	ACOT7	hsa-miR-141-3p	8mer	-8.42544	-8.00423	-9.24912	-9.40167	-8.72574	-8.72574	-9.16302	-8.42544	-9.34224	-9.38036	-9.27338	-5.98611	-5.66979	-9.40069	-6.67092	-9.23941	-9.20865	-7.45923	-9.17886	-9.21312	-6.39737	-9.29023	-6.0333	-8.00423	-8.19331	-8.72574	-8.19331	-7.45923	-9.21089	-9.26628	-6.11934	-8.42544	-8.00423	-9.29973	-6.34822	-8.72574	-9.20113	-9.17402	-9.3029	-8.72574
ACOT7@hsa-miR-9-5p@7mer-m8	ACOT7	hsa-miR-9-5p	7mer-m8	-8.42544	-8.00423	-9.24912	-9.40167	-8.72574	-8.72574	-9.16302	-8.42544	-9.34224	-9.38036	-9.27338	-5.98611	-5.66979	-9.40069	-6.67092	-9.23941	-9.20865	-7.45923	-9.17886	-9.21312	-6.39737	-9.29023	-6.0333	-8.00423	-8.19331	-8.72574	-8.19331	-7.45923	-9.21089	-9.26628	-6.11934	-8.42544	-8.00423	-9.29973	-6.34822	-8.72574	-9.20113	-9.17402	-9.3029	-8.72574
ACOX1@hsa-miR-103a-3p@7mer-m8	ACOX1	hsa-miR-103a-3p	7mer-m8	-5.7466	-7.84225	-5.86105	-6.67092	-6.11934	-6.50259	-6.86415	-6.86415	-7.70145	-6.20416	-6.55635	-6.86415	-6.73319	-6.2994	-6.79655	-6.86415	-6.24835	-7.1711	-5.78406	-5.52155	-7.35519	-6.93532	-7.1711	-8.19331	-8.00423	-6.67092	-6.67092	-7.35519	-7.25932	-7.45923	-7.35519	-6.45071	-6.73319	-6.50259	-6.93532	-7.70145	-7.1711	-7.35519	-7.25932	-6.45071
ACOX1@hsa-miR-1193@7mer-m8	ACOX1	hsa-miR-1193	7mer-m8	-2.56979	-3.90272	-3.27786	-2.70661	-2.5346	-3.75293	-2.48324	-1.65088	-2.94818	-2.89746	-2.97893	-3.00555	-1.71268	-2.384	-3.13321	-4.94146	-4.58454	-5.11352	-3.97115	-5.52155	-4.65577	-4.80272	-4.16489	-3.85641	-5.94643	-4.56272	-4.45054	-5.35277	-5.5938	-4.96797	-4.94146	-3.98777	-5.48989	-5.27955	-3.90272	-4.2245	-7.1711	-7.35519	-4.60923	-3.11758
ACOX1@hsa-miR-124-3p.2@7mer-1a	ACOX1	hsa-miR-124-3p.2	7mer-1a	-3.16321	-5.156	-5.1889	-5.22205	-3.26875	-5.66979	-5.156	-3.98777	-3.78231	-3.71012	-3.82617	-4.78001	-3.85641	-3.62684	-5.22205	-4.56272	-5.1889	-7.1711	-5.78406	-3.7964	-5.86105	-4.96797	-5.02207	-8.19331	-5.94643	-5.94643	-4.49689	-5.66979	-5.5938	-6.11934	-5.4564	-5.62904	-5.70412	-5.48989	-5.62904	-6.11934	-7.1711	-5.4564	-5.82058	-4.94146
ACOX1@hsa-miR-124-3p.2@8mer	ACOX1	hsa-miR-124-3p.2	8mer	-3.38409	-5.70412	-5.27955	-6.67092	-4.1087	-6.50259	-6.86415	-4.34399	-3.98777	-4.40703	-3.82617	-5.25104	-4.40703	-6.2994	-6.79655	-4.56272	-6.24835	-7.1711	-5.78406	-3.7964	-7.35519	-5.156	-5.32188	-8.19331	-8.00423	-6.67092	-5.02207	-7.35519	-5.70412	-6.55635	-5.86105	-6.45071	-5.89881	-6.50259	-6.93532	-7.70145	-7.1711	-5.62904	-7.25932	-6.45071
ACOX1@hsa-miR-135a-5p@7mer-m8	ACOX1	hsa-miR-135a-5p	7mer-m8	-5.7466	-7.84225	-7.25932	-6.67092	-6.11934	-6.50259	-6.86415	-6.86415	-7.70145	-4.40703	-6.55635	-5.5938	-6.73319	-6.2994	-4.60923	-6.86415	-6.24835	-7.1711	-5.78406	-5.52155	-7.35519	-5.70412	-5.52155	-8.19331	-8.00423	-6.67092	-5.25104	-7.35519	-7.25932	-6.20416	-5.86105	-6.45071	-6.73319	-6.50259	-6.93532	-7.70145	-7.1711	-7.35519	-7.25932	-5.156
ACOX1@hsa-miR-16-5p@7mer-m8	ACOX1	hsa-miR-16-5p	7mer-m8	-5.7466	-7.84225	-7.25932	-6.67092	-6.11934	-6.50259	-6.86415	-6.86415	-7.70145	-6.20416	-6.55635	-6.86415	-6.73319	-6.2994	-6.79655	-6.86415	-6.24835	-7.1711	-5.78406	-5.52155	-7.35519	-6.93532	-7.1711	-8.19331	-8.00423	-6.67092	-6.67092	-7.35519	-7.25932	-7.45923	-7.35519	-6.45071	-6.73319	-6.50259	-6.93532	-7.70145	-7.1711	-7.35519	-7.25932	-6.45071
ACOX1@hsa-miR-199a-3p@8mer	ACOX1	hsa-miR-199a-3p	8mer	-3.38409	-5.42625	-5.86105	-6.67092	-2.81192	-6.50259	-6.86415	-5.27955	-7.70145	-4.40703	-4.91062	-5.5938	-6.73319	-3.62684	-6.11934	-6.86415	-6.24835	-7.1711	-3.97115	-5.52155	-7.35519	-5.05433	-7.1711	-5.32188	-8.00423	-6.67092	-5.35277	-5.66979	-7.25932	-6.11934	-5.25104	-5.94643	-6.73319	-6.50259	-5.62904	-7.70145	-7.1711	-7.35519	-5.38854	-4.94146
ACOX1@hsa-miR-216a-5p@7mer-1a	ACOX1	hsa-miR-216a-5p	7mer-1a	-3.16321	-5.42625	-5.48989	-4.70379	-2.81192	-5.55855	-3.28645	-3.98777	-4.40703	-2.80456	-4.16489	-3.841	-4.40703	-3.28645	-4.60923	-6.86415	-6.24835	-4.94146	-3.56054	-2.83906	-5.86105	-4.80272	-5.32188	-5.1889	-8.00423	-6.67092	-3.82617	-5.1889	-4.70379	-5.66979	-5.25104	-5.27955	-6.73319	-5.27955	-6.93532	-7.70145	-5.1889	-5.05433	-7.25932	-5.156
ACOX1@hsa-miR-216b-5p@8mer	ACOX1	hsa-miR-216b-5p	8mer	-3.8718	-7.84225	-5.86105	-6.67092	-6.11934	-6.50259	-6.86415	-6.86415	-7.70145	-3.71012	-6.55635	-6.86415	-6.73319	-6.2994	-6.79655	-5.35277	-6.24835	-7.1711	-5.78406	-5.52155	-7.35519	-5.4564	-7.1711	-8.19331	-8.00423	-5.82058	-6.67092	-6.0333	-7.25932	-7.45923	-7.35519	-6.45071	-6.73319	-6.50259	-5.62904	-7.70145	-7.1711	-5.86105	-7.25932	-6.45071
ACOX1@hsa-miR-219a-5p@7mer-1a	ACOX1	hsa-miR-219a-5p	7mer-1a	-2.66755	-5.11352	-4.85566	-5.22205	-2.61424	-5.4564	-4.27964	-3.98777	-3.98777	-3.03365	-6.55635	-4.02312	-2.93891	-2.50715	-4.03895	-4.94146	-3.76741	-4.65577	-2.86346	-5.52155	-5.86105	-4.60923	-5.02207	-5.32188	-5.94643	-5.5938	-4.32177	-5.66979	-5.4564	-5.32188	-5.1889	-5.27955	-5.48989	-4.65577	-4.34399	-7.70145	-5.38854	-5.05433	-4.67741	-4.34399
ACOX1@hsa-miR-340-5p@7mer-1a	ACOX1	hsa-miR-340-5p	7mer-1a	-5.7466	-7.84225	-7.25932	-6.67092	-6.11934	-6.50259	-6.86415	-6.86415	-7.70145	-6.20416	-6.55635	-6.86415	-6.73319	-6.2994	-6.79655	-6.86415	-6.24835	-7.1711	-5.78406	-5.52155	-7.35519	-6.93532	-7.1711	-8.19331	-8.00423	-6.67092	-6.67092	-7.35519	-7.25932	-7.45923	-7.35519	-6.45071	-6.73319	-6.50259	-6.93532	-7.70145	-7.1711	-7.35519	-7.25932	-6.45071
ACOX1@hsa-miR-363-3p@7mer-m8	ACOX1	hsa-miR-363-3p	7mer-m8	-3.38409	-5.156	-5.0826	-6.67092	-2.81192	-6.50259	-4.27964	-4.85566	-5.11352	-6.20416	-6.55635	-3.841	-3.38409	-2.91593	-4.24385	-4.94146	-6.24835	-4.65577	-3.37377	-3.28645	-5.86105	-6.93532	-4.85566	-8.19331	-5.55855	-5.94643	-5.35277	-5.1889	-7.25932	-6.11934	-5.11352	-4.83253	-5.89881	-4.91062	-6.93532	-4.85566	-5.66979	-5.4564	-4.85566	-5.156
ACOX1@hsa-miR-488-3p@7mer-m8	ACOX1	hsa-miR-488-3p	7mer-m8	-2.90654	-4.27964	-4.60923	-4.40703	-2.7122	-5.42625	-3.13321	-3.25058	-2.83906	-3.23428	-3.33453	-2.75873	-3.0221	-2.17278	-3.88748	-4.18604	-4.03895	-4.65577	-2.76505	-2.83906	-4.2245	-4.38529	-4.34399	-2.5129	-5.22205	-5.35277	-4.32177	-4.51931	-4.63314	-4.36408	-5.11352	-3.38409	-4.26166	-4.65577	-4.88392	-5.22205	-4.99327	-4.65577	-4.24385	-3.9523
ACOX1@hsa-miR-505-3p.1@8mer	ACOX1	hsa-miR-505-3p.1	8mer	-0.892218	-1.87167	-1.13706	-1.85498	-0.306722	-1.17933	-1.31905	-0.0374287	-1.23247	-1.25792	-1.71422	-0.0530586	-0.473516	-0.0298498	-1.13074	-2.06141	-1.64476	-1.42235	-0.34579	-0.581562	-2.11682	-0.978532	-1.79597	-3.475	-1.42164	-1.06216	-0.36561	-1.409	-1.65223	-0.60219	-1.32495	-0.552053	-1.38515	-2.25601	-2.29982	-2.03037	-0.892764	-2.12194	-0.656079	-1.07226
ACOX1@hsa-miR-543@7mer-m8	ACOX1	hsa-miR-543	7mer-m8	-0.275574	-0.677126	-0.35345	-1.3743	0.245342	-0.47379	-0.406595	0.334672	-0.808337	-0.465479	-1.13942	0.085036	-0.28019	0.583763	-0.634639	-0.774089	-1.13306	-1.27311	0.180825	-0.00232766	-0.693334	-0.0823329	-0.628641	-0.614785	-0.826922	0.0186711	0.743007	-0.399583	-1.20311	0.312748	-0.742409	0.445148	-0.668637	-0.954449	-1.12988	-1.1189	-0.429286	-0.0777039	0.636016	-0.343153
ACOX1@hsa-miR-760@7mer-m8	ACOX1	hsa-miR-760	7mer-m8	-3.16321	-4.91062	-5.1889	-4.40703	-3.26875	-4.99327	-5.156	-3.71012	-3.31543	-2.89746	-4.91062	-3.49889	-2.75559	-2.44992	-3.88748	-4.56272	-6.24835	-7.1711	-2.76505	-2.36799	-4.65577	-4.70379	-5.32188	-4.56272	-5.52155	-5.35277	-3.05263	-5.55855	-4.99327	-4.70379	-5.42625	-4.24385	-5.89881	-4.65577	-4.70379	-5.22205	-4.58454	-4.32177	-4.51931	-4.34399
ACP1@hsa-miR-122-5p@8mer	ACP1	hsa-miR-122-5p	8mer	-5.7466	-7.00887	-7.84225	-6.73319	-6.24835	-6.79655	-6.86415	-8.19331	-7.08742	-4.32177	-5.66979	-8.42544	-7.70145	-6.2994	-7.45923	-6.73319	-5.32188	-5.1889	-4.49689	-3.91868	-7.35519	-6.86415	-8.19331	-6.67092	-5.98611	-6.0333	-5.38854	-6.93532	-7.45923	-7.57355	-8.72574	-7.1711	-7.84225	-6.55635	-5.98611	-7.08742	-6.07864	-5.86105	-5.4564	-5.156
ACP1@hsa-miR-129-5p@7mer-m8	ACP1	hsa-miR-129-5p	7mer-m8	-3.16321	-5.11352	-5.1889	-6.73319	-4.14623	-5.4564	-4.73168	-4.94146	-3.9523	-2.50715	-4.54217	-4.36408	-3.35423	-3.33453	-7.45923	-6.73319	-4.70379	-4.73168	-4.49689	-6.16144	-4.85566	-5.66979	-4.65577	-5.32188	-5.7466	-5.70412	-5.38854	-5.4564	-5.5938	-5.94643	-8.72574	-5.86105	-5.94643	-4.18604	-4.73168	-4.78001	-6.07864	-5.1889	-5.0826	-4.99327
ACP1@hsa-miR-19a-3p@7mer-1a	ACP1	hsa-miR-19a-3p	7mer-1a	-3.02782	-5.42625	-5.48989	-5.22205	-2.54662	-5.02207	-4.27964	-3.9523	-3.28645	-2.50715	-2.79756	-4.78001	-2.73025	-3.10405	-4.38529	-4.94146	-4.70379	-4.47618	-2.68932	-2.95276	-5.27955	-4.80272	-4.99327	-6.67092	-5.22205	-5.86105	-5.38854	-5.4564	-4.99327	-5.94643	-5.27955	-5.86105	-5.82058	-4.18604	-5.02207	-2.50538	-5.86105	-5.86105	-5.35277	-4.49689
ACP1@hsa-miR-379-3p@7mer-1a	ACP1	hsa-miR-379-3p	7mer-1a	-3.38409	-4.45054	-5.05433	-4.58454	-2.71831	-5.25104	-3.28645	-3.5362	-2.72122	-1.78085	-3.75293	-3.93683	-2.5129	-3.10405	-3.475	-3.841	-4.70379	-4.73168	-3.18689	-3.14888	-4.51931	-4.47618	-4.65577	-5.11352	-4.88392	-5.48989	-5.38854	-4.26166	-5.5938	-5.5938	-5.05433	-5.32188	-5.82058	-3.2259	-3.98777	-3.841	-6.07864	-4.85566	-5.0826	-4.80272
ACP1@hsa-miR-494-3p@7mer-m8	ACP1	hsa-miR-494-3p	7mer-m8	-3.38409	-5.70412	-5.48989	-6.73319	-3.28645	-5.55855	-5.156	-5.32188	-4.40703	-3.65497	-3.26875	-5.05433	-4.47618	-4.18604	-5.55855	-6.73319	-4.70379	-4.47618	-5.5938	-6.16144	-5.86105	-5.156	-5.52155	-5.02207	-5.98611	-6.79655	-5.38854	-6.93532	-5.4564	-6.20416	-8.72574	-5.4564	-5.94643	-4.18604	-5.22205	-4.78001	-5.86105	-7.25932	-5.70412	-5.156
ACP6@hsa-miR-378a-3p@7mer-m8	ACP6	hsa-miR-378a-3p	7mer-m8	-3.6678	-6.79655	-6.55635	-6.11934	-4.88392	-6.45071	-6.20416	-5.35277	-6.61219	-4.99327	-6.0333	-6.11934	-5.86105	-4.96797	-6.67092	-6.39737	-5.70412	-5.05433	-5.05433	-4.29869	-5.82058	-6.79655	-5.4564	-7.35519	-5.89881	-5.86105	-5.55855	-7.57355	-6.45071	-7.1711	-6.50259	-7.00887	-6.34822	-6.11934	-6.34822	-6.93532	-6.0333	-6.93532	-7.1711	-5.94643
ACPL2@hsa-miR-106b-5p@7mer-m8	ACPL2	hsa-miR-106b-5p	7mer-m8	-3.90272	-7.00887	-6.0333	-4.58454	-4.16489	-7.70145	-6.86415	-9.14872	-8.72574	-6.24835	-5.55855	-9.14913	-9.15096	-7.1711	-9.14705	-5.32188	-7.70145	-8.19331	-3.40494	-7.1711	-5.4564	-5.70412	-9.15445	-6.45071	-6.86415	-6.79655	-6.93532	-6.79655	-6.93532	-6.16144	-9.17625	-7.45923	-8.42544	-5.48989	-5.98611	-6.93532	-7.25932	-6.79655	-6.67092	-6.93532
ACPL2@hsa-miR-1-3p@7mer-1a	ACPL2	hsa-miR-1-3p	7mer-1a	-3.90272	-7.00887	-8.19331	-6.86415	-6.93532	-7.70145	-6.86415	-9.14872	-8.72574	-6.24835	-5.55855	-9.14913	-9.15096	-7.1711	-9.14705	-6.73319	-7.70145	-8.19331	-5.86105	-4.00368	-7.35519	-7.00887	-9.15445	-6.45071	-6.86415	-6.79655	-6.93532	-6.79655	-6.93532	-7.70145	-9.17625	-7.45923	-8.42544	-6.61219	-9.14755	-6.93532	-7.25932	-6.79655	-6.67092	-6.93532
ACPL2@hsa-miR-140-3p.2@7mer-1a	ACPL2	hsa-miR-140-3p.2	7mer-1a	-6.50259	-7.00887	-8.19331	-6.86415	-6.93532	-7.70145	-6.86415	-9.14872	-8.72574	-6.24835	-5.55855	-9.14913	-9.15096	-7.1711	-9.14705	-6.73319	-7.70145	-8.19331	-5.86105	-7.1711	-5.82058	-7.00887	-9.15445	-6.45071	-6.86415	-6.79655	-6.93532	-6.79655	-6.93532	-7.70145	-9.17625	-7.45923	-5.98611	-6.61219	-9.14755	-6.93532	-7.25932	-6.79655	-5.66979	-6.93532
ACPL2@hsa-miR-26a-5p@7mer-m8	ACPL2	hsa-miR-26a-5p	7mer-m8	-3.43845	-5.70412	-8.19331	-4.80272	-3.10405	-5.48989	-5.156	-5.78406	-5.25104	-3.71012	-5.55855	-5.52155	-5.86105	-7.1711	-3.85641	-5.32188	-7.70145	-5.1889	-5.86105	-7.1711	-5.4564	-5.4564	-5.55855	-3.5103	-5.98611	-6.79655	-6.93532	-5.52155	-5.70412	-6.20416	-5.4564	-5.94643	-8.42544	-5.48989	-5.7466	-4.36408	-7.25932	-6.79655	-6.67092	-6.93532
ACPL2@hsa-miR-29b-3p@8mer	ACPL2	hsa-miR-29b-3p	8mer	-6.50259	-7.00887	-8.19331	-6.86415	-6.93532	-7.70145	-6.86415	-9.14872	-8.72574	-6.24835	-5.55855	-9.14913	-9.15096	-2.70661	-9.14705	-6.73319	-7.70145	-8.19331	-5.86105	-7.1711	-7.35519	-7.00887	-9.15445	-6.45071	-6.86415	-6.79655	-6.93532	-6.79655	-6.93532	-7.70145	-9.17625	-7.45923	-8.42544	-2.67015	-9.14755	-6.93532	-7.25932	-6.79655	-6.67092	-6.93532
ACPL2@hsa-miR-302e@7mer-m8	ACPL2	hsa-miR-302e	7mer-m8	-6.50259	-7.00887	-8.19331	-6.86415	-6.93532	-7.70145	-6.86415	-9.14872	-5.25104	-6.24835	-5.55855	-5.98611	-5.86105	-7.1711	-9.14705	-5.32188	-7.70145	-8.19331	-5.86105	-7.1711	-7.35519	-7.00887	-9.15445	-6.45071	-5.98611	-6.0333	-6.93532	-6.79655	-6.93532	-7.70145	-9.17625	-5.94643	-8.42544	-6.61219	-5.98611	-5.98611	-7.25932	-6.79655	-6.67092	-6.93532
ACPL2@hsa-miR-454-3p@7mer-m8	ACPL2	hsa-miR-454-3p	7mer-m8	-6.50259	-7.00887	-8.19331	-6.86415	-6.93532	-7.70145	-6.86415	-5.78406	-8.72574	-6.24835	-5.55855	-9.14913	-9.15096	-7.1711	-9.14705	-6.73319	-7.70145	-8.19331	-5.86105	-4.00368	-5.82058	-7.00887	-9.15445	-6.45071	-6.86415	-6.79655	-6.93532	-6.79655	-6.93532	-6.61219	-9.17625	-5.94643	-8.42544	-6.61219	-5.7466	-6.93532	-7.25932	-6.79655	-6.67092	-6.93532
ACPP@hsa-let-7d-5p@7mer-m8	ACPP	hsa-let-7d-5p	7mer-m8	-3.49889	-8.00423	-5.5938	-8.42544	-3.85641	-5.86105	-6.67092	-7.70145	-9.35612	-2.68932	-4.94146	-5.94643	-7.57355	-2.32971	-5.52155	-7.35519	-7.57355	-4.94146	-3.73795	-4.00368	-9.23095	-8.72574	-5.156	-4.88392	-7.84225	-6.0333	-9.14875	-9.16523	-5.5938	-6.61219	-5.86105	-5.89881	-8.42544	-5.55855	-5.7466	-7.84225	-8.72574	-5.86105	-7.84225	-7.25932
ACPT@hsa-miR-199a-5p@8mer	ACPT	hsa-miR-199a-5p	8mer	-3.38409	-5.89881	-6.0333	-7.00887	-5.55855	-6.39737	-5.32188	-6.16144	-5.27955	-3.78231	-4.99327	-5.05433	-5.4564	-3.81146	-6.24835	-8.19331	-5.70412	-5.11352	-4.96797	-6.24835	-5.89881	-8.72574	-5.38854	-5.32188	-6.39737	-6.07864	-5.70412	-6.11934	-5.82058	-8.00423	-5.4564	-6.0333	-5.98611	-5.66979	-5.7466	-6.2994	-6.20416	-8.42544	-6.61219	-7.25932
ACRC@hsa-miR-653-5p@7mer-m8	ACRC	hsa-miR-653-5p	7mer-m8	-8.72574	-7.00887	-9.24791	-8.42544	-8.00423	-8.72574	-7.25932	-9.3331	-9.50988	-9.22061	-7.70145	-9.3963	-9.36772	-9.35104	-9.18506	-7.08742	-9.14992	-9.17593	-7.45923	-8.42544	-9.15668	-8.72574	-6.79655	-6.73319	-6.86415	-6.24835	-6.67092	-6.55635	-6.73319	-7.84225	-7.84225	-6.45071	-9.22939	-6.61219	-8.72574	-6.67092	-7.25932	-7.35519	-6.67092	-7.84225
ACRV1@hsa-miR-335-5p@8mer	ACRV1	hsa-miR-335-5p	8mer	-8.72574	-8.00423	-9.18986	-8.42544	-8.00423	-8.72574	-8.00423	-9.20299	-9.48138	-8.42544	-7.57355	-9.2631	-8.42544	-9.31022	-8.19331	-7.35519	-8.42544	-9.17226	-6.86415	-8.00423	-9.23556	-8.72574	-9.14973	-8.72574	-7.57355	-7.08742	-9.1661	-8.00423	-8.72574	-8.72574	-9.19001	-8.00423	-9.21906	-7.1711	-9.19014	-7.70145	-8.42544	-7.84225	-7.25932	-7.84225
ACRV1@hsa-miR-7-5p@7mer-m8	ACRV1	hsa-miR-7-5p	7mer-m8	-8.72574	-8.00423	-9.18986	-8.42544	-8.00423	-8.72574	-8.00423	-9.20299	-9.48138	-8.42544	-7.57355	-9.2631	-8.42544	-9.31022	-8.19331	-7.35519	-8.42544	-9.17226	-6.86415	-8.00423	-9.23556	-8.72574	-9.14973	-8.72574	-7.57355	-7.08742	-9.1661	-8.00423	-8.72574	-8.72574	-9.19001	-8.00423	-9.21906	-7.1711	-9.19014	-7.70145	-8.42544	-7.84225	-7.25932	-7.84225
ACSBG1@hsa-miR-129-5p@7mer-1a	ACSBG1	hsa-miR-129-5p	7mer-1a	-1.09105	-4.36408	-4.67741	-5.25104	-3.68127	-5.38854	-2.76854	-2.16486	-0.812011	-1.64254	-2.32584	-2.55268	-1.80188	-3.40494	-2.27345	-4.02312	-3.42725	-0.89941	-2.29571	-2.95276	-1.5032	-4.45054	-4.51931	-4.45054	-5.02207	-4.26166	-3.5103	-4.4275	-1.0748	-4.14623	-4.49689	-3.72397	-4.75768	-4.45054	-5.1889	-5.70412	-6.16144	-1.40371	-4.78001	-3.48621
ACSBG1@hsa-miR-16-5p@7mer-m8	ACSBG1	hsa-miR-16-5p	7mer-m8	-5.7466	-8.00423	-8.00423	-7.70145	-6.50259	-7.35519	-6.61219	-7.1711	-9.15645	-5.5938	-6.11934	-6.86415	-7.00887	-6.79655	-7.00887	-7.35519	-6.45071	-7.25932	-5.86105	-6.11934	-8.19331	-7.84225	-8.42544	-9.19597	-7.84225	-7.25932	-7.45923	-8.72574	-8.19331	-7.84225	-6.79655	-7.70145	-7.45923	-7.08742	-7.00887	-7.84225	-7.70145	-7.57355	-7.84225	-6.93532
ACSBG1@hsa-miR-186-5p@8mer	ACSBG1	hsa-miR-186-5p	8mer	-3.02782	-4.96797	-4.91062	-4.49689	-2.66224	-5.42625	-3.42725	-3.85641	-2.91593	-2.14318	-3.5362	-3.34461	-1.80188	-3.71012	-3.18689	-4.40703	-3.91868	-4.70379	-3.2259	-3.39422	-5.55855	-4.80272	-4.70379	-9.19597	-5.25104	-5.52155	-5.25104	-5.4564	-5.70412	-5.86105	-4.94146	-5.38854	-5.78406	-5.35277	-4.70379	-6.24835	-4.54217	-5.86105	-5.27955	-3.48621
ACSBG1@hsa-miR-19a-3p@8mer	ACSBG1	hsa-miR-19a-3p	8mer	-3.8718	-5.48989	-5.32188	-7.70145	-4.14623	-7.35519	-3.24228	-3.71012	-3.61428	-2.14318	-2.87647	-3.75293	-2.77607	-4.26166	-3.18689	-7.35519	-6.45071	-7.25932	-2.95276	-6.11934	-5.27955	-5.27955	-5.156	-5.32188	-5.78406	-5.52155	-4.32177	-5.48989	-5.5938	-5.25104	-4.94146	-5.38854	-5.52155	-7.08742	-5.89881	-6.24835	-6.16144	-5.86105	-5.27955	-5.11352
ACSBG1@hsa-miR-24-3p@8mer	ACSBG1	hsa-miR-24-3p	8mer	-3.38409	-5.82058	-5.32188	-4.65577	-6.50259	-5.7466	-3.72397	-5.62904	-9.15645	-2.62673	-4.1087	-5.66979	-4.49689	-4.26166	-5.4564	-5.11352	-4.1087	-4.70379	-4.56272	-6.11934	-3.98777	-4.56272	-4.99327	-5.32188	-5.52155	-5.38854	-5.0826	-4.91062	-5.0826	-5.86105	-5.05433	-4.94146	-5.38854	-4.58454	-5.1889	-5.70412	-5.66979	-4.07448	-5.27955	-4.63314
ACSBG1@hsa-miR-27a-3p@7mer-1a	ACSBG1	hsa-miR-27a-3p	7mer-1a	-0.49766	-0.366758	-0.182586	-1.70371	-0.395774	-0.568338	-0.178733	1.05587	-0.2393	1.05373	0.103758	0.482632	0.77241	-0.657369	0.994814	-1.43308	-0.105044	-0.918254	-0.205542	-0.7446	-1.21722	-0.551189	-0.995544	-1.96778	-0.582365	-0.597209	0.0839332	-0.458432	-0.955518	0.147262	-0.291963	-0.102473	-0.5415	-1.23278	-0.820736	-1.21314	-0.516144	-1.01083	-0.535121	-0.636829
ACSBG1@hsa-miR-302b-3p@7mer-m8	ACSBG1	hsa-miR-302b-3p	7mer-m8	-3.8718	-8.00423	-5.55855	-7.70145	-4.14623	-7.35519	-6.61219	-5.62904	-9.15645	-4.27964	-6.11934	-5.05433	-4.83253	-6.79655	-6.16144	-5.11352	-5.25104	-7.25932	-4.56272	-6.11934	-5.86105	-5.78406	-8.42544	-5.32188	-5.94643	-7.25932	-7.45923	-6.0333	-8.19331	-7.84225	-6.79655	-7.70145	-7.45923	-7.08742	-5.66979	-7.84225	-5.86105	-5.86105	-7.84225	-6.93532
ACSBG1@hsa-miR-30a-5p@7mer-1a	ACSBG1	hsa-miR-30a-5p	7mer-1a	-5.7466	-8.00423	-8.00423	-7.70145	-6.50259	-7.35519	-6.61219	-7.1711	-9.15645	-5.5938	-6.11934	-6.86415	-7.00887	-6.79655	-7.00887	-7.35519	-6.45071	-7.25932	-5.86105	-6.11934	-8.19331	-7.84225	-8.42544	-9.19597	-7.84225	-7.25932	-7.45923	-8.72574	-8.19331	-7.84225	-6.79655	-7.70145	-7.45923	-7.08742	-7.00887	-7.84225	-7.70145	-7.57355	-7.84225	-6.93532
ACSBG1@hsa-miR-382-3p@7mer-1a	ACSBG1	hsa-miR-382-3p	7mer-1a	-3.02782	-4.63314	-5.1889	-3.49889	-2.86346	-5.42625	-2.98934	-3.09086	-3.26875	-2.19192	-3.28645	-3.58803	-2.16486	-2.66473	-2.68129	-3.81146	-3.2597	-4.47618	-3.58803	-6.11934	-4.63314	-4.73168	-4.65577	-5.27955	-4.00368	-4.88392	-3.76741	-4.65577	-4.20642	-4.91062	-4.94146	-4.65577	-4.75768	-4.73168	-4.70379	-5.70412	-4.80272	-4.24385	-3.49889	-2.61932
ACSBG1@hsa-miR-520f-3p@7mer-m8	ACSBG1	hsa-miR-520f-3p	7mer-m8	-5.7466	-8.00423	-5.98611	-7.70145	-6.50259	-7.35519	-6.61219	-7.1711	-9.15645	-5.5938	-6.11934	-5.25104	-4.83253	-6.79655	-6.16144	-7.35519	-5.25104	-7.25932	-5.86105	-6.11934	-5.86105	-5.78406	-8.42544	-5.32188	-5.94643	-7.25932	-7.45923	-8.72574	-8.19331	-7.84225	-6.79655	-7.70145	-7.45923	-7.08742	-5.89881	-7.84225	-6.16144	-7.57355	-7.84225	-6.93532
ACSBG1@hsa-miR-668-3p@7mer-m8	ACSBG1	hsa-miR-668-3p	7mer-m8	-5.7466	-8.00423	-8.00423	-7.70145	-3.68127	-7.35519	-5.05433	-4.63314	-9.15645	-4.27964	-6.11934	-5.66979	-4.49689	-4.26166	-6.16144	-5.11352	-6.45071	-5.1889	-5.86105	-6.11934	-5.86105	-5.78406	-5.55855	-9.19597	-6.07864	-7.25932	-5.66979	-5.55855	-5.35277	-6.20416	-6.79655	-5.98611	-5.62904	-5.35277	-5.66979	-6.24835	-6.16144	-5.86105	-5.89881	-6.93532
ACSF2@hsa-miR-106a-5p@7mer-m8	ACSF2	hsa-miR-106a-5p	7mer-m8	-3.97115	-9.20685	-8.72574	-8.72574	-8.00423	-9.21862	-8.00423	-7.57355	-9.30056	-7.57355	-8.42544	-6.79655	-7.08742	-8.72574	-7.57355	-8.72574	-8.19331	-7.84225	-3.58803	-8.19331	-7.57355	-5.82058	-9.14612	-9.23197	-8.42544	-8.42544	-6.61219	-8.42544	-8.72574	-6.16144	-6.50259	-8.42544	-8.00423	-9.208	-5.89881	-8.19331	-9.16143	-8.19331	-8.72574	-8.00423
ACSF2@hsa-miR-136-5p@7mer-1a	ACSF2	hsa-miR-136-5p	7mer-1a	-7.84225	-9.20685	-8.72574	-8.72574	-8.00423	-9.21862	-8.00423	-7.57355	-9.30056	-7.57355	-8.42544	-6.79655	-7.08742	-4.05592	-7.57355	-8.72574	-8.19331	-7.84225	-7.1711	-8.19331	-7.57355	-8.72574	-9.14612	-9.23197	-8.42544	-8.42544	-6.61219	-8.42544	-8.72574	-9.16319	-6.50259	-8.42544	-8.00423	-9.208	-7.00887	-8.19331	-9.16143	-8.19331	-8.72574	-8.00423
ACSL1@hsa-miR-124-3p.1@7mer-1a	ACSL1	hsa-miR-124-3p.1	7mer-1a	-7.00887	-8.00423	-8.42544	-8.19331	-7.45923	-5.78406	-5.156	-5.7466	-5.4564	-3.71012	-4.91062	-4.94146	-7.70145	-3.98777	-7.35519	-5.55855	-7.57355	-5.1889	-4.63314	-6.73319	-9.22519	-5.55855	-9.18013	-9.17411	-7.35519	-6.0333	-5.27955	-5.02207	-8.72574	-5.66979	-5.55855	-4.99327	-8.42544	-7.08742	-5.98611	-7.70145	-8.42544	-5.66979	-5.89881	-7.25932
ACSL1@hsa-miR-124-3p.2@7mer-1a	ACSL1	hsa-miR-124-3p.2	7mer-1a	-2.61424	-3.98777	-1.5574	-3.9523	-2.03739	-2.86736	-2.55071	-3.97115	-2.10122	-1.41084	-1.86928	-1.23001	-2.23807	-0.432471	-2.37561	-2.7122	-1.84547	-3.35423	-2.39196	-1.7058	-2.16581	-1.0669	-4.05592	-2.31913	-3.43845	-1.14268	0.979804	-0.932444	-2.73629	0.0071754	-0.730735	0.936069	-1.6478	-3.08368	-3.75293	-3.06474	-1.93892	-0.159574	-0.729938	-0.735788
ACSL1@hsa-miR-124-3p.2@7mer-m8	ACSL1	hsa-miR-124-3p.2	7mer-m8	-7.00887	-8.00423	-8.42544	-5.25104	-7.45923	-7.84225	-6.86415	-5.7466	-5.4564	-6.16144	-4.16489	-5.94643	-7.70145	-3.98777	-6.20416	-7.35519	-7.57355	-5.1889	-6.2994	-4.00368	-9.22519	-8.19331	-5.5938	-9.17411	-7.35519	-7.45923	-4.63314	-6.0333	-8.72574	-6.20416	-9.14732	-5.98611	-8.42544	-7.08742	-8.72574	-6.20416	-6.16144	-5.66979	-5.52155	-7.25932
ACSL1@hsa-miR-142-3p.2@7mer-m8	ACSL1	hsa-miR-142-3p.2	7mer-m8	-2.68676	-3.88748	-2.47418	-4.96797	-2.43529	-3.7964	-2.69508	-5.32188	-2.55491	-2.22046	-2.04506	-1.84269	-2.37078	-0.843753	-2.51688	-2.97378	-2.57422	-3.60123	-2.70368	-2.47418	-2.42553	-1.49964	-3.841	-2.11682	-4.32177	-1.41765	0.33549	-0.919362	-3.41584	-0.657916	-1.42202	0.647065	-2.61424	-4.45054	-4.05592	-5.22205	-2.61184	-0.674229	-1.05582	-1.56639
ACSL1@hsa-miR-202-5p@8mer	ACSL1	hsa-miR-202-5p	8mer	-7.00887	-5.82058	-8.42544	-5.25104	-7.45923	-7.84225	-6.86415	-8.19331	-9.32646	-4.40703	-6.55635	-4.94146	-7.70145	-7.84225	-6.20416	-7.35519	-4.40703	-8.42544	-6.2994	-4.00368	-9.22519	-8.19331	-9.18013	-9.17411	-7.35519	-7.45923	-5.27955	-6.0333	-8.72574	-8.72574	-5.86105	-5.89881	-8.42544	-7.08742	-8.72574	-7.70145	-5.86105	-8.19331	-5.89881	-7.25932
ACSL1@hsa-miR-205-5p@8mer	ACSL1	hsa-miR-205-5p	8mer	-7.00887	-8.00423	-6.0333	-5.25104	-7.45923	-7.84225	-3.81146	-5.7466	-4.26166	-2.68932	-3.60123	-4.54217	-7.70145	-3.34461	-6.20416	-7.35519	-5.38854	-5.1889	-4.63314	-6.73319	-5.86105	-4.49689	-5.35277	-3.11758	-5.7466	-5.0826	-2.38902	-4.45054	-5.7466	-2.60405	-4.94146	-1.75249	-5.62904	-7.08742	-8.72574	-7.70145	-8.42544	-4.47618	-5.25104	-4.99327
ACSL1@hsa-miR-218-5p@8mer	ACSL1	hsa-miR-218-5p	8mer	-3.93683	-5.82058	-6.0333	-5.25104	-4.27964	-5.55855	-5.156	-5.7466	-5.4564	-3.23428	-4.16489	-5.22205	-4.20642	-4.36408	-5.55855	-7.35519	-7.57355	-8.42544	-4.07448	-6.73319	-5.66979	-5.35277	-5.5938	-5.27955	-5.89881	-5.62904	-3.75293	-5.55855	-5.7466	-5.78406	-5.42625	-4.4275	-5.82058	-5.35277	-8.72574	-7.70145	-5.86105	-4.47618	-7.70145	-5.156
ACSL1@hsa-miR-301a-3p@8mer	ACSL1	hsa-miR-301a-3p	8mer	-7.00887	-8.00423	-8.42544	-8.19331	-7.45923	-7.84225	-6.86415	-8.19331	-9.32646	-6.16144	-6.55635	-8.42544	-7.70145	-7.84225	-7.35519	-7.35519	-7.57355	-8.42544	-6.2994	-6.73319	-9.22519	-8.19331	-9.18013	-9.17411	-7.35519	-7.45923	-5.70412	-8.72574	-8.72574	-8.72574	-9.14732	-8.42544	-5.98611	-7.08742	-8.72574	-7.70145	-8.42544	-5.86105	-7.70145	-7.25932
ACSL1@hsa-miR-34a-5p@7mer-m8	ACSL1	hsa-miR-34a-5p	7mer-m8	-7.00887	-5.4564	-5.5938	-5.25104	-3.82617	-5.55855	-5.156	-5.32188	-9.32646	-3.71012	-4.91062	-5.48989	-4.99327	-3.98777	-5.55855	-5.0826	-4.83253	-5.1889	-4.07448	-6.73319	-5.66979	-5.55855	-5.156	-5.32188	-5.89881	-5.7466	-5.27955	-8.72574	-5.5938	-6.20416	-5.55855	-5.89881	-5.82058	-5.52155	-5.7466	-7.70145	-5.86105	-5.86105	-5.89881	-5.156
ACSL1@hsa-miR-376c-3p@7mer-m8	ACSL1	hsa-miR-376c-3p	7mer-m8	-7.00887	-8.00423	-5.35277	-8.19331	-3.82617	-7.84225	-4.70379	-5.7466	-4.67741	-6.16144	-4.91062	-4.94146	-5.5938	-3.56054	-4.94146	-4.40703	-4.40703	-8.42544	-6.2994	-3.49889	-5.66979	-5.55855	-9.18013	-9.17411	-6.07864	-5.86105	-4.49689	-5.32188	-8.72574	-5.66979	-5.27955	-3.88748	-5.66979	-5.52155	-8.72574	-6.20416	-5.156	-5.11352	-5.52155	-4.99327
ACSL3@hsa-miR-188-5p@7mer-1a	ACSL3	hsa-miR-188-5p	7mer-1a	-1.89451	-2.91106	-0.946451	-2.15165	-2.73629	-3.82617	-2.21613	-1.88405	-2.01821	-0.546507	-1.52185	-1.6487	-1.62094	0.189093	-3.49889	-3.81146	-2.58785	-3.32492	-2.99532	-2.38902	-3.76741	-2.90174	-3.05854	-1.85143	-2.91593	-4.05592	-2.70944	-3.75293	-4.99327	-2.12194	-4.47618	-3.32492	-2.41452	-2.47061	-3.90272	-4.91062	-4.96797	-0.917186	-4.51931	-2.85901
ACSL3@hsa-miR-202-5p@7mer-1a	ACSL3	hsa-miR-202-5p	7mer-1a	-3.05854	-5.62904	-5.62904	-4.38529	-5.55855	-6.34822	-6.45071	-4.91062	-4.2245	-2.92491	-5.05433	-5.05433	-4.47618	-3.33453	-6.20416	-4.14623	-5.89881	-4.56272	-3.71012	-3.81146	-5.70412	-5.55855	-5.52155	-5.42625	-5.89881	-5.86105	-5.82058	-5.55855	-5.48989	-6.20416	-5.78406	-6.11934	-5.82058	-5.1889	-6.67092	-5.82058	-6.34822	-4.96797	-5.52155	-5.7466
ACSL3@hsa-miR-223-3p@8mer	ACSL3	hsa-miR-223-3p	8mer	-3.26875	-6.24835	-5.35277	-5.5938	-5.55855	-6.34822	-6.45071	-5.66979	-6.73319	-4.29869	-5.05433	-5.66979	-5.5938	-3.8718	-7.35519	-5.82058	-5.89881	-5.82058	-4.96797	-3.81146	-5.27955	-6.0333	-7.45923	-5.42625	-5.98611	-5.86105	-5.82058	-5.7466	-5.66979	-6.79655	-7.00887	-6.11934	-6.73319	-5.42625	-5.89881	-6.50259	-6.34822	-5.70412	-6.07864	-5.11352
ACSL3@hsa-miR-26a-5p@8mer	ACSL3	hsa-miR-26a-5p	8mer	-0.309189	-1.56639	-0.00163261	-0.572448	-0.733298	-1.67307	-1.29994	-0.820465	-1.38446	0.67771	-1.32463	-0.635701	-0.364397	1.38119	-1.79203	-1.16502	-0.952532	-5.82058	-1.87787	-1.46499	-1.53922	-1.30903	-1.59141	-2.78694	-0.950529	-1.1496	-0.952798	-1.78769	-1.7396	-1.4306	-2.7902	-2.11257	-1.51405	-0.581824	-1.2968	-1.35064	-1.89889	0.48022	-3.42725	-0.467792
ACSL3@hsa-miR-371a-5p@7mer-1a	ACSL3	hsa-miR-371a-5p	7mer-1a	1.51539	0.436596	2.4769	0.825826	2.00076	0.455509	0.528131	1.10184	0.651093	2.03448	0.458188	1.14204	1.00373	3.81214	0.367601	0.682962	0.81086	0.399682	-0.35345	0.855169	0.259587	0.0560816	0.32532	0.590376	0.738626	0.163599	-0.12447	0.25314	0.226476	0.0374528	0.0557283	0.0621565	0.480753	1.27251	0.538486	0.736423	0.285294	3.72584	-0.42672	0.102963
ACSL3@hsa-miR-375@7mer-1a	ACSL3	hsa-miR-375	7mer-1a	-1.50522	-4.36408	-0.686246	-2.61701	-1.90728	-4.29869	-2.49767	-2.12722	-2.30593	-1.62479	-2.55268	-1.83427	-1.77311	1.29139	-3.41584	-3.81146	-2.58785	-3.32492	-2.62673	-2.73025	-3.42725	-4.45054	-2.70944	-4.83253	-3.04674	-6.11934	-5.42625	-4.47618	-4.36408	-5.66979	-5.156	-4.70379	-4.67741	-2.00031	-4.54217	-3.60123	-4.83253	0.48022	-5.35277	-4.29869
ACSL3@hsa-miR-381-3p@7mer-m8	ACSL3	hsa-miR-381-3p	7mer-m8	0.393348	-0.286714	1.60893	-0.651928	1.32254	-0.508859	-0.942542	0.264282	-0.277107	1.20671	-0.445595	0.012677	-0.0605215	2.93337	-0.414141	-0.737923	-0.177101	-0.612006	-1.21069	0.17811	-1.2423	-0.849049	-1.10486	-1.18459	-0.227763	-1.78769	-1.51717	-0.962654	-1.06663	-0.993596	-1.14506	-1.05117	-0.21933	-0.328762	-1.09135	-0.393743	-0.895666	2.55533	-1.67176	-1.43025
ACSL3@hsa-miR-384@7mer-1a	ACSL3	hsa-miR-384	7mer-1a	-5.22205	-6.24835	-5.62904	-5.5938	-3.10405	-5.5938	-4.18604	-4.91062	-6.73319	-3.61428	-5.05433	-5.25104	-4.02312	-2.83906	-6.20416	-4.58454	-5.05433	-5.82058	-3.17937	-5.66979	-6.20416	-5.55855	-7.45923	-5.42625	-5.98611	-5.86105	-5.42625	-5.55855	-5.35277	-6.20416	-5.4564	-5.94643	-6.73319	-4.73168	-5.02207	-4.91062	-5.38854	-0.618081	-6.07864	-4.80272
ACSL3@hsa-miR-421@7mer-1a	ACSL3	hsa-miR-421	7mer-1a	-2.92491	-5.35277	-5.35277	-4.38529	-3.10405	-5.5938	-4.99327	-5.27955	-6.73319	-2.33493	-4.4275	-5.25104	-4.47618	-2.7122	-4.91062	-5.82058	-5.89881	-3.60123	-4.96797	-5.66979	-5.70412	-4.60923	-5.32188	-5.05433	-5.11352	-6.11934	-5.42625	-6.16144	-6.0333	-6.79655	-5.4564	-5.55855	-5.70412	-5.42625	-5.42625	-4.91062	-5.94643	-4.38529	-5.52155	-5.7466
ACSL3@hsa-miR-505-3p.2@7mer-1a	ACSL3	hsa-miR-505-3p.2	7mer-1a	-3.26875	-5.35277	-5.05433	-4.83253	-4.00368	-5.55855	-4.99327	-5.27955	-4.88392	-2.83104	-5.05433	-4.75768	-4.47618	-2.48153	-6.20416	-5.156	-5.89881	-5.82058	-4.20642	-2.85073	-4.88392	-5.25104	-5.02207	-5.05433	-5.52155	-5.7466	-5.27955	-5.7466	-6.0333	-6.79655	-7.00887	-5.38854	-5.62904	-5.42625	-4.70379	-6.50259	-4.96797	-4.85566	-5.52155	-4.80272
ACSL4@hsa-miR-101-3p.2@8mer	ACSL4	hsa-miR-101-3p.2	8mer	-4.80272	-5.27955	-6.0333	-4.83253	-3.41584	-5.5938	-4.99327	-6.67092	-6.34822	-4.99327	-4.40703	-4.88392	-7.57355	-3.71012	-4.07448	-5.7466	-4.32177	-4.99327	-4.78001	-2.96886	-4.63314	-5.55855	-5.52155	-5.35277	-5.98611	-5.86105	-5.42625	-5.55855	-5.94643	-5.98611	-5.32188	-5.52155	-5.70412	-5.70412	-5.38854	-5.82058	-6.34822	-4.91062	-4.60923	-5.7466
ACSL4@hsa-miR-106b-5p@7mer-m8	ACSL4	hsa-miR-106b-5p	7mer-m8	-3.01081	-3.91868	-3.475	-5.48989	-2.69508	-4.63314	-3.05854	-4.99327	-2.67015	-3.25058	-3.81146	-3.10405	-3.2597	-3.71012	-2.44796	-3.72397	-4.99327	-4.51931	-2.85073	-2.12918	-2.34164	-2.35923	-4.34399	-2.59473	-3.58803	-2.57422	-2.69508	-4.45054	-4.54217	-3.49889	-4.27964	-3.88748	-5.25104	-3.75293	-3.41584	-3.46334	-4.96797	-3.9523	-2.05131	-2.57842
ACSL4@hsa-miR-130a-3p@7mer-m8	ACSL4	hsa-miR-130a-3p	7mer-m8	-4.80272	-5.11352	-4.60923	-5.48989	-3.93683	-5.55855	-4.63314	-5.62904	-4.67741	-4.99327	-4.40703	-4.88392	-7.57355	-4.58454	-2.72122	-5.7466	-5.82058	-4.78001	-4.78001	-3.7964	-4.45054	-5.05433	-5.52155	-5.02207	-5.52155	-5.86105	-4.18604	-5.7466	-5.94643	-5.7466	-5.156	-4.99327	-6.73319	-5.70412	-5.5938	-5.35277	-5.66979	-5.42625	-4.27964	-5.7466
ACSL4@hsa-miR-133a-3p.1@7mer-m8	ACSL4	hsa-miR-133a-3p.1	7mer-m8	-1.11297	-0.341419	-0.0709947	0.0749656	-0.277107	-0.852222	-1.64432	-1.20311	-0.598914	-1.56879	-1.06945	-0.242162	-1.48371	-1.48539	1.12831	-0.72502	-0.373744	-1.4712	-0.38101	1.16868	1.10554	0.719087	-0.53345	0.769699	-0.480508	0.509003	0.83296	0.064628	0.466638	0.652764	-0.179346	0.260359	0.212649	0.000808992	-0.105347	0.0283809	0.374518	0.248488	1.40009	0.953904
ACSL4@hsa-miR-144-3p@7mer-m8	ACSL4	hsa-miR-144-3p	7mer-m8	-1.16934	-1.0604	-0.906538	-0.580993	-0.180626	-1.01196	-1.97486	-1.32366	-1.07647	-1.56879	-1.28102	-0.871085	-2.0273	-1.19214	0.853217	-1.22723	-0.340777	-1.84434	-0.840525	1.14289	-0.305262	0.24764	-1.09398	-1.20429	-0.355525	-0.287021	0.208427	-0.270345	-0.711491	0.014801	-1.183	-0.525278	-0.174518	-1.50522	-1.40193	-0.434496	-0.0530586	-0.399884	0.681414	0.648617
ACSL4@hsa-miR-145-5p@8mer	ACSL4	hsa-miR-145-5p	8mer	-4.80272	-5.55855	-6.0333	-5.48989	-5.35277	-6.2994	-6.45071	-6.67092	-6.34822	-4.99327	-5.02207	-6.86415	-7.57355	-4.58454	-7.25932	-5.7466	-5.82058	-5.48989	-4.78001	-5.42625	-6.07864	-6.0333	-7.1711	-5.35277	-6.45071	-6.11934	-5.78406	-6.16144	-5.94643	-5.98611	-5.4564	-6.11934	-6.73319	-5.70412	-6.55635	-6.34822	-6.34822	-5.89881	-6.0333	-5.7466
ACSL4@hsa-miR-19a-3p@7mer-m8	ACSL4	hsa-miR-19a-3p	7mer-m8	-4.80272	-5.11352	-5.1889	-4.18604	-3.06474	-6.2994	-4.63314	-5.62904	-6.34822	-3.5103	-4.40703	-5.05433	-7.57355	-4.58454	-4.07448	-5.7466	-4.32177	-5.48989	-3.60123	-2.96886	-5.27955	-4.73168	-5.02207	-5.35277	-6.45071	-5.48989	-5.27955	-6.16144	-5.94643	-5.82058	-4.94146	-5.70412	-5.62904	-5.38854	-5.5938	-5.82058	-5.1889	-5.89881	-4.96797	-3.42725
ACSL4@hsa-miR-204-5p@8mer	ACSL4	hsa-miR-204-5p	8mer	-1.38791	-0.316345	-0.642199	-0.99778	0.0908943	-0.661098	-1.23183	-1.30576	-1.01196	-1.74155	-0.996107	-0.505237	-1.24199	-1.90202	1.79334	-1.14775	-1.23183	-1.57128	-1.14658	1.05153	0.417962	0.17735	-0.217492	-0.341113	-0.226817	-0.0619041	0.83296	0.208049	-0.558155	0.343228	0.0338994	0.482166	-0.0816832	-1.0037	-0.242451	-0.020859	0.296797	-0.252445	1.17667	-0.320646
ACSL4@hsa-miR-34c-5p@8mer	ACSL4	hsa-miR-34c-5p	8mer	-4.80272	-6.0333	-6.0333	-4.83253	-5.35277	-6.2994	-6.45071	-6.67092	-6.34822	-4.02312	-5.02207	-5.05433	-7.57355	-3.71012	-4.60923	-5.7466	-5.82058	-5.48989	-4.78001	-5.42625	-5.66979	-4.80272	-7.1711	-5.35277	-5.98611	-5.5938	-5.78406	-5.7466	-5.66979	-6.24835	-5.32188	-5.52155	-6.73319	-5.38854	-6.55635	-6.34822	-5.66979	-5.66979	-4.60923	-5.7466
ACSL4@hsa-miR-424-5p@8mer	ACSL4	hsa-miR-424-5p	8mer	-4.80272	-6.0333	-6.0333	-5.48989	-5.35277	-6.2994	-6.45071	-6.67092	-6.34822	-4.99327	-5.02207	-6.86415	-7.57355	-4.58454	-7.25932	-5.7466	-5.82058	-5.48989	-4.78001	-5.42625	-6.07864	-6.0333	-7.1711	-5.35277	-6.45071	-6.11934	-5.78406	-6.16144	-5.94643	-6.86415	-6.61219	-6.11934	-6.73319	-5.70412	-6.55635	-6.34822	-6.34822	-5.89881	-6.0333	-5.7466
ACSL6@hsa-let-7d-5p@8mer	ACSL6	hsa-let-7d-5p	8mer	-5.32188	-5.35277	-6.45071	-5.62904	-5.55855	-6.2994	-6.45071	-7.35519	-6.61219	-6.07864	-5.25104	-7.35519	-4.96797	-5.0826	-6.20416	-5.94643	-5.94643	-4.85566	-4.27964	-5.4564	-6.39737	-5.55855	-5.4564	-3.15603	-6.67092	-6.11934	-5.94643	-6.20416	-6.0333	-6.86415	-7.84225	-5.94643	-6.67092	-5.42625	-5.66979	-5.82058	-6.34822	-5.98611	-6.34822	-5.7466
ACSL6@hsa-miR-101-3p.2@7mer-1a	ACSL6	hsa-miR-101-3p.2	7mer-1a	-3.69475	-4.27964	-5.35277	-4.83253	-5.55855	-5.55855	-6.45071	-7.35519	-3.82617	-4.38529	-5.25104	-5.27955	-3.81146	-5.0826	-5.52155	-4.60923	-5.05433	-4.00368	-4.27964	-3.7964	-5.70412	-6.07864	-6.39737	-4.88392	-5.98611	-5.7466	-5.4564	-5.48989	-5.70412	-6.16144	-4.96797	-5.42625	-6.67092	-5.42625	-4.88392	-5.82058	-6.34822	-5.98611	-6.34822	-4.75768
ACSL6@hsa-miR-125b-5p@7mer-m8	ACSL6	hsa-miR-125b-5p	7mer-m8	-5.32188	-4.96797	-5.7466	-4.58454	-5.55855	-5.4564	-6.45071	-7.35519	-4.20642	-4.38529	-5.25104	-5.27955	-4.96797	-5.0826	-5.52155	-4.60923	-5.94643	-5.11352	-4.27964	-3.7964	-4.96797	-5.55855	-5.4564	-3.33453	-6.67092	-5.35277	-5.94643	-5.78406	-5.55855	-5.86105	-5.0826	-6.34822	-5.82058	-5.42625	-5.66979	-5.82058	-5.94643	-5.7466	-5.38854	-5.7466
ACSL6@hsa-miR-137@7mer-m8	ACSL6	hsa-miR-137	7mer-m8	-5.32188	-5.62904	-6.45071	-5.62904	-5.55855	-6.2994	-6.45071	-7.35519	-6.61219	-6.07864	-5.25104	-7.35519	-7.57355	-5.0826	-7.35519	-5.94643	-5.94643	-5.94643	-5.05433	-5.4564	-6.39737	-6.07864	-6.39737	-5.62904	-6.67092	-6.11934	-5.94643	-6.20416	-6.0333	-6.86415	-7.84225	-6.34822	-6.67092	-5.82058	-7.00887	-6.55635	-6.34822	-5.98611	-6.34822	-5.7466
ACSL6@hsa-miR-140-5p@7mer-1a	ACSL6	hsa-miR-140-5p	7mer-1a	-5.32188	-6.24835	-6.45071	-5.62904	-5.55855	-6.2994	-6.45071	-7.35519	-6.61219	-6.07864	-5.25104	-7.35519	-5.5938	-5.0826	-7.35519	-5.94643	-5.94643	-5.94643	-4.27964	-5.4564	-6.39737	-6.07864	-6.39737	-5.62904	-6.67092	-6.11934	-5.94643	-6.20416	-6.0333	-6.86415	-7.84225	-6.34822	-6.67092	-5.42625	-5.89881	-6.55635	-6.34822	-5.98611	-6.34822	-5.7466
ACSL6@hsa-miR-181a-5p@7mer-m8	ACSL6	hsa-miR-181a-5p	7mer-m8	-3.69475	-4.54217	-4.38529	-5.62904	-3.10405	-5.5938	-6.45071	-7.35519	-6.61219	-6.07864	-5.25104	-7.35519	-3.00555	-3.88748	-4.12767	-5.94643	-5.94643	-4.85566	-4.27964	-5.4564	-6.39737	-4.96797	-6.39737	-4.88392	-6.67092	-6.11934	-5.94643	-5.78406	-5.55855	-6.24835	-5.11352	-5.62904	-5.82058	-5.42625	-5.02207	-5.82058	-4.99327	-5.98611	-6.34822	-5.7466
ACSL6@hsa-miR-196a-5p@7mer-m8	ACSL6	hsa-miR-196a-5p	7mer-m8	-5.32188	-6.24835	-6.45071	-5.62904	-5.55855	-6.2994	-6.45071	-7.35519	-6.61219	-6.07864	-5.25104	-7.35519	-7.57355	-5.0826	-6.20416	-5.94643	-5.94643	-5.94643	-5.05433	-5.4564	-6.39737	-6.07864	-6.39737	-5.62904	-6.67092	-6.11934	-5.94643	-6.20416	-6.0333	-6.86415	-7.84225	-5.94643	-6.67092	-5.82058	-7.00887	-6.55635	-6.34822	-5.98611	-6.34822	-5.7466
ACSL6@hsa-miR-196b-5p@8mer	ACSL6	hsa-miR-196b-5p	8mer	-5.32188	-6.24835	-6.45071	-5.62904	-5.55855	-6.2994	-6.45071	-7.35519	-6.61219	-6.07864	-5.25104	-7.35519	-7.57355	-5.0826	-7.35519	-5.94643	-5.94643	-5.94643	-5.05433	-5.4564	-6.39737	-6.07864	-6.39737	-5.62904	-6.67092	-6.11934	-5.94643	-6.20416	-6.0333	-6.86415	-7.84225	-6.34822	-6.67092	-5.82058	-7.00887	-6.55635	-6.34822	-5.98611	-6.34822	-5.7466
ACSL6@hsa-miR-218-5p@8mer	ACSL6	hsa-miR-218-5p	8mer	-5.32188	-6.24835	-6.45071	-5.62904	-5.55855	-6.2994	-6.45071	-7.35519	-6.61219	-6.07864	-5.25104	-7.35519	-7.57355	-5.0826	-7.35519	-5.94643	-5.94643	-5.94643	-5.05433	-5.4564	-6.39737	-6.07864	-6.39737	-5.62904	-6.67092	-6.11934	-5.94643	-6.20416	-6.0333	-6.86415	-7.84225	-6.34822	-6.67092	-5.82058	-7.00887	-6.55635	-6.34822	-5.98611	-6.34822	-5.7466
ACSL6@hsa-miR-24-3p@7mer-m8	ACSL6	hsa-miR-24-3p	7mer-m8	-5.32188	-6.24835	-6.45071	-5.62904	-5.55855	-6.2994	-6.45071	-7.35519	-6.61219	-6.07864	-5.25104	-7.35519	-7.57355	-5.0826	-7.35519	-5.94643	-5.94643	-5.11352	-5.05433	-5.4564	-6.39737	-6.07864	-6.39737	-5.62904	-6.67092	-6.11934	-5.94643	-6.20416	-6.0333	-6.86415	-7.84225	-6.34822	-6.67092	-5.82058	-7.00887	-6.55635	-6.34822	-5.98611	-6.34822	-5.7466
ACSL6@hsa-miR-330-3p@7mer-m8	ACSL6	hsa-miR-330-3p	7mer-m8	-5.32188	-6.24835	-6.45071	-5.62904	-5.55855	-6.2994	-6.45071	-7.35519	-6.61219	-6.07864	-5.25104	-7.35519	-7.57355	-5.0826	-7.35519	-5.94643	-5.94643	-5.94643	-5.05433	-5.4564	-6.39737	-6.07864	-6.39737	-5.62904	-6.67092	-6.11934	-5.94643	-6.20416	-6.0333	-6.86415	-7.84225	-6.34822	-6.67092	-5.82058	-7.00887	-6.55635	-6.34822	-5.98611	-6.34822	-5.7466
ACSL6@hsa-miR-374a-5p@7mer-m8	ACSL6	hsa-miR-374a-5p	7mer-m8	-5.32188	-6.24835	-6.45071	-5.62904	-5.55855	-6.2994	-6.45071	-7.35519	-6.61219	-6.07864	-5.25104	-7.35519	-7.57355	-5.0826	-7.35519	-5.94643	-5.94643	-5.94643	-5.05433	-5.4564	-6.39737	-6.07864	-6.39737	-5.62904	-6.67092	-6.11934	-5.94643	-6.20416	-6.0333	-6.86415	-7.84225	-6.34822	-6.67092	-5.82058	-7.00887	-6.55635	-6.34822	-5.98611	-6.34822	-5.7466
ACSL6@hsa-miR-448@7mer-m8	ACSL6	hsa-miR-448	7mer-m8	-5.32188	-6.24835	-6.45071	-5.62904	-5.55855	-6.2994	-6.45071	-7.35519	-6.61219	-6.07864	-5.25104	-7.35519	-7.57355	-5.0826	-7.35519	-5.94643	-5.94643	-5.94643	-5.05433	-5.4564	-6.39737	-6.07864	-6.39737	-5.62904	-6.67092	-6.11934	-5.94643	-6.20416	-6.0333	-6.86415	-7.84225	-6.34822	-6.67092	-5.82058	-7.00887	-6.55635	-6.34822	-5.98611	-6.34822	-5.7466
ACSL6@hsa-miR-495-3p@7mer-1a	ACSL6	hsa-miR-495-3p	7mer-1a	-5.32188	-5.35277	-6.45071	-5.62904	-5.55855	-5.55855	-6.45071	-7.35519	-6.61219	-4.38529	-5.25104	-7.35519	-4.80272	-5.0826	-6.20416	-5.94643	-5.94643	-5.94643	-5.05433	-5.4564	-5.70412	-6.07864	-6.39737	-5.62904	-5.98611	-6.11934	-5.94643	-6.20416	-5.35277	-6.86415	-5.42625	-6.34822	-6.67092	-5.82058	-5.11352	-4.4275	-6.34822	-5.98611	-6.34822	-5.05433
ACSL6@hsa-miR-582-5p@8mer	ACSL6	hsa-miR-582-5p	8mer	-5.32188	-6.24835	-6.45071	-5.62904	-5.55855	-6.2994	-6.45071	-7.35519	-6.61219	-6.07864	-5.25104	-7.35519	-7.57355	-5.0826	-7.35519	-5.94643	-5.94643	-5.94643	-5.05433	-5.4564	-6.39737	-6.07864	-6.39737	-5.62904	-6.67092	-6.11934	-5.94643	-6.20416	-6.0333	-6.86415	-7.84225	-6.34822	-6.67092	-5.82058	-5.89881	-6.55635	-6.34822	-5.98611	-6.34822	-5.7466
ACSM2A@hsa-miR-186-5p@8mer	ACSM2A	hsa-miR-186-5p	8mer	-6.93532	-8.00423	-8.42544	-8.19331	-7.45923	-7.84225	-6.86415	-8.19331	-9.32253	-6.11934	-6.50259	-8.42544	-7.70145	-7.84225	-7.35519	-7.35519	-7.57355	-8.42544	-6.2994	-6.73319	-9.22429	-8.19331	-9.18009	-9.17323	-7.35519	-7.45923	-9.17596	-8.72574	-8.72574	-8.72574	-9.14658	-8.42544	-8.42544	-7.08742	-8.72574	-7.70145	-8.42544	-8.19331	-7.70145	-7.25932
ACSM2B@hsa-miR-186-5p@8mer	ACSM2B	hsa-miR-186-5p	8mer	-5.7466	-7.00887	-7.1711	-6.39737	-6.07864	-6.34822	-6.86415	-7.35519	-7.08742	-6.20416	-6.11934	-7.35519	-7.00887	-6.24835	-6.86415	-6.61219	-6.24835	-7.25932	-5.55855	-5.52155	-7.35519	-6.79655	-7.1711	-7.00887	-7.35519	-6.55635	-5.5938	-5.98611	-7.25932	-7.45923	-7.70145	-6.55635	-6.93532	-6.2994	-7.1711	-7.57355	-7.00887	-7.1711	-6.93532	-6.39737
ACSM3@hsa-miR-653-5p@8mer	ACSM3	hsa-miR-653-5p	8mer	-3.98777	-5.82058	-6.20416	-5.38854	-5.55855	-5.94643	-9.53347	-5.48989	-5.35277	-4.29869	-4.99327	-9.57926	-7.57355	-6.24835	-9.22442	-5.156	-7.00887	-5.22205	-4.78001	-5.22205	-5.89881	-8.72574	-5.35277	-5.32188	-6.39737	-6.07864	-5.4564	-6.07864	-5.86105	-6.61219	-5.62904	-5.94643	-9.27034	-5.35277	-6.34822	-6.2994	-6.2994	-5.98611	-5.94643	-7.00887
ACSS1@hsa-miR-320a@7mer-1a	ACSS1	hsa-miR-320a	7mer-1a	-7.70145	-8.00423	-9.2164	-9.43625	-8.72574	-8.72574	-9.15144	-8.42544	-9.24758	-9.31666	-9.2472	-5.94643	-5.48989	-9.36297	-6.34822	-9.28696	-9.21888	-7.25932	-9.17643	-9.17591	-6.07864	-9.23393	-5.98611	-7.00887	-8.19331	-8.72574	-9.14819	-7.35519	-9.22968	-9.26995	-6.11934	-8.72574	-7.70145	-9.32353	-6.2994	-8.72574	-9.21306	-9.16162	-9.38239	-8.72574
ACSS2@hsa-miR-328-3p@7mer-m8	ACSS2	hsa-miR-328-3p	7mer-m8	-9.16323	-9.19481	-6.0333	-9.34586	-8.72574	-9.23699	-5.32188	-5.78406	-5.4564	-9.37843	-9.32401	-6.67092	-6.93532	-9.47417	-5.55855	-9.18161	-5.22205	-8.19331	-8.72574	-9.19258	-5.7466	-5.82058	-7.45923	-9.1996	-5.98611	-7.45923	-6.55635	-7.45923	-5.78406	-6.0333	-5.66979	-5.98611	-8.42544	-9.2537	-7.00887	-8.19331	-9.17401	-5.86105	-9.15271	-8.72574
ACSS3@hsa-miR-23c@8mer	ACSS3	hsa-miR-23c	8mer	-5.66979	-4.12767	-2.28176	-2.41761	-6.0333	-1.023	-2.95845	-0.405445	-2.27216	-3.37377	-2.68399	-2.73025	-1.53798	1.47581	-2.77607	-2.82305	-2.45307	-4.1087	-2.10037	-3.90272	-2.04275	-1.76142	-3.35423	-2.57842	-2.08424	-1.47901	0.229659	-0.896233	-3.6678	-0.193972	-2.40353	0.14497	-3.43845	-2.76854	-4.1087	-3.72397	-2.79349	-0.0540835	-0.948377	-1.12121
ACSS3@hsa-miR-599@8mer	ACSS3	hsa-miR-599	8mer	-5.66979	-6.50259	-6.67092	-6.20416	-6.0333	-5.55855	-6.55635	-5.32188	-6.86415	-5.94643	-5.22205	-5.1889	-4.40703	-3.2019	-5.5938	-6.16144	-5.22205	-6.86415	-5.1889	-3.90272	-5.7466	-5.35277	-7.84225	-5.89881	-5.89881	-5.89881	-5.11352	-5.5938	-6.16144	-6.20416	-5.86105	-5.42625	-5.89881	-5.4564	-7.84225	-6.67092	-6.67092	-5.78406	-6.45071	-6.07864
ACTA1@hsa-miR-140-3p.1@8mer	ACTA1	hsa-miR-140-3p.1	8mer	-4.96797	-6.50259	-8.19331	-8.42544	-8.00423	-8.72574	-5.32188	-7.84225	-9.23393	-4.85566	-6.11934	-6.61219	-8.42544	-6.2994	-6.86415	-7.57355	-7.00887	-5.78406	-6.07864	-7.45923	-8.19331	-9.28008	-5.5938	-7.35519	-6.45071	-6.07864	-5.7466	-6.50259	-6.0333	-7.57355	-6.11934	-6.11934	-7.25932	-5.98611	-6.0333	-6.50259	-5.94643	-9.14942	-6.67092	-7.45923
ACTA1@hsa-miR-155-5p@8mer	ACTA1	hsa-miR-155-5p	8mer	-4.96797	-6.50259	-8.19331	-8.42544	-8.00423	-8.72574	-5.32188	-7.84225	-9.23393	-4.85566	-6.11934	-6.61219	-8.42544	-6.2994	-6.86415	-7.57355	-7.00887	-5.78406	-6.07864	-7.45923	-8.19331	-9.28008	-5.5938	-7.35519	-6.45071	-6.07864	-5.7466	-6.50259	-6.0333	-7.57355	-6.11934	-6.11934	-7.25932	-5.98611	-6.0333	-6.50259	-6.39737	-9.14942	-6.67092	-7.45923
ACTA2@hsa-miR-128-3p@7mer-1a	ACTA2	hsa-miR-128-3p	7mer-1a	-3.841	-5.89881	-6.11934	-5.22205	-5.55855	-6.67092	-5.32188	-6.67092	-6.39737	-4.24385	-4.2245	-6.11934	-4.83253	-4.26166	-6.39737	-4.99327	-4.96797	-4.94146	-4.78001	-5.66979	-5.0826	-5.38854	-5.5938	-4.70379	-5.62904	-6.07864	-5.42625	-5.78406	-5.82058	-6.55635	-5.4564	-5.42625	-5.70412	-5.62904	-5.98611	-4.67741	-5.48989	-5.86105	-5.35277	-4.49689
ACTA2@hsa-miR-181d-5p@7mer-m8	ACTA2	hsa-miR-181d-5p	7mer-m8	-3.841	-5.89881	-6.11934	-4.70379	-5.55855	-6.67092	-5.32188	-6.67092	-6.39737	-4.24385	-4.99327	-6.11934	-8.42544	-4.26166	-6.39737	-6.86415	-5.70412	-5.22205	-4.78001	-5.66979	-8.00423	-8.72574	-5.5938	-6.34822	-6.39737	-6.07864	-5.7466	-6.2994	-5.82058	-7.45923	-5.94643	-6.0333	-6.61219	-5.62904	-5.98611	-6.2994	-6.20416	-5.86105	-6.07864	-6.61219
ACTA2@hsa-miR-27a-3p@8mer	ACTA2	hsa-miR-27a-3p	8mer	-3.841	-5.89881	-6.11934	-6.67092	-5.55855	-6.67092	-5.32188	-6.67092	-6.39737	-4.24385	-4.99327	-6.11934	-8.42544	-4.26166	-6.39737	-6.86415	-5.70412	-5.22205	-4.78001	-5.66979	-8.00423	-8.72574	-5.5938	-6.34822	-6.39737	-6.07864	-5.7466	-6.2994	-5.82058	-7.45923	-5.94643	-6.0333	-6.61219	-5.62904	-5.98611	-6.2994	-6.20416	-8.42544	-6.07864	-6.61219
ACTB@hsa-miR-124-3p.2@7mer-1a	ACTB	hsa-miR-124-3p.2	7mer-1a	-2.72709	-4.70379	-4.99327	-4.70379	-3.76741	-5.4564	-3.14888	-4.47618	-3.52456	-2.69793	-3.2597	-3.38409	-2.97378	-2.74869	-3.35423	-3.11098	-1.68691	-3.68127	-2.98425	-1.08536	-4.73168	-4.73168	-5.02207	-5.32188	-5.52155	-5.5938	-5.35277	-5.25104	-4.70379	-5.0826	-4.99327	-5.27955	-5.66979	-4.45054	-5.48989	-2.87204	-2.65691	-5.4564	-4.54217	-8.00423
ACTB@hsa-miR-1-3p@7mer-1a	ACTB	hsa-miR-1-3p	7mer-1a	1.41542	0.109861	1.2176	1.29876	1.42578	0.749462	0.831116	-0.0146924	0.417505	0.0934506	-0.250307	1.17351	0.948797	0.231635	1.28329	1.02964	1.86174	0.436596	0.898973	1.46902	0.633636	-0.383927	0.492649	-0.564771	0.362982	0.303354	0.15126	-0.00505238	0.721276	-0.545148	-0.0800013	-0.0892789	-0.394317	-0.0350248	0.701692	1.20426	0.557872	0.502937	0.610537	0.896599
ACTB@hsa-miR-145-5p@8mer	ACTB	hsa-miR-145-5p	8mer	-8.72574	-8.00423	-9.26319	-9.23746	-8.19331	-9.16365	-6.86415	-9.18127	-9.64666	-9.18532	-9.18598	-8.42544	-8.42544	-5.5938	-7.45923	-8.00423	-8.42544	-9.16951	-7.70145	-8.00423	-9.25967	-9.29335	-7.1711	-9.26968	-7.70145	-6.67092	-6.79655	-7.70145	-7.57355	-8.00423	-6.61219	-6.50259	-9.15241	-7.35519	-7.70145	-7.70145	-7.70145	-9.16731	-7.70145	-6.39737
ACTB@hsa-miR-205-5p@7mer-m8	ACTB	hsa-miR-205-5p	7mer-m8	-2.65939	-4.83253	-4.2245	-3.49889	-2.91106	-5.4564	-3.49889	-5.35277	-5.11352	-2.85471	-3.57323	-3.49889	-3.03959	-4.27964	-3.08368	-2.68399	-2.65691	-4.60923	-2.91593	-2.32448	-4.73168	-4.45054	-4.70379	-3.68127	-6.07864	-5.94643	-5.35277	-6.0333	-4.85566	-4.80272	-4.85566	-5.35277	-5.48989	-5.35277	-4.70379	-2.63648	-4.45054	-5.4564	-5.42625	-4.80272
ACTBL2@hsa-miR-215-5p@7mer-m8	ACTBL2	hsa-miR-215-5p	7mer-m8	-4.88392	-5.94643	-6.20416	-5.66979	-5.55855	-6.45071	-6.86415	-6.67092	-6.55635	-4.75768	-5.22205	-8.00423	-7.70145	-5.52155	-7.35519	-5.7466	-5.94643	-5.55855	-4.91062	-5.7466	-6.11934	-6.11934	-7.45923	-5.35277	-6.39737	-6.11934	-5.86105	-6.16144	-5.94643	-7.00887	-6.61219	-6.16144	-7.84225	-5.7466	-6.93532	-6.2994	-6.39737	-5.89881	-6.07864	-6.45071
ACTBL2@hsa-miR-23a-3p@8mer	ACTBL2	hsa-miR-23a-3p	8mer	-4.88392	-5.52155	-6.20416	-5.66979	-5.55855	-6.45071	-6.86415	-6.67092	-6.55635	-4.75768	-5.22205	-8.00423	-7.70145	-5.52155	-7.35519	-5.7466	-5.05433	-5.55855	-4.91062	-3.8718	-6.11934	-6.11934	-7.45923	-5.35277	-6.39737	-4.34399	-5.86105	-5.7466	-5.48989	-7.00887	-5.32188	-6.16144	-7.84225	-5.7466	-5.89881	-6.2994	-6.39737	-5.70412	-5.4564	-6.45071
ACTC1@hsa-miR-142-5p@7mer-1a	ACTC1	hsa-miR-142-5p	7mer-1a	-5.7466	-8.00423	-7.84225	-7.00887	-6.34822	-7.00887	-6.61219	-7.57355	-8.72574	-5.42625	-5.94643	-7.84225	-7.57355	-6.55635	-7.25932	-7.00887	-6.45071	-7.70145	-5.78406	-6.11934	-9.15791	-7.45923	-8.72574	-8.19331	-7.1711	-7.25932	-8.42544	-8.42544	-8.42544	-8.00423	-7.57355	-7.84225	-8.00423	-6.73319	-7.84225	-7.70145	-7.70145	-7.57355	-7.1711	-6.86415
ACTC1@hsa-miR-299-5p@7mer-1a	ACTC1	hsa-miR-299-5p	7mer-1a	-5.7466	-8.00423	-7.84225	-7.00887	-6.34822	-7.00887	-6.61219	-7.57355	-8.72574	-5.42625	-5.94643	-7.84225	-7.57355	-6.55635	-7.25932	-7.00887	-6.45071	-7.70145	-5.78406	-6.11934	-9.15791	-7.45923	-8.72574	-8.19331	-7.1711	-6.0333	-8.42544	-6.0333	-8.42544	-6.61219	-7.57355	-7.84225	-8.00423	-6.73319	-7.84225	-7.70145	-7.70145	-7.57355	-7.1711	-5.25104
ACTC1@hsa-miR-30b-5p@8mer	ACTC1	hsa-miR-30b-5p	8mer	-5.7466	-8.00423	-7.84225	-7.00887	-6.34822	-7.00887	-6.61219	-7.57355	-8.72574	-5.42625	-5.94643	-7.84225	-7.57355	-6.55635	-7.25932	-7.00887	-6.45071	-7.70145	-5.78406	-6.11934	-9.15791	-7.45923	-8.72574	-8.19331	-7.1711	-6.0333	-8.42544	-6.0333	-8.42544	-6.61219	-7.57355	-7.84225	-8.00423	-6.73319	-7.84225	-7.70145	-7.70145	-7.57355	-7.1711	-5.25104
ACTC1@hsa-miR-32-5p@7mer-m8	ACTC1	hsa-miR-32-5p	7mer-m8	-5.7466	-8.00423	-7.84225	-7.00887	-6.34822	-7.00887	-6.61219	-7.57355	-8.72574	-5.42625	-5.94643	-7.84225	-7.57355	-6.55635	-7.25932	-7.00887	-6.45071	-7.70145	-5.78406	-6.11934	-9.15791	-7.45923	-8.72574	-8.19331	-7.1711	-7.25932	-8.42544	-8.42544	-8.42544	-8.00423	-7.57355	-7.84225	-8.00423	-6.73319	-7.84225	-7.70145	-7.70145	-7.57355	-7.1711	-6.86415
ACTC1@hsa-miR-340-5p@8mer	ACTC1	hsa-miR-340-5p	8mer	-5.7466	-8.00423	-7.84225	-7.00887	-6.34822	-7.00887	-6.61219	-7.57355	-8.72574	-5.42625	-5.94643	-7.84225	-7.57355	-6.55635	-7.25932	-7.00887	-6.45071	-7.70145	-5.78406	-6.11934	-9.15791	-7.45923	-8.72574	-8.19331	-7.1711	-7.25932	-8.42544	-8.42544	-8.42544	-8.00423	-7.57355	-7.84225	-8.00423	-6.73319	-7.84225	-7.70145	-7.70145	-7.57355	-7.1711	-6.86415
ACTC1@hsa-miR-369-3p@7mer-m8	ACTC1	hsa-miR-369-3p	7mer-m8	-5.7466	-8.00423	-7.84225	-7.00887	-6.34822	-7.00887	-6.61219	-7.57355	-8.72574	-5.42625	-5.94643	-7.84225	-7.57355	-6.55635	-7.25932	-7.00887	-6.45071	-7.70145	-5.78406	-6.11934	-9.15791	-7.45923	-8.72574	-8.19331	-7.1711	-7.25932	-8.42544	-8.42544	-8.42544	-8.00423	-7.57355	-7.84225	-8.00423	-6.73319	-7.84225	-7.70145	-7.70145	-7.57355	-7.1711	-6.86415
ACTC1@hsa-miR-433-3p@8mer	ACTC1	hsa-miR-433-3p	8mer	-5.7466	-8.00423	-7.84225	-7.00887	-6.34822	-7.00887	-6.61219	-7.57355	-8.72574	-5.42625	-5.94643	-7.84225	-7.57355	-6.55635	-7.25932	-7.00887	-6.45071	-7.70145	-5.78406	-6.11934	-9.15791	-7.45923	-8.72574	-8.19331	-7.1711	-7.25932	-8.42544	-8.42544	-8.42544	-8.00423	-7.57355	-7.84225	-8.00423	-6.73319	-7.84225	-7.70145	-7.70145	-7.57355	-7.1711	-6.86415
ACTC1@hsa-miR-495-3p@7mer-m8	ACTC1	hsa-miR-495-3p	7mer-m8	-5.7466	-8.00423	-7.84225	-7.00887	-6.34822	-7.00887	-6.61219	-7.57355	-8.72574	-5.42625	-5.94643	-4.83253	-7.57355	-4.2245	-7.25932	-7.00887	-6.45071	-7.70145	-5.78406	-6.11934	-9.15791	-4.99327	-8.72574	-8.19331	-7.1711	-6.0333	-5.42625	-8.42544	-8.42544	-5.05433	-5.86105	-5.98611	-5.98611	-5.52155	-7.84225	-7.70145	-7.70145	-7.57355	-5.4564	-4.88392
ACTC1@hsa-miR-6835-3p@7mer-1a	ACTC1	hsa-miR-6835-3p	7mer-1a	-5.7466	-8.00423	-7.84225	-7.00887	-6.34822	-7.00887	-6.61219	-7.57355	-8.72574	-5.42625	-5.94643	-7.84225	-7.57355	-6.55635	-7.25932	-7.00887	-6.45071	-7.70145	-5.78406	-6.11934	-9.15791	-7.45923	-8.72574	-8.19331	-7.1711	-7.25932	-8.42544	-8.42544	-8.42544	-8.00423	-7.57355	-7.84225	-8.00423	-6.73319	-7.84225	-7.70145	-7.70145	-7.57355	-7.1711	-6.86415
ACTC1@hsa-miR-7-5p@8mer	ACTC1	hsa-miR-7-5p	8mer	-5.7466	-8.00423	-7.84225	-7.00887	-6.34822	-7.00887	-6.61219	-7.57355	-8.72574	-5.42625	-5.94643	-7.84225	-7.57355	-6.55635	-7.25932	-7.00887	-6.45071	-7.70145	-5.78406	-6.11934	-9.15791	-7.45923	-8.72574	-8.19331	-7.1711	-7.25932	-8.42544	-8.42544	-8.42544	-8.00423	-7.57355	-7.84225	-8.00423	-6.73319	-7.84225	-7.70145	-7.70145	-7.57355	-7.1711	-6.86415
ACTG1@hsa-miR-103a-3p@7mer-1a	ACTG1	hsa-miR-103a-3p	7mer-1a	-0.223092	0.65628	0.813582	0.585682	0.224539	1.20845	0.720725	0.529949	1.29139	-0.489266	0.143848	-0.481346	-0.234265	0.00327183	0.390734	0.469775	-0.19274	-0.0243325	1.26175	-0.697645	-0.477665	0.570491	-0.396358	0.822329	0.184572	1.4827	-0.094562	0.0391629	1.01898	0.379174	-0.63245	0.353064	0.517733	0.352648	0.230479	0.300515	-0.222167	-0.787096	0.257665	0.0588898
ACTG1@hsa-miR-10a-5p@7mer-1a	ACTG1	hsa-miR-10a-5p	7mer-1a	-9.1835	-5.11352	-6.0333	-9.2832	-8.19331	-5.55855	-4.40703	-5.0826	-4.94146	-9.25939	-4.03895	-5.05433	-4.99327	-9.48571	-5.5938	-5.7466	-5.55855	-5.22205	-8.42544	-8.42544	-9.18041	-5.4564	-5.52155	-5.32188	-6.2994	-7.1711	-5.35277	-8.00423	-5.7466	-8.19331	-5.7466	-7.35519	-5.98611	-9.17229	-5.48989	-6.24835	-8.72574	-5.70412	-5.55855	-8.00423
ACTG1@hsa-miR-145-5p@8mer	ACTG1	hsa-miR-145-5p	8mer	-9.1835	-2.53647	-3.40494	-3.54782	-1.69603	-2.06696	-2.14044	-2.19005	-1.66385	-2.61932	-3.2178	-1.64563	-1.09677	-2.6391	-1.45009	-1.58168	-1.7396	-2.20917	-1.51405	-2.39334	-3.14888	-3.15603	-4.99327	-3.60123	-4.2245	-2.82676	-3.82617	-4.65577	-1.47164	-4.94146	-4.58454	-3.88748	-4.78001	-3.71012	-2.17278	-1.87845	-3.30472	-3.64052	-4.27964	-2.68129
ACTG1@hsa-miR-199b-5p@7mer-1a	ACTG1	hsa-miR-199b-5p	7mer-1a	-2.29102	-4.18604	-4.67741	-3.81146	-2.58073	-4.70379	-3.05854	-2.31653	-2.50901	-3.69475	-3.841	-2.25721	-1.82073	-2.81913	-2.53052	-2.58313	-2.4668	-3.32492	-2.44992	-2.29453	-4.24385	-4.51931	-4.29869	-3.71012	-4.47618	-5.156	-4.49689	-4.99327	-4.45054	-4.94146	-4.65577	-5.0826	-4.88392	-3.88748	-3.46334	-3.76741	-5.1889	-4.2245	-5.42625	-4.34399
ACTG2@hsa-miR-670-3p@8mer	ACTG2	hsa-miR-670-3p	8mer	-2.34681	-8.00423	-9.22368	-9.21854	-8.19331	-9.17525	-6.45071	-9.15886	-9.57485	-8.19331	-9.15189	-8.42544	-5.70412	-9.30978	-7.35519	-5.66979	-8.42544	-8.42544	-7.45923	-8.00423	-9.22433	-9.31461	-5.7466	-9.22506	-7.1711	-6.34822	-6.20416	-6.93532	-6.61219	-7.84225	-6.2994	-6.45071	-8.42544	-7.00887	-6.50259	-7.00887	-7.25932	-9.16243	-7.1711	-8.00423
ACTL7A@hsa-miR-155-5p@8mer	ACTL7A	hsa-miR-155-5p	8mer	-3.62684	-5.89881	-6.0333	-8.19331	-6.2994	-6.79655	-5.32188	-6.2994	-5.38854	-3.98777	-4.99327	-5.05433	-5.35277	-4.02312	-6.24835	-9.21234	-5.98611	-5.1889	-5.05433	-6.67092	-5.86105	-8.72574	-5.38854	-5.32188	-6.39737	-6.07864	-5.70412	-6.07864	-5.82058	-7.57355	-5.4564	-6.0333	-5.98611	-5.66979	-5.7466	-6.34822	-6.20416	-7.57355	-6.79655	-7.57355
ACTN1@hsa-miR-129-5p@8mer	ACTN1	hsa-miR-129-5p	8mer	-8.72574	-8.00423	-9.2569	-9.21118	-8.19331	-8.72574	-7.25932	-9.18581	-9.64772	-9.19975	-9.16598	-9.15496	-8.42544	-9.46621	-7.57355	-8.00423	-8.42544	-9.19893	-7.57355	-8.00423	-9.27571	-9.25942	-8.00423	-9.2733	-7.84225	-6.79655	-8.00423	-8.19331	-8.42544	-8.19331	-7.45923	-6.93532	-9.18059	-7.35519	-8.42544	-7.70145	-8.42544	-9.16629	-7.84225	-8.00423
ACTN1@hsa-miR-19a-3p@7mer-m8	ACTN1	hsa-miR-19a-3p	7mer-m8	-8.72574	-8.00423	-9.2569	-9.21118	-8.19331	-8.72574	-7.25932	-9.18581	-9.64772	-9.19975	-9.16598	-9.15496	-8.42544	-9.46621	-7.57355	-8.00423	-8.42544	-9.19893	-7.57355	-8.00423	-9.27571	-9.25942	-8.00423	-9.2733	-7.84225	-6.79655	-8.00423	-8.19331	-8.42544	-8.19331	-7.45923	-6.93532	-9.18059	-7.35519	-8.42544	-7.70145	-8.42544	-9.16629	-7.84225	-8.00423
ACTN1@hsa-miR-202-5p@8mer	ACTN1	hsa-miR-202-5p	8mer	-8.72574	-8.00423	-9.2569	-9.21118	-8.19331	-8.72574	-7.25932	-9.18581	-9.64772	-9.19975	-9.16598	-9.15496	-8.42544	-9.46621	-7.57355	-8.00423	-8.42544	-9.19893	-7.57355	-8.00423	-9.27571	-9.25942	-8.00423	-9.2733	-7.84225	-6.79655	-8.00423	-8.19331	-8.42544	-8.19331	-7.45923	-6.93532	-9.18059	-7.35519	-8.42544	-7.70145	-8.42544	-9.16629	-7.84225	-8.00423
ACTN1@hsa-miR-218-5p@8mer	ACTN1	hsa-miR-218-5p	8mer	-8.72574	-8.00423	-9.2569	-9.21118	-8.19331	-8.72574	-7.25932	-9.18581	-9.64772	-9.19975	-9.16598	-9.15496	-8.42544	-9.46621	-7.57355	-8.00423	-8.42544	-9.19893	-7.57355	-8.00423	-9.27571	-9.25942	-8.00423	-9.2733	-7.84225	-6.79655	-8.00423	-8.19331	-8.42544	-8.19331	-7.45923	-6.93532	-9.18059	-7.35519	-8.42544	-7.70145	-8.42544	-9.16629	-7.84225	-8.00423
ACTN1@hsa-miR-30b-5p@7mer-1a	ACTN1	hsa-miR-30b-5p	7mer-1a	-8.72574	-8.00423	-9.2569	-9.21118	-8.19331	-8.72574	-7.25932	-9.18581	-9.64772	-9.19975	-9.16598	-9.15496	-8.42544	-9.46621	-7.57355	-8.00423	-8.42544	-9.19893	-7.57355	-8.00423	-9.27571	-9.25942	-8.00423	-9.2733	-7.84225	-6.79655	-8.00423	-8.19331	-8.42544	-8.19331	-7.45923	-6.93532	-9.18059	-7.35519	-8.42544	-7.70145	-8.42544	-9.16629	-7.84225	-8.00423
ACTN1@hsa-miR-374a-5p@7mer-m8	ACTN1	hsa-miR-374a-5p	7mer-m8	-8.72574	-8.00423	-9.2569	-9.21118	-8.19331	-8.72574	-7.25932	-9.18581	-9.64772	-9.19975	-9.16598	-9.15496	-8.42544	-9.46621	-7.57355	-8.00423	-8.42544	-9.19893	-7.57355	-8.00423	-9.27571	-9.25942	-8.00423	-9.2733	-7.84225	-6.79655	-8.00423	-8.19331	-8.42544	-8.19331	-7.45923	-6.93532	-9.18059	-7.35519	-8.42544	-7.70145	-8.42544	-9.16629	-7.84225	-8.00423
ACTN1@hsa-miR-501-3p@7mer-m8	ACTN1	hsa-miR-501-3p	7mer-m8	-8.72574	-8.00423	-9.2569	-9.21118	-8.19331	-8.72574	-7.25932	-9.18581	-9.64772	-9.19975	-9.16598	-9.15496	-8.42544	-9.46621	-7.57355	-8.00423	-8.42544	-9.19893	-7.57355	-8.00423	-9.27571	-9.25942	-8.00423	-9.2733	-7.84225	-6.79655	-8.00423	-8.19331	-8.42544	-8.19331	-7.45923	-6.93532	-9.18059	-7.35519	-8.42544	-7.70145	-8.42544	-9.16629	-7.84225	-8.00423
ACTN2@hsa-miR-137@7mer-1a	ACTN2	hsa-miR-137	7mer-1a	-5.94643	-7.00887	-8.19331	-6.79655	-6.50259	-7.35519	-6.73319	-8.42544	-7.70145	-5.82058	-5.5938	-8.42544	-8.42544	-6.79655	-8.42544	-6.73319	-7.57355	-7.84225	-5.86105	-6.73319	-7.57355	-7.00887	-8.72574	-6.55635	-7.00887	-6.79655	-7.84225	-6.93532	-7.35519	-8.00423	-9.16332	-7.84225	-8.42544	-6.73319	-8.72574	-7.00887	-7.35519	-7.1711	-6.86415	-6.86415
ACTN2@hsa-miR-23a-3p@8mer	ACTN2	hsa-miR-23a-3p	8mer	-5.94643	-7.00887	-8.19331	-6.79655	-6.50259	-7.35519	-6.73319	-8.42544	-7.70145	-2.22867	-5.5938	-8.42544	-8.42544	-6.79655	-8.42544	-6.73319	-7.57355	-7.84225	-5.86105	-6.73319	-7.57355	-7.00887	-8.72574	-6.55635	-7.00887	-6.79655	-7.84225	-6.93532	-7.35519	-8.00423	-9.16332	-7.84225	-8.42544	-6.73319	-8.72574	-7.00887	-7.35519	-7.1711	-6.86415	-6.86415
ACTN2@hsa-miR-29b-3p@7mer-1a	ACTN2	hsa-miR-29b-3p	7mer-1a	-5.94643	-7.00887	-8.19331	-6.79655	-6.50259	-7.35519	-6.73319	-8.42544	-7.70145	-5.82058	-5.5938	-8.42544	-8.42544	-6.79655	-8.42544	-6.73319	-7.57355	-7.84225	-5.86105	-6.73319	-7.57355	-7.00887	-8.72574	-6.55635	-7.00887	-6.79655	-7.84225	-6.93532	-7.35519	-8.00423	-9.16332	-7.84225	-8.42544	-6.73319	-8.72574	-7.00887	-7.35519	-7.1711	-6.86415	-6.86415
ACTN2@hsa-miR-505-3p.1@8mer	ACTN2	hsa-miR-505-3p.1	8mer	-5.94643	-7.00887	-8.19331	-6.79655	-6.50259	-7.35519	-6.73319	-8.42544	-7.70145	-5.82058	-5.5938	-8.42544	-8.42544	-6.79655	-8.42544	-6.73319	-7.57355	-7.84225	-5.86105	-6.73319	-7.57355	-7.00887	-8.72574	-6.55635	-7.00887	-6.79655	-7.84225	-6.93532	-7.35519	-8.00423	-9.16332	-7.84225	-8.42544	-6.73319	-8.72574	-7.00887	-7.35519	-7.1711	-6.86415	-6.86415
ACTN2@hsa-miR-9-5p@7mer-1a	ACTN2	hsa-miR-9-5p	7mer-1a	-5.94643	-7.00887	-8.19331	-6.79655	-6.50259	-7.35519	-6.73319	-8.42544	-7.70145	-5.82058	-5.5938	-8.42544	-8.42544	-6.79655	-8.42544	-6.73319	-7.57355	-7.84225	-5.86105	-6.73319	-7.57355	-7.00887	-8.72574	-6.55635	-7.00887	-6.79655	-7.84225	-6.93532	-7.35519	-8.00423	-9.16332	-7.84225	-8.42544	-6.73319	-8.72574	-7.00887	-7.35519	-7.1711	-6.86415	-6.86415
ACTN4@hsa-miR-124-3p.1@7mer-m8	ACTN4	hsa-miR-124-3p.1	7mer-m8	-9.20705	-9.20771	-9.31793	-9.31942	-8.42544	-9.27714	-9.18077	-8.72574	-9.55488	-9.32079	-9.31732	-7.57355	-7.57355	-9.50124	-8.42544	-9.15802	-9.21519	-8.42544	-8.72574	-8.72574	-8.00423	-9.29427	-7.84225	-9.25876	-9.15271	-7.25932	-6.45071	-7.57355	-8.72574	-9.14725	-6.50259	-7.70145	-8.42544	-9.21043	-7.70145	-8.19331	-9.15059	-8.42544	-8.72574	-8.42544
ACTN4@hsa-miR-129-5p@7mer-1a	ACTN4	hsa-miR-129-5p	7mer-1a	-9.20705	-9.20771	-9.31793	-9.31942	-8.42544	-9.27714	-9.18077	-8.72574	-9.55488	-9.32079	-9.31732	-7.57355	-7.57355	-9.50124	-8.42544	-9.15802	-9.21519	-8.42544	-8.72574	-8.72574	-8.00423	-9.29427	-7.84225	-9.25876	-9.15271	-7.25932	-6.45071	-7.57355	-8.72574	-9.14725	-6.50259	-7.70145	-8.42544	-9.21043	-7.70145	-8.19331	-9.15059	-8.42544	-8.72574	-8.42544
ACTN4@hsa-miR-142-5p@7mer-m8	ACTN4	hsa-miR-142-5p	7mer-m8	-9.20705	-9.20771	-9.31793	-9.31942	-8.42544	-9.27714	-9.18077	-8.72574	-9.55488	-9.32079	-9.31732	-7.57355	-7.57355	-9.50124	-8.42544	-9.15802	-9.21519	-8.42544	-8.72574	-8.72574	-8.00423	-9.29427	-7.84225	-9.25876	-9.15271	-7.25932	-6.45071	-7.57355	-8.72574	-9.14725	-6.50259	-7.70145	-8.42544	-9.21043	-7.70145	-8.19331	-9.15059	-8.42544	-8.72574	-8.42544
ACTN4@hsa-miR-153-3p@8mer	ACTN4	hsa-miR-153-3p	8mer	-9.20705	-9.20771	-9.31793	-9.31942	-8.42544	-9.27714	-9.18077	-8.72574	-9.55488	-9.32079	-9.31732	-7.57355	-7.57355	-9.50124	-8.42544	-9.15802	-9.21519	-8.42544	-8.72574	-8.72574	-8.00423	-9.29427	-7.84225	-9.25876	-9.15271	-7.25932	-6.45071	-7.57355	-8.72574	-9.14725	-6.50259	-7.70145	-8.42544	-9.21043	-7.70145	-8.19331	-9.15059	-8.42544	-8.72574	-8.42544
ACTN4@hsa-miR-185-5p@7mer-m8	ACTN4	hsa-miR-185-5p	7mer-m8	-9.20705	-9.20771	-9.31793	-9.31942	-8.42544	-9.27714	-9.18077	-8.72574	-9.55488	-9.32079	-9.31732	-7.57355	-7.57355	-9.50124	-8.42544	-9.15802	-9.21519	-8.42544	-8.72574	-8.72574	-8.00423	-9.29427	-7.84225	-9.25876	-9.15271	-7.25932	-6.45071	-7.57355	-8.72574	-9.14725	-6.50259	-7.70145	-8.42544	-9.21043	-7.70145	-8.19331	-9.15059	-8.42544	-8.72574	-8.42544
ACTN4@hsa-miR-299-5p@7mer-1a	ACTN4	hsa-miR-299-5p	7mer-1a	-9.20705	-9.20771	-9.31793	-9.31942	-8.42544	-9.27714	-9.18077	-8.72574	-9.55488	-9.32079	-9.31732	-7.57355	-7.57355	-9.50124	-8.42544	-9.15802	-9.21519	-8.42544	-8.72574	-8.72574	-8.00423	-9.29427	-7.84225	-9.25876	-9.15271	-7.25932	-6.45071	-7.57355	-8.72574	-9.14725	-6.50259	-7.70145	-8.42544	-9.21043	-7.70145	-8.19331	-9.15059	-8.42544	-8.72574	-8.42544
ACTN4@hsa-miR-330-3p@7mer-m8	ACTN4	hsa-miR-330-3p	7mer-m8	-9.20705	-9.20771	-9.31793	-9.31942	-8.42544	-9.27714	-9.18077	-8.72574	-9.55488	-9.32079	-9.31732	-7.57355	-7.57355	-9.50124	-8.42544	-9.15802	-9.21519	-8.42544	-8.72574	-8.72574	-8.00423	-9.29427	-7.84225	-9.25876	-9.15271	-7.25932	-6.45071	-7.57355	-8.72574	-9.14725	-6.50259	-7.70145	-8.42544	-9.21043	-7.70145	-8.19331	-9.15059	-8.42544	-8.72574	-8.42544
ACTN4@hsa-miR-369-3p@7mer-1a	ACTN4	hsa-miR-369-3p	7mer-1a	-9.20705	-9.20771	-9.31793	-9.31942	-8.42544	-9.27714	-9.18077	-8.72574	-9.55488	-9.32079	-9.31732	-7.57355	-7.57355	-9.50124	-8.42544	-9.15802	-9.21519	-8.42544	-8.72574	-8.72574	-8.00423	-9.29427	-7.84225	-9.25876	-9.15271	-7.25932	-6.45071	-7.57355	-8.72574	-9.14725	-6.50259	-7.70145	-8.42544	-9.21043	-7.70145	-8.19331	-9.15059	-8.42544	-8.72574	-8.42544
ACTN4@hsa-miR-374a-5p@7mer-m8	ACTN4	hsa-miR-374a-5p	7mer-m8	-9.20705	-9.20771	-9.31793	-9.31942	-8.42544	-9.27714	-9.18077	-8.72574	-9.55488	-9.32079	-9.31732	-7.57355	-7.57355	-9.50124	-8.42544	-9.15802	-9.21519	-8.42544	-8.72574	-8.72574	-8.00423	-9.29427	-7.84225	-9.25876	-9.15271	-7.25932	-6.45071	-7.57355	-8.72574	-9.14725	-6.50259	-7.70145	-8.42544	-9.21043	-7.70145	-8.19331	-9.15059	-8.42544	-8.72574	-8.42544
ACTN4@hsa-miR-410-3p@7mer-1a	ACTN4	hsa-miR-410-3p	7mer-1a	-9.20705	-9.20771	-9.31793	-9.31942	-8.42544	-9.27714	-9.18077	-8.72574	-9.55488	-9.32079	-9.31732	-7.57355	-7.57355	-9.50124	-8.42544	-9.15802	-9.21519	-8.42544	-8.72574	-8.72574	-8.00423	-9.29427	-7.84225	-9.25876	-9.15271	-7.25932	-6.45071	-7.57355	-8.72574	-9.14725	-6.50259	-7.70145	-8.42544	-9.21043	-7.70145	-8.19331	-9.15059	-8.42544	-8.72574	-8.42544
ACTN4@hsa-miR-448@7mer-1a	ACTN4	hsa-miR-448	7mer-1a	-9.20705	-9.20771	-9.31793	-9.31942	-8.42544	-9.27714	-9.18077	-8.72574	-9.55488	-9.32079	-9.31732	-7.57355	-7.57355	-9.50124	-8.42544	-9.15802	-9.21519	-8.42544	-8.72574	-8.72574	-8.00423	-9.29427	-7.84225	-9.25876	-9.15271	-7.25932	-6.45071	-7.57355	-8.72574	-9.14725	-6.50259	-7.70145	-8.42544	-9.21043	-7.70145	-8.19331	-9.15059	-8.42544	-8.72574	-8.42544
ACTN4@hsa-miR-520f-3p@7mer-m8	ACTN4	hsa-miR-520f-3p	7mer-m8	-9.20705	-9.20771	-9.31793	-9.31942	-8.42544	-9.27714	-9.18077	-8.72574	-9.55488	-9.32079	-9.31732	-7.57355	-7.57355	-9.50124	-8.42544	-9.15802	-9.21519	-8.42544	-8.72574	-8.72574	-8.00423	-9.29427	-7.84225	-9.25876	-9.15271	-7.25932	-6.45071	-7.57355	-8.72574	-9.14725	-6.50259	-7.70145	-8.42544	-9.21043	-7.70145	-8.19331	-9.15059	-8.42544	-8.72574	-8.42544
ACTR10@hsa-miR-196a-5p@7mer-m8	ACTR10	hsa-miR-196a-5p	7mer-m8	-8.42544	-8.00423	-8.72574	-8.19331	-8.00423	-8.72574	-8.00423	-9.22935	-9.34879	-8.19331	-6.73319	-6.11934	-9.20987	-9.17158	-6.24835	-5.38854	-8.42544	-8.42544	-6.73319	-8.00423	-8.19331	-8.19331	-9.15243	-6.73319	-7.1711	-6.79655	-8.19331	-6.93532	-7.84225	-8.19331	-5.89881	-7.84225	-9.21353	-7.00887	-9.19664	-7.00887	-6.16144	-7.35519	-6.93532	-7.35519
ACTR10@hsa-miR-340-5p@8mer	ACTR10	hsa-miR-340-5p	8mer	-3.27786	-4.54217	-5.05433	-4.34399	-3.27786	-5.1889	-3.37377	-4.20642	-3.60123	-2.7122	-3.1256	-2.97378	-2.72406	-2.96342	-3.2019	-3.35423	-4.63314	-4.80272	-3.5103	-2.87204	-4.96797	-4.78001	-4.63314	-2.88925	-5.55855	-4.54217	-5.27955	-4.56272	-5.32188	-5.98611	-4.67741	-4.58454	-4.91062	-4.58454	-4.85566	-5.55855	-4.73168	-5.4564	-4.63314	-4.2245
ACTR10@hsa-miR-455-3p.1@8mer	ACTR10	hsa-miR-455-3p.1	8mer	-8.42544	-8.00423	-8.72574	-8.19331	-8.00423	-8.72574	-8.00423	-9.22935	-9.34879	-8.19331	-6.73319	-9.30661	-9.20987	-9.17158	-9.17271	-6.93532	-8.42544	-8.42544	-6.73319	-8.00423	-8.19331	-8.19331	-9.15243	-6.73319	-7.1711	-6.79655	-8.19331	-6.93532	-7.84225	-6.61219	-9.20998	-7.84225	-9.21353	-7.00887	-9.19664	-7.00887	-7.70145	-7.35519	-6.93532	-7.35519
ACTR10@hsa-miR-493-5p@7mer-1a	ACTR10	hsa-miR-493-5p	7mer-1a	-8.42544	-8.00423	-8.72574	-8.19331	-8.00423	-8.72574	-8.00423	-9.22935	-9.34879	-4.63314	-6.73319	-9.30661	-9.20987	-9.17158	-9.17271	-6.93532	-8.42544	-8.42544	-4.70379	-8.00423	-8.19331	-5.82058	-9.15243	-6.73319	-7.1711	-6.79655	-8.19331	-6.93532	-5.70412	-6.61219	-9.20998	-5.98611	-9.21353	-7.00887	-9.19664	-7.00887	-7.70145	-7.35519	-6.93532	-7.35519
ACTR10@hsa-miR-495-3p@8mer	ACTR10	hsa-miR-495-3p	8mer	-3.97115	-8.00423	-5.5938	-8.19331	-8.00423	-8.72574	-8.00423	-5.35277	-9.34879	-8.19331	-4.94146	-5.27955	-9.20987	-4.56272	-6.24835	-5.38854	-8.42544	-5.22205	-4.70379	-4.14623	-5.86105	-5.82058	-9.15243	-5.32188	-5.98611	-6.79655	-5.66979	-6.93532	-5.70412	-6.20416	-5.89881	-5.98611	-9.21353	-7.00887	-5.98611	-7.00887	-6.16144	-5.86105	-5.70412	-7.35519
[truncated: 110,567 more rows]
