# Supplementary material for: Frequency of MicroRNA Response Elements Identifies Pathologically Relevant Signaling Pathways in Triple-Negative Breast Cancer
Source: iScience. 2020 Jun 6;23(6):101249. doi: 10.1016/j.isci.2020.101249 (PMC7322352; doi:10.1016/j.isci.2020.101249)
Supplement: Data S5. 3,053 Significant and Differentially Expressed MREs Distinct to TCGA Triple-Negative Tumors Using edgeR Bioinformatics Package, Related to Figures 2 and S1 [file mmc6.xlsx]

## Sheet: Sheet1
Data S5: 3,053 significant and differentially expressed MREs distinct to TCGA Triple-Negative tumors using edgeR bioinformatics package. Related to Figure 2 and Figure S1.
MRE	GeneName	microRNA	Seed_Type	logFC	logCPM	PValue	FDR	TCGA.BH.A0B3.01A.11R.A056.07.TN_Tumor	TCGA.BH.A0BW.01A.11R.A115.07.TN_Tumor	TCGA.BH.A0E0.01A.11R.A056.07.TN_Tumor	TCGA.BH.A18Q.01A.12R.A12D.07.TN_Tumor	TCGA.BH.A18V.01A.11R.A12D.07.TN_Tumor	TCGA.BH.A1EW.01A.11R.A137.07.TN_Tumor	TCGA.BH.A1F6.01A.11R.A13Q.07.TN_Tumor	TCGA.BH.A1FC.01A.11R.A13Q.07.TN_Tumor	TCGA.E2.A158.01A.11R.A12D.07.TN_Tumor	TCGA.E2.A1L7.01A.11R.A144.07.TN_Tumor	TCGA.E2.A1LH.01A.11R.A14D.07.TN_Tumor	TCGA.E2.A1LS.01A.12R.A157.07.TN_Tumor	TCGA.GI.A2C9.01A.11R.A21T.07.TN_Tumor	TCGA.BH.A0B3.11B.21R.A089.07.TN_Normal	TCGA.BH.A0BW.11A.12R.A115.07.TN_Normal	TCGA.BH.A0E0.11A.13R.A089.07.TN_Normal	TCGA.BH.A18Q.11A.34R.A12D.07.TN_Normal	TCGA.BH.A18V.11A.52R.A12D.07.TN_Normal	TCGA.BH.A1EW.11B.33R.A137.07.TN_Normal	TCGA.BH.A1F6.11B.94R.A13Q.07.TN_Normal	TCGA.BH.A1FC.11A.32R.A13Q.07.TN_Normal	TCGA.E2.A158.11A.22R.A12D.07.TN_Normal	TCGA.E2.A1L7.11A.33R.A144.07.TN_Normal	TCGA.E2.A1LH.11A.22R.A14D.07.TN_Normal	TCGA.E2.A1LS.11A.32R.A157.07.TN_Normal	TCGA.GI.A2C9.11A.22R.A21T.07.TN_Normal
SCN4B@hsa-miR-582-5p@7mer-m8	SCN4B	hsa-miR-582-5p	7mer-m8	-3.9929	4.34823	2.18e-31	1.14e-26	-4.46864	-4.33312	-4.47641	-4.21732	-4.42581	-4.60823	-4.99759	-4.59961	-3.89403	-5.35343	-3.78298	-4.1328	-3.63911	-1.19557	-1.50533	-0.531026	-0.524198	-1.10496	-1.94369	0.127967	-1.81555	-1.32932	-1.45134	-0.947388	-1.02758	-1.82826
FOS@hsa-miR-383-5p.1@7mer-1a	FOS	hsa-miR-383-5p.1	7mer-1a	-4.29295	10.3163	5.3e-26	1.39e-21	-0.418608	-0.299665	1.21363	1.18711	0.740904	0.659638	0.659638	-1.94007	0.300781	1.42722	0.762202	0.311566	1.28813	4.71306	5.90686	3.12632	5.08037	5.18434	5.45603	2.5249	5.64471	5.08302	2.80155	5.90437	5.08037	5.90562
FZD4@hsa-miR-670-3p@7mer-1a	FZD4	hsa-miR-670-3p	7mer-1a	-3.16902	6.62027	5.85e-24	1.02e-19	-1.23868	-2.25414	-1.70001	-1.43963	-1.4369	-1.45979	-1.3751	-1.86002	-1.44937	-1.10306	-0.720555	-1.13233	-1.67035	1.34591	0.578459	1.05499	0.735753	1.25002	0.864789	1.99096	1.94249	2.68935	0.550595	0.256567	2.46509	1.19502
DUSP1@hsa-miR-101-3p.2@7mer-m8	DUSP1	hsa-miR-101-3p.2	7mer-m8	-3.2849	9.5678	9.84e-24	1.29e-19	-0.0931048	0.947913	-0.305158	1.12283	1.1709	1.21549	1.44431	-0.434563	-0.92785	1.41533	1.09933	0.502086	1.69734	3.38733	4.84054	2.77017	3.95495	4.10477	4.65949	3.12347	4.20879	4.43692	3.52282	4.18031	4.47361	5.18566
COL11A1@hsa-miR-381-3p@8mer	COL11A1	hsa-miR-381-3p	8mer	6.10392	4.80635	1.25e-23	1.31e-19	0.981249	-1.37397	-1.62453	-3.20526	0.178967	-3.70737	-0.512297	-0.632161	-2.04624	-0.31775	0.244621	-1.60983	1.37241	-6.07624	-6.28834	-4.40207	-5.69544	-5.49467	-5.62892	-5.78793	-6.58404	-5.9376	-5.76557	-5.41254	-5.54298	-5.37329
ATP1A2@hsa-miR-371a-5p@7mer-m8	ATP1A2	hsa-miR-371a-5p	7mer-m8	-6.23437	3.9412	2.42e-23	2.12e-19	-4.94932	-5.9376	-6.21896	-5.69544	-6.81591	-5.97413	-6.74866	-6.07624	-4.50142	-5.35343	-6.36389	-6.11645	-5.73973	-1.48467	-5.01073	-2.34926	-4.13926	-1.63141	-4.94932	-1.69326	-0.767642	0.200574	-5.14692	0.225685	-0.213003	-2.23999
DUSP1@hsa-miR-194-5p@7mer-1a	DUSP1	hsa-miR-194-5p	7mer-1a	-3.28009	9.63204	3.25e-22	2.44e-18	-0.163543	1.0398	-0.261002	1.17343	1.19666	1.29762	1.49001	-0.48418	-0.82943	1.47614	1.18802	0.556945	1.87877	3.37001	4.99253	2.66756	3.99459	4.15421	4.77402	3.13599	4.237	4.51807	3.5661	4.32787	4.51537	5.45603
IQGAP3@hsa-miR-491-5p@8mer	IQGAP3	hsa-miR-491-5p	8mer	5.28796	5.34723	7.13e-22	4.68e-18	0.157912	-1.46022	-0.68237	-0.408964	0.656531	-1.67506	-0.365068	1.01242	-1.37804	-0.866319	-0.441741	-2.22823	-1.49859	-7.75363	-4.63602	-6.07624	-5.88766	-7.25016	-4.92563	-5.88766	-5.67465	-4.96181	-5.62892	-5.60818	-5.22534	-5.17666
COL11A1@hsa-let-7d-5p@7mer-1a	COL11A1	hsa-let-7d-5p	7mer-1a	5.68083	6.11603	8.06e-22	4.7e-18	2.00745	0.0720875	-0.894841	-1.42531	1.23361	-2.46629	0.857318	0.671259	-0.890304	0.845292	1.66699	-0.695555	2.80575	-5.32214	-6.28834	-3.05766	-5.49467	-3.04835	-4.98476	-5.47379	-5.73973	-5.62892	-5.45117	-4.59961	-5.54298	-4.60823
CBX2@hsa-miR-219a-5p@7mer-m8	CBX2	hsa-miR-219a-5p	7mer-m8	3.73336	4.83934	9.93e-22	4.74e-18	0.0584805	-1.1105	0.656531	-1.83249	-2.69525	-2.47983	-1.27269	-0.331354	-0.635696	-0.328621	-0.401667	-0.589421	-0.882729	-5.16216	-4.91084	-4.86956	-5.564	-4.37362	-5.33823	-4.98476	-4.73535	-4.19025	-5.27526	-4.86956	-4.32453	-4.94932
FZD4@hsa-miR-543@7mer-1a	FZD4	hsa-miR-543	7mer-1a	-3.2272	6.69785	9.6e-22	4.74e-18	-0.888846	-2.36584	-1.51435	-1.43963	-1.8992	-1.38432	-1.97082	-1.76762	-1.73597	-1.50259	-0.552221	-0.604191	-1.52853	1.12361	0.30348	1.64097	0.623393	1.64924	0.768624	2.24263	2.05918	2.61526	0.473521	0.269958	2.57238	1.15072
FZD4@hsa-miR-200a-3p@7mer-1a	FZD4	hsa-miR-200a-3p	7mer-1a	-3.20606	6.8627	2.91e-21	1.17e-17	-0.911326	-2.30141	-1.63681	-1.7276	-1.48658	-0.874377	-1.18396	-1.73453	-1.77638	-0.969829	-0.195377	-0.616757	-1.74275	1.43842	0.507875	1.25002	0.864789	1.99836	1.20107	2.29018	2.49014	2.77827	0.725967	0.488117	2.70117	1.21549
ATP1A2@hsa-miR-1193@7mer-m8	ATP1A2	hsa-miR-1193	7mer-m8	-5.75072	4.04339	2.79e-21	1.17e-17	-4.94932	-5.9376	-6.21896	-6.18507	-6.81591	-5.97413	-6.74866	-4.86956	-4.22398	-6.58404	-4.44174	-3.82756	-5.73973	-2.56014	-4.74722	-2.06834	-3.91119	-1.48977	-4.99759	-0.78068	-0.767642	0.229505	-4.93851	0.671787	-0.556783	-2.44054
FZD4@hsa-miR-377-3p@7mer-m8	FZD4	hsa-miR-377-3p	7mer-m8	-3.14908	6.31611	3.28e-21	1.18e-17	-1.23868	-2.56611	-1.51435	-1.96603	-2.04497	-1.60939	-2.5463	-2.16666	-1.83666	-1.25346	-1.15151	-0.91882	-1.74275	1.02215	-0.0592823	1.2824	0.201454	1.27868	0.439488	1.74129	1.57	2.19606	0.0233235	-0.347076	2.23568	0.665075
SCN4B@hsa-miR-125b-5p@8mer	SCN4B	hsa-miR-125b-5p	8mer	-3.35921	5.66084	3.38e-21	1.18e-17	-3.96433	-3.31606	-2.66658	-1.69715	-3.40416	-2.43076	-3.38043	-4.91084	-3.29669	-3.47484	-2.13921	-2.12185	-1.78486	0.461179	-0.763179	0.258772	1.1709	-0.0702093	-0.315071	1.14374	-0.127642	0.0186081	0.382004	0.618905	0.566218	0.405233
FZD4@hsa-miR-499a-5p@7mer-1a	FZD4	hsa-miR-499a-5p	7mer-1a	-3.2329	7.22746	5.32e-21	1.75e-17	-0.939314	-1.61807	-0.909001	-0.844596	-0.65642	-0.515427	-1.64428	-1.53796	-1.231	-0.427428	-0.587863	-0.758217	-1.08653	2.1927	0.910514	1.48644	1.32939	1.27269	1.87676	2.81272	2.55148	3.24692	0.889594	0.723672	3.08115	1.52818
CXCL2@hsa-miR-203a-3p.1@7mer-m8	CXCL2	hsa-miR-203a-3p.1	7mer-m8	-4.56755	5.13989	8.09e-21	2.5e-17	-4.21732	-3.19532	-3.43665	-5.60818	-4.19684	-4.13926	-4.42581	-4.47641	-6.58404	-5.54298	-5.52134	-5.16216	-4.08701	-0.34673	1.18802	-4.18363	-3.07392	-0.224449	-2.04698	-1.90157	-1.09618	0.0572916	0.437537	-0.521674	0.228245	1.34482
ATP1A2@hsa-miR-34c-5p@8mer	ATP1A2	hsa-miR-34c-5p	8mer	-6.38241	3.99824	9.17e-21	2.67e-17	-6.21896	-5.02628	-6.21896	-5.88766	-5.41254	-7.38235	-6.74866	-6.07624	-6.58404	-6.58404	-4.44174	-4.71298	-5.73973	-2.09986	-5.58444	-2.21859	-3.80425	-1.88979	-5.17666	-0.940761	-0.601475	0.327479	-4.88448	0.606109	-0.608045	-2.57252
FZD4@hsa-miR-331-3p@7mer-m8	FZD4	hsa-miR-331-3p	7mer-m8	-3.11978	7.67513	1.14e-20	3.15e-17	-0.62002	-1.1172	-0.370734	-0.222193	-0.78544	0.105411	-0.730467	-1.17423	-1.01238	-0.234704	0.470234	0.0295753	-0.66786	2.4856	1.29377	1.939	1.74584	2.55948	1.9288	3.11114	3.26758	3.62547	1.42284	1.15072	3.32031	2.15736
ANLN@hsa-miR-200b-3p@7mer-m8	ANLN	hsa-miR-200b-3p	7mer-m8	4.77835	4.1181	2.68e-20	7.04e-17	0.0531265	-2.00956	-0.704034	-2.72416	-0.530132	-3.19532	-1.09744	0.148549	-1.73933	-2.84763	-0.600244	-2.65592	-1.54646	-5.49467	-5.26036	-5.85108	-5.78793	-6.63473	-5.52134	-5.9116	-5.78793	-4.43388	-6.58404	-5.564	-5.69544	-5.13391
FZD4@hsa-miR-216a-5p@7mer-m8	FZD4	hsa-miR-216a-5p	7mer-m8	-3.33038	6.75894	3.06e-20	7.64e-17	-1.45639	-1.97947	-1.70001	-1.50986	-1.4369	-0.59655	-1.18396	-1.76762	-1.69903	-1.34849	-1.27169	-1.57119	-1.40687	1.68873	0.53447	0.442771	0.829724	0.527133	1.46779	2.39248	2.18336	3.00559	0.626437	0.0113768	2.63276	0.949303
PRR11@hsa-miR-144-3p@7mer-m8	PRR11	hsa-miR-144-3p	7mer-m8	3.39798	5.86496	5.05e-20	1.21e-16	0.714219	0.329668	0.743746	0.799343	1.19075	-0.956759	0.673932	2.05744	-0.944099	0.986163	1.77307	-0.855997	0.401057	-4.86956	-1.30256	-3.68791	-4.0932	-2.23462	-2.33827	-3.92824	-4.03615	-4.22398	-3.76823	-4.92563	-2.87342	-3.87147
FZD4@hsa-miR-223-3p@7mer-m8	FZD4	hsa-miR-223-3p	7mer-m8	-3.19194	5.31409	6.3e-20	1.44e-16	-3.09815	-3.34987	-2.51836	-3.23779	-2.49574	-2.95252	-2.83852	-2.60198	-2.08944	-2.39483	-1.6417	-1.88925	-2.84763	-0.150505	-1.11238	-1.08089	-0.891236	-0.383547	-0.264565	0.891498	0.689778	1.50249	-0.964358	-1.52199	1.22084	-0.322851
FZD4@hsa-miR-425-5p@7mer-1a	FZD4	hsa-miR-425-5p	7mer-1a	-3.0766	5.35334	7.32e-20	1.57e-16	-2.16748	-2.97119	-2.06208	-3.91119	-2.93204	-2.37128	-2.21954	-2.16666	-2.06409	-2.49057	-2.05861	-2.15409	-3.08878	0.00699389	-0.950413	-0.875255	-0.846599	-0.113507	-0.669032	0.408487	0.689778	1.73111	-0.661848	-1.09454	1.20107	-0.28911
ZBTB16@hsa-miR-133a-3p.2@7mer-m8	ZBTB16	hsa-miR-133a-3p.2	7mer-m8	-4.97422	5.26491	7.46e-20	1.57e-16	-5.45117	-4.8593	-2.85231	-2.77998	-4.89657	-5.33823	-5.30703	-5.14692	-4.83455	-3.53439	-3.13681	-2.80846	-4.32453	0.109267	-3.67848	1.02215	-0.247561	0.329668	-0.821297	-0.262083	-0.524776	-0.258936	1.99272	-1.12384	0.460241	0.293662
DUSP1@hsa-miR-411-5p.1@7mer-m8	DUSP1	hsa-miR-411-5p.1	7mer-m8	-3.09305	4.17066	8.48e-20	1.71e-16	-4.35748	-3.71206	-4.47641	-4.8593	-3.24119	-4.35748	-3.06061	-4.59961	-3.50462	-4.8457	-3.04537	-3.61079	-3.75175	-2.34926	-1.50533	-1.48352	-2.20464	-1.09038	-1.44267	-2.61985	-2.31146	-0.675181	-2.17484	-2.18374	-0.29504	-0.299007
FZD4@hsa-miR-326@8mer	FZD4	hsa-miR-326	8mer	-3.44501	7.3137	1.25e-19	2.43e-16	-1.23868	-1.44305	-1.58086	-0.741005	-0.728723	-0.197598	-1.14893	-1.33693	-1.21285	-0.62764	-1.0548	-1.75452	-1.05913	2.33749	1.19247	1.00819	1.76529	0.168972	1.99272	2.81698	2.41585	3.57871	1.264	1.05265	3.14232	1.72964
ZBTB16@hsa-miR-330-3p@7mer-m8	ZBTB16	hsa-miR-330-3p	7mer-m8	-4.80677	5.33851	1.49e-19	2.8e-16	-5.45117	-4.12631	-2.35798	-2.77998	-4.28894	-4.72605	-5.30703	-5.14692	-4.83455	-2.8335	-4.0484	-3.47037	-4.32453	0.418877	-3.42442	0.948623	-0.318436	0.264179	-0.531665	-0.326554	-0.354746	-0.130733	2.04556	-0.975945	0.41036	0.774912
TSHZ2@hsa-miR-124-3p.2@7mer-m8	TSHZ2	hsa-miR-124-3p.2	7mer-m8	-3.23298	4.85408	3.73e-19	6.74e-16	-3.91687	-3.3614	-2.19967	-2.63984	-3.33085	-3.23434	-3.00436	-3.73677	-3.52158	-3.24119	-1.63938	-2.21954	-3.22707	-0.630675	-1.01713	0.934529	-0.4297	1.39916	-1.78387	-0.947991	-1.07375	-1.07775	0.286507	-0.324178	-1.87257	-0.486959
ITIH5@hsa-miR-1306-5p@8mer	ITIH5	hsa-miR-1306-5p	8mer	-4.17317	5.40419	5.98e-19	1.05e-15	-4.03012	-4.06772	-3.445	-4.46864	-3.90547	-3.69276	-3.99491	-4.3026	-6.49003	-4.41739	-1.58759	-3.6685	-3.71206	-1.20476	-0.798255	-0.83383	-0.914341	1.04286	-0.729888	0.343974	0.900098	1.01242	-1.4261	-2.80626	1.41644	-0.0678029
TSHZ2@hsa-miR-653-5p@7mer-m8	TSHZ2	hsa-miR-653-5p	7mer-m8	-2.8603	4.73975	6.75e-19	1.14e-15	-2.45445	-4.11217	-1.9776	-2.03474	-3.82201	-3.05124	-3.57505	-3.42442	-2.86399	-2.6835	-1.54775	-1.98249	-3.53011	-1.28015	-0.731673	-0.307234	0.251247	0.649337	-1.35724	-0.742193	-0.674591	-1.21552	-0.00105816	-0.263866	-1.52079	0.0633989
FZD4@hsa-miR-150-5p@7mer-m8	FZD4	hsa-miR-150-5p	7mer-m8	-3.57066	5.11897	7.59e-19	1.24e-15	-2.83852	-3.67848	-3.20199	-3.73677	-3.61539	-2.64685	-2.74232	-3.09191	-2.37454	-3.07392	-3.38448	-3.07392	-3.08878	-0.415436	-1.46293	-1.05012	-1.22208	-1.3075	-0.50098	0.808865	0.659123	1.44325	-1.79971	-1.33543	1.11167	-0.980256
SLIT3@hsa-miR-362-5p@7mer-1a	SLIT3	hsa-miR-362-5p	7mer-1a	-3.37438	4.95415	1.26e-18	2.01e-15	-3.72692	-3.97079	-4.27407	-4.47641	-3.53011	-2.11436	-3.64864	-2.71057	-3.60641	-3.18454	-2.39483	-3.55249	-3.02485	-0.100756	-1.20331	-1.81606	-0.0196762	0.269444	-0.987966	0.103678	0.199753	0.914369	-1.58298	-3.14673	0.220109	0.0473252
TSHZ2@hsa-miR-582-5p@7mer-m8	TSHZ2	hsa-miR-582-5p	7mer-m8	-3.11052	4.74932	1.68e-18	2.59e-15	-2.11889	-3.64353	-3.81561	-2.31959	-3.12058	-3.32327	-3.00436	-3.42442	-3.26621	-2.57871	-1.83403	-2.76723	-4.43388	-0.873163	-0.37105	0.430884	0.404794	-0.557706	-1.00621	-0.85658	-1.98948	-0.692367	0.503933	-0.0946352	-1.54367	-0.382473
ZBTB16@hsa-miR-218-5p@7mer-1a	ZBTB16	hsa-miR-218-5p	7mer-1a	-4.86054	3.5788	1.88e-18	2.81e-15	-4.64648	-4.8593	-3.65453	-4.92563	-5.30703	-6.36389	-5.8107	-5.14692	-4.83455	-4.86956	-5.58444	-4.62682	-4.59961	-1.24418	-4.8593	-1.53551	-1.74224	-3.59336	-2.58202	-2.46904	-4.17065	-1.91914	0.125963	-3.94046	-0.872887	-1.17666
TSHZ2@hsa-miR-101-3p.2@7mer-m8	TSHZ2	hsa-miR-101-3p.2	7mer-m8	-3.19535	3.74711	2.1e-18	3.06e-15	-3.75175	-3.76314	-4.48519	-4.48519	-4.08012	-4.03615	-3.79376	-4.21732	-4.64648	-4.45012	-3.1741	-2.76723	-4.23138	-1.5923	-1.49458	-1.94369	-0.998815	-0.685337	-2.18877	-1.91513	-2.71438	-3.18114	-0.653128	-1.43114	-2.45071	-1.2978
FOS@hsa-miR-28-3p@7mer-m8	FOS	hsa-miR-28-3p	7mer-m8	-4.93186	3.09743	5.99e-18	8.27e-15	-6.11645	-6.81591	-6.21896	-5.58444	-5.33823	-6.88592	-6.63473	-7.25016	-4.44174	-5.35343	-6.63473	-5.52134	-4.69187	-4.8593	-2.88819	-4.8457	-4.80234	-1.91624	-2.85693	-5.71898	-2.4785	-1.69715	-5.43381	-2.12784	-1.58593	-1.01335
ZBTB16@hsa-miR-133a-3p.1@7mer-1a	ZBTB16	hsa-miR-133a-3p.1	7mer-1a	-5.19586	3.27598	6.56e-18	8.83e-15	-5.45117	-4.8593	-5.19464	-5.60818	-5.30703	-6.047	-5.8107	-5.14692	-4.83455	-5.54298	-4.0484	-4.16436	-5.49467	-1.89539	-5.35343	-0.608671	-3.0129	-2.17408	-4.51006	-3.16438	-2.74037	-3.78298	0.0393562	-4.67888	-2.39719	-2.92181
FZD4@hsa-miR-194-5p@7mer-1a	FZD4	hsa-miR-194-5p	7mer-1a	-3.50478	5.27951	9.9e-18	1.27e-14	-3.20199	-3.67848	-2.7299	-3.61079	-2.69906	-2.41355	-3.44906	-3.09191	-2.11508	-2.0334	-3.85968	-3.07392	-3.08878	0.350496	-1.24454	-0.717585	-0.835282	-1.45438	-0.208764	0.763401	-0.14308	1.64924	-0.775662	-1.60432	1.3326	-0.454178
LIFR@hsa-miR-6835-3p@7mer-m8	LIFR	hsa-miR-6835-3p	7mer-m8	-3.51036	5.17763	1.04e-17	1.3e-14	-3.1741	-1.57621	-3.16438	-3.14673	-3.30858	-2.73648	-2.81529	-3.94668	-4.08012	-3.04537	-3.62974	-3.94668	-2.76723	0.770875	-0.704034	0.675665	0.314195	-0.40581	-0.95919	-0.0224055	0.90721	0.686349	1.20452	-0.627345	-0.325221	0.390051
DUSP1@hsa-miR-101-3p.1@8mer	DUSP1	hsa-miR-101-3p.1	8mer	-4.60147	3.08734	1.11e-17	1.35e-14	-4.617	-4.72605	-6.25387	-5.88766	-5.37329	-6.18507	-5.10513	-6.81591	-6.21896	-6.68909	-6.63473	-5.41254	-4.41739	-4.15156	-4.46077	-2.13767	-5.37329	-2.29949	-5.13391	-4.54667	-4.1328	-2.53722	-5.14692	-3.85365	-0.614096	-0.733806
FOS@hsa-miR-149-5p@7mer-m8	FOS	hsa-miR-149-5p	7mer-m8	-4.72665	2.7468	1.18e-17	1.41e-14	-6.11645	-6.81591	-4.42581	-5.88766	-5.33823	-5.97413	-4.86956	-7.25016	-5.97413	-6.58404	-6.63473	-7.54159	-5.2442	-4.63602	-4.51006	-3.90547	-5.17666	-1.58799	-3.63448	-5.2442	-4.64648	-2.04362	-5.564	-2.17484	-1.49288	-4.48519
SCN4B@hsa-miR-139-5p@7mer-m8	SCN4B	hsa-miR-139-5p	7mer-m8	-3.82535	4.22992	1.33e-17	1.56e-14	-6.74866	-4.93851	-6.21896	-3.53011	-4.14547	-5.564	-4.617	-4.59961	-3.70266	-5.35343	-3.54785	-3.20881	-4.03012	-1.42379	-2.79531	-0.209147	-0.457212	-1.19227	-3.20199	-1.32148	-2.23999	-1.81236	-2.68557	-1.08495	-0.38754	-1.85471
FZD4@hsa-miR-488-3p@7mer-1a	FZD4	hsa-miR-488-3p	7mer-1a	-3.40554	6.08503	1.75e-17	1.99e-14	-2.30048	-2.62146	-2.26092	-1.69142	-2.32646	-1.28715	-2.36356	-2.19471	-1.95152	-1.83824	-1.8205	-2.54483	-2.33169	1.17171	-0.416132	-0.831295	0.237672	-0.896952	0.842724	1.70998	1.15913	2.35097	-0.247899	-0.714652	2.15567	0.570723
E2F1@hsa-miR-329-3p@8mer	E2F1	hsa-miR-329-3p	8mer	3.07456	4.52924	2.95e-17	3.29e-14	-0.963698	-0.967377	-0.864785	-0.093877	-0.94352	-1.89758	-1.17564	-0.562578	-1.79374	-0.449027	-2.04027	-2.83614	-2.17147	-5.05312	-4.56872	-4.97318	-5.52134	-4.12631	-4.97318	-5.564	-5.65258	-4.59961	-4.93851	-4.83455	-3.91687	-4.21732
ZBTB16@hsa-miR-218-5p@7mer-m8	ZBTB16	hsa-miR-218-5p	7mer-m8	-4.68379	5.28904	3.33e-17	3.64e-14	-4.64648	-4.59043	-2.2467	-2.50958	-4.28894	-5.52134	-5.8107	-5.14692	-4.83455	-2.53137	-4.0484	-3.47037	-4.05513	0.571255	-3.35359	0.694193	-0.0283077	-0.0795241	-0.546492	-0.353701	-0.593155	0.0687963	1.93529	-1.09198	0.489035	0.660768
EBF1@hsa-miR-216b-5p@7mer-m8	EBF1	hsa-miR-216b-5p	7mer-m8	-3.40996	5.34553	3.54e-17	3.79e-14	-3.18114	-3.59772	-2.33279	-4.75873	-2.97415	-3.47484	-3.69769	-3.80974	-3.09191	-3.28843	-0.980256	-2.30235	-3.31212	-0.0372513	-1.71615	0.111424	-0.35637	0.668428	-1.15674	0.23637	0.431323	0.841501	-1.16622	-2.38916	1.65474	-0.0604397
ADAMTS5@hsa-miR-758-3p@7mer-1a	ADAMTS5	hsa-miR-758-3p	7mer-1a	-3.56017	5.12465	3.64e-17	3.82e-14	-3.30858	-4.15787	-3.83766	-2.72601	-1.16485	-5.17666	-2.71254	-2.52995	-2.64685	-4.42581	-2.19059	-4.06772	-3.85365	-0.728426	-0.709209	0.375805	0.700393	-0.306887	-0.929004	1.0833	-0.372691	0.986163	-0.505344	-0.284208	0.778569	-0.0912317
ZBTB16@hsa-let-7g-5p@7mer-m8	ZBTB16	hsa-let-7g-5p	7mer-m8	-4.80367	5.40139	5.12e-17	5.26e-14	-4.64648	-4.8593	-3.27727	-2.22572	-4.89657	-4.34068	-5.30703	-5.14692	-4.83455	-2.53137	-4.0484	-3.47037	-3.91687	0.265038	-4.38361	1.39019	-0.150505	-0.162078	-0.569986	0.0370264	-0.354746	-0.185581	2.09295	-1.06341	0.618366	0.730047
SPRY1@hsa-miR-140-5p@7mer-m8	SPRY1	hsa-miR-140-5p	7mer-m8	-2.4023	6.72633	6.21e-17	6.26e-14	-1.0404	-1.28968	0.237227	-1.07902	-1.02758	-0.419567	-0.569678	-1.55542	-1.47449	-0.337488	0.442307	-0.159059	-1.62584	0.723141	1.2318	1.78261	0.915074	2.66811	0.898104	1.28342	1.57264	1.82948	2.66604	0.998443	1.26696	2.32646
KLF4@hsa-miR-200c-3p@7mer-m8	KLF4	hsa-miR-200c-3p	7mer-m8	-3.36504	6.87132	6.4e-17	6.34e-14	-3.34229	-2.02946	-2.38262	-1.87043	-1.67823	-1.53464	-1.34778	-1.76711	-2.61129	-2.1308	-1.9134	-2.17236	-2.24761	-0.457523	0.748553	-0.538183	1.41322	0.60295	0.948623	1.5815	1.23361	2.39032	-0.246532	-0.394871	2.47676	3.02032
E2F2@hsa-miR-495-3p@7mer-m8	E2F2	hsa-miR-495-3p	7mer-m8	4.14224	4.63727	7.21e-17	7.01e-14	-1.2198	-1.39065	-0.456569	-1.14354	0.845924	-2.72416	-0.919739	0.173185	-1.78387	0.251247	0.0733903	-1.954	-2.21859	-5.41254	-3.89403	-5.45117	-5.58444	-5.564	-5.35343	-4.72605	-5.71898	-5.67465	-5.60818	-5.33823	-4.71298	-5.12046
FZD4@hsa-miR-375@7mer-1a	FZD4	hsa-miR-375	7mer-1a	-3.28645	5.69447	8.17e-17	7.8e-14	-3.45725	-3.34987	-1.82527	-2.95004	-2.17484	-1.79325	-3.09815	-2.41591	-2.01289	-1.83824	-1.6417	-2.04429	-2.64862	0.408487	-0.728135	-0.598088	-0.165795	-0.204455	-0.0169064	1.13716	1.10258	2.10683	-2.42707	-1.00069	1.71602	-0.276432
TSHZ2@hsa-miR-208a-3p@7mer-1a	TSHZ2	hsa-miR-208a-3p	7mer-1a	-3.21682	4.58356	9.53e-17	8.77e-14	-3.40037	-3.76314	-3.81561	-2.48113	-3.94668	-4.03615	-3.79376	-3.55672	-3.52158	-3.10151	-1.45713	-2.15866	-4.43388	-0.777702	-1.31075	0.366254	-0.304489	0.854904	-2.28802	-1.11428	-1.04168	-1.71148	0.0967982	-0.263866	-2.23558	-0.80023
EBF1@hsa-miR-488-3p@7mer-m8	EBF1	hsa-miR-488-3p	7mer-m8	-4.02696	4.40683	9.52e-17	8.77e-14	-3.80425	-4.5806	-2.59393	-5.05312	-4.46077	-4.50142	-4.60823	-4.0741	-4.00677	-4.51835	-4.80234	-3.49191	-4.47641	-2.15631	-2.21321	-1.80836	-1.18291	-1.18097	-2.7588	-0.18267	-1.68774	0.352731	-3.33838	-5.12046	1.14475	-1.08715
NOVA1@hsa-miR-505-3p.1@8mer	NOVA1	hsa-miR-505-3p.1	8mer	-3.88671	4.04176	1.07e-16	9.33e-14	-4.39157	-7.54159	-3.85365	-5.02628	-5.76557	-4.8128	-5.49467	-3.87664	-3.77794	-2.66302	-6.536	-5.47379	-4.91084	-0.186671	-3.69276	-0.764088	-1.22997	-1.55014	-1.95095	-1.48823	-2.49574	-1.02169	-1.34527	-3.59336	-0.691214	-1.93218
EBF1@hsa-miR-143-3p@7mer-m8	EBF1	hsa-miR-143-3p	7mer-m8	-3.77265	5.64683	1.04e-16	9.33e-14	-2.90557	-3.75775	-1.70364	-3.14354	-2.88338	-4.05513	-4.35748	-3.27356	-3.30858	-2.81307	-1.95333	-2.13462	-3.68791	-0.335065	-0.926142	-0.269421	-0.00466841	0.290855	-0.784539	1.0672	0.0704556	1.82159	-1.46835	-4.03615	2.26614	0.0720875
ADAMTS5@hsa-miR-138-5p@7mer-1a	ADAMTS5	hsa-miR-138-5p	7mer-1a	-3.21853	4.71958	1.05e-16	9.33e-14	-2.7299	-4.15787	-3.83766	-4.28894	-1.69715	-4.65741	-3.10468	-2.27447	-2.574	-4.23831	-1.88813	-5.65258	-2.93703	-0.97075	-0.748124	0.962561	0.110585	-0.504747	-1.66509	0.485056	-0.658586	0.295867	-1.67445	-0.8693	-0.0423563	-0.80818
FHL1@hsa-miR-183-5p.2@7mer-1a	FHL1	hsa-miR-183-5p.2	7mer-1a	-6.11984	4.34417	1.15e-16	9.88e-14	-6.68909	-6.74866	-4.67888	-5.43381	-6.44601	-5.73973	-7.04689	-7.75363	-6.81591	-5.78793	-4.92563	-7.54159	-5.28957	-4.43388	-3.74672	-3.33456	-2.57252	-1.91804	-1.72469	0.556313	-0.587566	0.691387	-4.28894	-4.96181	0.492883	-5.04125
SPRY1@hsa-miR-505-3p.2@7mer-1a	SPRY1	hsa-miR-505-3p.2	7mer-1a	-2.29049	6.08572	1.48e-16	1.25e-13	-1.20819	-1.41696	-0.457824	-1.38619	-1.38689	-0.91072	-0.886501	-2.5199	-1.04414	-1.11177	-0.639922	-0.804322	-2.04362	0.0560917	0.585047	1.2255	0.472613	0.553174	0.398743	0.742639	0.822321	1.33672	2.02261	0.0596835	0.781541	1.9872
ADAMTS5@hsa-miR-211-5p@8mer	ADAMTS5	hsa-miR-211-5p	8mer	-2.95331	3.7935	1.53e-16	1.27e-13	-2.88585	-4.96181	-3.0017	-5.02628	-3.85968	-6.18507	-4.11217	-3.10776	-3.56598	-3.68327	-1.31616	-3.31963	-3.85365	-2.31146	-2.90322	-0.9863	-1.22732	-0.266309	-4.2671	-1.06681	-1.21781	-1.09806	-1.9764	-1.9751	-0.957984	-1.17015
HDGF@hsa-miR-873-5p.1@7mer-m8	HDGF	hsa-miR-873-5p.1	7mer-m8	2.23147	9.30815	1.56e-16	1.28e-13	3.49335	3.68717	3.52832	3.29804	4.12905	2.93263	2.76615	3.50072	3.28266	2.72991	2.53733	2.7132	3.30585	1.83709	2.01869	1.73111	1.48299	1.14819	2.09093	1.31791	1.4175	1.2418	1.65604	1.6304	0.936496	1.39482
EBF1@hsa-miR-9-5p@7mer-1a	EBF1	hsa-miR-9-5p	7mer-1a	-3.44029	5.57156	1.87e-16	1.51e-13	-1.95333	-4.20406	-2.03692	-3.8433	-3.16438	-2.75269	-2.88096	-3.27356	-3.30858	-2.94485	-1.52038	-2.25518	-3.06452	-0.263168	-1.04726	0.184921	-0.519195	0.843992	-1.2119	0.769755	0.453258	1.46094	-1.30711	-3.92227	1.83245	0.650389
ADCYAP1R1@hsa-miR-485-5p@8mer	ADCYAP1R1	hsa-miR-485-5p	8mer	-4.62593	1.94875	2.02e-16	1.61e-13	-5.67465	-5.27526	-5.9116	-6.047	-5.41254	-5.8107	-5.78793	-5.58444	-5.85108	-5.54298	-5.54298	-5.71898	-5.65258	-4.97318	-4.05513	-4.19684	-5.01073	-2.1308	-5.30703	-4.73535	-5.71898	-3.55249	-5.39239	-4.7921	-1.91747	-4.2671
ADAMTS5@hsa-miR-145-5p@7mer-m8	ADAMTS5	hsa-miR-145-5p	7mer-m8	-3.23883	4.63075	2.67e-16	2.09e-13	-2.88585	-4.15787	-4.4931	-3.63448	-1.84553	-4.65741	-3.75175	-2.32054	-3.83766	-4.42581	-1.67308	-3.09514	-3.55249	-1.09392	-1.02047	0.392671	0.183665	-0.734982	-1.61156	0.324384	-0.909276	0.0588612	-1.9268	-1.2099	0.107143	-0.0392153
DUSP1@hsa-miR-133a-3p.1@8mer	DUSP1	hsa-miR-133a-3p.1	8mer	-3.50171	3.32984	3.15e-16	2.43e-13	-6.25387	-4.13926	-4.47641	-5.27526	-4.25198	-5.9376	-4.70378	-4.39157	-3.91687	-5.35343	-4.23831	-7.25016	-4.25198	-4.56872	-1.8215	-3.73176	-4.80234	-1.63723	-2.62146	-5.22534	-4.1328	-1.13548	-4.59961	-3.255	-1.23903	-0.932291
LDB2@hsa-miR-96-5p@7mer-m8	LDB2	hsa-miR-96-5p	7mer-m8	-2.74129	4.28234	3.36e-16	2.55e-13	-3.74672	-3.72692	-3.05124	-5.02628	-3.71694	-3.38448	-4.01856	-4.41739	-3.54369	-4.37362	-4.08701	-2.82647	-4.03012	-1.74424	-2.60974	-0.745448	-1.64384	-1.24102	-2.76513	-1.47913	-0.544056	-0.706863	-2.10849	-4.21732	-0.53504	-1.07436
FZD4@hsa-miR-582-5p@7mer-1a	FZD4	hsa-miR-582-5p	7mer-1a	-3.36057	5.74328	3.71e-16	2.78e-13	-2.05088	-2.74428	-2.15556	-2.5692	-2.62842	-1.45979	-2.36356	-3.09191	-2.17236	-2.33169	-2.59393	-2.21226	-2.55709	0.639276	-0.433886	-0.815742	-0.197598	-2.02611	0.529598	1.25554	0.734584	2.06286	-0.351014	-0.757644	1.88051	-0.0596667
TSHZ2@hsa-miR-802@7mer-m8	TSHZ2	hsa-miR-802	7mer-m8	-3.05135	3.22138	3.76e-16	2.78e-13	-4.19025	-4.47641	-3.81561	-4.48519	-5.09239	-4.47641	-4.17065	-4.21732	-4.64648	-4.72605	-3.74672	-2.93453	-4.43388	-2.94485	-3.33838	-1.61715	-1.99016	-0.907529	-4.51006	-3.03925	-4.38361	-3.68327	-1.07126	-2.03553	-2.90083	-2.60351
CDCA2@hsa-miR-495-3p@7mer-1a	CDCA2	hsa-miR-495-3p	7mer-1a	5.34062	2.9649	4.39e-16	3.2e-13	-1.30221	-2.66302	-2.42957	-2.83125	-1.07807	-4.38361	-0.456882	-0.91574	-2.54483	-2.61461	-4.0244	-4.71298	-2.25621	-5.45117	-5.58444	-5.28957	-6.28834	-5.97413	-5.9116	-6.81591	-6.18507	-6.00291	-6.25387	-6.11645	-5.78793	-5.60818
RRM2@hsa-let-7d-5p@8mer	RRM2	hsa-let-7d-5p	8mer	4.2309	6.02204	4.51e-16	3.24e-13	1.5815	0.542036	0.864174	0.168972	0.16038	-0.0705976	1.24715	1.60994	-1.10183	2.23085	-0.752155	-1.62755	-1.07841	-4.99759	-1.17222	-3.37656	-5.58444	-5.13391	-3.53011	-5.06548	-5.37329	-5.02628	-5.09239	-5.27526	-4.89657	-4.41739
ADAMTS5@hsa-miR-224-5p@7mer-m8	ADAMTS5	hsa-miR-224-5p	7mer-m8	-3.1964	5.48996	4.94e-16	3.5e-13	-2.30749	-3.0129	-3.30858	-2.12422	-0.700553	-4.65741	-2.40197	-2.42418	-3.01912	-3.68327	-1.57458	-3.09514	-2.06345	-0.0486791	0.0106171	-0.00348357	1.08182	0.559872	-0.144219	1.52582	0.152434	0.986163	-0.342387	-0.327227	0.808196	0.885665
FZD4@hsa-miR-208a-3p@7mer-1a	FZD4	hsa-miR-208a-3p	7mer-1a	-3.4276	5.32758	6.5e-16	4.55e-13	-2.92711	-3.27727	-3.52571	-3.73677	-2.17484	-2.27151	-2.83852	-3.09191	-2.33827	-2.33169	-2.59393	-3.71694	-2.49574	0.397295	-1.24454	-1.77638	-0.903262	-1.50013	0.240749	0.44416	0.164123	1.83881	-0.83383	-1.44608	1.35735	0.0572916
DUSP1@hsa-miR-144-3p@7mer-1a	DUSP1	hsa-miR-144-3p	7mer-1a	-3.00932	3.80474	8.99e-16	6.21e-13	-4.24519	-3.94046	-6.25387	-5.27526	-3.88777	-4.35748	-4.21049	-4.59961	-4.15156	-4.34784	-2.66832	-3.61079	-4.03012	-4.50142	-1.90976	-2.01289	-4.09985	-1.10496	-1.70408	-3.8326	-2.06768	-1.04322	-3.48782	-2.73648	-1.12945	-0.467104
TUSC5@hsa-miR-34c-5p@7mer-1a	TUSC5	hsa-miR-34c-5p	7mer-1a	-6.12141	5.71732	9.98e-16	6.8e-13	-4.40207	-5.20878	-6.36389	-5.22534	-5.35343	-5.43381	-5.19464	-5.76557	-5.69544	-5.37329	-2.46366	-5.27526	-6.536	0.247735	-3.77307	-0.809689	0.164123	0.78862	-0.695555	1.69154	0.50496	1.43734	-3.10776	-2.20047	2.88362	-1.15674
MCM10@hsa-miR-194-5p@7mer-m8	MCM10	hsa-miR-194-5p	7mer-m8	3.99097	3.2275	1.02e-15	6.88e-13	-2.23293	-2.59544	-2.42842	-3.016	-0.476618	-4.19684	-1.31575	-1.13293	-2.04231	-2.34588	-1.79777	-4.60823	-2.05152	-5.41254	-5.35343	-6.49003	-6.00291	-6.58404	-5.67465	-5.9376	-5.8107	-5.60818	-5.39239	-5.85108	-5.47379	-5.41254
HDGF@hsa-miR-148a-3p@7mer-m8	HDGF	hsa-miR-148a-3p	7mer-m8	2.76244	4.15997	1.1e-15	7.23e-13	-1.19065	-1.77349	-0.821003	-2.31246	-1.13813	-2.24282	-2.46366	-1.63009	-1.77495	-2.40891	-1.10306	-1.21356	-1.89591	-5.01073	-5.32214	-6.047	-5.69544	-3.59772	-5.14692	-4.65741	-5.09239	-5.69544	-5.12046	-4.7921	-3.76314	-4.24519
SCN2B@hsa-miR-143-3p@7mer-1a	SCN2B	hsa-miR-143-3p	7mer-1a	-4.50564	1.46128	1.09e-15	7.23e-13	-6.047	-5.37329	-5.58444	-6.49003	-6.36389	-6.047	-6.536	-5.73973	-5.22534	-6.15159	-6.44601	-5.41254	-4.74722	-5.09239	-5.45117	-4.55591	-5.28957	-2.98769	-5.35343	-4.8128	-5.47379	-5.69544	-4.93851	-4.29568	-5.19464	-4.43388
HMGB3@hsa-miR-542-3p@7mer-1a	HMGB3	hsa-miR-542-3p	7mer-1a	2.84818	5.15082	1.12e-15	7.26e-13	-0.605655	-1.68376	0.815611	-0.449027	-0.3106	-0.325548	0.102324	0.170709	-0.724398	-0.333036	0.00617299	-0.618242	-1.29607	-5.19464	-4.60823	-1.72613	-4.83455	-1.77056	-2.76306	-4.66768	-4.36592	-4.48519	-4.60823	-5.08019	-4.42581	-4.00677
CBX2@hsa-let-7b-5p@7mer-m8	CBX2	hsa-let-7b-5p	7mer-m8	3.57364	4.63212	1.16e-15	7.42e-13	0.103196	-0.639922	0.0548055	-1.51072	-3.02194	-1.91624	-2.03474	-0.524484	-0.833542	0.174998	-1.56495	-2.47555	-0.452265	-5.06548	-4.5806	-5.02628	-5.47379	-4.19025	-5.67465	-6.07624	-5.12046	-3.92227	-5.12046	-5.26036	-4.4931	-4.36592
ADAMTS5@hsa-let-7a-5p@7mer-m8	ADAMTS5	hsa-let-7a-5p	7mer-m8	-3.2515	3.86966	1.28e-15	8.09e-13	-3.09815	-4.40207	-2.75042	-5.16216	-2.24467	-4.65741	-4.78038	-3.22354	-3.56598	-5.45117	-4.21049	-4.4097	-4.01275	-2.58537	-2.13156	-1.20439	-0.580651	-1.31907	-1.69957	-0.252763	-2.71438	-0.781586	-3.04248	-2.49707	-0.557406	-1.58212
DUSP1@hsa-miR-182-5p@7mer-m8	DUSP1	hsa-miR-182-5p	7mer-m8	-3.13698	2.75693	1.7e-15	1.06e-12	-4.97318	-3.79376	-6.25387	-5.88766	-3.88777	-5.564	-4.86956	-6.81591	-4.15156	-6.68909	-5.04125	-5.41254	-4.41739	-4.75873	-3.86512	-2.79278	-4.17728	-2.0838	-3.81561	-5.17666	-4.91084	-2.2029	-4.7921	-4.0741	-1.8372	-3.75775
ZBTB16@hsa-miR-323a-3p@7mer-m8	ZBTB16	hsa-miR-323a-3p	7mer-m8	-5.17276	5.14494	1.85e-15	1.14e-12	-5.45117	-4.59043	-5.19464	-2.68931	-4.89657	-5.01073	-5.30703	-5.14692	-4.83455	-3.53439	-3.13681	-5.35343	-4.59961	0.344901	-5.01073	0.761029	-0.247561	-1.35506	-0.344356	-1.04886	-1.41056	0.162859	2.08291	-1.02971	0.175414	0.63217
LEP@hsa-miR-125b-5p@8mer	LEP	hsa-miR-125b-5p	8mer	-5.01136	3.46357	2.08e-15	1.27e-12	-6.40471	-6.00291	-6.28834	-5.69544	-5.16216	-5.41254	-5.564	-6.25387	-6.21896	-4.8593	-5.04125	-6.047	-5.73973	-3.42848	-5.16216	-5.14692	-5.01073	-2.16823	-1.8992	-0.483176	-1.65278	-0.642001	-5.26036	-5.16216	-0.453229	-1.84184
ADAMTS5@hsa-miR-199a-5p@7mer-m8	ADAMTS5	hsa-miR-199a-5p	7mer-m8	-3.52647	3.92523	2.48e-15	1.5e-12	-3.94046	-4.69187	-3.30858	-4.71298	-2.29573	-4.65741	-4.78038	-3.69769	-3.29669	-5.85108	-3.65914	-5.65258	-3.85365	-2.58537	-2.5692	-1.36091	-0.743034	-1.42422	-2.07699	-0.215647	-2.71438	-0.262793	-2.43333	-2.0327	-0.305158	-1.12818
CBX7@hsa-miR-224-5p@7mer-m8	CBX7	hsa-miR-224-5p	7mer-m8	-2.1378	5.53293	2.54e-15	1.5e-12	-1.93031	-1.65233	-2.3144	-1.5884	-2.05931	-1.82314	-3.38448	-2.66832	-1.76661	-1.72517	-1.67083	-1.57951	-2.02611	1.30341	-0.189279	-0.409589	0.335584	-0.440187	-0.275667	-0.964943	-0.604486	0.532976	-0.074507	0.349617	-0.0403526	-0.358892
ZBTB16@hsa-miR-381-3p@7mer-1a	ZBTB16	hsa-miR-381-3p	7mer-1a	-4.57973	4.27804	2.55e-15	1.5e-12	-4.64648	-4.8593	-5.19464	-3.16438	-5.30703	-5.33823	-5.30703	-5.14692	-4.83455	-4.1328	-3.61079	-4.16436	-5.49467	-1.19955	-5.10513	-0.192865	-1.9871	-0.595953	-1.84397	-0.882433	-2.40197	-1.98066	0.976264	-2.4194	-0.522333	-0.378584
LMNB1@hsa-miR-23a-3p@7mer-1a	LMNB1	hsa-miR-23a-3p	7mer-1a	3.26797	6.15702	2.74e-15	1.6e-12	1.60994	-0.168423	0.555293	0.710272	0.197152	-0.129962	0.0461193	1.33462	-1.45095	2.26327	0.826066	-1.2185	-0.586069	-4.23138	-0.767642	-2.08223	-4.99759	-2.3144	-1.94981	-4.99759	-4.88448	-4.74722	-1.73839	-3.03332	-2.97119	-2.96319
MAD2L1@hsa-miR-489-3p@7mer-m8	MAD2L1	hsa-miR-489-3p	7mer-m8	2.78248	5.02321	3.01e-15	1.73e-12	-1.6073	0.387664	0.192853	-1.50615	0.391793	-0.818361	-0.427775	1.28813	-0.627926	-0.0027273	-1.13582	-0.797322	-1.07711	-3.60641	-3.45308	-3.33838	-5.05312	-2.28192	-2.9797	-4.83455	-5.43381	-3.65914	-4.17728	-4.53779	-3.24119	-4.14547
LMOD1@hsa-miR-133a-3p.1@7mer-m8	LMOD1	hsa-miR-133a-3p.1	7mer-m8	-3.81477	2.89416	3.26e-15	1.86e-12	-4.25198	-5.02628	-4.21732	-5.88766	-6.88592	-6.44601	-7.54159	-4.78038	-4.4097	-4.89657	-4.98476	-5.10513	-5.20878	-4.54667	-5.06548	-4.01275	-3.80425	-1.93665	-5.16216	-3.75175	-3.10151	-1.14038	-4.1328	-4.25198	-3.28097	-3.51726
LIFR@hsa-miR-218-5p@7mer-m8	LIFR	hsa-miR-218-5p	7mer-m8	-3.57388	5.23026	3.31e-15	1.87e-12	-4.75873	-1.60643	-3.16438	-2.97119	-3.30858	-2.73648	-2.49842	-4.15787	-4.08012	-2.87342	-3.62974	-3.94668	-2.61985	0.795247	-0.704034	0.72819	0.351838	-0.386855	-0.862292	-0.0180439	0.915074	0.699861	1.2947	-0.529826	-0.325221	0.671787
ADAMTS5@hsa-miR-9-5p@7mer-m8	ADAMTS5	hsa-miR-9-5p	7mer-m8	-3.10018	4.16689	3.66e-15	2.04e-12	-3.94046	-4.15787	-3.83766	-5.02628	-2.35798	-4.98476	-3.52158	-2.69525	-3.56598	-3.68327	-1.57458	-5.65258	-3.18454	-2.12784	-2.02479	-1.20439	-0.773569	0.265038	-4.10576	-0.302724	-0.689172	-0.541258	-2.0334	-1.51113	-0.557406	-0.486959
TSHZ2@hsa-miR-494-3p@7mer-m8	TSHZ2	hsa-miR-494-3p	7mer-m8	-2.97028	4.66756	3.69e-15	2.04e-12	-3.10151	-3.11385	-4.48519	-2.39369	-3.33085	-2.29759	-3.97079	-3.15338	-3.26621	-2.25414	-2.10682	-2.65389	-3.98905	-0.518905	-0.285949	-0.127642	0.198865	-1.63805	-0.8127	-0.569074	-1.10694	-1.07775	0.154052	-0.00386239	-1.92614	-0.186292
ADAMTS5@hsa-miR-140-3p.1@8mer	ADAMTS5	hsa-miR-140-3p.1	8mer	-2.98459	5.07228	4.7e-15	2.57e-12	-2.01621	-3.68791	-3.0017	-2.30552	-1.14227	-4.65741	-2.60351	-2.42418	-2.23375	-3.95323	-1.47833	-4.06772	-2.80846	-1.0127	-0.678227	0.392671	0.660768	-0.828511	-0.631862	1.0398	-0.440187	0.789837	-1.23266	-0.0927057	0.608708	-0.328971
ZBTB16@hsa-let-7g-5p@7mer-1a	ZBTB16	hsa-let-7g-5p	7mer-1a	-4.66658	4.6748	4.86e-15	2.63e-12	-4.64648	-5.54298	-5.19464	-3.16438	-4.51006	-5.01073	-5.8107	-5.14692	-4.83455	-3.13681	-4.0484	-3.77307	-4.05513	-0.640204	-5.01073	1.03326	-1.61279	-0.571503	-1.99852	-0.820131	-1.36384	-1.17932	0.93779	-1.5898	-0.0733392	-0.10189
SCN4B@hsa-miR-506-3p@7mer-m8	SCN4B	hsa-miR-506-3p	7mer-m8	-3.15583	4.33463	5.15e-15	2.75e-12	-3.77307	-4.65741	-4.47641	-3.53011	-4.14547	-4.8128	-4.617	-4.91084	-4.44174	-3.8999	-2.13921	-2.88096	-3.35744	-1.34036	-3.98905	-0.799663	-1.04756	-0.57422	-2.67615	-0.537871	-1.7759	-1.63938	-1.45134	-0.671369	-0.887688	-1.23532
INTS8@hsa-miR-224-5p@7mer-m8	INTS8	hsa-miR-224-5p	7mer-m8	3.62431	4.50486	5.24e-15	2.78e-12	0.800504	-1.28082	-0.80489	-0.480535	-0.721135	-0.934403	-1.93775	-0.630367	-1.80581	1.12809	-1.23366	-3.0858	-2.84097	-5.02628	-4.93851	-4.8457	-5.2442	-6.58404	-4.33312	-5.564	-5.35343	-4.93851	-5.49467	-4.92563	-4.0741	-4.89657
NTN4@hsa-miR-140-3p.1@8mer	NTN4	hsa-miR-140-3p.1	8mer	-3.00394	6.56436	5.54e-15	2.9e-12	-1.02848	-2.67439	-1.18965	-0.813934	-1.05696	-1.32406	-1.61364	-2.19309	-3.65914	-3.41201	-4.01856	-1.51393	-2.98505	1.71446	0.992666	2.03004	1.78261	0.545601	0.498194	1.41002	1.63311	0.879714	0.837806	2.58217	-1.21158	1.41853
JAM2@hsa-miR-30b-5p@7mer-m8	JAM2	hsa-miR-30b-5p	7mer-m8	-2.58158	5.04045	5.58e-15	2.9e-12	-3.95879	-3.71206	-1.89647	-3.80974	-3.73176	-1.93031	-3.65453	-1.51594	-3.66361	-2.71617	-1.81954	-2.45071	-2.9577	-0.474355	-0.906343	-0.440506	-0.564167	-0.0348705	-1.5766	-0.113507	0.157912	-0.220058	-0.237746	-0.96642	-0.450044	0.0153995
ZBTB16@hsa-miR-141-3p@7mer-1a	ZBTB16	hsa-miR-141-3p	7mer-1a	-4.86946	3.57118	5.95e-15	3.06e-12	-5.45117	-4.8593	-5.19464	-4.73535	-5.88766	-6.36389	-5.30703	-4.54667	-4.83455	-3.93381	-5.58444	-5.35343	-5.49467	-1.8676	-5.10513	-1.53551	-1.74224	-2.10779	-3.27727	-4.34068	-3.98284	-1.74178	0.444641	-3.16765	-0.908416	-1.58129
FOS@hsa-miR-802@8mer	FOS	hsa-miR-802	8mer	-4.38107	5.63717	6.64e-15	3.38e-12	-4.89657	-3.85365	-3.40416	-3.52158	-3.255	-3.37656	-2.85457	-4.75873	-2.4182	-3.29669	-4.22398	-4.25894	-6.25387	0.14021	1.28813	-3.57505	0.0283924	0.714219	1.16833	-2.67985	0.378082	1.29762	-2.17408	1.16256	0.987655	-4.89657
LIN7A@hsa-miR-9-5p@7mer-m8	LIN7A	hsa-miR-9-5p	7mer-m8	-3.20486	2.80866	7.39e-15	3.73e-12	-4.83455	-4.74722	-3.22008	-5.08019	-3.74188	-4.98476	-5.76557	-4.03012	-4.617	-4.82421	-5.39239	-5.85108	-4.2819	-2.43076	-4.86956	-1.58884	-2.36687	-2.0109	-3.51726	-4.34068	-3.84855	-3.46597	-3.55249	-2.32453	-2.07861	-4.0932
TGFBR2@hsa-miR-145-5p@8mer	TGFBR2	hsa-miR-145-5p	8mer	-2.23985	7.98528	7.78e-15	3.89e-12	0.800504	0.296276	-0.128014	0.163302	-0.0878199	1.0833	1.39019	0.35454	-0.989585	0.542036	1.14652	1.26512	0.135059	2.86533	2.44534	1.66978	2.52182	2.96616	2.14459	3.16819	3.50211	3.08992	3.20319	1.56696	2.87901	3.39754
RUNX1T1@hsa-miR-493-5p@7mer-m8	RUNX1T1	hsa-miR-493-5p	7mer-m8	-2.89526	4.09018	8.02e-15	3.97e-12	-2.31338	-4.50142	-2.56014	-5.43381	-3.4205	-4.8128	-3.71694	-4.0932	-3.87147	-3.19143	-1.7433	-3.05124	-3.72692	-1.06402	-2.13392	-1.15803	-1.55709	0.1423	-2.34272	-1.38875	-1.25791	-0.760865	-4.10576	-3.64353	-0.821871	-1.04854
ZBTB16@hsa-miR-324-5p@8mer	ZBTB16	hsa-miR-324-5p	8mer	-4.81517	5.18554	8.55e-15	4.19e-12	-4.17728	-4.59043	-4.0484	-2.34691	-4.89657	-5.01073	-5.30703	-5.14692	-4.83455	-2.8335	-5.58444	-4.62682	-3.30487	0.590601	-3.95323	0.195396	0.2346	-2.17408	-0.269758	-0.665427	-1.81495	-0.130733	2.27974	-1.02971	0.348135	0.63217
ZBTB16@hsa-miR-320a@7mer-m8	ZBTB16	hsa-miR-320a	7mer-m8	-5.27762	3.43205	1.15e-14	5.59e-12	-5.45117	-4.8593	-5.19464	-5.60818	-5.88766	-5.8107	-5.8107	-5.14692	-4.83455	-4.1328	-5.58444	-5.35343	-5.49467	-4.59043	-5.35343	-2.24374	-4.44174	-1.46257	-4.8128	-4.34068	-5.06548	-1.85576	0.710272	-3.75175	-1.03129	-0.900268
ZBTB16@hsa-let-7d-5p@8mer	ZBTB16	hsa-let-7d-5p	8mer	-4.59654	4.58398	1.25e-14	6.02e-12	-4.64648	-5.54298	-5.19464	-3.16438	-4.89657	-5.01073	-5.8107	-5.14692	-4.83455	-3.13681	-4.0484	-3.77307	-4.05513	-0.726454	-5.01073	0.909862	-1.80027	-0.571503	-2.20128	-0.870743	-1.36384	-1.17932	0.723672	-1.80223	-0.157958	-0.140108
FLRT2@hsa-miR-101-3p.2@7mer-m8	FLRT2	hsa-miR-101-3p.2	7mer-m8	-3.02399	3.80776	1.3e-14	6.18e-12	-3.22354	-4.14547	-4.5806	-4.01856	-3.99491	-4.8128	-4.86956	-3.06452	-4.23138	-3.88247	-4.46077	-3.61079	-3.16765	-3.03332	-2.03692	-1.38137	-1.96183	-1.48026	-4.91084	-1.13746	-1.9776	-0.146085	-2.05634	-3.26999	-0.759378	-1.82256
E2F2@hsa-miR-125b-5p@8mer	E2F2	hsa-miR-125b-5p	8mer	3.98601	4.70854	1.33e-14	6.27e-12	-0.605949	-1.73006	-0.21488	-1.09744	0.695369	-1.70408	-1.19397	0.528138	-1.59735	0.128384	-0.125371	-1.90792	-1.86926	-5.27526	-3.14354	-4.19684	-5.54298	-4.20406	-6.25387	-5.13391	-5.47379	-7.38235	-5.8107	-4.94932	-4.94932	-5.12046
CDC6@hsa-miR-495-3p@7mer-m8	CDC6	hsa-miR-495-3p	7mer-m8	3.62504	3.49794	1.35e-14	6.31e-12	-0.933159	-1.14794	-1.5898	-2.79743	-1.20023	-0.866625	-2.35363	-1.9776	-2.47428	-1.98316	-1.52038	-2.7588	-2.75461	-5.41254	-5.06548	-6.88592	-5.60818	-4.94932	-5.37329	-5.9376	-7.14169	-6.88592	-5.88766	-5.85108	-6.11645	-4.51835
SCN2B@hsa-miR-455-3p.1@7mer-1a	SCN2B	hsa-miR-455-3p.1	7mer-1a	-4.23617	2.30077	1.38e-14	6.4e-12	-6.047	-5.37329	-5.58444	-5.43381	-6.36389	-5.8107	-5.49467	-5.73973	-4.29568	-6.15159	-6.44601	-5.41254	-4.74722	-4.97318	-4.62682	-1.8413	-4.4097	-2.69332	-5.17666	-3.29669	-5.71898	-4.01275	-4.39157	-3.75175	-4.73535	-3.63448
AURKA@hsa-miR-149-5p@7mer-m8	AURKA	hsa-miR-149-5p	7mer-m8	4.49737	2.23611	1.57e-14	7.23e-12	-2.77785	-3.03635	-3.248	-4.35748	-2.99048	-5.10513	-3.88247	-2.92955	-3.36504	-2.64685	-2.91883	-4.51006	-6.88592	-5.41254	-5.9376	-5.9376	-6.18507	-7.25016	-5.85108	-7.14169	-7.75363	-5.85108	-6.15159	-7.25016	-7.04689	-7.04689
RUNX1T1@hsa-miR-383-5p.2@7mer-m8	RUNX1T1	hsa-miR-383-5p.2	7mer-m8	-2.52531	4.24288	1.7e-14	7.77e-12	-1.86371	-3.71694	-2.80846	-5.02628	-3.62489	-4.10576	-2.66658	-3.50462	-2.91086	-2.18543	-2.21056	-2.76723	-3.49614	-1.00839	-1.64472	-0.630071	-1.32863	-1.06712	-2.48929	-0.99021	-1.03347	0.0177961	-2.27902	-3.06061	-0.746081	-1.2978
FOXM1@hsa-miR-873-5p.2@8mer	FOXM1	hsa-miR-873-5p.2	8mer	4.89064	1.89131	1.73e-14	7.83e-12	-3.70737	-3.76823	-3.27356	-4.45012	-2.82647	-4.80234	-5.02628	-2.54918	-3.59336	-4.37362	-3.68791	-4.86956	-5.35343	-8.07056	-5.8107	-7.54159	-6.40471	-6.74866	-5.85108	-6.49003	-7.75363	-7.54159	-7.75363	-7.54159	-7.25016	-7.75363
CDC25A@hsa-miR-339-5p@8mer	CDC25A	hsa-miR-339-5p	8mer	3.41499	4.01718	1.88e-14	8.38e-12	-1.87863	-2.7588	-1.30898	-2.38262	-0.306201	-3.38448	-1.26104	-0.709794	-1.04007	-0.259287	-2.44824	-3.53439	-2.69115	-5.20878	-4.97318	-4.89657	-5.49467	-5.564	-5.49467	-5.47379	-5.54298	-5.62892	-5.16216	-5.16216	-6.18507	-4.75873
NOVA1@hsa-miR-542-3p@7mer-m8	NOVA1	hsa-miR-542-3p	7mer-m8	-3.96248	3.4902	1.87e-14	8.38e-12	-4.061	-7.54159	-5.65258	-5.41254	-5.76557	-5.49467	-5.49467	-4.29568	-4.31037	-3.44067	-6.536	-7.38235	-4.91084	-0.817521	-4.59043	-3.45725	-2.06345	-2.76513	-1.6219	-2.50958	-3.96433	-1.62363	-2.12565	-4.34784	-1.11656	-1.66901
PDE2A@hsa-miR-760@8mer	PDE2A	hsa-miR-760	8mer	-3.44809	4.12184	2.02e-14	8.9e-12	-4.19684	-4.4097	-3.38043	-4.37362	-5.43381	-4.617	-5.47379	-4.4931	-4.22398	-5.54298	-3.94046	-3.62019	-4.7704	-2.28985	-5.12046	-1.94184	-2.09591	-1.28932	-4.03615	-0.723504	-0.637218	-1.48544	-2.10849	-4.39157	-0.503184	-1.1156
GPAM@hsa-miR-9-5p@7mer-m8	GPAM	hsa-miR-9-5p	7mer-m8	-4.29138	6.89474	2.04e-14	8.94e-12	-3.03052	-3.55249	-0.743034	-2.54322	-3.71694	-3.14354	-3.86512	-2.89089	-1.7887	-2.4008	-1.36796	-2.21406	-3.02194	1.81202	-2.65053	1.27172	1.08869	0.394036	-0.0411884	2.21059	1.31004	2.58526	-1.64556	-1.43502	3.6991	-1.23565
PPP1R12B@hsa-miR-125b-5p@8mer	PPP1R12B	hsa-miR-125b-5p	8mer	-2.59964	6.90848	2.22e-14	9.56e-12	-0.706863	-0.867537	-0.893313	0.475451	-1.95152	-0.663262	-0.373046	-1.80581	-1.3751	-0.490474	-1.1314	-1.22567	-1.95333	2.14713	1.33036	0.60767	2.50656	1.08791	1.16426	1.81856	1.73983	3.2046	1.38385	0.78862	0.879113	1.58542
ZBTB16@hsa-miR-141-3p@7mer-m8	ZBTB16	hsa-miR-141-3p	7mer-m8	-4.90675	3.65529	2.34e-14	9.96e-12	-5.45117	-4.8593	-3.06774	-4.45012	-5.88766	-6.047	-5.8107	-5.14692	-4.83455	-5.17666	-5.58444	-5.35343	-5.49467	-1.58759	-5.01073	-1.31004	-1.51393	-2.34691	-3.06452	-3.23779	-3.98284	-1.98066	0.512288	-3.94046	-0.765922	-1.42569
SCN2B@hsa-miR-133a-3p.1@8mer	SCN2B	hsa-miR-133a-3p.1	8mer	-4.98618	1.78687	2.63e-14	1.11e-11	-6.047	-5.37329	-5.58444	-6.49003	-6.36389	-6.047	-6.536	-5.73973	-5.22534	-6.15159	-6.44601	-5.41254	-4.74722	-5.19464	-4.97318	-2.6835	-4.7921	-2.40307	-5.47379	-5.49467	-5.47379	-4.34068	-4.39157	-4.63602	-6.63473	-4.29568
ATOH8@hsa-miR-133a-3p.1@7mer-m8	ATOH8	hsa-miR-133a-3p.1	7mer-m8	-3.81086	4.40613	2.68e-14	1.13e-11	-3.95323	-3.75175	-5.97413	-4.73535	-5.41254	-5.564	-4.88448	-5.88766	-3.56598	-4.54667	-2.13462	-4.29568	-3.04248	-1.30863	-3.42442	-1.58718	-1.88195	-0.235065	-4.59043	-2.28709	-0.969829	0.47834	-0.263866	-3.17092	-0.866625	-0.315071
TGFBR2@hsa-miR-361-5p@7mer-1a	TGFBR2	hsa-miR-361-5p	7mer-1a	-2.36211	4.74737	2.82e-14	1.17e-11	-2.11289	-2.69906	-2.22296	-3.64353	-2.74428	-1.74275	-2.70667	-2.65214	-2.72225	-2.4495	-2.06611	-1.63637	-3.54369	-0.700258	-1.0762	-1.19101	-1.12787	-0.47919	-1.51512	0.0700525	0.262932	0.338274	-0.0384473	-2.14001	-0.198619	-1.05696
FZD4@hsa-miR-101-3p.2@8mer	FZD4	hsa-miR-101-3p.2	8mer	-3.46949	4.95273	3.03e-14	1.25e-11	-3.75175	-3.45308	-3.95879	-3.4619	-2.43445	-2.52405	-3.44906	-3.09191	-2.98231	-3.33085	-3.38448	-2.91328	-3.08878	-0.225857	-1.52633	-1.64024	-0.931436	-3.42442	-0.164318	0.68799	0.0248625	1.23454	-1.40576	-2.71438	0.960561	-1.17083
ACACB@hsa-miR-125b-5p@8mer	ACACB	hsa-miR-125b-5p	8mer	-3.6589	5.55788	3.17e-14	1.3e-11	-4.51006	-2.27902	-1.7575	-2.88096	-4.53779	-3.50875	-4.4097	-3.11385	-2.88585	-3.48782	-3.5794	-4.4931	-3.34609	-0.542804	-2.23012	-1.21817	-0.62089	0.165728	-1.2531	0.679611	-0.115465	1.0642	-1.37362	-2.0749	2.1927	-0.836405
NOVA1@hsa-miR-26b-5p@7mer-1a	NOVA1	hsa-miR-26b-5p	7mer-1a	-3.93098	3.52648	3.19e-14	1.3e-11	-5.62892	-7.54159	-5.65258	-5.88766	-4.46077	-5.06548	-6.63473	-4.51835	-3.99491	-2.96845	-5.01073	-7.38235	-4.91084	-0.631862	-4.31037	-3.11706	-1.88312	-1.95271	-1.99332	-3.09815	-2.57252	-1.72044	-2.50429	-4.59043	-1.30256	-1.55502
ZBTB16@hsa-miR-411-5p.2@7mer-1a	ZBTB16	hsa-miR-411-5p.2	7mer-1a	-4.74292	5.29677	3.27e-14	1.32e-11	-4.64648	-3.89403	-3.06774	-3.00712	-4.89657	-4.53779	-5.8107	-5.14692	-4.83455	-2.18213	-4.59043	-4.62682	-3.41618	0.458322	-2.90832	0.83346	-0.256781	-1.10464	-0.985992	-2.70084	-1.50091	-0.0176635	2.54516	-0.920376	0.295867	0.862319
FZD4@hsa-let-7d-5p@8mer	FZD4	hsa-let-7d-5p	8mer	-3.54916	5.07023	3.44e-14	1.38e-11	-3.45725	-3.27727	-4.97318	-3.91119	-3.42442	-2.41355	-3.44906	-2.60198	-2.4557	-2.49057	-2.20047	-4.38361	-3.74672	-0.650987	-1.8826	-1.18623	-0.931436	-2.36356	-0.517338	0.657028	0.360823	1.50249	-1.63232	-1.55947	1.15485	-0.711932
ZBTB16@hsa-miR-124-3p.2@7mer-1a	ZBTB16	hsa-miR-124-3p.2	7mer-1a	-5.73518	2.10064	3.68e-14	1.46e-11	-5.45117	-5.54298	-5.19464	-5.9376	-5.88766	-6.36389	-5.8107	-5.14692	-4.83455	-5.54298	-5.58444	-5.35343	-5.49467	-4.65741	-5.62892	-2.46206	-4.83455	-2.45809	-5.47379	-5.54298	-5.35343	-4.62682	-1.41274	-4.53779	-2.11815	-5.564
SCN2B@hsa-miR-125a-5p@8mer	SCN2B	hsa-miR-125a-5p	8mer	-4.77739	1.64799	3.76e-14	1.48e-11	-6.047	-5.37329	-5.58444	-6.00291	-5.37329	-6.36389	-6.536	-5.73973	-5.22534	-6.15159	-6.44601	-5.41254	-5.04125	-5.27526	-5.16216	-2.16823	-4.94932	-3.6685	-5.2442	-5.564	-5.47379	-5.47379	-4.8128	-4.72605	-4.96181	-4.52697
ZBTB16@hsa-miR-26a-5p@7mer-1a	ZBTB16	hsa-miR-26a-5p	7mer-1a	-4.70136	4.46446	4.66e-14	1.82e-11	-4.64648	-4.59043	-3.65453	-4.18363	-5.88766	-4.93851	-5.8107	-5.14692	-4.83455	-3.2624	-5.58444	-4.62682	-3.69276	-0.427092	-4.54667	-0.216361	-1.06402	-1.61763	-2.46495	-4.28894	-3.20526	-0.667514	1.60568	-1.67823	-0.580362	-0.140108
TSHZ2@hsa-miR-125b-5p@7mer-m8	TSHZ2	hsa-miR-125b-5p	7mer-m8	-3.21111	2.87518	4.91e-14	1.91e-11	-4.19025	-5.06548	-3.81561	-4.75873	-4.31037	-4.96181	-4.52697	-4.55591	-4.16436	-4.45012	-5.20878	-4.4097	-5.01073	-3.21621	-3.64353	-1.06402	-2.9797	-3.93381	-4.92563	-3.61079	-3.5889	-3.48782	-2.14774	-2.73457	-3.89403	-2.76075
EBF1@hsa-miR-199a-3p@7mer-m8	EBF1	hsa-miR-199a-3p	7mer-m8	-3.52595	5.09041	5.77e-14	2.23e-11	-2.79278	-4.37362	-2.81102	-3.58444	-3.16438	-4.05513	-3.52571	-3.73176	-4.31037	-4.36592	-1.71762	-2.30235	-3.82201	-1.56871	-1.83298	-0.379227	-0.974471	0.142729	-2.31246	0.0799725	0.141481	1.21273	-3.24465	-4.41739	1.5609	0.00574341
SVEP1@hsa-miR-411-5p.2@7mer-1a	SVEP1	hsa-miR-411-5p.2	7mer-1a	-4.10498	2.12485	6.25e-14	2.38e-11	-6.68909	-5.14692	-6.49003	-6.21896	-6.44601	-5.97413	-5.58444	-8.07401	-6.74866	-6.96041	-5.58444	-5.2442	-5.35343	-5.2442	-5.13391	-5.45117	-5.32214	-2.69115	-5.30703	-4.13926	-3.49614	-4.03615	-5.20878	-5.52134	-3.24465	-3.0129
ESRP1@hsa-miR-26a-5p@7mer-m8	ESRP1	hsa-miR-26a-5p	7mer-m8	2.27734	7.35631	6.24e-14	2.38e-11	1.55434	0.946617	1.89059	2.28456	1.20281	1.25185	1.28721	2.20385	2.45229	1.50364	1.56208	1.26018	1.71933	-0.240255	-0.172888	0.847195	-0.402991	-0.757927	0.35454	-1.02701	-1.35471	-1.36276	0.0601001	0.367681	-3.39648	-0.93992
FLRT2@hsa-miR-194-5p@7mer-1a	FLRT2	hsa-miR-194-5p	7mer-1a	-2.94599	3.83526	6.36e-14	2.4e-11	-3.22354	-3.79895	-3.85968	-4.8457	-3.44067	-4.38361	-4.061	-3.14673	-4.23138	-3.88247	-5.45117	-4.52697	-2.90832	-2.48779	-2.36796	-1.23635	-1.56155	-1.87096	-4.67888	-1.28015	-2.43333	-0.0267342	-2.40779	-2.95004	-0.888272	-1.30325
NOVA1@hsa-let-7f-5p@7mer-m8	NOVA1	hsa-let-7f-5p	7mer-m8	-3.62662	4.1476	7.71e-14	2.89e-11	-3.64353	-7.54159	-3.85365	-5.14692	-4.83455	-4.2671	-6.63473	-4.001	-3.52158	-2.42581	-6.536	-5.47379	-4.51835	0.0613724	-4.16436	-1.8063	-1.05666	-1.91804	-0.961559	-1.39259	-2.49574	-1.18291	-1.39703	-3.23434	-0.407382	-0.97784
ZBTB16@hsa-miR-452-5p@7mer-1a	ZBTB16	hsa-miR-452-5p	7mer-1a	-4.4728	3.60253	8.06e-14	3e-11	-4.34784	-4.8593	-5.19464	-4.59961	-5.88766	-5.33823	-5.8107	-5.14692	-4.83455	-3.93381	-5.58444	-5.35343	-4.59961	-1.42688	-5.01073	-0.747224	-2.19392	-3.22707	-2.35798	-2.99333	-4.17065	-1.98066	0.229091	-3.8326	-1.32966	-1.30187
LRP8@hsa-miR-670-3p@7mer-m8	LRP8	hsa-miR-670-3p	7mer-m8	2.4722	3.95015	8.79e-14	3.25e-11	-1.24759	-0.601777	-1.4874	-2.37012	-1.33216	-2.12422	-1.05041	-1.4404	-1.51962	-0.492631	-0.221487	-2.39369	-1.36276	-4.99759	-3.59336	-3.50875	-5.60818	-3.255	-5.13391	-5.26036	-5.49467	-4.99759	-5.39239	-4.46077	-4.08012	-4.4097
MED12L@hsa-miR-142-5p@8mer	MED12L	hsa-miR-142-5p	8mer	-2.67308	3.9404	9.67e-14	3.55e-11	-3.6685	-4.31739	-2.87342	-4.01856	-4.06772	-3.74672	-3.88247	-4.39157	-2.57104	-3.82201	-4.0932	-3.50875	-2.72225	-1.63681	-1.66118	-1.31835	-1.43072	-0.484494	-2.63497	-0.587863	-0.759378	-1.76564	-1.82206	-4.89657	-1.10029	-1.58424
DUSP1@hsa-miR-379-3p@8mer	DUSP1	hsa-miR-379-3p	8mer	-3.51071	3.36441	1.06e-13	3.86e-11	-6.25387	-4.72605	-6.25387	-5.27526	-4.66768	-4.42581	-3.90547	-4.93851	-4.15156	-4.8457	-4.62682	-5.41254	-5.19464	-3.89403	-2.03959	-4.21049	-4.17728	-1.18998	-1.7575	-4.54667	-2.90083	-1.49212	-3.69276	-2.5644	-0.950975	-4.73535
TNS1@hsa-miR-519d-3p@7mer-m8	TNS1	hsa-miR-519d-3p	7mer-m8	-3.16877	7.11399	1.08e-13	3.93e-11	-0.646457	-1.0762	-2.02813	-0.26874	-1.21716	-0.795744	-1.56325	-1.44531	-2.8501	-1.33845	-1.60127	-0.807885	-1.07027	1.2582	0.226921	1.0462	1.86878	0.0457481	0.724834	2.90706	1.78426	2.84158	0.792871	0.2825	3.40507	0.957836
CBX2@hsa-miR-375@7mer-1a	CBX2	hsa-miR-375	7mer-1a	3.61535	3.82789	1.13e-13	4.03e-11	-0.569364	-1.27269	-0.692097	-2.01022	-3.47484	-4.10576	-2.8335	-1.14925	-1.48658	-0.470572	-4.41739	-2.91883	-1.73453	-5.41254	-4.91084	-5.35343	-5.564	-4.94932	-5.8107	-5.78793	-5.32214	-5.69544	-5.60818	-5.60818	-4.97318	-4.94932
PDK4@hsa-miR-23c@7mer-m8	PDK4	hsa-miR-23c	7mer-m8	-4.25021	6.86005	1.12e-13	4.03e-11	-4.04207	-4.23831	-1.81659	-2.90832	-2.18374	-1.24418	-3.50875	-4.43388	-2.60666	-1.08028	-2.77785	-1.268	-3.68327	0.63217	1.42181	0.11726	0.458801	-0.280963	-0.269421	1.50249	0.0638081	4.13177	2.44093	0.00172634	2.40331	1.18989
NOVA1@hsa-miR-181d-5p@8mer	NOVA1	hsa-miR-181d-5p	8mer	-4.03331	3.71376	1.31e-13	4.63e-11	-5.62892	-7.54159	-5.65258	-5.41254	-4.46077	-5.78793	-5.49467	-4.1195	-5.35343	-3.1879	-4.53779	-7.38235	-4.51835	-0.237746	-4.71298	-2.49057	-1.71005	-2.16181	-1.93218	-2.07341	-3.5889	-1.72044	-2.57715	-4.97318	-0.569678	-1.19196
TNS1@hsa-miR-377-3p@7mer-m8	TNS1	hsa-miR-377-3p	7mer-m8	-2.81923	9.00814	1.47e-13	5.19e-11	1.34482	1.01319	-0.0247241	1.62383	0.196316	1.03326	-0.10189	0.134646	-1.35649	0.941921	1.31202	1.81529	0.855503	3.53202	2.58199	2.95389	3.38733	3.25139	2.73312	4.26505	3.75632	4.36425	2.72541	2.46799	4.90974	3.04803
CCDC178@hsa-miR-376c-3p@7mer-m8	CCDC178	hsa-miR-376c-3p	7mer-m8	-3.62709	2.60066	1.51e-13	5.28e-11	-7.04689	-5.16216	-4.4097	-5.9116	-5.41254	-5.28957	-7.75363	-8.25958	-7.38235	-5.54298	-5.04125	-6.68909	-5.09239	-4.97318	-4.94932	-4.80234	-5.04125	-2.75461	-5.19464	-2.47983	-4.70378	-4.4931	-2.89089	-5.16216	-2.17641	-2.89328
TGFBR2@hsa-miR-202-5p@8mer	TGFBR2	hsa-miR-202-5p	8mer	-2.14569	7.26293	1.59e-13	5.53e-11	-0.195735	-0.152761	-1.12516	-0.388512	-0.30791	0.194531	0.56877	-0.329662	-1.36165	0.145642	0.890282	0.633795	-0.0298273	1.73554	1.54444	0.623393	1.68732	2.30984	1.19328	2.45931	2.90378	2.29834	2.15736	1.0588	2.21964	3.16961
TGFBR2@hsa-miR-202-5p@7mer-1a	TGFBR2	hsa-miR-202-5p	7mer-1a	-2.14515	7.2776	1.65e-13	5.65e-11	-0.184531	-0.152761	-1.12516	-0.326554	-0.296496	0.202289	0.606109	-0.293672	-1.36165	0.145642	0.901353	0.633795	-0.00975157	1.75502	1.5571	0.635438	1.71149	2.32483	1.21172	2.46799	2.9229	2.30324	2.17462	1.07018	2.23108	3.21704
RUNX1T1@hsa-miR-222-3p@7mer-1a	RUNX1T1	hsa-miR-222-3p	7mer-1a	-2.52608	3.81128	1.64e-13	5.65e-11	-2.49057	-3.94668	-2.80846	-5.02628	-3.71694	-5.41254	-2.5644	-3.67344	-3.61539	-3.19143	-3.40416	-2.91086	-3.28843	-1.93501	-2.87862	-1.37104	-1.63322	-1.2742	-3.10776	-1.46371	-1.91396	-0.760865	-4.10576	-3.76823	-0.883583	-1.08622
PRC1@hsa-miR-1224-5p@7mer-1a	PRC1	hsa-miR-1224-5p	7mer-1a	4.4	1.52253	1.66e-13	5.65e-11	-4.33312	-4.14547	-4.31037	-5.02628	-2.53576	-5.41254	-4.78038	-3.6685	-3.09514	-3.96433	-3.87664	-5.16216	-5.35343	-6.11645	-5.8107	-7.25016	-5.8107	-7.38235	-5.85108	-7.04689	-7.75363	-7.04689	-7.14169	-5.85108	-6.88592	-6.81591
SEMA3G@hsa-miR-665@8mer	SEMA3G	hsa-miR-665	8mer	-3.06882	5.96697	1.78e-13	6.01e-11	-2.73648	-3.0858	-2.7319	-1.71812	-3.39648	-0.997612	-4.59043	-3.16438	-2.07995	-3.03332	-0.739842	-3.70266	-2.92181	0.141481	-0.649201	-0.144219	0.366254	0.0700525	-0.43036	0.614601	1.59293	1.2235	0.283387	-0.673445	1.66422	0.767476
NECAB1@hsa-miR-7-5p@7mer-m8	NECAB1	hsa-miR-7-5p	7mer-m8	-2.79889	2.87248	1.89e-13	6.37e-11	-4.2671	-3.71694	-2.91883	-5.62892	-4.09985	-5.8107	-5.01073	-3.4619	-4.31037	-5.12046	-4.51835	-3.5794	-4.92563	-3.88777	-5.26036	-1.51352	-1.74224	-1.79374	-4.44174	-2.12109	-2.55709	-2.20548	-2.2572	-3.60207	-2.5199	-4.23831
HSPB6@hsa-miR-149-5p@7mer-1a	HSPB6	hsa-miR-149-5p	7mer-1a	-6.54202	3.50839	1.96e-13	6.55e-11	-7.54159	-5.67465	-7.54159	-8.13654	-5.43381	-5.41254	-7.75363	-8.22604	-7.38235	-7.75363	-7.75363	-7.04689	-7.25016	-4.8457	-5.78793	-4.27407	-4.80234	-4.04207	-5.35343	-0.602072	-2.92711	-0.38424	-4.80234	-5.17666	0.459268	-5.73973
TGFBR2@hsa-miR-202-5p@7mer-m8	TGFBR2	hsa-miR-202-5p	7mer-m8	-2.14643	7.36332	2e-13	6.65e-11	-0.145371	-0.0325496	-0.981458	-0.296846	-0.218197	0.254362	0.642555	-0.293672	-1.27803	0.281145	1.06194	0.700952	0.0134089	1.88358	1.64639	0.653322	1.79325	2.41425	1.29961	2.5531	3.02032	2.42851	2.25833	1.10424	2.3324	3.2528
OXTR@hsa-miR-30a-5p@8mer	OXTR	hsa-miR-30a-5p	8mer	-4.66867	7.33271	2.07e-13	6.79e-11	-2.99611	-2.70667	-2.57715	-0.105977	-3.26621	-2.32453	-4.24519	-4.08701	-2.1271	-2.34057	-2.14607	-4.34784	-1.62018	1.69293	2.61526	4.15692	2.21511	2.21511	2.03021	2.60207	0.955022	-1.37545	3.38001	1.02954	-5.41254	1.31004
TSHZ2@hsa-miR-494-3p@8mer	TSHZ2	hsa-miR-494-3p	8mer	-2.82426	3.56954	2.06e-13	6.79e-11	-3.5889	-3.76314	-4.48519	-4.48519	-4.31037	-3.23434	-4.7921	-3.73677	-4.64648	-3.75775	-2.7568	-3.08275	-4.43388	-2.12422	-2.19059	-0.734982	-1.72566	-2.19967	-1.94981	-2.25128	-2.82647	-2.33061	-1.39777	-1.39366	-3.11706	-1.5991
CBX7@hsa-miR-331-3p@8mer	CBX7	hsa-miR-331-3p	8mer	-2.22872	4.90818	2.25e-13	7.34e-11	-2.58873	-2.80158	-3.50038	-2.23375	-3.1879	-4.01275	-3.38448	-2.76075	-1.76661	-2.77998	-1.71237	-2.81744	-2.30048	0.199753	-0.58153	-1.20925	-0.334702	-0.520734	-1.88195	-1.249	-0.824908	-0.278943	-0.779126	-0.14898	-0.920674	-1.1531
LDB2@hsa-miR-1306-5p@8mer	LDB2	hsa-miR-1306-5p	8mer	-2.61882	4.84131	2.65e-13	8.57e-11	-4.59043	-3.12677	-3.05124	-4.23831	-2.67812	-3.10468	-4.01856	-3.0017	-2.89848	-3.20881	-2.16103	-2.89089	-3.23058	-1.03612	-1.54208	-2.83125	-0.650987	-0.234012	-1.74709	-0.399091	0.16451	-0.890304	-1.0762	-2.63328	-0.061582	-0.399091
ECE2@hsa-miR-665@7mer-m8	ECE2	hsa-miR-665	7mer-m8	2.77356	5.47787	2.84e-13	9.13e-11	-0.461571	-1.34177	0.176893	-1.82983	0.134226	-0.0678029	-0.0787809	-0.0321746	-0.219694	-2.4194	-0.926695	-0.998216	-0.229372	-4.69187	-4.88448	-1.74755	-4.94932	-2.5463	-3.05766	-4.15787	-4.25198	-4.19684	-4.63602	-3.72692	-4.17728	-4.18363
HMGA1@hsa-let-7i-5p@7mer-m8	HMGA1	hsa-let-7i-5p	7mer-m8	2.71316	8.14584	2.91e-13	9.31e-11	1.33036	2.21452	2.97339	2.3571	2.97128	1.07172	2.38233	2.445	2.75666	0.899409	0.130488	-0.28911	1.7579	-0.224052	1.68055	-0.650685	-0.517964	-0.743885	0.615788	-0.297185	-0.519493	-0.729294	0.284772	0.0161828	-1.4012	-0.299007
AKAP12@hsa-miR-381-3p@7mer-1a	AKAP12	hsa-miR-381-3p	7mer-1a	-3.2539	6.31359	3.15e-13	1e-10	-1.67779	-3.62489	-2.09667	-1.87257	-2.37349	-0.7542	-1.66681	-3.05124	-2.5056	-1.48861	-1.61156	-4.3026	-1.93951	0.520125	0.127577	-1.31575	1.42284	1.11965	0.421702	1.93368	1.23092	2.2506	0.144406	-2.36584	1.99836	1.25185
WSCD1@hsa-miR-143-3p@7mer-m8	WSCD1	hsa-miR-143-3p	7mer-m8	-3.41337	2.39445	3.28e-13	1.04e-10	-6.63473	-4.93851	-4.46077	-6.11645	-5.43381	-5.8107	-4.617	-6.58404	-4.45012	-5.67465	-6.74866	-5.88766	-4.03012	-4.8457	-5.06548	-4.19025	-4.89657	-4.00677	-4.92563	-4.73535	-4.46864	-2.71438	-4.67888	-5.26036	-1.90398	-2.92181
ADAMTS5@hsa-miR-148a-3p@7mer-m8	ADAMTS5	hsa-miR-148a-3p	7mer-m8	-3.25583	4.24014	3.38e-13	1.06e-10	-2.88585	-4.96181	-4.4931	-3.95879	-1.92487	-4.8457	-3.52158	-3.35744	-3.01912	-4.67888	-2.19059	-5.65258	-3.85365	-2.22296	-1.74224	-0.860267	-0.476916	-0.957984	-1.64787	0.201454	-2.01831	0.180742	-2.09667	-1.66294	-0.0649603	-1.1946
ZBTB16@hsa-miR-452-5p@8mer	ZBTB16	hsa-miR-452-5p	8mer	-4.36225	2.63464	3.59e-13	1.12e-10	-4.64648	-5.54298	-5.19464	-5.41254	-5.88766	-5.8107	-5.8107	-5.14692	-4.83455	-4.56872	-5.58444	-5.35343	-4.91084	-3.89403	-5.54298	-1.46371	-4.37362	-4.27407	-4.31739	-4.71298	-5.35343	-2.63001	-1.45052	-4.92563	-2.18058	-2.72225
CDC25A@hsa-miR-365a-3p@8mer	CDC25A	hsa-miR-365a-3p	8mer	3.79339	3.41776	3.66e-13	1.14e-10	-2.12492	-3.31212	-2.03692	-4.64648	-1.43424	-3.79376	-2.38127	-0.797322	-1.9431	-1.00839	-1.40349	-2.03075	-3.34609	-5.49467	-4.71298	-5.2442	-6.00291	-6.21896	-5.54298	-6.00291	-7.25016	-5.85108	-7.38235	-5.52134	-6.18507	-4.92563
FZD4@hsa-miR-488-3p@7mer-m8	FZD4	hsa-miR-488-3p	7mer-m8	-3.27915	2.60729	3.7e-13	1.14e-10	-4.31739	-4.66768	-3.95879	-5.9376	-5.26036	-5.41254	-5.76557	-4.70378	-2.98231	-5.16216	-5.43381	-3.50875	-4.97318	-4.617	-5.12046	-3.39209	-5.41254	-1.3075	-4.98476	-2.58032	-3.81561	-2.13615	-5.28957	-4.83455	-1.55867	-2.97415
LEP@hsa-miR-27a-3p@7mer-m8	LEP	hsa-miR-27a-3p	7mer-m8	-5.41716	5.76015	3.77e-13	1.16e-10	-6.40471	-6.00291	-3.12677	-3.44067	-3.68327	-3.64353	-5.564	-6.25387	-6.21896	-4.8593	-4.23138	-6.047	-5.73973	0.0490447	-3.81561	-1.85949	-0.70286	-0.959778	1.23633	1.94249	0.905866	1.91156	-3.02194	-3.57023	2.17076	-0.102652
HMGA1@hsa-miR-196a-5p@7mer-m8	HMGA1	hsa-miR-196a-5p	7mer-m8	2.67818	8.19185	3.94e-13	1.2e-10	1.40558	2.25833	2.98365	2.46378	3.02985	1.15239	2.42573	2.48857	2.77272	0.928028	0.158312	-0.229734	1.79943	-0.161685	1.76076	-0.50227	-0.356679	-0.731673	0.727085	-0.231539	-0.397519	-0.656105	0.341817	0.1703	-1.35981	-0.260643
ZBTB16@hsa-miR-493-5p@7mer-1a	ZBTB16	hsa-miR-493-5p	7mer-1a	-4.63309	3.64131	4.02e-13	1.22e-10	-5.45117	-4.8593	-5.19464	-4.32453	-5.30703	-5.8107	-5.8107	-5.14692	-4.83455	-3.93381	-5.58444	-4.62682	-5.49467	-1.35877	-5.16216	-0.968622	-2.15324	-3.59336	-2.58202	-2.7862	-4.17065	-1.85576	0.512288	-3.24465	-1.22997	-1.58129
RBMS3@hsa-miR-139-5p@7mer-1a	RBMS3	hsa-miR-139-5p	7mer-1a	-2.6653	5.03565	4.14e-13	1.23e-10	-1.8144	-2.70084	-2.2659	-2.62842	-0.463246	-2.42842	-2.88338	-2.75461	-4.54667	-2.68744	-1.68912	-2.5212	-2.70279	-0.675769	-0.375104	0.290855	0.267151	-0.450044	-1.27943	0.321217	0.376234	0.917765	0.0444847	-0.543437	0.572772	-0.0463524
ADAMTS5@hsa-miR-452-5p@7mer-m8	ADAMTS5	hsa-miR-452-5p	7mer-m8	-3.25289	3.46406	4.11e-13	1.23e-10	-4.27407	-4.96181	-3.83766	-5.16216	-2.7905	-5.17666	-4.47641	-3.35744	-4.21049	-5.45117	-2.4008	-5.65258	-3.85365	-3.53439	-3.77307	-1.67398	-1.13263	-1.99462	-3.54785	-0.932584	-2.84097	-1.48066	-4.08012	-3.28097	-0.939008	-0.790146
NOVA1@hsa-miR-653-5p@7mer-m8	NOVA1	hsa-miR-653-5p	7mer-m8	-4.41885	1.18071	4.14e-13	1.23e-10	-5.62892	-7.54159	-4.28894	-6.21896	-5.76557	-7.54159	-6.63473	-6.25387	-5.35343	-6.536	-6.536	-7.38235	-6.74866	-4.99759	-5.8107	-5.02628	-5.60818	-4.67888	-5.54298	-5.88766	-5.54298	-4.17728	-5.69544	-5.17666	-3.69276	-4.66768
GBA@hsa-miR-328-3p@8mer	GBA	hsa-miR-328-3p	8mer	2.54734	4.46639	4.42e-13	1.31e-10	-1.05944	-0.964943	-0.425066	-1.99852	0.0588612	-0.332058	-1.90734	-1.06552	-0.902039	-2.33827	-0.920076	-3.06774	-1.58129	-4.42581	-4.8593	-4.25198	-4.92563	-3.03925	-4.21049	-5.04125	-5.06548	-4.38361	-4.8457	-4.39157	-3.70737	-4.42581
MED12L@hsa-miR-182-5p@8mer	MED12L	hsa-miR-182-5p	8mer	-3.26758	3.09034	5.22e-13	1.54e-10	-4.12631	-5.06548	-3.8999	-5.62892	-5.26036	-5.01073	-5.39239	-4.39157	-3.50038	-5.564	-3.65914	-3.86512	-3.73176	-3.03332	-4.48519	-3.82201	-2.69906	-1.13418	-4.16436	-1.7096	-0.782749	-4.46864	-4.73535	-5.02628	-2.11149	-2.23012
LDB2@hsa-miR-340-5p@8mer	LDB2	hsa-miR-340-5p	8mer	-2.74372	4.73849	5.39e-13	1.58e-10	-4.10576	-3.27356	-2.52255	-4.33312	-3.03052	-3.97079	-4.34068	-3.92227	-2.89848	-3.71206	-2.52255	-2.41706	-3.70737	-1.01896	-1.71055	-4.69187	-1.06095	-0.402337	-1.97947	-0.49412	0.125543	-0.53568	-1.50533	-2.23104	-0.0844257	-0.439216
ARHGAP20@hsa-miR-487a-3p@7mer-m8	ARHGAP20	hsa-miR-487a-3p	7mer-m8	-3.09705	3.79429	5.44e-13	1.58e-10	-3.33456	-4.25894	-2.215	-4.86956	-4.86956	-4.94932	-3.75175	-4.32453	-4.31739	-4.8128	-4.50142	-5.41254	-4.91084	-2.7905	-2.91883	-3.18114	-1.67308	-2.31338	-2.73648	-0.629184	-1.69957	-0.826078	-2.99048	-3.54369	-0.794173	-2.25621
CORO2B@hsa-miR-665@8mer	CORO2B	hsa-miR-665	8mer	-3.0866	3.72407	6.34e-13	1.84e-10	-4.17728	-3.82201	-6.536	-5.27526	-5.41254	-3.76314	-4.2671	-4.98476	-3.64864	-4.22398	-5.01073	-3.32327	-4.29568	-3.66361	-2.24558	-3.04835	-2.02748	-2.42062	-4.62682	-1.39136	-4.29568	-0.921821	-3.53916	-4.36592	-0.110824	-1.87655
TGFBR2@hsa-miR-216a-5p@7mer-m8	TGFBR2	hsa-miR-216a-5p	7mer-m8	-2.36835	7.39298	6.45e-13	1.85e-10	0.272194	-0.00893341	-1.64926	0.261032	-0.258594	0.724834	0.583029	-0.740423	-1.60939	-0.198962	0.127967	0.329668	-0.511998	2.1773	2.25763	0.961901	2.04382	0.393139	1.73111	2.8299	2.71397	2.77421	2.60027	1.19161	2.60207	2.90378
ADAMTS5@hsa-miR-106a-5p@7mer-1a	ADAMTS5	hsa-miR-106a-5p	7mer-1a	-3.23138	4.30352	6.45e-13	1.85e-10	-2.88585	-4.96181	-4.4931	-3.47484	-1.92487	-4.65741	-3.52158	-3.35744	-3.01912	-4.67888	-1.88813	-5.65258	-4.01275	-2.41005	-1.74224	-0.648008	-0.476916	-0.862002	-1.73006	0.283868	-1.71516	0.253931	-1.45323	-1.71372	-0.0184463	-1.29915
EN1@hsa-miR-338-3p@7mer-1a	EN1	hsa-miR-338-3p	7mer-1a	4.11251	6.27096	7.05e-13	2.01e-10	0.822918	-1.06402	0.159148	0.578459	1.07632	-5.30703	-0.0212624	1.06497	1.08255	-5.8107	0.492883	-0.721135	0.318133	-5.06548	-5.49467	-2.93703	-5.41254	-4.65741	-5.14692	-5.09239	-3.4834	-1.57246	-5.564	-4.50142	-2.96319	-3.66361
ADCYAP1R1@hsa-miR-139-5p@7mer-1a	ADCYAP1R1	hsa-miR-139-5p	7mer-1a	-3.54108	2.03667	7.12e-13	2.02e-10	-4.80234	-5.27526	-3.53011	-6.63473	-5.41254	-5.564	-5.28957	-5.58444	-5.85108	-6.11645	-4.53779	-4.41739	-5.65258	-5.06548	-4.29568	-2.48504	-5.08019	-2.2029	-5.39239	-4.92563	-4.78038	-4.4097	-5.20878	-5.17666	-1.91747	-4.12631
EBF3@hsa-miR-223-3p@7mer-1a	EBF3	hsa-miR-223-3p	7mer-1a	-3.31902	4.59068	7.65e-13	2.16e-10	-4.01856	-4.82421	-2.44054	-4.37362	-3.18114	-5.08019	-3.5794	-4.48519	-2.9243	-5.27526	-2.73845	-2.4785	-3.18454	-1.64256	-3.58444	-2.22296	-2.08516	-1.48467	-2.70279	-0.246532	-0.668741	0.722606	-1.52591	-4.1195	0.845292	-0.675491
IGSF10@hsa-miR-182-5p@7mer-m8	IGSF10	hsa-miR-182-5p	7mer-m8	-3.32648	3.10695	7.96e-13	2.22e-10	-4.15156	-5.09239	-3.94668	-5.62892	-5.73973	-5.01073	-5.45117	-4.41739	-3.50462	-5.60818	-3.74672	-3.98905	-3.76314	-2.80626	-4.4931	-3.92227	-2.69906	-1.23737	-4.01275	-1.66075	-0.815151	-4.4931	-4.7921	-5.06548	-2.11669	-2.27356
CD34@hsa-miR-193a-5p@7mer-m8	CD34	hsa-miR-193a-5p	7mer-m8	-3.00778	3.29837	7.95e-13	2.22e-10	-7.38235	-4.25894	-5.49467	-5.32214	-4.17728	-4.11217	-4.98476	-4.061	-4.25894	-5.564	-6.58404	-4.08012	-4.94932	-4.46864	-3.41618	-2.26187	-4.59043	-2.29477	-5.2442	-0.843735	-2.01289	-1.84553	-4.7921	-5.27526	-1.91972	-2.94754
MYBL2@hsa-miR-423-5p@7mer-m8	MYBL2	hsa-miR-423-5p	7mer-m8	4.91302	2.04677	8.65e-13	2.39e-10	-3.57505	-4.8457	-4.08012	-4.45012	-1.48026	-4.60823	-3.34229	-3.07086	-3.85365	-4.35748	-4.39157	-4.4097	-4.31739	-5.65258	-5.58444	-8.06505	-5.8107	-8.15809	-5.76557	-6.28834	-7.54159	-7.54159	-7.25016	-7.25016	-6.63473	-6.81591
LEP@hsa-miR-296-5p@8mer	LEP	hsa-miR-296-5p	8mer	-5.21896	3.31703	9.82e-13	2.68e-10	-6.40471	-6.00291	-6.28834	-5.39239	-5.16216	-5.41254	-6.96041	-6.25387	-6.21896	-5.71898	-6.63473	-6.047	-5.73973	-4.91084	-5.69544	-5.33823	-5.04125	-1.77922	-2.1369	-0.705879	-1.03612	-0.838165	-5.76557	-5.33823	-0.486959	-3.23058
TAT@hsa-miR-125b-5p@8mer	TAT	hsa-miR-125b-5p	8mer	-7.0991	6.51559	9.99e-13	2.72e-10	-4.45012	-6.63473	-5.8107	-5.37329	-6.18507	-3.34987	-5.45117	-6.49003	-4.0741	-6.32557	-6.11645	-3.68327	-5.88766	-2.63665	-2.77141	2.49767	-1.24281	0.950092	3.10648	-1.60169	1.70998	-2.33827	1.32505	3.62273	-6.63473	-3.85365
HMGB3@hsa-miR-140-3p.1@7mer-1a	HMGB3	hsa-miR-140-3p.1	7mer-1a	2.74043	4.57676	1.04e-12	2.82e-10	-0.76203	-2.01621	-0.168874	-0.71939	-0.917593	-0.491424	0.174586	-0.14717	-0.91545	-1.04886	-2.14683	-1.99972	-1.69903	-5.35343	-4.60823	-3.33085	-5.16216	-2.38811	-2.92955	-5.20878	-4.001	-4.31739	-5.69544	-5.08019	-4.42581	-4.19684
CD34@hsa-miR-125a-5p@8mer	CD34	hsa-miR-125a-5p	8mer	-2.57742	4.27791	1.06e-12	2.84e-10	-4.15787	-3.28843	-3.90547	-5.08019	-3.16438	-3.09514	-3.14006	-3.67344	-4.01856	-4.39157	-4.39157	-3.8433	-3.50875	-2.83125	-3.97716	-2.10779	-1.76564	-1.63097	-3.68791	-0.215647	-0.551355	-0.221137	-1.92614	-4.42581	-1.41091	-0.944713
AK5@hsa-miR-494-3p@8mer	AK5	hsa-miR-494-3p	8mer	-3.68223	4.31476	1.08e-12	2.9e-10	-4.31739	-4.82421	-4.19025	-4.061	-5.05312	-4.50142	-7.14169	-2.98231	-6.58404	-4.91084	-4.03012	-5.2442	-4.04207	-1.1063	-2.76306	0.35951	-1.87476	-0.919424	-4.061	-2.16427	-1.76564	-2.92181	-0.835001	-0.180713	-4.59043	-1.75602
ATOH8@hsa-miR-331-3p@8mer	ATOH8	hsa-miR-331-3p	8mer	-3.96129	2.54023	1.24e-12	3.31e-10	-4.94932	-5.58444	-4.31739	-5.30703	-6.63473	-6.11645	-6.74866	-5.88766	-3.79376	-4.94932	-6.536	-5.54298	-5.10513	-4.44174	-5.26036	-5.32214	-5.02628	-1.8134	-5.37329	-4.60823	-4.34784	-1.07406	-3.69276	-4.46077	-2.94754	-3.92227
NECAB1@hsa-miR-493-5p@8mer	NECAB1	hsa-miR-493-5p	8mer	-2.8818	3.75138	1.41e-12	3.74e-10	-3.44906	-4.14547	-4.46077	-3.64864	-3.99491	-3.8999	-6.25387	-3.14006	-3.97716	-5.12046	-2.1438	-4.4931	-3.49614	-3.8326	-2.89568	-1.5923	-1.20062	0.169421	-3.24119	-1.19227	-1.82206	-1.23835	-1.48784	-1.20508	-1.62363	-1.71237
KLB@hsa-miR-542-3p@7mer-m8	KLB	hsa-miR-542-3p	7mer-m8	-4.69084	4.5494	1.53e-12	4.02e-10	-4.2671	-3.74188	-5.67465	-5.39239	-5.32214	-6.18507	-5.47379	-4.0244	-3.23058	-4.69187	-3.89403	-4.5806	-4.2819	-1.48902	-5.41254	-2.68931	-4.25894	-1.62319	-4.2671	-0.119653	-1.39848	0.67903	-5.49467	-5.04125	1.67378	-3.62019
TNS1@hsa-miR-653-5p@7mer-m8	TNS1	hsa-miR-653-5p	7mer-m8	-3.04277	3.84108	1.6e-12	4.2e-10	-3.62019	-3.4081	-4.29568	-5.30703	-4.1328	-4.2671	-4.86956	-3.69276	-3.77794	-3.70737	-3.76314	-4.29568	-3.50875	-3.66361	-4.59043	-1.32795	-3.38448	-1.65278	-4.92563	-1.39065	-2.02287	-0.271221	-4.80234	-3.255	0.143538	-2.16427
PPAP2B@hsa-miR-375@7mer-1a	PPAP2B	hsa-miR-375	7mer-1a	-2.06553	6.65513	1.63e-12	4.26e-10	-0.498813	-0.136253	-0.698252	-0.495358	-0.453865	-0.254176	-0.562882	-1.20194	-1.34421	0.411412	-0.991724	-0.742751	-0.690064	1.61285	0.863508	0.396843	1.58291	0.132125	0.972594	1.60192	1.72824	2.26944	1.19666	0.508889	2.20834	1.61547
CDCA2@hsa-miR-494-3p@8mer	CDCA2	hsa-miR-494-3p	8mer	4.84757	2.36176	1.66e-12	4.3e-10	-1.01926	-4.72605	-1.74275	-4.66768	-1.60211	-7.38235	-1.38728	-1.69097	-3.03635	-3.5889	-3.59336	-3.42442	-3.60641	-5.52134	-5.88766	-5.67465	-5.78793	-5.97413	-5.85108	-6.81591	-6.18507	-6.00291	-5.76557	-6.11645	-5.78793	-6.28834
KNSTRN@hsa-miR-299-5p@7mer-1a	KNSTRN	hsa-miR-299-5p	7mer-1a	2.23514	5.29509	1.66e-12	4.3e-10	0.975541	-1.36206	0.605595	-0.965525	0.768624	-1.50491	-0.606249	0.375805	-0.457523	0.0216924	1.04713	0.131709	-1.53012	-2.46071	-2.33596	-1.80278	-4.31037	-1.47487	-3.4834	-2.8711	-2.99048	-3.36504	-3.53439	-1.89591	-2.60823	-3.255
SVEP1@hsa-miR-493-5p@7mer-m8	SVEP1	hsa-miR-493-5p	7mer-m8	-3.33491	5.17575	1.7e-12	4.38e-10	-3.07965	-4.56872	-4.617	-4.3026	-4.67888	-1.57246	-3.35744	-4.15156	-6.74866	-3.73677	-2.6576	-3.37264	-3.33456	-1.59355	-0.852603	-1.37878	-0.916639	0.0535192	-0.348058	0.468863	0.878491	-0.206638	-0.537508	-3.75775	-0.321877	0.0745895
PLCXD3@hsa-miR-30e-5p@7mer-m8	PLCXD3	hsa-miR-30e-5p	7mer-m8	-3.98571	2.14535	1.74e-12	4.44e-10	-4.8457	-5.06548	-4.42581	-6.28834	-4.51835	-6.58404	-5.67465	-4.48519	-4.60823	-4.27407	-5.17666	-4.78038	-5.62892	-4.03615	-4.8457	-3.85365	-5.2442	-3.71694	-5.58444	-4.31037	-5.01073	-1.8568	-3.53916	-5.16216	-3.31963	-2.68744
ZCCHC24@hsa-miR-329-3p@7mer-1a	ZCCHC24	hsa-miR-329-3p	7mer-1a	-2.38706	5.32728	1.8e-12	4.59e-10	-2.40422	-2.61985	-2.42842	-2.5463	-2.72601	-1.35114	-3.03925	-2.92955	-2.40779	-0.939618	-2.81744	-2.44698	-3.03635	-0.73078	-0.587863	-0.640204	-0.440828	-0.822783	-0.362773	0.3003	0.00133454	0.945938	-1.29746	-1.42083	1.0325	0.268534
ADAMTS5@hsa-miR-101-3p.2@7mer-1a	ADAMTS5	hsa-miR-101-3p.2	7mer-1a	-3.11596	3.93258	1.85e-12	4.68e-10	-3.94046	-4.15787	-3.83766	-5.16216	-1.84553	-5.9376	-3.28843	-3.10776	-3.83766	-4.42581	-4.21049	-4.4097	-3.33085	-2.17484	-2.43076	-2.17484	-0.967991	-1.03197	-1.86705	-0.339896	-2.71438	-0.603544	-3.31963	-1.9751	-0.432537	-0.472808
ADCYAP1R1@hsa-miR-532-3p@7mer-m8	ADCYAP1R1	hsa-miR-532-3p	7mer-m8	-3.33083	2.67909	1.95e-12	4.92e-10	-4.10576	-4.82421	-3.26999	-5.78793	-5.12046	-4.8128	-5.28957	-5.58444	-5.85108	-5.54298	-5.54298	-4.0932	-5.65258	-4.75873	-4.09985	-2.66658	-4.52697	-1.98649	-5.05312	-3.28843	-4.67888	-2.21147	-4.80234	-4.97318	-0.866625	-3.28471
ADAMTS5@hsa-miR-181a-5p@8mer	ADAMTS5	hsa-miR-181a-5p	8mer	-3.21578	3.5873	2e-12	5.02e-10	-3.71694	-4.40207	-3.83766	-4.86956	-2.19224	-5.41254	-3.93381	-3.84855	-3.56598	-5.45117	-4.21049	-5.65258	-4.47641	-3.53439	-3.0129	-2.76931	-1.22732	-1.73884	-2.87862	-0.554666	-3.19532	-0.750753	-3.57023	-1.9751	-0.671064	-1.67124
SEMA3G@hsa-miR-326@7mer-m8	SEMA3G	hsa-miR-326	7mer-m8	-3.13724	5.25815	2.25e-12	5.63e-10	-3.53916	-3.29297	-6.32557	-2.95252	-3.99491	-1.35188	-4.37362	-3.65914	-2.31146	-3.72211	-1.59993	-3.52158	-3.52571	-0.632726	-1.59776	-1.13911	-0.716723	-0.497887	-1.06522	-1.3064	0.220109	0.404319	-0.501295	-1.62363	1.44972	0.39546
CORO2B@hsa-miR-326@8mer	CORO2B	hsa-miR-326	8mer	-2.89978	4.42627	2.31e-12	5.74e-10	-3.93381	-3.49191	-3.8999	-4.72605	-4.55591	-2.81307	-4.0741	-4.78038	-4.10576	-3.65914	-2.68744	-2.07791	-3.97079	-2.02748	-2.10217	-0.968622	-1.52199	-1.43849	-4.46077	-0.271565	-2.52405	-0.310277	-2.26187	-3.49614	0.286064	-1.22241
RUNX1T1@hsa-miR-9-5p@7mer-1a	RUNX1T1	hsa-miR-9-5p	7mer-1a	-2.58477	3.72482	2.34e-12	5.79e-10	-2.31338	-4.50142	-3.3883	-4.83455	-3.71694	-5.564	-3.4834	-3.92824	-2.91086	-3.30075	-1.82878	-3.8326	-3.72692	-2.02155	-2.23375	-3.12058	-1.51435	-0.504126	-3.73176	-1.87761	-2.23999	-0.617325	-3.60641	-3.18114	-1.48977	-1.75905
ADAMTS5@hsa-miR-181a-5p@7mer-1a	ADAMTS5	hsa-miR-181a-5p	7mer-1a	-3.2748	3.86641	2.36e-12	5.81e-10	-3.71694	-4.15787	-3.83766	-4.71298	-1.8826	-5.41254	-3.93381	-3.51726	-3.56598	-5.45117	-4.21049	-5.65258	-4.25198	-3.28097	-2.18543	-1.8915	-0.787793	-1.73884	-2.16103	-0.215647	-2.57252	-0.331003	-2.62842	-1.60814	-0.432537	-1.58212
RASD2@hsa-miR-9-5p@7mer-m8	RASD2	hsa-miR-9-5p	7mer-m8	3.14332	6.00167	2.42e-12	5.94e-10	0.962561	-0.697301	0.915074	0.715946	-0.551648	-2.40779	0.945938	-0.324492	-0.170687	-3.51316	0.941239	0.123946	1.65202	-1.88872	-0.899984	-3.82201	-3.36887	-2.82893	-4.8457	-4.15156	-4.01275	-4.91084	-4.59961	-2.61647	-3.17092	-3.33838
PDK4@hsa-miR-493-5p@7mer-m8	PDK4	hsa-miR-493-5p	7mer-m8	-3.71584	6.78016	2.44e-12	5.96e-10	-3.50875	-4.1195	-1.48544	-3.59336	-2.58372	-1.78972	-2.78417	-3.83766	-2.60666	-0.270104	-1.49859	-0.764429	-3.4081	0.569255	1.776	-0.187792	-0.391096	1.58024	-1.28253	1.57893	0.642555	3.65004	2.26305	-0.0806266	1.93529	2.00383
KCNIP2@hsa-miR-326@8mer	KCNIP2	hsa-miR-326	8mer	-5.14063	6.50692	2.76e-12	6.69e-10	-4.1195	-5.9116	-6.88592	-3.10776	-4.15787	-4.97318	-4.89657	-4.7921	-3.03052	-4.99759	-1.60432	-4.8593	-4.91084	-0.417055	-1.66337	0.253931	-0.183833	0.677892	0.440874	1.84497	0.894107	2.22071	-4.33312	-2.85231	3.08706	-1.36384
SHE@hsa-miR-27a-3p@7mer-m8	SHE	hsa-miR-27a-3p	7mer-m8	-2.41567	4.87216	2.78e-12	6.72e-10	-2.14774	-3.17765	-1.37434	-3.31963	-2.83614	-1.69903	-2.86634	-3.08878	-4.001	-2.39022	-2.15789	-2.18136	-3.1741	-1.15839	-1.3381	-1.22636	-0.549583	-0.97846	-1.1226	-0.0678029	0.827216	0.0716672	-0.9973	-2.06345	-0.203369	0.169421
HMGB3@hsa-miR-27b-3p@7mer-m8	HMGB3	hsa-miR-27b-3p	7mer-m8	2.54044	4.34638	2.82e-12	6.78e-10	-1.35947	-2.19805	-0.706863	-1.04199	-1.15736	-0.687377	-0.392157	-0.0638433	-1.0548	-0.962469	-2.05152	-2.11669	-1.67593	-5.19464	-4.97318	-3.18114	-5.41254	-4.54667	-2.55549	-4.99759	-5.2442	-4.48519	-4.70378	-5.08019	-4.63602	-3.87664
TRABD2B@hsa-miR-326@7mer-1a	TRABD2B	hsa-miR-326	7mer-1a	-3.88627	2.91813	2.83e-12	6.78e-10	-4.98476	-5.67465	-6.047	-4.94932	-5.41254	-5.41254	-5.564	-6.00291	-5.8107	-5.67465	-4.14547	-4.41739	-5.73973	-3.85365	-2.25994	-5.06548	-2.86399	-2.69332	-4.74722	-2.72025	-3.85968	-1.86492	-2.19142	-1.82878	-5.43381	-3.62489
RUNX1T1@hsa-miR-202-5p@7mer-1a	RUNX1T1	hsa-miR-202-5p	7mer-1a	-3.49751	1.334	2.9e-12	6.91e-10	-4.51835	-6.536	-4.55591	-6.00291	-5.13391	-6.49003	-5.26036	-5.58444	-4.67888	-6.047	-5.45117	-5.88766	-4.74722	-5.10513	-5.37329	-3.80974	-5.62892	-2.78198	-5.35343	-5.45117	-5.22534	-4.19025	-5.60818	-5.73973	-3.79895	-4.75873
GYG2@hsa-miR-196a-5p@7mer-m8	GYG2	hsa-miR-196a-5p	7mer-m8	-3.80201	6.68127	3.02e-12	7.16e-10	-2.48779	-2.94485	-2.47983	-2.59705	-2.61806	-2.80626	-4.2819	-2.49057	-1.32366	-4.10576	-1.69715	-2.02217	-0.93651	0.554745	-1.95703	0.870655	-0.448331	1.2947	-0.156188	1.09846	0.495341	2.45673	-2.36248	-1.96426	3.61075	-0.552221
TGFBR2@hsa-miR-181a-5p@7mer-m8	TGFBR2	hsa-miR-181a-5p	7mer-m8	-2.28162	7.64125	3.13e-12	7.4e-10	0.340015	0.16491	-0.947072	0.349617	-0.0749014	1.0206	0.723672	-0.317049	-1.56998	0.00888608	0.589582	0.929538	-0.0927057	2.6088	2.30079	1.31101	2.29506	0.45229	1.98904	3.05224	2.93263	2.90998	2.86229	1.46532	2.85633	3.01489
EBF1@hsa-miR-381-3p@7mer-m8	EBF1	hsa-miR-381-3p	7mer-m8	-3.83641	4.17228	3.24e-12	7.62e-10	-4.4931	-4.37362	-5.10513	-5.32214	-4.08012	-4.97318	-6.44601	-4.83455	-3.53916	-4.51835	-1.95333	-3.34229	-4.69187	-2.24282	-4.94932	-1.48784	-2.78417	-0.708911	-3.87664	-0.480874	-0.748124	0.275831	-4.37362	-4.91084	0.699348	-1.70183
TNS1@hsa-miR-1271-5p@7mer-1a	TNS1	hsa-miR-1271-5p	7mer-1a	-2.74658	7.0459	3.33e-12	7.81e-10	-0.538491	-1.46523	-0.965238	-0.282434	-2.07341	-1.14197	-1.95762	-1.84499	-2.28802	-1.53171	0.0733903	0.449464	-1.20331	1.45529	0.351838	1.29869	1.23823	1.98728	0.363455	2.67173	2.30652	2.23211	0.551074	0.0804103	3.0027	1.16009
GHR@hsa-miR-129-5p@7mer-m8	GHR	hsa-miR-129-5p	7mer-m8	-3.77748	5.40433	3.48e-12	8.09e-10	-3.34987	-3.99491	-1.04199	-3.48782	-2.65053	-2.60037	-3.20526	-4.78038	-3.87147	-2.98505	-3.94046	-4.20406	-3.97079	-1.00216	-2.30235	0.275831	-0.482544	-1.66163	-0.638086	0.752753	-0.0216426	1.32939	-1.59024	-1.64428	2.09123	-0.950413
NECAB1@hsa-miR-1-3p@7mer-1a	NECAB1	hsa-miR-1-3p	7mer-1a	-2.52387	2.94604	3.47e-12	8.09e-10	-3.71206	-3.4205	-4.46077	-5.14692	-3.59772	-5.41254	-5.01073	-4.39157	-4.31037	-5.12046	-2.98505	-4.15787	-4.23138	-3.54369	-4.88448	-2.16507	-1.87257	-1.68047	-4.7704	-2.31338	-2.90083	-1.66901	-2.87862	-3.03635	-2.09986	-3.49191
TRABD2B@hsa-miR-224-5p@7mer-m8	TRABD2B	hsa-miR-224-5p	7mer-m8	-4.06152	1.71774	3.64e-12	8.4e-10	-6.25387	-5.67465	-6.047	-6.047	-6.81591	-6.15159	-4.89657	-6.00291	-5.8107	-6.49003	-6.536	-5.76557	-5.12046	-4.94932	-5.01073	-5.06548	-5.02628	-2.22045	-5.37329	-4.52697	-5.49467	-5.19464	-4.93851	-4.36592	-6.40471	-4.45012
RUNX1T1@hsa-miR-339-5p@7mer-m8	RUNX1T1	hsa-miR-339-5p	7mer-m8	-2.62386	3.33094	3.7e-12	8.49e-10	-3.34987	-4.50142	-3.07678	-4.69187	-3.71694	-5.41254	-4.32453	-4.0932	-3.87147	-3.30075	-2.60515	-3.39648	-4.74722	-4.01275	-3.61539	-3.80974	-3.16078	-0.42573	-3.53439	-2.16823	-2.16823	-1.91683	-4.56872	-4.36592	-1.58255	-1.98825
ANXA11@hsa-miR-181d-5p@7mer-m8	ANXA11	hsa-miR-181d-5p	7mer-m8	-2.1997	3.22628	3.7e-12	8.49e-10	-4.43388	-3.94668	-3.41201	-3.23058	-3.68791	-4.60823	-5.02628	-3.70266	-2.8501	-4.35748	-3.50462	-3.41201	-4.45012	-3.8326	-3.35744	-3.16078	-2.93204	-1.39885	-4.14547	-3.00712	-3.90547	-1.48352	-4.28894	-2.3144	-1.84607	-2.60823
GHR@hsa-miR-203a-3p.1@7mer-m8	GHR	hsa-miR-203a-3p.1	7mer-m8	-4.80076	2.67615	3.84e-12	8.75e-10	-4.23831	-6.96041	-4.5806	-6.047	-4.66768	-5.88766	-5.30703	-5.60818	-4.67888	-6.11645	-5.52134	-5.9116	-5.10513	-5.13391	-5.45117	-2.86882	-4.80234	-5.97413	-4.97318	-2.52548	-5.02628	-1.19227	-5.14692	-4.63602	-0.626409	-4.05513
LEP@hsa-miR-128-3p@7mer-1a	LEP	hsa-miR-128-3p	7mer-1a	-6.62788	1.80344	4.19e-12	9.51e-10	-6.40471	-6.00291	-6.28834	-6.88592	-7.04689	-6.81591	-6.96041	-6.25387	-6.21896	-6.81591	-6.63473	-6.047	-5.73973	-5.05312	-5.9376	-6.96041	-5.62892	-4.25198	-5.16216	-3.24465	-5.06548	-2.35904	-7.25016	-5.62892	-1.7887	-4.89657
SLIT3@hsa-miR-489-3p@7mer-m8	SLIT3	hsa-miR-489-3p	7mer-m8	-3.26306	4.82723	4.21e-12	9.51e-10	-5.9116	-3.97079	-4.27407	-3.03925	-3.36504	-1.73933	-4.33312	-3.22008	-3.60641	-3.06774	-3.45308	-3.34987	-3.19532	-0.309601	-1.22175	-2.3215	0.167327	-1.4389	-0.728426	0.359954	-0.356059	1.12125	-1.54566	-3.76314	0.341383	-0.683302
ADAMTS5@hsa-miR-379-3p@7mer-1a	ADAMTS5	hsa-miR-379-3p	7mer-1a	-3.36502	5.7568	4.23e-12	9.53e-10	-2.30749	-2.90322	-4.4931	-2.01621	-0.414788	-5.17666	-2.23999	-1.75501	-2.64685	-3.95323	-1.88813	-3.73176	-2.23462	0.0401979	0.442307	0.0842548	1.75645	-0.924585	0.361699	1.86547	-0.204809	1.56696	-0.0333064	-0.126522	1.23725	1.08717
DUSP1@hsa-miR-495-3p@7mer-1a	DUSP1	hsa-miR-495-3p	7mer-1a	-3.11564	4.01995	4.64e-12	1.04e-09	-4.97318	-3.71206	-4.03615	-5.58444	-3.63448	-4.19684	-3.64864	-6.81591	-4.15156	-2.89328	-3.92227	-4.65741	-3.75175	-2.30552	-0.772082	-5.73973	-1.53996	-1.26409	-0.622392	-3.6685	-1.56742	-1.10496	-3.56598	-2.13767	-0.825199	-0.598381
PDK4@hsa-miR-181b-5p@7mer-m8	PDK4	hsa-miR-181b-5p	7mer-m8	-4.52775	4.12038	4.98e-12	1.11e-09	-5.14692	-7.04689	-3.08878	-5.69544	-5.20878	-4.94932	-6.40471	-5.9116	-3.97716	-4.1328	-4.98476	-3.57505	-4.91084	-4.4931	-1.81084	-3.23434	-4.67888	-2.97415	-4.71298	-1.85299	-4.41739	1.74584	-0.38424	-3.788	-0.341701	-2.02217
CAV1@hsa-miR-670-3p@7mer-m8	CAV1	hsa-miR-670-3p	7mer-m8	-3.08861	7.78465	5.59e-12	1.24e-09	-0.323188	-1.22567	-1.49288	-0.396867	-0.685337	-0.283125	-1.47599	-1.72142	-2.45809	-1.83563	-1.03523	0.760454	-0.950691	2.16211	1.0811	0.724834	2.14501	0.811319	1.75932	3.25139	2.72926	3.33116	1.85363	0.747288	3.72648	2.29183
PPP1R12B@hsa-miR-370-3p@8mer	PPP1R12B	hsa-miR-370-3p	8mer	-2.93098	1.9326	5.63e-12	1.25e-09	-4.24519	-4.8593	-5.60818	-5.9116	-5.41254	-6.15159	-4.55591	-5.47379	-4.10576	-5.54298	-4.51835	-4.97318	-5.08019	-5.01073	-5.16216	-3.67848	-4.80234	-2.13615	-5.30703	-4.89657	-5.19464	-3.05124	-5.564	-5.01073	-3.82756	-3.63448
LYVE1@hsa-miR-328-3p@8mer	LYVE1	hsa-miR-328-3p	8mer	-4.37451	5.84276	5.71e-12	1.26e-09	-3.98284	-4.24519	-5.69544	-1.93834	-3.11385	-2.04837	-4.56872	-4.00677	-4.46077	-4.91084	-1.82101	-5.20878	-4.23138	-0.130352	-1.03612	-4.20406	1.00888	1.10099	0.210384	1.93699	-0.0463524	2.02246	-0.763459	-4.74722	-0.166517	2.07098
IGSF10@hsa-miR-448@8mer	IGSF10	hsa-miR-448	8mer	-2.90919	3.02952	5.75e-12	1.26e-09	-4.15156	-4.74722	-3.19532	-5.14692	-4.8128	-4.78038	-5.01073	-4.82421	-5.32214	-5.60818	-4.14547	-4.18363	-3.36504	-2.85918	-3.91687	-2.281	-2.85693	-1.49331	-4.34784	-1.46914	-2.50687	-2.85231	-4.29568	-5.58444	-1.7887	-3.47037
EBF1@hsa-miR-208a-3p@7mer-1a	EBF1	hsa-miR-208a-3p	7mer-1a	-3.47178	4.28617	5.78e-12	1.26e-09	-3.18114	-3.75775	-2.81102	-5.32214	-3.54785	-4.62682	-4.60823	-4.21049	-3.77794	-3.92824	-2.41243	-4.52697	-4.69187	-2.00817	-3.38043	-2.70084	-0.974471	-2.41243	-2.78417	-0.459352	-2.45189	0.48027	-3.69276	-4.8457	1.08954	-1.88925
ZBTB16@hsa-miR-760@8mer	ZBTB16	hsa-miR-760	8mer	-4.447	2.39981	5.97e-12	1.3e-09	-5.45117	-4.8593	-5.19464	-5.41254	-5.30703	-6.36389	-5.30703	-5.14692	-4.83455	-5.17666	-5.58444	-5.35343	-5.49467	-3.56598	-5.54298	-2.53442	-4.80234	-4.7704	-4.94932	-5.41254	-5.12046	-4.2819	-0.696148	-5.20878	-2.45932	-3.82756
FOSB@hsa-miR-342-3p@8mer	FOSB	hsa-miR-342-3p	8mer	-4.23957	8.66734	6.07e-12	1.31e-09	-2.37012	-4.14547	-1.61715	0.209065	-2.74037	-1.72237	-2.02479	-2.15409	-1.84446	-1.60253	-2.0749	1.75502	-2.03959	0.825468	2.89119	2.16549	2.81272	3.0027	2.98829	3.08706	1.75033	2.7947	0.198865	2.25667	4.77268	4.77402
GHR@hsa-miR-132-3p@7mer-m8	GHR	hsa-miR-132-3p	7mer-m8	-3.43069	5.3855	6.04e-12	1.31e-09	-4.23831	-3.99491	-1.18	-3.62974	-2.51108	-3.61539	-3.20526	-3.78298	-3.87147	-1.5408	-1.40349	-3.11706	-4.12631	-0.737043	-3.87147	-0.881241	-0.342387	0.340463	-0.833542	0.54054	0.031205	1.08255	-0.787509	-1.17629	1.9928	-0.826409
DUSP1@hsa-miR-133a-3p.2@7mer-m8	DUSP1	hsa-miR-133a-3p.2	7mer-m8	-3.45879	2.32221	6.41e-12	1.38e-09	-4.97318	-6.49003	-6.25387	-5.88766	-4.66768	-6.81591	-5.10513	-4.93851	-4.15156	-4.63602	-5.04125	-7.25016	-5.88766	-5.06548	-4.54667	-5.73973	-4.82421	-2.34272	-5.35343	-5.45117	-4.70378	-2.99048	-4.93851	-4.15787	-2.34588	-2.45932
SYNPO2@hsa-miR-141-3p@7mer-m8	SYNPO2	hsa-miR-141-3p	7mer-m8	-3.21962	5.64935	6.57e-12	1.41e-09	-3.73677	-3.12058	-1.35579	-1.72517	-3.57505	-0.926142	-2.89089	-3.81561	-3.40416	-1.59106	-2.08296	-3.62974	-3.37656	-0.241987	-0.46773	-0.456882	0.318133	-0.210551	-0.797026	0.757434	1.42502	2.32056	0.390488	-0.750475	-0.971325	0.585548
RASD2@hsa-miR-144-3p@7mer-1a	RASD2	hsa-miR-144-3p	7mer-1a	2.95823	5.32689	6.75e-12	1.44e-09	0.412811	-1.81803	0.275362	0.211679	-0.909001	-2.78417	0.387217	-0.759378	-0.663262	-3.81561	-0.353024	-0.227268	1.01242	-3.53011	-1.63897	-4.46864	-4.56872	-5.2442	-4.31739	-3.85365	-3.63448	-5.12046	-5.05312	-3.37656	-3.67848	-3.95879
NGFR@hsa-miR-212-5p@8mer	NGFR	hsa-miR-212-5p	8mer	-4.85566	1.68669	7.25e-12	1.53e-09	-6.81591	-5.32214	-6.44601	-6.81591	-6.536	-5.52134	-7.38235	-6.58404	-5.52134	-6.81591	-7.14169	-5.62892	-6.36389	-5.32214	-5.12046	-4.32453	-5.32214	-5.04125	-5.41254	-5.20878	-5.32214	-5.54298	-4.88448	-4.7921	-6.18507	-2.41355
SCN2B@hsa-miR-449b-5p@8mer	SCN2B	hsa-miR-449b-5p	8mer	-3.67256	1.98509	7.22e-12	1.53e-09	-4.8457	-5.37329	-5.58444	-5.28957	-6.36389	-6.047	-5.49467	-5.73973	-5.22534	-6.15159	-6.44601	-5.41254	-4.50142	-5.22534	-4.93851	-2.28192	-5.28957	-2.00745	-5.30703	-4.60823	-4.65741	-5.47379	-4.80234	-4.42581	-4.73535	-4.2671
CHRDL1@hsa-miR-141-3p@7mer-m8	CHRDL1	hsa-miR-141-3p	7mer-m8	-3.87152	6.19044	8.27e-12	1.74e-09	-0.936816	-3.85968	-3.41201	-2.49574	-3.98284	-2.18877	-3.62019	-3.82756	-4.43388	-2.2391	-0.961272	-3.79895	-4.8128	1.12545	-0.652544	-0.792139	0.636577	0.554745	-0.061582	1.16584	1.57893	2.2742	-1.37032	-2.281	2.37117	1.65738
EBF3@hsa-miR-30b-5p@7mer-m8	EBF3	hsa-miR-30b-5p	7mer-m8	-3.41196	2.81038	8.52e-12	1.79e-09	-5.52134	-7.14169	-3.75775	-5.88766	-4.28894	-7.54159	-5.49467	-4.2671	-4.31037	-6.49003	-4.41739	-4.12631	-4.001	-4.83455	-4.53779	-3.79895	-4.89657	-2.36584	-5.32214	-2.71057	-3.79376	-1.53678	-4.48519	-5.41254	-1.24137	-2.71438
TACC1@hsa-miR-653-5p@7mer-m8	TACC1	hsa-miR-653-5p	7mer-m8	-2.04058	6.12315	9.34e-12	1.95e-09	-0.630982	-0.698557	-1.09585	-0.844879	-1.07027	-0.39454	-1.15279	-1.28604	-1.87309	-1.39259	-1.18225	-2.11436	-0.860267	0.472613	0.364872	0.048153	0.651566	-0.188177	0.37046	1.47496	1.39603	1.31004	0.791049	-0.575432	1.45299	1.20107
PPAP2B@hsa-miR-143-3p@7mer-m8	PPAP2B	hsa-miR-143-3p	7mer-m8	-2.04998	6.8205	9.76e-12	2.03e-09	0.124345	0.031992	-0.432537	-0.977531	-0.407709	0.316841	-0.382473	-1.05223	-1.0625	0.0441027	-1.08715	-0.822783	-0.0463524	1.57638	0.857318	0.660173	1.7579	0.18242	1.07632	1.88884	2.069	2.37177	1.28436	0.536576	2.24963	2.21678
PPP1R12B@hsa-miR-542-3p@8mer	PPP1R12B	hsa-miR-542-3p	8mer	-2.82422	4.95062	9.86e-12	2.05e-09	-2.56773	-2.25216	-3.20881	-1.95211	-3.68791	-2.54483	-3.63448	-3.17765	-2.379	-2.215	-2.71057	-3.02774	-3.94668	0.0240983	-0.91072	-1.97261	0.517204	-2.58873	-0.560759	0.0638081	-0.875835	1.42181	-0.558913	-1.48977	-0.884776	-0.35794
HDGF@hsa-miR-873-5p.2@7mer-m8	HDGF	hsa-miR-873-5p.2	7mer-m8	2.30525	3.94631	1e-11	2.07e-09	-1.77922	-1.77349	-0.821003	-2.86399	-0.982996	-2.68168	-2.46366	-1.64214	-1.55867	-1.95211	-2.42707	-2.50958	-2.20964	-5.05312	-4.48519	-4.67888	-5.04125	-3.59772	-5.30703	-5.45117	-5.45117	-5.19464	-4.88448	-4.54667	-4.23831	-4.73535
FZD4@hsa-miR-411-5p.1@7mer-m8	FZD4	hsa-miR-411-5p.1	7mer-m8	-3.47007	2.74268	1.03e-11	2.13e-09	-3.86512	-4.96181	-4.97318	-5.76557	-5.73973	-5.41254	-5.26036	-4.70378	-4.2819	-4.0932	-3.85968	-4.38361	-5.564	-4.8593	-5.32214	-3.61539	-5.12046	-1.73053	-4.47641	-2.9577	-2.3104	-1.29116	-4.93851	-4.66768	-1.0722	-4.4097
SEMA3C@hsa-miR-181a-5p@7mer-m8	SEMA3C	hsa-miR-181a-5p	7mer-m8	-2.57657	5.41981	1.07e-11	2.2e-09	-2.57871	-1.8372	-2.10138	-2.50303	-2.78198	-1.78133	-2.5644	-3.20526	-2.37779	-0.692367	-1.53288	-3.33456	-2.12109	0.273582	-0.745127	-0.942258	1.14652	1.42606	-0.046741	0.90721	-0.169971	-0.17326	0.217034	-0.0302222	-0.562578	0.944658
ADH1B@hsa-miR-670-3p@8mer	ADH1B	hsa-miR-670-3p	8mer	-5.62164	4.01315	1.12e-11	2.28e-09	-5.65258	-7.04689	-5.49467	-6.21896	-5.30703	-4.15787	-6.58404	-6.25387	-5.52134	-5.67465	-6.32557	-7.14169	-6.44601	-3.51726	-5.06548	-1.98392	-3.05766	-2.78198	-5.08019	-3.03925	-1.72958	0.997738	-5.20878	-4.98476	0.855503	-3.69769
CSRNP1@hsa-miR-326@8mer	CSRNP1	hsa-miR-326	8mer	-2.5662	6.80974	1.16e-11	2.37e-09	-1.15839	-1.31907	-1.68	-0.93992	-1.58593	-0.975636	-1.32189	-1.66901	-1.71328	-1.00682	-1.0273	0.0271654	-1.79123	-1.17867	0.919848	0.433761	0.744981	1.30341	0.661295	0.0457481	0.253061	1.85524	1.51619	0.0173732	1.93046	3.46235
GSTM3@hsa-miR-140-3p.1@8mer	GSTM3	hsa-miR-140-3p.1	8mer	-2.74235	5.23602	1.19e-11	2.41e-09	-2.03013	-4.46077	-2.35157	-3.3883	-1.55502	-2.90083	-5.06548	-3.77794	-2.67439	-2.1699	-3.24465	-2.93973	-1.85031	1.34899	-2.15556	-0.336466	0.466932	0.00290626	-0.151966	-1.60432	0.192026	-0.960079	0.512773	0.290387	-1.26341	-0.855997
PHYHIPL@hsa-miR-599@8mer	PHYHIPL	hsa-miR-599	8mer	-2.64374	4.14359	1.21e-11	2.43e-09	-2.91086	-4.03615	-2.7759	-3.68791	-2.93204	-4.11217	-5.01073	-3.39209	-4.98476	-2.0203	-3.43665	-4.62682	-2.8335	-1.03971	-1.48698	-2.35363	-1.14959	-1.49704	-2.54173	-0.76203	-0.650685	-0.636619	-1.33287	-1.57821	-0.38754	-0.462941
PRDM16@hsa-miR-299-5p@7mer-m8	PRDM16	hsa-miR-299-5p	7mer-m8	-4.22197	1.45195	1.25e-11	2.51e-09	-6.07624	-5.65258	-5.67465	-6.00291	-6.44601	-5.8107	-6.58404	-5.73973	-4.31037	-6.21896	-6.36389	-5.54298	-5.65258	-5.22534	-5.78793	-4.86956	-5.41254	-2.64163	-5.9116	-4.92563	-4.66768	-3.34987	-5.14692	-5.62892	-4.061	-4.5806
ADAMTS5@hsa-miR-128-3p@7mer-1a	ADAMTS5	hsa-miR-128-3p	7mer-1a	-3.1537	5.00983	1.27e-11	2.55e-09	-2.1061	-3.57505	-3.83766	-2.38008	-0.97355	-5.17666	-2.94485	-3.00997	-3.01912	-4.42581	-2.19059	-5.65258	-2.43793	-0.746081	-0.854874	-0.212636	0.859771	-0.828511	-0.795744	1.00677	-0.854874	0.624404	-1.10756	-0.686225	0.663423	0.132995
RASD2@hsa-miR-124-3p.1@7mer-m8	RASD2	hsa-miR-124-3p.1	7mer-m8	3.10658	5.07832	1.29e-11	2.57e-09	0.257939	-1.75121	0.138462	-0.276811	-1.14511	-3.85968	-0.107509	-1.40197	-1.19624	-3.97716	0.0950078	-0.262453	0.534977	-4.83455	-1.71103	-3.72211	-4.80234	-4.4931	-5.37329	-3.99491	-4.5806	-5.32214	-5.33823	-4.27407	-4.33312	-4.4097
RASD2@hsa-miR-24-3p@7mer-m8	RASD2	hsa-miR-24-3p	7mer-m8	3.50749	5.42967	1.35e-11	2.68e-09	0.432286	-1.88195	0.471151	0.278056	-0.732923	-4.25198	0.342669	-1.07591	-1.13455	-3.51316	0.666241	0.0149773	0.901978	-2.53878	-6.58404	-4.75873	-4.74722	-2.82893	-5.12046	-4.061	-4.01275	-5.54298	-5.54298	-3.68327	-4.33312	-4.03615
KLF4@hsa-miR-26a-5p@7mer-1a	KLF4	hsa-miR-26a-5p	7mer-1a	-3.39799	4.97891	1.35e-11	2.68e-09	-5.09239	-3.48782	-4.96181	-5.67465	-2.90557	-3.75775	-3.15338	-3.20199	-6.96041	-3.65453	-3.62489	-3.34229	-3.99491	-2.69525	-0.452591	-4.01275	-1.16656	-0.929629	-1.57458	-0.504747	-0.728723	0.0850772	-4.15156	-2.68168	0.288258	1.59686
PER1@hsa-miR-423-5p@8mer	PER1	hsa-miR-423-5p	8mer	-2.55151	6.08368	1.41e-11	2.77e-09	-2.31762	-2.17323	-1.64514	-1.22491	-2.20878	-4.1195	-2.56158	-1.9109	-1.16781	-1.62714	-1.98392	-0.514462	-2.71617	0.0572916	0.294973	0.483593	0.74206	0.498194	-0.0416115	-0.481197	-0.790146	0.970431	2.37279	-2.42842	0.171975	0.789837
CKS2@hsa-miR-493-5p@8mer	CKS2	hsa-miR-493-5p	8mer	4.97421	1.86643	1.45e-11	2.85e-09	-2.35044	-6.68909	-2.70667	-5.69544	-3.61539	-4.5806	-4.51006	-1.68637	-2.98505	-2.30848	-2.91883	-4.62682	-4.91084	-5.52134	-5.9376	-5.97413	-6.00291	-6.74866	-5.8107	-6.63473	-7.25016	-5.97413	-6.25387	-5.9376	-5.9116	-5.58444
E2F7@hsa-miR-543@7mer-m8	E2F7	hsa-miR-543	7mer-m8	3.71308	1.85891	1.53e-11	3e-09	-3.445	-3.28471	-2.56773	-4.12631	-3.99491	-5.97413	-4.86956	-1.78534	-3.33456	-3.23434	-2.95004	-4.60823	-3.23779	-6.63473	-5.8107	-6.11645	-5.8107	-6.536	-5.73973	-5.9376	-7.14169	-6.28834	-7.04689	-6.32557	-6.96041	-5.69544
ADAMTS5@hsa-miR-101-3p.2@8mer	ADAMTS5	hsa-miR-101-3p.2	8mer	-3.14214	3.79067	1.58e-11	3.09e-09	-3.94046	-4.15787	-3.83766	-5.16216	-2.04298	-5.9376	-3.52158	-3.22354	-3.83766	-4.67888	-5.04125	-4.4097	-3.33085	-2.64862	-2.90322	-3.28471	-1.13263	-1.18829	-2.02611	-0.483497	-3.69769	-0.661245	-3.45308	-2.0327	-0.570877	-0.544968
ADAMTS5@hsa-miR-330-3p@7mer-m8	ADAMTS5	hsa-miR-330-3p	7mer-m8	-4.0629	1.18858	1.74e-11	3.37e-09	-4.83455	-5.73973	-3.83766	-6.21896	-5.564	-6.81591	-5.62892	-4.17065	-4.65741	-5.85108	-5.04125	-5.65258	-5.62892	-5.35343	-5.76557	-4.34784	-5.2442	-4.0484	-5.60818	-4.71298	-5.12046	-4.4931	-5.564	-4.91084	-3.79895	-4.66768
CENPF@hsa-miR-205-5p@8mer	CENPF	hsa-miR-205-5p	8mer	3.92985	2.07313	1.82e-11	3.52e-09	-2.22383	-3.65453	-2.07927	-5.02628	-2.30434	-5.13391	-2.87342	-2.19142	-2.94228	-2.13767	-1.27909	-2.92181	-5.65258	-6.36389	-6.40471	-6.047	-6.00291	-4.17065	-5.67465	-7.75363	-5.71898	-6.536	-5.9376	-6.28834	-6.536	-5.564
SLIT3@hsa-miR-134-5p@7mer-1a	SLIT3	hsa-miR-134-5p	7mer-1a	-3.63999	3.82804	1.84e-11	3.56e-09	-5.9116	-5.01073	-4.27407	-4.73535	-5.05312	-3.89403	-4.33312	-3.99491	-3.60641	-4.36592	-4.21049	-5.8107	-4.03012	-1.81035	-2.93973	-5.35343	-0.761155	-4.17728	-2.00424	-0.494433	-1.99972	0.051163	-3.57023	-4.89657	-0.718812	-1.14925
HMGB3@hsa-miR-582-5p@7mer-m8	HMGB3	hsa-miR-582-5p	7mer-m8	3.05397	1.89964	1.91e-11	3.66e-09	-4.0741	-4.46864	-2.2677	-4.5806	-3.31963	-4.04207	-3.57023	-2.73845	-2.49057	-3.255	-2.38488	-3.19532	-5.17666	-6.63473	-6.96041	-5.39239	-5.8107	-4.86956	-5.85108	-5.9376	-6.96041	-5.8107	-6.11645	-5.85108	-5.39239	-5.12046
TGFBR2@hsa-miR-144-3p@7mer-m8	TGFBR2	hsa-miR-144-3p	7mer-m8	-2.43939	5.81476	1.92e-11	3.66e-09	-1.8865	-1.55014	-1.96719	-1.31797	-1.68637	-0.709501	-1.03347	-1.82673	-2.72225	-1.93154	-1.42228	-1.32078	-1.89866	0.742639	0.158733	-1.49331	0.327479	-1.58129	0.388151	1.54685	1.04713	1.16923	0.896665	-0.53072	1.05419	1.30816
DUSP1@hsa-let-7d-5p@7mer-1a	DUSP1	hsa-let-7d-5p	7mer-1a	-3.20143	9.38296	1.95e-11	3.7e-09	0.423054	0.885665	-0.162801	1.10684	0.963241	1.15913	1.4067	-0.424759	-0.995406	1.42829	0.684078	0.157118	1.28904	3.30445	4.60993	3.95767	3.93594	3.88181	-6.58404	2.95601	4.10613	4.47631	3.32171	4.20743	4.29575	4.9912
GPAM@hsa-miR-183-5p.1@7mer-m8	GPAM	hsa-miR-183-5p.1	7mer-m8	-5.9538	2.27588	2.01e-11	3.79e-09	-5.76557	-6.96041	-5.49467	-6.21896	-6.28834	-7.54159	-6.536	-6.32557	-5.85108	-6.36389	-5.9376	-6.74866	-5.2442	-4.80234	-5.73973	-6.11645	-5.26036	-4.25198	-5.73973	-3.248	-5.32214	-3.39648	-5.8107	-5.62892	-0.516075	-4.45012
ACVR1C@hsa-miR-543@7mer-1a	ACVR1C	hsa-miR-543	7mer-1a	-4.74659	3.91758	2.08e-11	3.92e-09	-2.81102	-3.40416	-3.05124	-6.21896	-4.46864	-6.047	-5.58444	-4.41739	-4.06772	-4.91084	-4.94932	-5.41254	-4.36592	-2.14774	-5.16216	-1.12072	-1.66252	-3.2624	-4.99759	-0.620311	-1.9595	0.599795	-4.93851	-4.44174	1.34693	-3.85365
SVEP1@hsa-miR-665@7mer-1a	SVEP1	hsa-miR-665	7mer-1a	-3.28666	2.13689	2.18e-11	4.09e-09	-6.68909	-6.96041	-6.49003	-5.9116	-6.44601	-5.47379	-5.2442	-8.07401	-6.74866	-5.47379	-4.56872	-7.75363	-4.74722	-5.10513	-5.35343	-5.30703	-4.64648	-3.64864	-5.08019	-4.34068	-4.44174	-4.03615	-4.93851	-5.33823	-3.24465	-3.3883
FHL1@hsa-miR-339-5p@7mer-m8	FHL1	hsa-miR-339-5p	7mer-m8	-4.16265	2.57958	2.2e-11	4.1e-09	-6.68909	-5.12046	-6.536	-5.9116	-4.71298	-5.97413	-7.04689	-4.41739	-6.81591	-6.96041	-6.96041	-5.8107	-4.91084	-5.05312	-5.73973	-5.10513	-5.52134	-2.47297	-5.30703	-1.36571	-4.91084	-2.06282	-5.43381	-5.33823	-1.29607	-4.36592
ADAMTS5@hsa-miR-140-5p@8mer	ADAMTS5	hsa-miR-140-5p	8mer	-3.20238	3.56701	2.21e-11	4.12e-09	-4.27407	-4.96181	-4.4931	-4.10576	-2.63001	-5.9376	-4.78038	-2.7862	-3.56598	-5.45117	-3.65914	-4.8457	-4.01275	-3.98905	-2.5692	-2.44054	-0.816048	-2.19059	-3.68791	-0.440828	-2.84097	-0.980554	-2.54483	-2.57546	-1.24208	-1.25414
FOS@hsa-miR-181a-5p@7mer-m8	FOS	hsa-miR-181a-5p	7mer-m8	-4.9607	2.31878	2.34e-11	4.35e-09	-6.11645	-6.81591	-4.001	-7.54159	-6.28834	-6.88592	-5.49467	-7.25016	-5.97413	-6.58404	-5.04125	-7.54159	-5.2442	-5.09239	-5.2442	-5.02628	-5.60818	-3.75175	-5.16216	-6.07624	-4.96181	-3.15338	-6.15159	-2.36146	-1.84607	-1.6288
SORBS1@hsa-miR-223-3p@8mer	SORBS1	hsa-miR-223-3p	8mer	-3.43485	6.70904	2.64e-11	4.85e-09	-0.939618	-2.80626	-3.08878	-0.651926	-1.96545	-1.16224	-3.33456	-2.8711	-2.30235	-2.29573	-1.14385	-2.41243	-1.78133	1.092	-1.08059	-0.59534	0.613534	-1.14163	0.789228	2.10137	1.01902	2.84597	-0.474714	-0.34969	3.32837	0.145642
TAT@hsa-miR-668-3p@7mer-m8	TAT	hsa-miR-668-3p	7mer-m8	-6.4477	6.16075	2.69e-11	4.91e-09	-4.29568	-5.09239	-5.8107	-5.19464	-6.18507	-3.62019	-6.32557	-6.49003	-5.71898	-4.93851	-6.11645	-2.83614	-5.88766	-3.64864	-3.34229	2.21618	-2.143	1.26018	2.41585	-1.88084	1.52349	-2.19557	1.07632	3.11114	-6.63473	-4.36592
MEX3A@hsa-miR-98-5p@7mer-1a	MEX3A	hsa-miR-98-5p	7mer-1a	3.01605	5.63835	3e-11	5.45e-09	-0.0783782	-2.90083	1.38598	-0.0988416	-1.52357	-0.594787	-1.46407	1.77448	0.843317	0.065083	0.540053	0.939161	-1.46257	-4.54667	-1.04352	-1.86492	-5.12046	-2.67985	-1.94554	-4.91084	-4.67888	-3.47894	-3.47484	-4.1328	-4.10576	-4.24519
TGFBR2@hsa-miR-9-5p@8mer	TGFBR2	hsa-miR-9-5p	8mer	-2.88206	2.93312	3.25e-11	5.86e-09	-4.0932	-4.56872	-2.60974	-5.97413	-5.30703	-5.14692	-5.14692	-4.35748	-3.99491	-4.45012	-3.09514	-2.99048	-4.73535	-3.45725	-4.71298	-2.75461	-3.69276	-1.98588	-4.71298	-1.66075	-3.1879	-3.07965	-2.43333	-5.62892	-1.99462	-1.80481
SLC6A11@hsa-miR-101-3p.1@7mer-m8	SLC6A11	hsa-miR-101-3p.1	7mer-m8	5.29769	1.8465	3.25e-11	5.86e-09	-3.5794	-5.28957	-3.39648	-4.74722	-2.08223	-6.536	-3.31212	-2.41117	-1.91624	-2.15482	-5.35343	-2.88585	-3.68791	-6.00291	-5.88766	-6.11645	-5.78793	-5.73973	-6.81591	-6.88592	-6.11645	-6.49003	-6.63473	-6.32557	-5.60818	-5.78793
NOVA1@hsa-miR-101-3p.2@7mer-1a	NOVA1	hsa-miR-101-3p.2	7mer-1a	-4.94974	0.726462	3.41e-11	6.12e-09	-5.62892	-7.54159	-5.65258	-7.54159	-5.76557	-7.54159	-6.63473	-6.25387	-5.35343	-6.536	-6.536	-7.38235	-6.74866	-5.01073	-5.9376	-5.47379	-5.69544	-4.96181	-5.58444	-5.78793	-5.54298	-5.73973	-5.69544	-5.85108	-4.99759	-4.98476
NR2F1@hsa-miR-493-3p@7mer-m8	NR2F1	hsa-miR-493-3p	7mer-m8	-2.64952	5.52173	3.46e-11	6.2e-09	-1.87761	-2.81307	-4.0932	-2.3144	-3.32702	-2.07059	-2.78837	-3.68791	-3.07678	-2.7482	-1.94489	-4.17728	-2.66486	0.406646	-1.51712	-1.3381	1.63958	0.591109	0.30348	-1.03257	-0.246863	-0.82943	-0.622103	-0.887383	-0.602072	-0.356992
DUSP1@hsa-miR-141-3p@7mer-m8	DUSP1	hsa-miR-141-3p	7mer-m8	-3.3783	3.89983	3.6e-11	6.42e-09	-6.25387	-3.60641	-2.84097	-5.58444	-4.08012	-4.42581	-5.10513	-4.39157	-6.21896	-3.72211	-4.62682	-3.79376	-4.88448	-3.06061	-0.49757	-5.73973	-2.60037	-0.84227	-1.70408	-4.46864	-2.61806	-0.904841	-1.86655	-1.76661	-0.222926	-4.31739
MFAP2@hsa-miR-423-5p@7mer-m8	MFAP2	hsa-miR-423-5p	7mer-m8	3.05709	3.15762	3.9e-11	6.91e-09	-2.09738	-3.94046	-1.09454	-3.53439	-2.1369	-4.33312	-3.94046	-2.10849	-2.12261	-3.1879	-2.20713	-0.509112	-3.67848	-5.20878	-6.81591	-5.32214	-5.69544	-5.2442	-5.60818	-5.32214	-5.33823	-5.69544	-5.65258	-5.9116	-4.82421	-5.08019
FLRT2@hsa-miR-452-5p@7mer-m8	FLRT2	hsa-miR-452-5p	7mer-m8	-3.03998	3.6966	3.94e-11	6.95e-09	-5.16216	-4.74722	-2.58202	-4.31739	-4.66768	-4.617	-4.86956	-4.11217	-4.23138	-4.8457	-1.42118	-4.99759	-3.49614	-1.90568	-3.22707	-1.79223	-2.68168	-0.97355	-5.17666	-1.60391	-0.963074	-0.31775	-2.40779	-2.26862	-1.55828	-2.27902
EGR1@hsa-miR-124-3p.2@7mer-1a	EGR1	hsa-miR-124-3p.2	7mer-1a	-3.18674	10.5982	4.28e-11	7.54e-09	-0.670767	-1.43035	1.13958	2.39948	0.49046	0.969719	1.90814	-0.621795	3.80127	2.67418	0.189015	1.84497	1.20107	3.76962	5.45732	3.72921	5.64343	6.33586	5.30783	3.53202	4.03796	4.60993	3.48196	6.33586	5.64343	6.33706
TSHZ2@hsa-miR-582-5p@8mer	TSHZ2	hsa-miR-582-5p	8mer	-3.01515	2.74313	4.43e-11	7.77e-09	-3.5889	-6.25387	-4.48519	-5.60818	-4.31037	-4.7921	-4.52697	-5.33823	-4.16436	-4.27407	-2.7568	-4.8457	-5.62892	-4.72605	-3.54785	-0.975945	-2.89328	-1.81388	-4.92563	-4.86956	-5.08019	-4.52697	-2.47034	-2.73457	-3.17092	-3.43266
AVPR2@hsa-miR-212-5p@8mer	AVPR2	hsa-miR-212-5p	8mer	-3.41778	2.6394	4.72e-11	8.26e-09	-5.52134	-5.22534	-4.5806	-5.08019	-5.04125	-5.16216	-7.75363	-4.39157	-4.31739	-6.96041	-5.85108	-4.72605	-7.04689	-4.80234	-5.09239	-4.34784	-4.10576	-2.1699	-5.16216	-5.45117	-4.46864	-2.53722	-3.36887	-3.445	-1.86371	-2.51108
GSTM3@hsa-miR-204-5p@8mer	GSTM3	hsa-miR-204-5p	8mer	-2.97117	5.44371	4.84e-11	8.43e-09	-2.06696	-6.15159	-2.05786	-2.25621	-1.50573	-2.39369	-4.8593	-4.34068	-2.36687	-2.45809	-3.93381	-3.41201	-2.35044	1.76365	-1.51352	0.508889	0.376234	0.245966	0.207283	-1.28715	0.371328	-0.68858	0.743746	0.0588612	-1.26341	-0.970461
HMGA1@hsa-miR-296-5p@8mer	HMGA1	hsa-miR-296-5p	8mer	2.85942	6.039	5.06e-11	8.75e-09	-0.727016	-0.594515	1.33672	0.0565107	0.710272	-1.11948	0.301274	0.431323	0.439002	-2.09591	-1.06064	-1.6417	-1.54691	-4.41739	-1.75548	-2.11436	-4.7921	-2.07995	-2.29278	-3.20881	-3.24119	-3.07392	-3.14006	-2.63001	-3.83766	-3.96433
PPAP2B@hsa-miR-181a-5p@7mer-1a	PPAP2B	hsa-miR-181a-5p	7mer-1a	-2.42042	3.2066	5.2e-11	8.98e-09	-4.60823	-3.95323	-3.94046	-5.41254	-3.82756	-4.15787	-4.5806	-4.04207	-3.18454	-3.19143	-2.8711	-3.255	-3.34229	-2.92181	-4.43388	-4.78038	-2.38127	-1.20194	-4.46077	-2.34588	-3.32702	-1.6073	-3.62974	-4.1328	-1.06712	-2.8501
ZCCHC24@hsa-miR-24-3p@8mer	ZCCHC24	hsa-miR-24-3p	8mer	-2.28588	6.8991	5.25e-11	9.03e-09	-0.412887	-1.55099	-1.31251	-1.25892	-1.4292	-0.557101	-1.24825	-1.94246	-2.08726	0.682988	-0.046741	-1.21586	-1.50132	1.10599	0.989738	0.581466	1.30151	1.94249	0.918503	1.86186	2.14671	2.20943	0.587068	0.122288	2.18607	1.79034
LEP@hsa-miR-668-3p@7mer-m8	LEP	hsa-miR-668-3p	7mer-m8	-5.46207	7.73017	5.29e-11	9.07e-09	-3.81561	-6.00291	-3.788	-0.85687	-2.39843	-1.3169	-5.17666	-6.25387	-6.21896	-2.42707	-1.43654	-6.047	-5.73973	2.40331	-0.220058	-0.0407627	1.26512	2.73939	2.78496	2.98684	3.11871	3.63765	-0.521352	-0.0912317	3.86465	2.31894
GPD1@hsa-miR-1224-5p@7mer-m8	GPD1	hsa-miR-1224-5p	7mer-m8	-4.65225	6.81615	5.33e-11	9.11e-09	-4.35748	-5.65258	-2.31762	-3.30858	-4.17728	-4.41739	-4.66768	-4.96181	-2.51684	-3.47037	-1.01176	-1.54169	-5.2442	0.743746	-2.16748	0.0366281	0.698814	1.13219	0.155298	2.11986	1.49001	2.54044	-3.60207	-1.27134	3.43249	-0.308248
SEMA5A@hsa-miR-1-3p@7mer-1a	SEMA5A	hsa-miR-1-3p	7mer-1a	-2.31144	5.92817	5.38e-11	9.16e-09	-0.74782	-2.96845	-1.74424	-1.28932	-0.467104	-0.772082	-2.49313	-1.96183	-2.56014	-0.742751	-0.577274	-1.55947	-1.72517	0.78862	1.16342	1.51116	1.50617	0.957086	0.714219	0.87583	-0.0497966	-0.85658	1.50617	0.827825	-1.48584	0.708596
ZBTB16@hsa-miR-379-5p@7mer-m8	ZBTB16	hsa-miR-379-5p	7mer-m8	-4.69459	4.46925	5.45e-11	9.26e-09	-4.64648	-4.59043	-5.19464	-3.16438	-5.88766	-5.33823	-5.8107	-5.14692	-4.83455	-3.13681	-5.58444	-5.35343	-4.05513	-0.640204	-4.20406	0.439488	-1.34457	-2.10779	-3.67344	-4.28894	-3.85365	-1.08848	1.55053	-1.55056	-0.71309	0.0366281
DUSP1@hsa-miR-495-3p@7mer-m8	DUSP1	hsa-miR-495-3p	7mer-m8	-3.19254	3.16839	5.5e-11	9.3e-09	-4.97318	-3.79376	-4.47641	-5.69544	-4.25198	-4.8457	-4.70378	-6.81591	-6.21896	-4.34784	-4.23831	-4.99759	-5.19464	-3.98284	-2.28603	-6.88592	-3.07392	-1.57079	-2.35044	-5.02628	-4.70378	-1.82625	-4.71298	-2.5644	-1.06064	-3.42848
GBA@hsa-miR-24-3p@8mer	GBA	hsa-miR-24-3p	8mer	2.22615	5.37368	5.59e-11	9.43e-09	0.205914	-0.378251	0.46647	-1.71615	0.627939	0.101413	-0.712502	-0.49973	-0.43492	-1.51473	0.353642	-1.92974	-0.775085	-4.42581	-3.22008	-1.7575	-3.81561	-2.80158	-1.91858	-2.10363	-3.05485	-3.40037	-3.98284	-3.53011	-2.29087	-2.06768
ADCYAP1R1@hsa-miR-500b-5p@7mer-m8	ADCYAP1R1	hsa-miR-500b-5p	7mer-m8	-3.38753	2.65839	5.66e-11	9.51e-09	-5.67465	-5.27526	-5.9116	-5.33823	-5.41254	-5.17666	-5.78793	-4.29568	-4.10576	-5.54298	-3.98905	-3.52158	-4.74722	-3.94046	-2.81102	-4.8593	-4.0741	-2.99048	-4.97318	-4.67888	-5.58444	-1.75851	-4.75873	-4.46864	-0.820416	-3.42848
S1PR1@hsa-miR-653-5p@7mer-m8	S1PR1	hsa-miR-653-5p	7mer-m8	-2.22189	6.21207	5.83e-11	9.77e-09	-0.997906	-1.64299	-0.774799	-1.98649	-1.32366	0.123946	-1.24863	-2.50958	-2.02217	-1.18291	0.245966	-1.07027	-2.20878	0.391793	0.64831	0.671259	-0.13442	0.954341	0.227356	1.13793	2.1768	1.35309	2.20552	-0.892426	0.681343	0.856097
ACVR1C@hsa-miR-653-5p@7mer-m8	ACVR1C	hsa-miR-653-5p	7mer-m8	-4.69939	3.59976	6.01e-11	1e-08	-3.69276	-4.13926	-4.29568	-5.69544	-4.46864	-6.36389	-4.34068	-4.41739	-4.55591	-5.8107	-2.77141	-4.66768	-4.63602	-3.09815	-4.80234	-1.30464	-2.03474	-3.2624	-4.65741	-1.33001	-1.9595	0.232506	-5.62892	-4.97318	1.04875	-5.04125
FHL5@hsa-miR-323a-3p@7mer-m8	FHL5	hsa-miR-323a-3p	7mer-m8	-3.95184	4.31434	6.01e-11	1e-08	-4.06772	-4.10576	-3.29669	-5.06548	-4.617	-3.28471	-4.7921	-3.69276	-2.9797	-3.98284	-3.12375	-3.71694	-5.65258	-0.765297	-4.09985	-4.53779	-4.64648	-1.54691	-5.2442	-0.675491	0.186129	1.93368	-1.25618	-4.92563	-1.62837	-0.865084
INTS8@hsa-miR-192-5p@8mer	INTS8	hsa-miR-192-5p	8mer	3.10784	3.65155	6.05e-11	1.01e-08	-1.09262	-2.38811	-1.94554	-1.0214	-1.55987	-2.39843	-2.98231	-1.08591	-2.25902	0.588616	-1.8753	-3.34609	-4.3026	-5.06548	-5.14692	-4.46077	-5.65258	-4.46077	-4.98476	-5.8107	-5.45117	-5.27526	-5.49467	-5.67465	-4.67888	-4.89657
LIFR@hsa-miR-384@8mer	LIFR	hsa-miR-384	8mer	-3.1183	4.74086	6.28e-11	1.04e-08	-4.19684	-1.54975	-3.62974	-3.68791	-4.21049	-2.39144	-2.49842	-3.76823	-3.10776	-3.19532	-4.17728	-3.94668	-3.03052	-0.0600457	-0.6212	-1.83298	0.127967	-1.77922	-1.05944	0.000161777	-0.0172781	0.4769	0.666813	-1.16224	-0.789531	0.0580883
INTS8@hsa-miR-493-5p@7mer-m8	INTS8	hsa-miR-493-5p	7mer-m8	3.15753	3.69675	6.57e-11	1.08e-08	-0.701716	-2.42174	-1.46218	-1.52357	-1.69957	-2.12492	-2.4495	-1.0037	-2.29182	0.437066	-1.30428	-3.62019	-3.68327	-5.17666	-4.8128	-5.65258	-5.2442	-5.20878	-5.12046	-5.73973	-5.45117	-4.93851	-5.26036	-5.27526	-5.33823	-5.67465
FOSB@hsa-miR-148a-3p@7mer-m8	FOSB	hsa-miR-148a-3p	7mer-m8	-4.10346	9.24033	6.66e-11	1.09e-08	-2.50958	-3.94668	-0.737043	0.555293	-2.33279	-0.781274	-1.50173	-1.72517	-1.57951	-0.452265	-1.50453	2.53577	-1.57332	1.28053	3.3814	2.63582	3.35307	3.52144	3.47209	3.59897	2.3571	3.31514	0.953605	2.85187	5.30652	5.30783
BHLHE41@hsa-miR-758-3p@7mer-1a	BHLHE41	hsa-miR-758-3p	7mer-1a	-2.42809	2.62475	7.12e-11	1.17e-08	-4.35748	-3.82201	-3.75775	-5.88766	-4.52697	-5.52134	-5.10513	-4.1195	-4.33312	-4.7704	-4.38361	-7.04689	-3.64353	-4.617	-4.62682	-2.75461	-2.50687	-1.90273	-5.05312	-3.91687	-4.62682	-4.75873	-4.31037	-2.88096	-3.30487	-4.29568
ZCCHC24@hsa-miR-483-3p.1@7mer-m8	ZCCHC24	hsa-miR-483-3p.1	7mer-m8	-2.35126	4.98714	7.53e-11	1.23e-08	-2.18543	-2.36146	-2.19557	-3.22354	-2.82647	-1.82931	-3.34987	-3.35359	-3.35744	-1.62967	-4.16436	-2.70467	-3.13013	-1.03971	-0.920076	-0.831876	-0.83672	-1.78534	-0.389513	0.138462	-0.257918	0.423972	-1.46407	-2.2409	0.829724	-0.521674
CELF4@hsa-miR-101-3p.2@7mer-1a	CELF4	hsa-miR-101-3p.2	7mer-1a	3.75598	2.02753	8.15e-11	1.32e-08	-3.15338	-4.14547	-2.83125	-5.69544	-3.95323	-5.564	-2.78198	-2.92711	-2.18465	-1.90681	-1.63764	-4.15787	-4.63602	-5.37329	-5.9376	-6.81591	-6.00291	-5.73973	-5.85108	-7.75363	-7.25016	-5.85108	-5.76557	-6.36389	-6.63473	-5.67465
ADAMTS5@hsa-miR-142-5p@8mer	ADAMTS5	hsa-miR-142-5p	8mer	-3.34935	3.78222	8.15e-11	1.32e-08	-3.94046	-4.15787	-4.4931	-4.10576	-2.48929	-4.98476	-5.62892	-2.69525	-4.65741	-5.85108	-3.65914	-4.4097	-4.25198	-2.46366	-3.0129	-2.59393	-0.518905	-1.31907	-2.07699	-0.109375	-1.82673	-0.781586	-3.45308	-3.85968	-0.80023	-1.44897
EGR1@hsa-miR-199a-3p@7mer-1a	EGR1	hsa-miR-199a-3p	7mer-1a	-3.26835	4.99525	8.45e-11	1.36e-08	-4.51835	-5.12046	-3.91687	-4.20406	-4.73535	-4.94932	-3.40416	-4.32453	-1.69565	-2.82647	-4.65741	-2.69906	-3.58444	-2.64341	-0.935624	-1.89539	-0.880362	-0.583977	-0.891826	-3.21233	-3.4081	-0.785753	-2.81307	-0.206638	0.279421	1.93368
EGFLAM@hsa-miR-329-3p@7mer-m8	EGFLAM	hsa-miR-329-3p	7mer-m8	-2.54717	3.28718	8.73e-11	1.4e-08	-5.14692	-5.09239	-3.75775	-4.7921	-4.50142	-3.91119	-4.78038	-3.98905	-4.52697	-4.7704	-3.80974	-4.10576	-4.47641	-4.36592	-5.06548	-1.97261	-4.17728	-1.47638	-4.16436	-2.34926	-3.03332	-3.3883	-2.02676	-4.45012	-1.52808	-3.70737
SHE@hsa-miR-27a-3p@8mer	SHE	hsa-miR-27a-3p	8mer	-2.43508	3.81502	8.77e-11	1.4e-08	-3.41618	-4.25198	-2.20548	-4.86956	-3.37656	-3.03925	-3.64864	-3.67344	-4.31037	-3.45308	-3.98905	-3.20881	-3.62974	-3.02485	-2.70084	-3.81561	-1.70364	-2.28709	-2.34272	-1.48273	-0.556783	-0.992923	-2.32054	-3.59772	-1.11687	-0.950413
TGFBR2@hsa-miR-23a-3p@8mer	TGFBR2	hsa-miR-23a-3p	8mer	-2.3423	7.11411	8.92e-11	1.42e-08	-0.49757	-0.538491	-1.88488	-0.0772256	-0.332058	0.640424	0.495341	-0.863474	-1.72142	-0.461245	-0.564167	0.116342	-0.33367	1.6251	1.69154	0.115926	1.59808	-0.431577	1.46311	2.85187	2.2894	2.4397	2.18775	0.94056	2.4856	2.78086
PPP1R12B@hsa-miR-488-3p@8mer	PPP1R12B	hsa-miR-488-3p	8mer	-2.58432	3.34725	8.96e-11	1.42e-08	-3.77794	-3.37656	-3.82756	-4.45012	-4.78038	-4.04207	-4.00677	-3.88247	-3.64864	-4.11217	-3.53439	-4.4931	-5.08019	-2.82422	-4.28894	-2.5463	-1.82723	-3.00997	-4.00677	-1.85576	-2.51836	-0.417055	-2.79278	-4.19684	-2.53442	-2.49444
TGFBR2@hsa-miR-665@8mer	TGFBR2	hsa-miR-665	8mer	-2.28738	7.44042	9.26e-11	1.46e-08	0.251247	-0.208071	-1.25583	0.209942	-0.250716	0.963241	0.613534	-0.633923	-1.39814	0.250813	-0.564167	0.576362	-0.101523	2.04964	2.1212	0.75624	2.10955	-0.501295	1.76076	3.01888	2.78496	2.81569	2.71397	1.36837	2.7355	2.71777
PLEKHH2@hsa-miR-342-3p@7mer-m8	PLEKHH2	hsa-miR-342-3p	7mer-m8	-2.64233	3.36152	9.26e-11	1.46e-08	-4.21732	-4.66768	-5.60818	-3.87664	-4.28894	-4.94932	-5.06548	-4.31037	-3.09514	-4.99759	-3.00997	-5.35343	-3.22707	-3.38448	-4.46077	-2.0865	-2.00956	-0.903562	-2.15713	-2.19392	-3.37264	-3.75775	-4.56872	-4.39157	-1.95582	-2.96319
RASD2@hsa-miR-101-3p.1@8mer	RASD2	hsa-miR-101-3p.1	8mer	3.33496	4.8577	9.33e-11	1.47e-08	-0.0165099	-2.00162	-0.25719	-0.457523	-1.47714	-4.38361	-0.473705	-1.20575	-1.50091	-5.41254	0.229505	-0.342387	0.301766	-4.44174	-2.45689	-5.43381	-5.73973	-3.85968	-5.20878	-5.14692	-5.14692	-5.32214	-5.65258	-4.19025	-4.8128	-4.34068
FANCA@hsa-miR-370-3p@7mer-m8	FANCA	hsa-miR-370-3p	7mer-m8	3.06745	3.0977	9.7e-11	1.52e-08	-3.15009	-0.733509	-2.99878	-2.56014	-1.0273	-3.90547	-2.23104	-2.379	-2.02354	-3.94046	-2.13315	-3.33085	-3.04248	-5.37329	-4.71298	-6.96041	-5.78793	-6.047	-5.62892	-5.97413	-5.8107	-5.65258	-5.28957	-5.33823	-5.16216	-5.04125
CNN1@hsa-miR-326@8mer	CNN1	hsa-miR-326	8mer	-3.8258	7.16601	9.82e-11	1.53e-08	-1.10921	-3.83766	-2.95516	0.967598	-3.23434	-1.70914	-2.7482	-3.41618	-2.49057	-1.58424	-1.94554	-5.73973	-2.5139	2.31481	1.24268	1.14652	3.01345	2.13236	1.4841	2.37381	2.23044	3.28406	2.91808	1.89963	0.00534524	2.9229
DTX1@hsa-miR-204-5p@7mer-m8	DTX1	hsa-miR-204-5p	7mer-m8	-2.46134	4.68644	9.98e-11	1.55e-08	-3.60207	-3.33838	-2.63984	-3.60207	-3.75175	-3.96433	-3.90547	-2.79531	-2.23293	-5.13391	-3.09815	-3.26999	-3.4205	-1.36871	-1.1304	-2.26677	-1.58086	-1.17222	-1.71998	-0.142704	-1.77156	-0.953419	-3.88247	-3.26621	0.992666	-2.5506
DIXDC1@hsa-miR-181a-5p@7mer-m8	DIXDC1	hsa-miR-181a-5p	7mer-m8	-2.0106	4.26343	1.01e-10	1.57e-08	-3.85365	-3.37264	-3.38043	-2.67985	-2.79949	-2.60037	-2.53878	-2.96845	-1.9595	-3.45308	-2.7482	-4.48519	-3.00436	-1.54288	-4.05513	-1.35114	-1.22142	-1.43849	-1.95152	-0.767642	-1.73839	-0.941057	-1.46448	-1.27492	-0.502881	-1.23298
LIN7A@hsa-miR-133a-3p.2@7mer-1a	LIN7A	hsa-miR-133a-3p.2	7mer-1a	-3.56951	2.13973	1.06e-10	1.63e-08	-4.83455	-4.74722	-4.42581	-5.76557	-5.45117	-5.41254	-5.76557	-4.03012	-4.617	-5.52134	-4.41739	-5.85108	-5.04125	-4.98476	-5.62892	-1.21948	-4.46864	-4.35748	-4.67888	-5.02628	-4.62682	-5.69544	-3.69769	-3.54785	-2.48378	-4.63602
ITPR1@hsa-miR-144-3p@8mer	ITPR1	hsa-miR-144-3p	8mer	-2.14976	4.76146	1.11e-10	1.7e-08	-2.13536	-2.17236	-2.59025	-3.23058	-1.91218	-1.71193	-3.03635	-3.248	-2.73845	-2.21406	-2.37454	-5.49467	-2.96575	-0.156905	-1.80329	-0.644337	0.266734	-1.14794	-1.43502	-0.615588	-0.177552	-0.810565	-0.553398	0.20503	-1.85836	-0.861435
LUZP2@hsa-miR-142-5p@8mer	LUZP2	hsa-miR-142-5p	8mer	-5.61456	1.10314	1.17e-10	1.79e-08	-4.93851	-6.44601	-4.64648	-6.49003	-5.73973	-7.38235	-6.25387	-5.73973	-5.28957	-6.15159	-5.58444	-6.11645	-5.85108	-5.39239	-5.45117	-2.18623	-5.35343	-4.67888	-5.85108	-5.22534	-6.21896	-6.00291	-4.8457	-4.55591	-4.04207	-5.27526
SHCBP1@hsa-miR-499a-5p@7mer-1a	SHCBP1	hsa-miR-499a-5p	7mer-1a	3.12505	2.91898	1.2e-10	1.82e-08	-1.39439	-2.52995	-2.7588	-3.09191	-1.07902	-1.89704	-3.05124	-2.01556	-2.49057	-3.23779	-1.8753	-4.31037	-3.06061	-5.564	-4.97318	-6.11645	-5.8107	-4.67888	-5.41254	-5.97413	-5.54298	-5.71898	-6.047	-5.85108	-6.88592	-5.08019
CORO2B@hsa-miR-335-5p@7mer-m8	CORO2B	hsa-miR-335-5p	7mer-m8	-3.23126	2.73887	1.22e-10	1.85e-08	-6.96041	-4.70378	-6.536	-5.41254	-7.04689	-5.13391	-4.66768	-4.98476	-5.85108	-4.52697	-7.14169	-4.34784	-4.91084	-4.83455	-4.2671	-3.82201	-3.52158	-4.00677	-5.35343	-2.34381	-5.06548	-2.01289	-5.20878	-4.92563	-1.19101	-4.19025
FANCA@hsa-miR-214-5p@7mer-1a	FANCA	hsa-miR-214-5p	7mer-1a	3.07158	1.765	1.34e-10	2.02e-08	-3.91687	-2.64163	-3.53439	-4.34784	-2.68931	-5.41254	-4.01856	-3.38448	-3.28843	-4.35748	-2.79278	-3.82756	-4.22398	-6.88592	-5.60818	-6.96041	-5.8107	-5.22534	-5.85108	-6.07624	-5.8107	-7.25016	-6.15159	-5.62892	-6.21896	-5.67465
PPAP2B@hsa-miR-488-3p@7mer-m8	PPAP2B	hsa-miR-488-3p	7mer-m8	-2.08022	4.43097	1.34e-10	2.03e-08	-2.61806	-2.29759	-2.50687	-4.0484	-2.36687	-2.93973	-2.63328	-3.07965	-2.26677	-1.45246	-2.04092	-2.34798	-3.5889	-1.20194	-1.74377	-1.36647	-1.13202	-1.40082	-1.99972	-1.34387	-0.776528	0.326163	-1.33654	-2.99048	-0.0318075	-0.443293
RASD2@hsa-miR-1306-5p@7mer-m8	RASD2	hsa-miR-1306-5p	7mer-m8	3.14493	5.44585	1.36e-10	2.05e-08	0.438005	-1.65409	0.387217	0.249925	-0.909001	-4.38361	0.359954	-0.791854	-0.801943	-5.14692	0.570213	0.0149773	0.928028	-3.70266	-2.31762	-3.82201	-4.56872	-3.33838	-5.35343	-3.54369	-3.79895	-5.54298	-5.14692	-3.17092	-4.33312	-3.74188
GABBR2@hsa-miR-495-3p@8mer	GABBR2	hsa-miR-495-3p	8mer	6.32574	3.45168	1.37e-10	2.05e-08	-0.678522	-1.74424	-2.02479	-5.88766	-3.44906	-6.81591	-4.92563	-2.25811	-3.09514	-6.81591	0.694193	-2.92181	-2.96845	-6.63473	-5.9376	-6.96041	-6.00291	-6.74866	-6.36389	-6.536	-5.8107	-7.25016	-7.25016	-6.88592	-6.11645	-5.04125
ZCCHC24@hsa-miR-124-3p.2@7mer-m8	ZCCHC24	hsa-miR-124-3p.2	7mer-m8	-2.54072	5.1999	1.48e-10	2.21e-08	-1.97382	-3.95879	-2.13848	-3.93381	-2.94754	-3.41201	-3.03925	-3.26621	-3.74188	-1.69474	-1.23065	-2.18058	-3.13013	-0.812401	-1.59355	-0.652823	-1.32726	0.794589	-2.02479	0.433761	0.59372	0.0316053	-1.32518	-2.01425	0.372706	0.122755
TGFBR2@hsa-miR-665@7mer-1a	TGFBR2	hsa-miR-665	7mer-1a	-2.25258	4.08437	1.53e-10	2.27e-08	-4.0932	-3.26999	-2.82893	-3.1741	-2.97119	-3.56598	-2.31338	-3.92824	-3.49191	-2.76513	-1.27803	-2.42174	-3.84855	-1.93444	-2.0749	-2.41005	-2.35363	-1.02606	-3.05766	-0.545861	-0.974764	-0.866925	-0.877961	-3.0858	-0.72323	-0.469955
PPAP2B@hsa-miR-335-5p@7mer-m8	PPAP2B	hsa-miR-335-5p	7mer-m8	-2.70256	3.06392	1.55e-10	2.28e-08	-3.75175	-4.96181	-3.94046	-5.2442	-4.06772	-4.75873	-4.5806	-3.60207	-3.68791	-3.19143	-3.34609	-4.7921	-4.94932	-3.44067	-4.88448	-4.78038	-3.80425	-1.5273	-4.46077	-2.58032	-1.82527	-1.17701	-2.79743	-4.4097	-1.28253	-4.2671
KLHL3@hsa-miR-216a-5p@7mer-m8	KLHL3	hsa-miR-216a-5p	7mer-m8	-2.27602	2.85955	1.68e-10	2.45e-08	-3.28097	-4.44174	-4.23831	-4.74722	-5.04125	-5.41254	-4.7704	-4.39157	-3.62019	-5.22534	-3.75775	-3.28471	-3.92227	-4.36592	-4.46077	-2.32845	-4.8128	-1.05314	-4.91084	-3.19855	-3.52571	-3.10468	-4.14547	-4.7921	-2.33169	-3.28097
ZCCHC24@hsa-miR-331-3p@8mer	ZCCHC24	hsa-miR-331-3p	8mer	-2.25174	7.01708	1.68e-10	2.45e-08	-0.194284	-1.51962	-1.21817	-0.822783	-1.57498	-0.299007	-1.45558	-1.68682	-2.10779	0.903894	-0.0113285	-1.3075	-1.18365	1.31992	1.18897	0.837806	1.6304	1.8639	0.901353	1.81529	2.41311	2.19164	0.693638	0.446021	2.41425	1.89622
ZCCHC24@hsa-miR-191-5p@7mer-m8	ZCCHC24	hsa-miR-191-5p	7mer-m8	-2.34427	6.06773	1.68e-10	2.45e-08	-1.91218	-1.80078	-1.96484	-1.73257	-2.34057	-0.728723	-2.06409	-2.78417	-2.17323	0.147724	-1.55631	-2.379	-2.69906	0.473984	0.243779	-0.91574	0.819827	-0.49412	0.802266	1.35735	1.08563	1.49112	-0.398477	-0.786611	1.74741	1.04875
FZD4@hsa-miR-27a-3p@7mer-1a	FZD4	hsa-miR-27a-3p	7mer-1a	-3.5299	1.55771	1.81e-10	2.63e-08	-5.28957	-4.96181	-4.97318	-5.9376	-5.73973	-5.8107	-5.76557	-5.54298	-4.2819	-6.047	-5.43381	-5.62892	-4.40207	-5.12046	-5.65258	-4.3026	-5.67465	-2.36356	-5.49467	-4.60823	-5.45117	-3.54785	-5.8107	-5.20878	-2.49185	-4.46077
RUNX1T1@hsa-miR-193a-5p@7mer-m8	RUNX1T1	hsa-miR-193a-5p	7mer-m8	-2.63291	2.44018	1.83e-10	2.65e-08	-4.04207	-4.50142	-2.80846	-5.62892	-4.35748	-6.49003	-5.26036	-4.78038	-3.36504	-4.37362	-4.46077	-4.97318	-4.50142	-4.29568	-4.93851	-2.75461	-3.42848	-2.43681	-5.26036	-4.12631	-3.44067	-2.7759	-5.39239	-5.06548	-2.23462	-4.08012
HMGA1@hsa-miR-665@8mer	HMGA1	hsa-miR-665	8mer	2.12913	3.2655	1.89e-10	2.71e-08	-3.20526	-2.18465	-2.25128	-2.84097	-2.11072	-4.2671	-2.70854	-2.52255	-1.7082	-3.28843	-3.16438	-3.08275	-2.63497	-5.05312	-5.45117	-5.52134	-5.52134	-4.42581	-5.54298	-5.41254	-5.47379	-4.7704	-4.98476	-5.33823	-5.05312	-4.64648
HLF@hsa-miR-429@7mer-m8	HLF	hsa-miR-429	7mer-m8	-2.81166	4.08242	1.89e-10	2.71e-08	-4.0741	-2.99048	-5.39239	-2.33061	-5.01073	-5.58444	-5.41254	-3.75175	-2.82201	-5.60818	-3.29669	-2.42418	-3.15338	-0.791002	-4.3026	-1.27202	-0.274502	-0.96038	-2.33279	-3.64864	-2.02748	-2.52728	-0.823969	-1.75073	-0.643756	-1.20958
MEX3A@hsa-miR-188-5p@7mer-m8	MEX3A	hsa-miR-188-5p	7mer-m8	3.66086	2.73083	1.89e-10	2.71e-08	-3.31963	-4.40207	-1.3075	-2.52861	-4.0244	-2.70084	-4.17065	-0.85687	-1.6506	-2.76075	-2.91883	-1.8568	-5.04125	-5.39239	-5.37329	-5.2442	-5.76557	-5.47379	-6.40471	-6.07624	-6.44601	-5.8107	-5.564	-6.36389	-5.39239	-5.27526
RUNX1T1@hsa-miR-377-3p@7mer-m8	RUNX1T1	hsa-miR-377-3p	7mer-m8	-2.46299	2.5902	1.89e-10	2.71e-08	-3.68791	-4.74722	-4.55591	-5.43381	-4.66768	-4.8128	-4.617	-4.32453	-4.23138	-4.08701	-5.45117	-3.21621	-4.50142	-4.59043	-5.16216	-3.29669	-4.20406	-1.74807	-5.01073	-3.32702	-4.46864	-2.11741	-5.14692	-4.23138	-2.57252	-3.02774
EBF3@hsa-miR-132-3p@7mer-1a	EBF3	hsa-miR-132-3p	7mer-1a	-3.00333	3.18136	1.9e-10	2.71e-08	-4.19025	-4.69187	-2.93204	-5.02628	-4.48519	-5.32214	-4.64648	-4.2671	-3.77794	-5.27526	-4.92563	-4.60823	-4.51835	-4.617	-4.53779	-4.46077	-4.7704	-1.97819	-4.67888	-2.53137	-3.52158	-0.436552	-4.8128	-5.85108	-0.833259	-2.55709
RUNX1T1@hsa-miR-9-5p@7mer-m8	RUNX1T1	hsa-miR-9-5p	7mer-m8	-2.72791	3.23598	1.97e-10	2.8e-08	-3.68791	-4.32453	-4.55591	-4.83455	-3.51316	-5.41254	-2.87342	-4.78038	-4.67888	-4.55591	-2.90083	-3.8326	-4.74722	-3.33456	-4.62682	-2.90832	-2.11594	-1.12649	-4.67888	-2.00364	-3.15699	-0.886501	-4.10576	-4.23138	-1.6073	-3.60641
TGFBR2@hsa-miR-383-5p.2@7mer-m8	TGFBR2	hsa-miR-383-5p.2	7mer-m8	-2.38373	3.15887	1.97e-10	2.8e-08	-3.8433	-3.87664	-3.26999	-5.43381	-4.001	-3.78298	-4.47641	-3.51726	-5.30703	-3.97079	-2.22383	-3.34987	-4.73535	-4.21049	-4.34784	-3.53439	-4.52697	-1.26341	-5.12046	-2.20379	-1.84661	-1.48939	-1.9268	-4.46864	-1.43035	-2.35468
S1PR1@hsa-miR-377-3p@7mer-m8	S1PR1	hsa-miR-377-3p	7mer-m8	-2.24765	4.88295	2e-10	2.83e-08	-3.21621	-2.53722	-2.57546	-3.56151	-2.38376	-0.874672	-2.48779	-2.69906	-2.37565	-2.08223	-1.41696	-2.19888	-3.3883	-0.689482	-0.427092	-1.0127	-1.23435	-0.965818	-1.71465	-0.618578	0.433761	0.396843	0.799343	-2.94754	-0.301333	-0.662136
CCDC80@hsa-miR-7-5p@7mer-1a	CCDC80	hsa-miR-7-5p	7mer-1a	-2.82529	4.65321	2.01e-10	2.84e-08	-2.71833	-4.32453	-2.26955	-3.75175	-2.7299	-2.2572	-3.11071	-3.76314	-3.19532	-2.65943	-1.34741	-2.48113	-4.46077	-1.24966	-0.666603	-3.44067	-1.2978	-0.402991	-1.47913	0.582523	-0.834716	1.00603	-1.99401	-4.19684	-0.0314157	-0.838165
CHRDL1@hsa-miR-455-3p.1@7mer-m8	CHRDL1	hsa-miR-455-3p.1	7mer-m8	-4.02085	3.46838	2.07e-10	2.92e-08	-3.71206	-6.00291	-5.54298	-5.69544	-4.38361	-4.35748	-5.01073	-5.9116	-5.9376	-6.15159	-4.70378	-4.31739	-5.71898	-3.25864	-5.14692	-2.48779	-3.69276	-2.98769	-3.54785	-1.60939	-1.7355	-0.14717	-5.16216	-5.62892	-0.218581	-2.44289
MMP11@hsa-let-7d-5p@7mer-1a	MMP11	hsa-let-7d-5p	7mer-1a	6.05041	3.9654	2.08e-10	2.92e-08	0.615788	-3.44067	-2.29278	-4.65741	-2.26862	-2.49444	-3.05124	-2.55709	-3.67848	-0.956181	-1.66989	-4.59961	-6.74866	-5.65258	-5.58444	-6.11645	-6.00291	-7.38235	-5.35343	-6.49003	-7.54159	-6.88592	-6.96041	-6.40471	-6.49003	-6.68909
TMEM246@hsa-miR-326@8mer	TMEM246	hsa-miR-326	8mer	-2.71923	3.52303	2.38e-10	3.33e-08	-3.64353	-4.46077	-2.85918	-5.54298	-2.90832	-4.54667	-4.32453	-4.4931	-3.50038	-5.22534	-3.788	-4.15156	-4.55591	-1.8676	-4.7704	-4.44174	-1.86265	-1.9431	-4.98476	-2.31959	-2.28292	-0.26421	-4.67888	-3.31606	-0.837867	-2.5199
TNS1@hsa-miR-520f-3p@7mer-m8	TNS1	hsa-miR-520f-3p	7mer-m8	-3.71028	3.12001	2.39e-10	3.33e-08	-4.5806	-4.63602	-5.76557	-5.67465	-4.72605	-4.43388	-5.10513	-5.78793	-5.35343	-5.2442	-4.46077	-4.29568	-4.7704	-3.94046	-4.98476	-3.39209	-4.46864	-2.74624	-5.01073	-2.25621	-5.26036	-1.09553	-5.04125	-5.14692	0.0993288	-4.67888
FZD4@hsa-miR-23a-3p@8mer	FZD4	hsa-miR-23a-3p	8mer	-3.80181	2.25766	2.48e-10	3.42e-08	-5.28957	-4.96181	-4.97318	-5.76557	-4.80234	-6.11645	-5.26036	-4.70378	-4.2819	-5.54298	-4.46077	-4.8457	-4.97318	-4.94932	-4.88448	-6.11645	-5.45117	-2.02611	-5.30703	-2.9577	-3.48782	-1.37104	-5.564	-5.37329	-1.8904	-5.20878
CHMP3@hsa-miR-130a-3p@8mer	CHMP3	hsa-miR-130a-3p	8mer	-2.09284	3.39343	2.52e-10	3.45e-08	-3.74672	-4.65741	-2.38916	-2.88585	-3.4205	-4.15156	-3.85365	-4.0244	-2.85457	-3.83766	-3.29297	-2.95516	-3.68791	-1.655	-4.29568	-3.5794	-2.67061	-1.89484	-2.07416	-2.44698	-1.66075	-1.77638	-2.62484	-2.09986	-1.55338	-3.19143
RNF103-CHMP3@hsa-miR-130a-3p@8mer	RNF103-CHMP3	hsa-miR-130a-3p	8mer	-2.09284	3.39343	2.52e-10	3.45e-08	-3.74672	-4.65741	-2.38916	-2.88585	-3.4205	-4.15156	-3.85365	-4.0244	-2.85457	-3.83766	-3.29297	-2.95516	-3.68791	-1.655	-4.29568	-3.5794	-2.67061	-1.89484	-2.07416	-2.44698	-1.66075	-1.77638	-2.62484	-2.09986	-1.55338	-3.19143
CLIC5@hsa-miR-216b-5p@7mer-m8	CLIC5	hsa-miR-216b-5p	7mer-m8	-2.65715	2.66244	2.54e-10	3.48e-08	-4.78038	-4.44174	-4.15787	-5.45117	-4.60823	-5.41254	-4.98476	-3.75775	-4.38361	-4.41739	-3.65914	-3.67848	-5.04125	-4.51835	-4.66768	-5.33823	-4.83455	-1.27134	-5.30703	-4.11217	-1.38728	-2.49574	-4.8128	-4.4097	-2.47164	-4.001
RNF103@hsa-miR-130a-3p@8mer	RNF103	hsa-miR-130a-3p	8mer	-2.03028	3.41347	2.68e-10	3.64e-08	-3.75175	-4.78038	-2.86882	-2.80626	-3.49191	-3.98905	-4.41739	-4.08701	-2.94228	-4.22398	-4.53779	-4.0932	-4.3026	-1.44413	-4.05513	-3.02485	-2.17977	-2.96319	-2.05152	-2.44054	-2.23012	-1.27943	-2.2839	-1.96545	-1.47913	-3.26621
ADAMTS5@hsa-miR-145-5p@7mer-1a	ADAMTS5	hsa-miR-145-5p	7mer-1a	-3.41375	1.79473	2.71e-10	3.67e-08	-4.27407	-4.69187	-4.4931	-5.76557	-5.13391	-6.81591	-5.62892	-4.17065	-4.21049	-5.45117	-5.04125	-5.65258	-5.02628	-5.05312	-4.59043	-3.62974	-4.34784	-3.04835	-5.35343	-4.39157	-5.9116	-4.4931	-4.80234	-4.2819	-2.38262	-5.20878
PREX2@hsa-miR-411-5p.1@8mer	PREX2	hsa-miR-411-5p.1	8mer	-2.64105	3.55211	2.75e-10	3.7e-08	-3.55249	-5.04125	-1.77542	-5.14692	-4.17065	-3.3883	-3.49191	-4.46864	-3.42848	-3.19143	-3.60641	-2.47983	-4.4097	-2.47164	-3.8999	-2.88585	-3.05766	-0.9863	-4.65741	-1.65543	-0.439216	-1.15803	-1.67124	-3.45308	-0.602362	-1.82256
SORBS1@hsa-miR-101-3p.2@7mer-1a	SORBS1	hsa-miR-101-3p.2	7mer-1a	-3.68978	3.30993	2.82e-10	3.79e-08	-3.8433	-6.28834	-5.9376	-5.02628	-5.39239	-5.26036	-6.49003	-4.38361	-4.48519	-4.52697	-4.8128	-6.74866	-4.42581	-4.22398	-5.35343	-4.72605	-4.51006	-2.90557	-4.46077	-1.75701	-2.86882	-0.997906	-5.49467	-3.67848	-0.0204484	-2.21591
KLF4@hsa-miR-375@7mer-1a	KLF4	hsa-miR-375	7mer-1a	-3.15907	4.17567	2.91e-10	3.91e-08	-3.74672	-4.0932	-6.74866	-5.02628	-4.25198	-4.09985	-2.92181	-4.001	-6.96041	-5.12046	-6.49003	-3.87664	-5.47379	-4.35748	-2.13392	-3.10151	-2.70084	-1.24353	-2.21954	-1.51512	-2.10287	0.115507	-4.8128	-3.97716	-0.00310998	-0.679992
SLC7A5@hsa-miR-126-3p.1@7mer-1a	SLC7A5	hsa-miR-126-3p.1	7mer-1a	4.22409	2.8993	2.98e-10	3.99e-08	-1.51879	-3.53916	-1.75905	-5.69544	-0.52538	-5.52134	-2.4182	-2.11364	-2.18213	-4.63602	-3.78298	-3.79895	-3.21233	-5.52134	-5.54298	-5.2442	-6.07624	-5.52134	-5.8107	-6.21896	-6.63473	-5.69544	-5.9116	-5.9116	-5.85108	-5.67465
NTN4@hsa-miR-381-3p@8mer	NTN4	hsa-miR-381-3p	8mer	-2.99961	3.4467	3.04e-10	4.06e-08	-4.08012	-4.46077	-4.39157	-5.69544	-3.59336	-3.58444	-5.26036	-3.95323	-5.9116	-5.8107	-4.98476	-4.28894	-5.01073	-2.67232	-3.37264	-2.49999	-1.66509	-1.48026	-3.8433	-0.792139	-1.35006	-4.21732	-4.51835	-2.06208	-5.19464	-3.60207
RGAG4@hsa-miR-326@7mer-m8	RGAG4	hsa-miR-326	7mer-m8	-2.1619	3.06634	3.07e-10	4.08e-08	-7.04689	-3.85968	-3.50462	-4.75873	-4.38361	-4.12631	-4.01856	-4.001	-4.46077	-4.2819	-4.78038	-4.75873	-4.47641	-4.36592	-4.5806	-2.56298	-2.83614	-2.281	-4.70378	-3.70266	-3.90547	-2.9577	-4.7921	-2.67061	-2.42581	-3.63448
KNSTRN@hsa-miR-9-5p@7mer-m8	KNSTRN	hsa-miR-9-5p	7mer-m8	2.37621	2.85505	3.1e-10	4.11e-08	-2.08449	-3.65914	-2.22383	-4.25894	-1.66594	-3.13344	-1.93892	-2.15556	-1.86156	-2.75042	-0.519195	-2.25994	-3.36504	-5.02628	-5.54298	-4.8457	-5.69544	-3.85968	-5.49467	-5.9116	-5.71898	-5.58444	-5.564	-4.92563	-4.19025	-4.73535
EFNA3@hsa-miR-330-5p@8mer	EFNA3	hsa-miR-330-5p	8mer	3.04804	5.73691	3.1e-10	4.11e-08	-0.757644	-1.93834	0.811319	-0.426082	-0.601777	-3.16078	-1.08277	-1.16158	0.443222	-3.03635	-0.802871	1.72824	-1.66812	-4.59043	-3.98284	-2.17641	-4.96181	-2.18374	-3.52158	-4.73535	-4.40207	-3.95323	-4.93851	-3.20881	-3.66361	-3.87664
HAPLN1@hsa-miR-203a-3p.1@8mer	HAPLN1	hsa-miR-203a-3p.1	8mer	7.37546	2.32628	3.13e-10	4.14e-08	-2.93204	-3.8999	-4.5806	-4.36592	-5.73973	-5.97413	-4.99759	-4.39157	-5.30703	-2.86143	0.0260181	-4.67888	-0.71164	-5.85108	-6.28834	-5.60818	-6.25387	-5.97413	-8.08558	-6.63473	-6.15159	-5.9376	-6.25387	-6.11645	-5.60818	-6.21896
ESM1@hsa-miR-21-5p@7mer-m8	ESM1	hsa-miR-21-5p	7mer-m8	2.75955	2.58042	3.15e-10	4.15e-08	-1.61935	-3.10468	-1.77444	-5.78793	-1.83512	-4.96181	-2.52255	-3.20526	-2.79278	-2.71617	-2.93703	-2.25414	-2.54918	-5.20878	-5.58444	-5.9376	-5.65258	-5.35343	-5.73973	-5.9376	-6.96041	-5.02628	-5.97413	-5.76557	-4.86956	-4.65741
FZD4@hsa-miR-145-5p@7mer-1a	FZD4	hsa-miR-145-5p	7mer-1a	-3.39245	2.17769	3.3e-10	4.32e-08	-4.31739	-4.96181	-4.97318	-5.9376	-4.06772	-6.11645	-5.76557	-4.70378	-5.13391	-5.54298	-4.46077	-5.62892	-4.40207	-5.01073	-5.65258	-5.02628	-5.32214	-2.26494	-5.12046	-4.28894	-4.69187	-1.94432	-5.39239	-5.20878	-1.69813	-3.55249
ADAMTS5@hsa-miR-137@7mer-1a	ADAMTS5	hsa-miR-137	7mer-1a	-3.61431	1.9443	3.35e-10	4.37e-08	-4.83455	-5.73973	-4.4931	-5.9116	-4.11217	-6.18507	-5.14692	-4.51835	-3.83766	-5.85108	-4.21049	-5.65258	-5.62892	-5.16216	-5.16216	-1.98392	-3.84855	-4.74722	-5.49467	-2.70667	-5.33823	-4.2819	-4.39157	-5.14692	-2.60974	-4.83455
ADAMTS5@hsa-miR-409-3p@8mer	ADAMTS5	hsa-miR-409-3p	8mer	-4.17067	1.4821	3.42e-10	4.45e-08	-4.83455	-5.73973	-4.4931	-5.76557	-5.13391	-6.81591	-5.62892	-5.12046	-4.65741	-5.85108	-4.21049	-5.65258	-5.62892	-5.20878	-5.01073	-5.60818	-4.94932	-4.0484	-5.58444	-3.56151	-5.33823	-4.4931	-5.30703	-4.91084	-3.09191	-4.91084
CBX7@hsa-miR-193a-3p@8mer	CBX7	hsa-miR-193a-3p	8mer	-2.20365	3.11824	3.5e-10	4.54e-08	-5.04125	-4.1328	-3.78298	-5.08019	-4.09985	-4.94932	-5.58444	-3.94046	-3.42848	-4.62682	-2.93453	-3.33838	-3.30487	-2.33938	-4.20406	-2.91883	-3.38448	-1.73257	-4.93851	-4.39157	-4.27407	-2.57252	-3.91119	-2.40197	-2.46495	-3.8433
ZCCHC24@hsa-miR-204-5p@7mer-m8	ZCCHC24	hsa-miR-204-5p	7mer-m8	-2.40313	5.50725	3.5e-10	4.54e-08	-2.86634	-2.07699	-2.7862	-2.5463	-2.20047	-1.35114	-2.72025	-2.92955	-3.13681	-0.539077	-2.38008	-2.61806	-2.46629	-0.276811	-0.183833	-2.34798	-0.0153482	-0.955601	0.254804	1.27963	0.724834	0.880349	-0.760571	-1.90045	0.978409	0.589582
CCNE2@hsa-miR-144-3p@7mer-m8	CCNE2	hsa-miR-144-3p	7mer-m8	3.48796	1.66936	3.52e-10	4.55e-08	-2.39369	-4.08701	-4.0244	-4.94932	-3.24119	-4.47641	-4.45012	-3.22008	-3.54785	-1.73839	-3.62974	-5.27526	-4.3026	-5.47379	-6.36389	-5.65258	-5.8107	-6.58404	-5.85108	-6.18507	-5.76557	-5.97413	-5.78793	-5.67465	-4.98476	-6.74866
CHRDL1@hsa-miR-203a-3p.1@7mer-m8	CHRDL1	hsa-miR-203a-3p.1	7mer-m8	-3.79918	6.33011	3.55e-10	4.57e-08	-0.360156	-3.50875	-3.19143	-2.41479	-3.60641	-1.22529	-3.8999	-3.94046	-5.9376	-3.62489	-1.94795	-3.59336	-3.65453	1.21726	-0.520734	-1.35188	1.14475	-1.11397	0.825468	2.09528	1.3756	2.34328	-1.42843	-1.73202	2.49453	1.61285
SYNPO2@hsa-miR-542-3p@7mer-m8	SYNPO2	hsa-miR-542-3p	7mer-m8	-3.18679	5.24496	3.55e-10	4.57e-08	-4.5806	-2.8711	-1.24596	-2.18465	-4.17065	-1.32518	-3.74672	-3.70737	-2.97119	-2.14857	-2.92711	-3.62974	-4.74722	-0.82911	-1.59189	-1.53211	0.141874	-1.14479	-0.350691	0.68245	0.596775	1.90484	-0.0263039	-1.83875	-0.875549	0.35775
H2AFZ@hsa-miR-141-3p@7mer-1a	H2AFZ	hsa-miR-141-3p	7mer-1a	2.05612	5.47513	3.57e-10	4.58e-08	-0.641113	0.298499	-0.158676	-0.987633	1.2824	-0.62947	-1.21321	0.709205	-0.872255	-0.0950121	-1.08121	-1.80027	-1.90451	-2.47034	-1.26104	-1.57203	-3.80425	-1.86316	-1.54606	-3.83766	-2.49444	-3.31963	-2.17732	-2.22212	-2.42707	-4.01275
NECAB1@hsa-miR-371a-5p@7mer-1a	NECAB1	hsa-miR-371a-5p	7mer-1a	-2.94218	3.08822	3.84e-10	4.91e-08	-4.2671	-3.01912	-4.46077	-6.49003	-3.76823	-5.8107	-6.25387	-4.15156	-5.26036	-4.7704	-2.98505	-4.96181	-3.76823	-3.88777	-4.48519	-3.23434	-1.5766	-1.3959	-4.31739	-2.08143	-2.19059	-2.01556	-2.48929	-3.03635	-2.14079	-1.79223
LUZP2@hsa-miR-340-5p@8mer	LUZP2	hsa-miR-340-5p	8mer	-3.89306	1.79138	3.89e-10	4.95e-08	-4.93851	-6.44601	-4.64648	-6.49003	-5.22534	-5.97413	-6.25387	-5.73973	-3.99491	-6.15159	-5.58444	-6.11645	-4.59961	-5.26036	-4.98476	-1.52969	-5.06548	-5.20878	-5.58444	-4.4931	-5.71898	-5.35343	-4.21732	-3.31606	-3.08275	-4.99759
CDC6@hsa-miR-1193@7mer-1a	CDC6	hsa-miR-1193	7mer-1a	2.90796	2.41126	3.9e-10	4.95e-08	-2.22212	-2.63001	-2.00488	-5.08019	-3.04835	-2.36146	-3.73176	-2.64341	-4.14547	-2.5212	-1.89318	-3.79895	-3.59772	-6.63473	-5.69544	-4.82421	-5.76557	-5.62892	-5.58444	-6.047	-5.62892	-6.88592	-5.54298	-6.36389	-5.13391	-5.27526
ZBTB16@hsa-miR-339-5p@7mer-m8	ZBTB16	hsa-miR-339-5p	7mer-m8	-4.61046	4.52826	3.94e-10	4.98e-08	-4.64648	-4.8593	-5.19464	-2.89089	-5.88766	-5.33823	-5.8107	-5.14692	-4.83455	-2.63497	-5.58444	-5.35343	-4.32453	-0.368415	-4.0484	0.495341	-1.24208	-1.7628	-2.1453	-4.01856	-4.3026	-1.08848	1.70313	-1.55056	-0.532587	-1.00491
ZBTB16@hsa-miR-1193@7mer-m8	ZBTB16	hsa-miR-1193	7mer-m8	-4.52897	1.24008	3.94e-10	4.98e-08	-5.45117	-5.54298	-5.19464	-5.9376	-5.88766	-6.36389	-5.8107	-5.14692	-4.83455	-5.54298	-5.58444	-5.35343	-5.49467	-5.06548	-5.8107	-3.4619	-5.67465	-6.15159	-5.47379	-5.71898	-5.67465	-4.82421	-4.59961	-5.20878	-3.51316	-4.41739
AOC3@hsa-miR-504-5p.1@7mer-m8	AOC3	hsa-miR-504-5p.1	7mer-m8	-4.21004	3.54878	3.98e-10	5.01e-08	-4.31739	-5.06548	-3.78298	-5.69544	-5.20878	-6.18507	-7.54159	-4.98476	-6.49003	-5.49467	-4.46077	-4.86956	-6.25387	-3.38448	-5.06548	-5.97413	-3.74188	-3.64864	-5.13391	-1.28604	-2.67232	-0.495657	-5.14692	-4.7921	0.495816	-4.41739
GPR124@hsa-miR-9-5p@7mer-1a	GPR124	hsa-miR-9-5p	7mer-1a	-2.6642	2.04801	4.09e-10	5.15e-08	-4.78038	-5.88766	-4.54667	-5.39239	-5.16216	-5.564	-5.58444	-4.63602	-4.0932	-4.89657	-6.88592	-5.10513	-5.88766	-4.93851	-5.62892	-4.08012	-5.17666	-3.07965	-5.58444	-3.71206	-5.10513	-3.95323	-5.49467	-5.02628	-2.91573	-4.03615
ADCYAP1R1@hsa-miR-760@7mer-1a	ADCYAP1R1	hsa-miR-760	7mer-1a	-4.40994	1.15679	4.2e-10	5.26e-08	-5.67465	-5.27526	-5.9116	-6.047	-6.68909	-6.58404	-5.78793	-5.58444	-4.42581	-6.11645	-5.54298	-5.71898	-5.65258	-5.52134	-4.71298	-4.8593	-5.67465	-4.63602	-5.49467	-5.19464	-5.58444	-5.78793	-5.60818	-5.85108	-2.47555	-4.55591
EBF3@hsa-miR-182-5p@7mer-1a	EBF3	hsa-miR-182-5p	7mer-1a	-3.15297	2.74984	4.25e-10	5.31e-08	-4.19025	-5.16216	-3.3883	-5.69544	-5.85108	-5.97413	-5.06548	-4.48519	-3.30858	-5.27526	-3.67848	-5.35343	-5.28957	-4.617	-5.16216	-3.79895	-5.41254	-2.52405	-5.32214	-3.09815	-3.61539	-1.39439	-5.08019	-5.62892	-1.2242	-2.51529
GPD1@hsa-miR-1193@7mer-m8	GPD1	hsa-miR-1193	7mer-m8	-5.04919	7.43481	4.26e-10	5.31e-08	-3.64353	-4.65741	-1.63365	-1.94007	-4.17728	-3.40037	-4.29568	-4.96181	-2.09171	-3.86512	-1.15803	-2.3215	-6.32557	1.78738	-1.35798	0.813839	1.64097	0.770311	-6.00291	2.26614	1.42829	3.33931	-1.82527	-1.09744	4.23564	0.431323
TAT@hsa-miR-182-5p@7mer-m8	TAT	hsa-miR-182-5p	7mer-m8	-7.03322	2.10282	4.36e-10	5.42e-08	-5.9376	-6.63473	-5.8107	-6.81591	-6.18507	-6.81591	-6.32557	-6.49003	-5.71898	-6.32557	-6.11645	-7.04689	-5.88766	-7.04689	-5.8107	-2.80626	-5.8107	-1.60856	-3.66361	-5.88766	-3.56151	-7.14169	-4.1328	-1.90976	-6.63473	-6.63473
FGF1@hsa-miR-326@8mer	FGF1	hsa-miR-326	8mer	-2.63212	4.94181	4.38e-10	5.43e-08	-2.4785	-1.36956	-3.12375	-2.71057	-3.58444	-4.27407	-2.423	-3.60641	-3.3614	-3.32702	-2.33061	-5.2442	-2.49707	-0.422705	-1.89866	1.30151	-0.23009	-0.488587	-0.952208	-0.737628	-3.39648	-0.839619	-0.258258	-0.269758	-1.44154	-2.01893
CEP55@hsa-miR-101-3p.2@7mer-m8	CEP55	hsa-miR-101-3p.2	7mer-m8	4.00828	0.953379	4.5e-10	5.57e-08	-3.85365	-5.16216	-3.38043	-5.76557	-3.66361	-5.8107	-5.06548	-4.14547	-4.21049	-4.8457	-4.88448	-8.12892	-3.70737	-5.60818	-5.9376	-6.21896	-6.11645	-6.88592	-5.97413	-8.0773	-7.54159	-6.18507	-7.04689	-6.36389	-7.04689	-7.54159
LIFR@hsa-miR-144-3p@7mer-1a	LIFR	hsa-miR-144-3p	7mer-1a	-3.54386	1.78779	4.52e-10	5.57e-08	-4.75873	-4.10576	-4.33312	-5.9116	-5.43381	-6.15159	-5.62892	-4.15787	-4.55591	-5.45117	-5.01073	-5.58444	-5.62892	-4.8457	-5.16216	-5.62892	-4.92563	-3.62489	-4.91084	-4.50142	-4.18363	-4.51006	-3.83766	-5.2442	-3.445	-4.73535
PLAT@hsa-miR-340-5p@8mer	PLAT	hsa-miR-340-5p	8mer	-3.70809	1.59186	4.57e-10	5.62e-08	-5.20878	-6.58404	-6.88592	-8.10597	-6.74866	-5.97413	-5.58444	-7.75363	-7.54159	-5.8107	-7.14169	-5.71898	-5.28957	-5.32214	-5.06548	-3.82201	-5.08019	-2.80626	-5.49467	-5.54298	-5.58444	-5.62892	-5.16216	-4.36592	-4.71298	-7.04689
OTX1@hsa-miR-133a-3p.1@7mer-m8	OTX1	hsa-miR-133a-3p.1	7mer-m8	3.38725	3.91396	4.63e-10	5.66e-08	-1.55502	-2.62146	-3.24119	-1.94369	-2.82647	-4.27407	-2.53722	-1.74709	0.430007	-2.99611	-4.8128	-0.656735	-1.01621	-5.62892	-5.13391	-5.97413	-5.8107	-5.12046	-5.62892	-5.71898	-5.45117	-3.61539	-6.15159	-4.86956	-4.35748	-4.86956
LMNB2@hsa-miR-760@8mer	LMNB2	hsa-miR-760	8mer	2.19666	5.56729	4.68e-10	5.71e-08	0.48167	-0.674304	-0.334702	0.156195	0.504418	-1.11146	0.548585	0.201891	-0.868425	0.59372	-0.410887	-1.9431	0.197959	-3.87147	-0.904841	-2.03893	-4.17065	-2.00745	-4.18363	-4.55591	-3.64353	-2.29278	-2.18465	-1.96484	-3.13344	-2.25216
E2F2@hsa-miR-326@8mer	E2F2	hsa-miR-326	8mer	3.64437	4.25786	4.82e-10	5.85e-08	-1.30935	-1.34211	-0.766211	-1.78774	0.572772	-1.85576	-1.42379	0.158312	-1.87976	-0.407382	-1.82931	-2.96319	-2.49842	-5.37329	-3.14354	-4.91084	-5.58444	-6.58404	-5.01073	-5.32214	-6.536	-7.38235	-5.8107	-5.20878	-6.63473	-4.88448
ARHGAP20@hsa-miR-381-3p@7mer-1a	ARHGAP20	hsa-miR-381-3p	7mer-1a	-2.9157	3.68468	4.83e-10	5.86e-08	-3.76823	-3.96433	-2.41479	-5.02628	-3.87147	-5.01073	-2.91573	-4.88448	-4.31739	-5.28957	-4.1195	-4.66768	-6.44601	-2.92181	-2.67615	-4.8593	-2.47164	-2.44698	-2.92955	-0.684764	-1.81659	-1.0765	-2.5463	-3.75175	-0.71309	-3.27727
COL11A1@hsa-miR-144-3p@7mer-m8	COL11A1	hsa-miR-144-3p	7mer-m8	5.00223	1.83584	4.89e-10	5.91e-08	-2.41005	-4.0741	-3.94046	-5.45117	-3.17765	-6.11645	-5.06548	-2.84531	-5.28957	-3.60207	-3.10468	-4.75873	-1.32189	-6.07624	-6.28834	-5.20878	-5.8107	-6.49003	-6.74866	-6.15159	-6.58404	-5.9376	-6.32557	-5.97413	-5.54298	-5.67465
NUP210@hsa-miR-125b-5p@8mer	NUP210	hsa-miR-125b-5p	8mer	2.49077	7.29135	5e-10	6.02e-08	1.54936	0.557897	0.819827	1.96002	2.14501	2.10308	1.16749	2.45643	1.6318	2.24693	0.642015	-0.719671	-0.330337	-1.40197	0.859771	-0.785753	-1.02848	-0.974471	0.43467	-2.1061	-0.8094	-2.86399	-0.529826	-0.248241	-4.13926	-2.19224
TRABD2B@hsa-miR-149-5p@8mer	TRABD2B	hsa-miR-149-5p	8mer	-3.23478	1.5236	5.04e-10	6.05e-08	-4.98476	-5.67465	-4.33312	-5.78793	-6.81591	-6.15159	-5.17666	-6.00291	-4.4097	-5.67465	-6.536	-5.76557	-5.73973	-4.97318	-5.14692	-4.39157	-5.26036	-4.01275	-5.67465	-5.49467	-5.49467	-4.94932	-4.93851	-4.36592	-5.43381	-4.4097
ZBTB16@hsa-miR-185-5p@8mer	ZBTB16	hsa-miR-185-5p	8mer	-4.19704	1.04907	5.09e-10	6.09e-08	-5.45117	-5.54298	-4.0484	-6.32557	-5.88766	-6.36389	-5.8107	-5.14692	-4.83455	-6.11645	-5.58444	-5.35343	-4.91084	-5.35343	-5.76557	-4.25894	-5.78793	-3.22707	-5.67465	-5.71898	-5.67465	-4.82421	-5.09239	-5.37329	-4.33312	-3.93381
HLF@hsa-miR-216a-5p@7mer-1a	HLF	hsa-miR-216a-5p	7mer-1a	-2.99931	4.20158	5.2e-10	6.22e-08	-4.75873	-2.99048	-4.11217	-2.39593	-5.30703	-5.43381	-5.41254	-6.00291	-2.32646	-4.91084	-3.71694	-2.31668	-3.4205	-0.822783	-4.88448	-0.117768	-0.228346	-1.34421	-2.41479	-3.03052	-1.87976	-1.59311	-1.39065	-1.54934	-0.461571	-1.08591
ACVR1C@hsa-miR-23a-3p@7mer-1a	ACVR1C	hsa-miR-23a-3p	7mer-1a	-4.47263	2.69205	5.23e-10	6.23e-08	-3.69276	-4.63602	-3.45308	-5.69544	-5.04125	-6.36389	-5.04125	-5.02628	-4.55591	-5.8107	-4.00677	-5.41254	-4.92563	-4.65741	-5.76557	-1.52768	-4.73535	-4.54667	-5.19464	-2.02545	-3.97716	-0.846893	-5.54298	-5.37329	-0.0310087	-4.78038
PTPRB@hsa-miR-377-3p@7mer-m8	PTPRB	hsa-miR-377-3p	7mer-m8	-2.23778	4.72047	5.24e-10	6.23e-08	-2.82201	-3.03052	-2.48504	-3.71206	-3.21621	-1.24527	-2.41005	-3.15009	-2.59241	-2.61461	-1.99784	-1.8753	-3.30858	-0.96405	-2.35044	-1.84877	-1.34671	-0.735295	-1.70731	0.170709	0.22436	0.0842548	-0.46836	-3.62489	-0.705264	0.161193
TGFBR2@hsa-miR-411-5p.1@7mer-1a	TGFBR2	hsa-miR-411-5p.1	7mer-1a	-2.24709	7.32867	5.31e-10	6.3e-08	0.163727	-0.18267	-1.48146	0.296704	-0.16689	0.958479	0.454198	-0.967672	-1.85893	-0.148626	-0.0459781	0.543602	-0.422076	1.47042	1.45193	0.917765	1.95824	0.0725732	1.41429	3.05794	2.74874	2.55939	2.42414	1.02302	2.70868	2.87134
TLX1@hsa-miR-128-3p@8mer	TLX1	hsa-miR-128-3p	8mer	6.49264	3.15461	5.51e-10	6.51e-08	-1.64689	-3.13681	-8.0636	-2.57252	-2.65053	-6.88592	-2.83614	-0.204455	-7.75363	-3.94046	-6.28834	-7.54159	-3.36504	-8.08169	-6.96041	-8.05529	-6.68909	-8.06367	-6.11645	-6.07624	-5.85108	-8.06976	-6.18507	-5.9116	-8.09816	-8.06222
SCN3A@hsa-miR-132-3p@7mer-m8	SCN3A	hsa-miR-132-3p	7mer-m8	-4.05584	1.18017	5.67e-10	6.68e-08	-4.80234	-6.44601	-4.53779	-5.9376	-5.65258	-6.44601	-6.11645	-5.73973	-4.99759	-6.047	-5.67465	-6.00291	-4.91084	-5.2442	-5.26036	-5.54298	-4.83455	-4.7704	-5.62892	-5.27526	-5.32214	-4.91084	-5.60818	-5.17666	-4.96181	-3.97716
S1PR1@hsa-miR-758-3p@7mer-m8	S1PR1	hsa-miR-758-3p	7mer-m8	-2.15898	4.9023	5.75e-10	6.77e-08	-2.49999	-2.85457	-1.64787	-3.0858	-2.64685	-0.98991	-2.67232	-2.40539	-2.33596	-2.02287	-1.11592	-2.66832	-3.29297	-1.24596	-0.634827	-1.0127	-1.66075	-0.941946	-1.40612	-1.15377	0.842106	0.396843	0.884326	-2.49444	-0.251405	-0.678227
ZNF423@hsa-miR-140-3p.1@7mer-m8	ZNF423	hsa-miR-140-3p.1	7mer-m8	-2.31023	3.91703	5.82e-10	6.83e-08	-3.11706	-4.96181	-3.44067	-5.09239	-2.96319	-3.85968	-4.01856	-3.70266	-2.99333	-3.02485	-2.6576	-4.59961	-4.01275	-2.8335	-3.81561	-2.30947	-1.87257	-1.53211	-4.82421	-1.31616	-1.14417	-0.363416	-2.40653	-3.01912	-0.815742	-1.79478
LIFR@hsa-miR-599@8mer	LIFR	hsa-miR-599	8mer	-3.03106	5.88457	5.92e-10	6.93e-08	-2.60198	-0.384554	-2.05368	-1.86814	-3.0858	-1.20706	-1.70776	-3.14354	-3.10776	-1.45211	-2.99048	-3.40037	-2.15949	1.47846	0.589582	-1.12199	1.48527	-1.71237	0.572244	1.14209	1.24094	1.45529	2.00012	-0.188554	0.158312	1.35005
PPP1R12B@hsa-let-7f-5p@7mer-m8	PPP1R12B	hsa-let-7f-5p	7mer-m8	-2.3434	3.94515	6.05e-10	7.07e-08	-3.33838	-2.72025	-4.25894	-2.80626	-3.97079	-3.3883	-4.21049	-4.03615	-3.06452	-3.21621	-2.71057	-3.02774	-3.41201	-1.20925	-2.22488	-3.85365	-1.14827	-1.34637	-2.37239	-0.979952	-2.17065	0.0193829	-2.37239	-3.87664	-1.38728	-1.37545
ANLN@hsa-miR-374b-5p@8mer	ANLN	hsa-miR-374b-5p	8mer	3.92519	0.919772	6.07e-10	7.08e-08	-4.001	-3.75175	-3.80425	-5.78793	-3.76823	-6.81591	-4.32453	-3.91687	-4.08012	-4.8457	-4.1328	-5.54298	-3.85365	-6.63473	-6.536	-5.85108	-6.047	-6.63473	-5.9116	-6.96041	-6.88592	-6.00291	-5.8107	-6.11645	-5.69544	-6.96041
GABBR2@hsa-miR-519d-3p@8mer	GABBR2	hsa-miR-519d-3p	8mer	6.01011	3.51319	6.16e-10	7.16e-08	-0.389817	-1.34889	-2.59241	-5.564	-2.39962	-6.81591	-4.73535	-2.28891	-4.45012	-5.71898	0.607171	-3.19532	-2.96845	-5.564	-5.69544	-6.96041	-6.81591	-6.74866	-6.36389	-6.07624	-7.14169	-7.25016	-7.25016	-6.88592	-6.11645	-4.89657
SEMA5A@hsa-miR-203a-3p.1@8mer	SEMA5A	hsa-miR-203a-3p.1	8mer	-2.37986	4.76746	6.18e-10	7.17e-08	-2.02354	-3.39648	-2.2364	-2.15173	-1.50856	-2.35157	-3.25864	-3.016	-4.25198	-2.21147	-1.39703	-2.64163	-2.74624	-0.731377	-0.251405	0.866192	0.0907784	0.0683895	-0.966759	-0.459646	-1.86106	-2.19059	-0.00386239	-0.577903	-3.07086	-0.625202
KIF18B@hsa-miR-125a-5p@8mer	KIF18B	hsa-miR-125a-5p	8mer	4.27381	1.9244	6.26e-10	7.26e-08	-7.14169	-3.47484	-2.64516	-4.99759	-2.90557	-5.45117	-4.06772	-1.76232	-3.62019	-4.37362	-3.94046	-4.71298	-4.50142	-5.62892	-5.9376	-5.43381	-6.00291	-7.14169	-5.9116	-6.536	-7.54159	-7.54159	-6.15159	-7.25016	-7.04689	-7.54159
LYVE1@hsa-let-7e-5p@7mer-m8	LYVE1	hsa-let-7e-5p	7mer-m8	-4.76862	2.21109	6.3e-10	7.28e-08	-5.9376	-6.18507	-5.69544	-6.74866	-4.66768	-5.97413	-6.36389	-6.25387	-6.18507	-5.67465	-5.85108	-6.32557	-5.85108	-5.20878	-5.52134	-5.33823	-3.64864	-2.06136	-4.91084	-2.09308	-5.60818	-1.61807	-5.65258	-6.36389	-2.89848	-5.10513
KLB@hsa-miR-505-3p.2@7mer-m8	KLB	hsa-miR-505-3p.2	7mer-m8	-4.21765	3.70317	6.43e-10	7.41e-08	-4.80234	-4.53779	-5.67465	-5.88766	-4.17065	-7.04689	-6.36389	-6.49003	-3.23058	-5.2442	-2.45932	-4.88448	-5.20878	-3.1741	-5.73973	-3.10151	-4.7704	-1.35042	-5.08019	-1.23702	-2.2391	-0.0372513	-5.49467	-4.83455	0.495341	-4.24519
SHCBP1@hsa-miR-208a-3p@7mer-1a	SHCBP1	hsa-miR-208a-3p	7mer-1a	3.26604	3.78491	6.51e-10	7.48e-08	0.0568966	-1.82773	-1.80329	-1.75797	-0.377193	-1.10152	-1.94246	-1.40767	-2.0887	-3.97079	-1.55947	-3.68327	-2.17977	-5.41254	-4.40207	-3.4834	-5.76557	-5.47379	-4.99759	-5.97413	-5.8107	-5.54298	-6.96041	-5.62892	-5.45117	-4.75873
GHR@hsa-miR-23a-3p@8mer	GHR	hsa-miR-23a-3p	8mer	-3.51511	4.3985	6.61e-10	7.57e-08	-3.51726	-4.33312	-1.86002	-4.45012	-3.00712	-3.39209	-4.67888	-5.60818	-3.87147	-3.52158	-3.94046	-4.54667	-5.69544	-2.8335	-4.97318	-0.881241	-2.06003	-2.81529	-1.46257	-0.422387	-1.07996	0.372239	-2.45809	-3.05485	1.05265	-2.74037
ONECUT2@hsa-miR-409-3p@7mer-m8	ONECUT2	hsa-miR-409-3p	7mer-m8	3.87678	1.62566	6.66e-10	7.61e-08	-4.22398	-4.56872	-2.23823	-3.53439	-3.49191	-5.47379	-3.5794	-2.64862	-2.03553	-1.94981	-4.15787	-4.4097	-4.88448	-7.25016	-5.8107	-6.11645	-6.00291	-5.69544	-5.67465	-8.19767	-6.32557	-7.54159	-6.96041	-6.36389	-7.25016	-6.25387
SORBS1@hsa-miR-381-3p@7mer-1a	SORBS1	hsa-miR-381-3p	7mer-1a	-3.67737	3.57636	6.69e-10	7.63e-08	-3.26999	-6.28834	-5.9376	-5.39239	-4.08701	-4.72605	-5.49467	-4.91084	-3.91687	-5.67465	-6.00291	-5.27526	-4.25198	-3.38448	-5.52134	-4.72605	-4.34068	-3.07965	-3.81561	-1.02848	-1.74424	-0.293672	-4.51835	-4.25198	0.0817459	-3.61539
ACVR1C@hsa-miR-9-5p@7mer-1a	ACVR1C	hsa-miR-9-5p	7mer-1a	-4.02335	3.68149	6.91e-10	7.86e-08	-2.81102	-4.63602	-2.42174	-5.43381	-5.43381	-5.8107	-4.01856	-5.02628	-4.55591	-4.56872	-1.84077	-5.41254	-5.564	-2.28891	-4.93851	-1.45095	-2.10922	-1.20402	-4.65741	-1.14862	-1.89812	0.251247	-4.80234	-4.59961	0.894107	-4.17728
FGF10@hsa-miR-145-5p@7mer-1a	FGF10	hsa-miR-145-5p	7mer-1a	-3.40873	2.40271	7.15e-10	8.08e-08	-4.99759	-6.96041	-4.54667	-6.047	-5.16216	-4.5806	-5.39239	-5.62892	-4.74722	-5.20878	-4.53779	-5.97413	-4.19684	-4.80234	-5.32214	-2.80846	-4.40207	-1.39814	-5.41254	-4.23831	-4.061	-5.69544	-4.50142	-4.89657	-1.44192	-3.73677
KIAA0101@hsa-miR-383-5p.1@7mer-1a	KIAA0101	hsa-miR-383-5p.1	7mer-1a	3.19961	3.85629	7.13e-10	8.08e-08	-1.33398	-1.00305	-2.09452	-1.36571	-0.5198	-1.39402	-0.569074	-1.00156	-2.90832	-0.642863	-0.729593	-1.89265	-1.08089	-5.47379	-3.29669	-4.0244	-5.76557	-6.11645	-4.86956	-5.65258	-5.58444	-5.78793	-5.60818	-5.85108	-6.047	-5.08019
FOSB@hsa-miR-455-3p.1@7mer-m8	FOSB	hsa-miR-455-3p.1	7mer-m8	-4.34299	1.56959	7.92e-10	8.92e-08	-6.81591	-5.69544	-6.44601	-6.68909	-6.68909	-6.07624	-5.58444	-6.96041	-5.69544	-5.71898	-6.96041	-5.05312	-6.00291	-5.37329	-5.39239	-4.8593	-5.69544	-3.86512	-5.76557	-5.67465	-5.8107	-4.31037	-5.65258	-5.17666	-1.90273	-4.28894
KIAA1199@hsa-miR-379-5p@7mer-m8	KIAA1199	hsa-miR-379-5p	7mer-m8	3.54491	2.00574	7.99e-10	8.98e-08	-3.18114	-3.8326	-3.50462	-5.88766	-1.7242	-4.63602	-2.93703	-3.016	-4.14547	-4.35748	-2.48113	-4.65741	-3.31606	-5.41254	-5.62892	-6.96041	-5.8107	-6.74866	-5.73973	-6.07624	-5.8107	-7.25016	-6.15159	-7.25016	-6.28834	-5.67465
PPP1R12B@hsa-miR-665@7mer-m8	PPP1R12B	hsa-miR-665	7mer-m8	-2.49106	4.54462	8.37e-10	9.35e-08	-2.65592	-2.37239	-2.48378	-1.97698	-3.62489	-2.7482	-3.63448	-3.30858	-2.29087	-3.36504	-3.95879	-3.82201	-3.75175	-0.828511	-2.12855	-2.97701	0.0993288	-2.21591	-1.01835	-0.409589	-1.32726	0.824304	-1.35544	-1.7628	-1.02236	-0.369095
EGR1@hsa-miR-543@7mer-m8	EGR1	hsa-miR-543	7mer-m8	-3.03159	3.16467	8.42e-10	9.38e-08	-6.81591	-6.81591	-6.68909	-5.32214	-5.08019	-5.32214	-4.0484	-4.46864	-2.68744	-5.22534	-4.98476	-4.31037	-6.81591	-4.93851	-3.56598	-3.23058	-4.52697	-1.5766	-4.3026	-4.75873	-4.35748	-4.75873	-5.43381	-1.54367	-1.50297	-1.44897
FANCA@hsa-miR-199a-5p@7mer-m8	FANCA	hsa-miR-199a-5p	7mer-m8	2.96828	2.26515	8.5e-10	9.44e-08	-4.42581	-2.01831	-2.8711	-4.59043	-2.40307	-5.17666	-2.7737	-2.99878	-2.45932	-3.76823	-1.80532	-3.61539	-3.60207	-6.88592	-5.37329	-6.96041	-6.00291	-6.047	-5.58444	-5.97413	-7.14169	-5.85108	-5.60818	-6.96041	-5.16216	-4.8457
CD34@hsa-miR-193a-3p@7mer-m8	CD34	hsa-miR-193a-3p	7mer-m8	-2.53239	3.70706	8.57e-10	9.5e-08	-4.15787	-4.25894	-5.49467	-4.54667	-4.66768	-3.09514	-4.7921	-3.98905	-3.46597	-4.39157	-4.53779	-3.41201	-4.94932	-4.63602	-4.51006	-2.96319	-3.22008	-1.77971	-3.48782	-0.783335	-1.78133	-0.901746	-4.001	-4.96181	-0.73108	-3.92824
ANXA11@hsa-miR-409-3p@7mer-m8	ANXA11	hsa-miR-409-3p	7mer-m8	-2.05592	2.95949	8.59e-10	9.5e-08	-4.43388	-3.94668	-4.23831	-3.39209	-4.38361	-5.13391	-4.32453	-3.43266	-2.92711	-4.47641	-5.9116	-2.8711	-3.99491	-3.56151	-4.51006	-4.34784	-4.62682	-1.62967	-3.73176	-3.44906	-2.84314	-1.88312	-4.28894	-3.32702	-2.36146	-3.05124
EHD2@hsa-miR-296-5p@7mer-m8	EHD2	hsa-miR-296-5p	7mer-m8	-2.23948	8.43191	8.62e-10	9.52e-08	1.18546	1.02588	0.406199	0.610359	0.0138034	0.644122	0.837204	-1.02169	-1.09392	0.482116	1.38811	-0.279941	1.05955	2.33494	2.00745	1.97257	2.51875	3.16819	2.01883	4.0586	3.66127	3.45412	2.56746	1.78426	3.6599	2.65889
VSTM4@hsa-miR-323a-3p@7mer-1a	VSTM4	hsa-miR-323a-3p	7mer-1a	-2.50876	3.20405	8.74e-10	9.64e-08	-3.60641	-3.44067	-3.66361	-5.62892	-4.33312	-3.84855	-4.97318	-4.03615	-3.45308	-3.98284	-3.65914	-4.3026	-3.73176	-4.75873	-3.37264	-2.36687	-3.03332	-2.29087	-4.56872	-1.66944	-3.31606	-1.29046	-5.09239	-4.75873	-0.511379	-3.43266
ZIC1@hsa-miR-203a-3p.1@7mer-m8	ZIC1	hsa-miR-203a-3p.1	7mer-m8	4.15598	4.17051	8.78e-10	9.65e-08	-1.00962	-0.883583	-0.218973	-1.91513	-0.807593	-7.38235	-2.58032	-1.03768	-0.25524	-6.40471	-2.33376	0.0457481	-1.55056	-5.564	-5.16216	-6.21896	-5.69544	-2.40653	-7.38235	-5.78793	-5.54298	-5.58444	-7.04689	-5.62892	-5.22534	-4.617
E2F7@hsa-miR-140-3p.2@7mer-m8	E2F7	hsa-miR-140-3p.2	7mer-m8	3.96742	1.67164	8.81e-10	9.68e-08	-3.20881	-2.62842	-3.75775	-4.27407	-3.5794	-5.09239	-4.64648	-2.36687	-2.46904	-3.79376	-6.32557	-7.14169	-4.17728	-6.63473	-5.8107	-6.11645	-6.00291	-6.536	-5.73973	-8.09347	-7.14169	-5.71898	-7.04689	-6.32557	-6.96041	-7.04689
CHRDL1@hsa-miR-329-3p@7mer-m8	CHRDL1	hsa-miR-329-3p	7mer-m8	-3.86723	7.25053	8.87e-10	9.71e-08	0.835377	-4.0484	-1.68376	-2.64341	-2.55709	-1.36996	-4.25198	-3.74188	-3.67344	-3.87147	-1.12199	-2.7588	-3.04835	2.51875	-0.305809	0.928028	1.80902	1.52952	1.20537	2.27809	1.88884	3.56748	-1.37032	-0.685337	3.36149	2.0631
FAM72B@hsa-miR-30a-5p@7mer-m8	FAM72B	hsa-miR-30a-5p	7mer-m8	2.96448	2.99464	8.9e-10	9.71e-08	-3.85365	-3.016	-2.2321	-1.68637	-1.47913	-4.33312	-2.51836	-1.50773	-2.08582	-2.50687	-2.12185	-3.78298	-2.32845	-5.28957	-4.43388	-5.88766	-5.78793	-5.97413	-5.62892	-5.88766	-7.14169	-5.35343	-5.8107	-6.28834	-4.33312	-5.08019
MAB21L1@hsa-miR-323a-3p@8mer	MAB21L1	hsa-miR-323a-3p	8mer	-3.9926	1.82462	9.07e-10	9.87e-08	-4.19025	-6.81591	-5.49467	-5.78793	-5.85108	-6.18507	-6.74866	-6.44601	-5.71898	-6.49003	-5.32214	-7.38235	-5.35343	-5.05312	-5.65258	-5.85108	-4.99759	-2.34272	-5.17666	-4.97318	-4.44174	-4.67888	-5.39239	-5.01073	-1.7009	-5.04125
EBF1@hsa-miR-101-3p.2@7mer-m8	EBF1	hsa-miR-101-3p.2	7mer-m8	-4.07151	2.13849	9.09e-10	9.88e-08	-5.10513	-6.96041	-4.0244	-6.58404	-4.83455	-5.97413	-6.44601	-5.9116	-5.35343	-6.28834	-4.23831	-4.83455	-6.25387	-4.93851	-5.58444	-3.56151	-5.17666	-2.31959	-5.49467	-5.28957	-3.6685	-2.84763	-5.30703	-5.20878	-1.0622	-5.67465
EFNA3@hsa-miR-491-5p@7mer-m8	EFNA3	hsa-miR-491-5p	7mer-m8	2.93016	5.78276	9.34e-10	1.01e-07	-0.410255	-2.08516	1.15154	0.130488	-0.592067	-2.3767	-1.4404	-1.0622	0.695369	-2.71057	-0.848074	0.996999	-0.780374	-4.65741	-2.5199	-2.03692	-4.70378	-2.06345	-2.85918	-5.49467	-4.4931	-3.57505	-4.93851	-3.35744	-4.0484	-3.47037
CHAF1B@hsa-miR-216a-5p@7mer-m8	CHAF1B	hsa-miR-216a-5p	7mer-m8	2.52621	3.00538	9.67e-10	1.04e-07	-3.70737	-3.08275	-3.11706	-2.5056	-2.09096	-3.94668	-2.78198	-1.28751	-2.1699	-2.79949	-0.791854	-2.17408	-3.85365	-5.33823	-5.33823	-5.08019	-5.41254	-4.43388	-5.35343	-5.9116	-5.52134	-5.8107	-5.30703	-5.28957	-5.06548	-5.33823
RBMS3@hsa-miR-208a-3p@7mer-1a	RBMS3	hsa-miR-208a-3p	7mer-1a	-2.78891	3.71879	9.92e-10	1.07e-07	-2.93973	-4.19025	-4.31037	-5.28957	-1.5514	-4.03012	-4.73535	-5.02628	-2.89328	-3.28843	-4.13926	-3.34609	-3.94668	-4.51835	-3.78298	-1.47022	-0.939618	-1.39962	-2.02813	-0.8693	-1.96251	-0.322851	-1.57537	-2.63497	-0.475657	-2.32259
ZNF367@hsa-miR-146a-5p@8mer	ZNF367	hsa-miR-146a-5p	8mer	2.69723	4.1626	1.02e-09	1.09e-07	-0.37105	-1.13202	-3.43266	-0.80373	-0.188927	-1.82367	-1.39741	0.761029	-1.7887	-1.14007	-1.66681	-2.24282	-1.82476	-5.01073	-3.88247	-2.7568	-5.04125	-5.41254	-5.08019	-5.16216	-5.05312	-4.18363	-4.80234	-5.71898	-3.95323	-4.5806
PDK4@hsa-miR-9-5p@8mer	PDK4	hsa-miR-9-5p	8mer	-4.0306	2.86706	1.02e-09	1.1e-07	-4.51835	-5.16216	-3.70266	-5.69544	-5.65258	-7.38235	-6.40471	-5.9116	-4.31037	-4.55591	-6.36389	-4.15156	-6.25387	-5.20878	-4.59961	-3.49614	-4.94932	-3.66361	-5.30703	-3.248	-5.28957	0.031992	-1.57332	-5.62892	-1.54445	-3.92227
KCNK5@hsa-miR-1271-5p@7mer-m8	KCNK5	hsa-miR-1271-5p	7mer-m8	2.90692	4.18113	1.06e-09	1.13e-07	-0.65405	-0.79764	-1.88195	-1.32112	0.13804	-3.91119	-2.21406	-2.71438	0.734028	-3.63911	-1.33919	-1.6219	0.327009	-5.35343	-4.74722	-4.617	-5.27526	-3.13681	-5.49467	-5.71898	-5.12046	-4.93851	-5.13391	-3.2624	-4.24519	-3.95879
PRRT4@hsa-miR-1224-5p@7mer-m8	PRRT4	hsa-miR-1224-5p	7mer-m8	-4.38912	2.91306	1.08e-09	1.16e-07	-6.11645	-5.67465	-8.16203	-5.88766	-5.43381	-4.82421	-8.1041	-8.29358	-6.74866	-5.564	-6.68909	-7.54159	-5.45117	-5.01073	-5.62892	-4.42581	-4.63602	-4.15156	-4.99759	-1.66812	-4.8457	-1.47487	-5.564	-5.73973	-0.192477	-5.19464
MTHFD1L@hsa-miR-873-5p.2@7mer-1a	MTHFD1L	hsa-miR-873-5p.2	7mer-1a	2.19061	4.49892	1.09e-09	1.16e-07	-0.741288	-2.01491	-0.663847	0.369986	-1.82476	-2.89328	-0.116991	-0.575113	-1.31537	-2.85231	-0.00697352	-2.29378	-1.72865	-4.63602	-3.84855	-3.21233	-5.22534	-3.61539	-4.43388	-4.1195	-3.77307	-4.31739	-4.31037	-5.19464	-2.85457	-3.70737
TLX1@hsa-miR-370-3p@8mer	TLX1	hsa-miR-370-3p	8mer	6.41025	2.16101	1.12e-09	1.18e-07	-2.86399	-4.061	-8.0636	-3.52571	-4.0484	-6.88592	-4.64648	-1.32406	-7.75363	-4.63602	-6.28834	-7.54159	-3.24465	-8.08169	-6.96041	-8.05529	-6.68909	-8.06367	-6.11645	-6.44601	-5.85108	-8.06976	-8.08879	-8.07379	-8.09816	-8.06222
TCF19@hsa-miR-9-5p@7mer-1a	TCF19	hsa-miR-9-5p	7mer-1a	2.3972	5.40009	1.12e-09	1.18e-07	0.184508	-0.421154	-1.41731	0.161588	1.02588	-1.24596	-0.884776	1.51116	-1.60474	-0.581827	-1.91037	-2.18792	-1.41731	-3.88777	-2.58202	-4.061	-2.66658	-2.1369	-3.46597	-4.22398	-3.8433	-2.00886	-4.11217	-1.93444	-2.98769	-3.75175
SHE@hsa-miR-383-5p.2@7mer-m8	SHE	hsa-miR-383-5p.2	7mer-m8	-2.58775	3.35853	1.16e-09	1.22e-07	-4.63602	-4.46864	-2.79531	-4.73535	-4.08701	-3.12677	-4.70378	-4.8128	-3.77794	-3.72211	-2.51108	-4.60823	-5.08019	-3.75775	-4.51006	-3.81561	-3.85968	-2.06208	-4.03012	-1.84397	-1.09775	-1.28854	-2.93703	-4.0244	-1.85471	-1.32932
TTK@hsa-miR-101-3p.2@7mer-1a	TTK	hsa-miR-101-3p.2	7mer-1a	3.1613	2.17748	1.17e-09	1.23e-07	-3.62019	-4.48519	-2.46904	-4.03615	-2.19392	-5.41254	-2.2364	-2.46206	-2.54019	-3.09514	-3.58444	-4.1195	-5.35343	-5.60818	-5.8107	-6.32557	-5.78793	-6.11645	-5.8107	-6.28834	-7.38235	-5.52134	-5.30703	-5.85108	-7.25016	-5.20878
LMNB2@hsa-miR-330-5p@7mer-m8	LMNB2	hsa-miR-330-5p	7mer-m8	2.09393	6.02184	1.23e-09	1.29e-07	0.730627	-0.34969	-0.134069	0.585047	1.42606	-0.212636	0.84466	0.987655	-0.112759	0.477864	-1.12104	-1.89431	0.872001	-2.12109	-1.54934	-1.18763	-1.56196	-2.3215	-2.23558	-2.21859	-2.07995	-1.85836	-1.53834	-1.85137	-2.08726	-0.926419
DCLK1@hsa-miR-181a-5p@7mer-m8	DCLK1	hsa-miR-181a-5p	7mer-m8	-2.87344	4.40512	1.23e-09	1.29e-07	-3.93381	-4.48519	-3.8326	-2.27447	-3.47484	-3.14673	-4.20406	-5.41254	-4.18363	-1.2777	-2.78198	-3.52571	-3.42442	-1.75073	-0.673445	-0.0996127	-1.06034	0.54762	-3.5794	-0.598681	-0.487304	-0.848987	-1.44492	-3.3883	-1.03257	-0.94559
ADAMTS1@hsa-let-7d-5p@7mer-1a	ADAMTS1	hsa-let-7d-5p	7mer-1a	-2.47833	7.19882	1.27e-09	1.32e-07	-1.3933	-1.52117	-1.75406	-0.491127	-0.811165	0.269444	-0.867234	-1.50259	-2.09986	-1.00037	-0.273467	0.052357	-0.506637	-0.302724	0.946617	-0.0798897	1.23725	1.87503	1.00305	1.68055	1.97262	2.2367	2.16165	-0.599602	1.98728	3.49196
LIFR@hsa-miR-137@7mer-m8	LIFR	hsa-miR-137	7mer-m8	-2.80252	4.38648	1.34e-09	1.4e-07	-3.39209	-1.72375	-4.33312	-4.22398	-2.99878	-2.24761	-3.91687	-3.63448	-4.55591	-3.34229	-2.38811	-4.31037	-3.38043	-0.560422	-1.15053	-1.48584	-0.384554	-1.94369	-1.03553	-0.338899	-0.914037	-0.231901	0.289939	-1.51113	-1.27694	-0.545861
TSHZ2@hsa-miR-499a-5p@7mer-1a	TSHZ2	hsa-miR-499a-5p	7mer-1a	-2.80562	3.16124	1.4e-09	1.46e-07	-3.40037	-4.47641	-4.48519	-4.35748	-4.08012	-3.85365	-5.17666	-4.55591	-3.82201	-3.24119	-5.20878	-4.8457	-5.01073	-3.45308	-2.13392	-1.88084	-1.60211	-2.60666	-4.00677	-2.58032	-3.79376	-4.17065	-1.33398	-1.92858	-3.53439	-2.69705
FLNC@hsa-miR-377-3p@7mer-m8	FLNC	hsa-miR-377-3p	7mer-m8	-3.14311	3.93663	1.4e-09	1.46e-07	-3.6685	-3.4081	-8.1484	-5.76557	-4.08012	-4.56872	-4.08012	-3.94668	-4.53779	-5.67465	-8.14488	-5.35343	-3.90547	-3.14673	-2.89568	-3.89403	-3.15009	-1.57374	-4.24519	-1.12485	-1.72613	0.313319	-3.88247	-4.92563	-1.82314	-1.31466
RUNX1T1@hsa-miR-154-3p@7mer-m8	RUNX1T1	hsa-miR-154-3p	7mer-m8	-2.73519	2.54062	1.41e-09	1.46e-07	-3.68791	-4.50142	-2.80846	-5.76557	-5.13391	-5.8107	-3.88247	-4.32453	-4.67888	-5.14692	-5.45117	-4.97318	-4.3026	-4.51835	-4.51835	-2.41005	-2.94485	-2.78198	-5.12046	-3.62974	-4.31739	-2.7759	-4.8128	-5.73973	-2.23462	-3.60641
IGF1@hsa-miR-377-3p@7mer-m8	IGF1	hsa-miR-377-3p	7mer-m8	-2.71981	5.82557	1.42e-09	1.47e-07	-1.87149	-2.93973	-2.0362	-1.47714	-2.14607	-0.046741	-1.2777	-3.47037	-2.43793	-2.93453	-0.89849	-1.42422	-3.07678	-0.0113285	-0.0423563	0.385868	-0.189998	1.08644	-0.188177	1.05645	0.541019	1.9288	0.457873	-3.31606	1.97995	0.666813
JUN@hsa-miR-216b-5p@7mer-m8	JUN	hsa-miR-216b-5p	7mer-m8	-2.33199	2.87155	1.46e-09	1.51e-07	-4.80234	-4.51006	-6.81591	-5.30703	-4.80234	-5.06548	-4.42581	-4.1328	-4.25894	-4.94932	-5.69544	-3.62974	-3.63911	-4.56872	-4.0932	-4.71298	-4.7921	-2.281	-4.71298	-5.41254	-5.09239	-3.60207	-4.60823	-3.36887	-1.88979	-1.55631
JAM3@hsa-miR-101-3p.2@7mer-1a	JAM3	hsa-miR-101-3p.2	7mer-1a	-2.93199	1.74802	1.48e-09	1.52e-07	-4.62682	-4.46077	-6.21896	-6.96041	-6.68909	-5.2442	-5.564	-6.18507	-3.93381	-6.68909	-6.536	-5.16216	-5.73973	-5.05312	-5.78793	-3.41201	-5.27526	-4.38361	-5.49467	-4.17065	-5.37329	-3.47894	-5.17666	-5.13391	-4.08701	-4.17728
CLU@hsa-miR-326@8mer	CLU	hsa-miR-326	8mer	-2.90179	1.69055	1.48e-09	1.52e-07	-4.98476	-4.72605	-6.25387	-5.88766	-6.68909	-5.564	-6.81591	-6.18507	-4.48519	-5.69544	-5.01073	-4.72605	-5.14692	-5.05312	-4.67888	-5.45117	-5.62892	-3.95323	-5.37329	-5.30703	-4.93851	-2.47555	-5.60818	-5.12046	-4.08701	-4.31037
SPRY1@hsa-miR-455-3p.1@7mer-m8	SPRY1	hsa-miR-455-3p.1	7mer-m8	-2.84129	1.62832	1.49e-09	1.53e-07	-4.86956	-4.53779	-4.42581	-5.60818	-5.05312	-5.41254	-5.20878	-4.50142	-4.617	-6.00291	-5.35343	-4.8593	-5.65258	-5.37329	-5.16216	-4.25894	-5.58444	-3.42848	-5.58444	-4.94932	-4.89657	-3.39648	-4.17728	-4.8457	-4.25198	-3.87664
ONECUT2@hsa-miR-219a-2-3p@7mer-m8	ONECUT2	hsa-miR-219a-2-3p	7mer-m8	4.76264	2.27155	1.5e-09	1.54e-07	-4.51835	-5.14692	-1.15839	-1.901	-3.77307	-5.78793	-4.52697	-1.7315	-1.4404	-1.36276	-5.01073	-3.20199	-4.88448	-7.25016	-8.12836	-6.11645	-6.00291	-5.69544	-5.85108	-6.36389	-6.32557	-5.88766	-6.96041	-6.36389	-7.25016	-5.10513
FAM72D@hsa-miR-30a-5p@7mer-m8	FAM72D	hsa-miR-30a-5p	7mer-m8	3.79204	2.98811	1.51e-09	1.54e-07	-2.26955	-4.33312	-2.94754	-2.07131	-1.21453	-4.60823	-2.70854	-0.326228	-2.27716	-3.54785	-2.90083	-4.25198	-3.83766	-5.28957	-6.58404	-5.05312	-5.78793	-6.74866	-5.9376	-5.88766	-5.8107	-4.01856	-6.81591	-5.78793	-5.85108	-5.14692
LIFR@hsa-miR-101-3p.1@7mer-1a	LIFR	hsa-miR-101-3p.1	7mer-1a	-3.12808	1.90422	1.56e-09	1.58e-07	-4.75873	-4.72605	-3.62974	-5.564	-4.47641	-5.14692	-5.10513	-5.02628	-4.55591	-5.85108	-5.01073	-5.58444	-5.01073	-4.92563	-5.10513	-5.19464	-5.2442	-2.23735	-5.37329	-4.52697	-4.65741	-4.51006	-4.73535	-5.41254	-3.56151	-2.22212
PLCXD3@hsa-miR-200b-3p@7mer-m8	PLCXD3	hsa-miR-200b-3p	7mer-m8	-4.69506	1.35885	1.59e-09	1.61e-07	-4.32453	-6.44601	-4.42581	-6.28834	-5.45117	-6.58404	-5.67465	-5.05312	-4.60823	-5.49467	-5.17666	-5.60818	-5.62892	-5.01073	-5.45117	-5.73973	-5.58444	-5.564	-5.62892	-5.2442	-5.12046	-2.35577	-5.14692	-5.65258	-4.4097	-3.73677
KLF2@hsa-miR-19a-3p@7mer-1a	KLF2	hsa-miR-19a-3p	7mer-1a	-4.38131	2.0215	1.64e-09	1.66e-07	-5.52134	-5.32214	-4.08012	-6.28834	-6.07624	-6.36389	-6.11645	-5.39239	-4.23138	-5.17666	-4.13926	-5.33823	-5.564	-5.52134	-5.32214	-5.14692	-5.69544	-2.1699	-5.58444	-5.54298	-2.01289	-4.01275	-5.41254	-4.7921	-2.18969	-1.91513
EBF2@hsa-miR-124-3p.1@7mer-m8	EBF2	hsa-miR-124-3p.1	7mer-m8	-2.90628	3.30451	1.66e-09	1.67e-07	-4.42581	-4.63602	-3.42848	-5.02628	-4.35748	-5.97413	-5.06548	-6.40471	-3.3883	-5.2442	-3.22707	-2.60037	-5.2442	-3.07965	-4.43388	-2.21678	-4.52697	-2.45445	-5.12046	-1.72375	-2.82422	-0.97386	-5.14692	-5.01073	-0.686509	-2.6835
LIN7A@hsa-miR-194-5p@7mer-1a	LIN7A	hsa-miR-194-5p	7mer-1a	-3.19997	2.69445	1.68e-09	1.69e-07	-4.83455	-5.09239	-2.41005	-5.60818	-5.05312	-4.65741	-5.76557	-4.03012	-4.617	-4.55591	-5.39239	-5.85108	-4.50142	-2.93204	-5.35343	-1.41536	-1.98948	-3.48782	-2.89848	-4.17065	-3.51316	-5.43381	-3.90547	-2.80626	-2.48378	-4.16436
NGFR@hsa-miR-330-5p@8mer	NGFR	hsa-miR-330-5p	8mer	-3.20011	3.57395	1.72e-09	1.72e-07	-4.48519	-4.56872	-4.5806	-3.3883	-5.08019	-3.90547	-5.58444	-6.58404	-5.52134	-3.61539	-5.85108	-4.38361	-5.26036	-3.14006	-1.13676	-1.16585	-1.43578	-1.67308	-3.49614	-1.91747	-3.92824	-4.00677	-1.71148	-1.98188	-4.64648	-3.09191
ZCCHC24@hsa-miR-18a-5p@7mer-m8	ZCCHC24	hsa-miR-18a-5p	7mer-m8	-2.53273	2.43456	1.73e-09	1.72e-07	-4.74722	-3.95879	-4.0244	-5.564	-4.39157	-5.41254	-7.04689	-4.51835	-4.48519	-4.41739	-5.01073	-5.9116	-4.56872	-4.91084	-5.37329	-4.06772	-4.8593	-2.28603	-4.99759	-4.31739	-2.6576	-3.06061	-5.16216	-4.69187	-1.88596	-4.67888
TIMP4@hsa-miR-665@8mer	TIMP4	hsa-miR-665	8mer	-3.97825	4.00899	1.73e-09	1.72e-07	-4.80234	-4.70378	-1.81803	-5.76557	-5.02628	-4.38361	-5.39239	-5.71898	-4.03615	-5.62892	-4.13926	-4.92563	-5.02628	-2.54322	-5.32214	-1.61544	-3.85365	-1.75406	-2.90322	-0.463867	-1.12516	-0.143851	-4.8128	-5.62892	0.944658	-3.09191
KIF26B@hsa-miR-302c-3p.2@7mer-m8	KIF26B	hsa-miR-302c-3p.2	7mer-m8	3.04458	2.93926	1.8e-09	1.79e-07	-1.87863	-2.86143	-3.016	-1.08561	-2.60666	-4.56872	-3.06061	-1.41619	-2.08143	-1.9595	-0.697011	-3.33838	-0.95157	-5.52134	-5.54298	-4.2819	-5.33823	-2.9243	-5.85108	-6.11645	-5.67465	-5.73973	-5.28957	-6.18507	-5.37329	-4.88448
LIFR@hsa-miR-143-3p@7mer-1a	LIFR	hsa-miR-143-3p	7mer-1a	-3.11599	4.97844	1.81e-09	1.79e-07	-2.44537	-1.33106	-4.33312	-2.47687	-4.001	-2.02217	-3.27356	-3.45308	-3.4205	-3.34229	-5.01073	-3.63911	-2.87862	0.337845	-0.43422	-0.536566	0.248176	-3.62489	-0.270467	-0.0528953	0.117677	0.78862	1.10022	-1.08878	-0.363416	-0.074507
GHR@hsa-miR-505-3p.2@7mer-1a	GHR	hsa-miR-505-3p.2	7mer-1a	-3.32679	5.38934	1.81e-09	1.79e-07	-5.14692	-3.99491	-0.389513	-4.21732	-2.81529	-3.16765	-4.67888	-4.11217	-3.87147	-1.82101	-1.40349	-3.31606	-4.12631	-1.39213	-2.43076	-0.244774	-0.611027	0.926034	-0.750475	0.401998	0.122755	1.01613	-1.00777	-1.32148	1.86023	-0.854566
TACC1@hsa-miR-212-3p@7mer-1a	TACC1	hsa-miR-212-3p	7mer-1a	-2.22656	3.91445	1.84e-09	1.82e-07	-3.44906	-2.71254	-4.83455	-3.21233	-3.69276	-3.63448	-4.34068	-2.82647	-2.5212	-2.60037	-2.22823	-2.69115	-4.74722	-1.64787	-1.33845	-2.45932	-2.43911	-0.777702	-3.48782	-1.29949	-1.13009	-0.988591	-1.96125	-3.64353	-0.53443	-3.90547
HLF@hsa-miR-141-3p@7mer-m8	HLF	hsa-miR-141-3p	7mer-m8	-2.88177	5.07896	1.9e-09	1.87e-07	-4.39157	-2.43076	-3.09815	-1.1946	-5.01073	-5.58444	-5.41254	-3.50875	-1.74518	-4.65741	-3.71694	-1.79325	-2.27716	0.241168	-1.63805	1.00072	0.667409	-1.11878	-1.39259	-1.41091	-1.00126	-0.508802	0.15327	-0.932006	0.186129	-0.0133075
SPTBN2@hsa-miR-339-5p@8mer	SPTBN2	hsa-miR-339-5p	8mer	2.09367	6.94608	1.9e-09	1.87e-07	0.482116	0.440874	2.09376	0.267151	1.75179	0.0766863	1.68467	0.826066	2.21678	0.953605	0.997738	1.4045	0.525064	-1.55542	-0.508207	-0.503823	-1.30898	0.252593	-0.42304	-1.27202	-0.774799	-1.25653	-0.82676	0.102324	-3.255	-0.630367
EHD2@hsa-miR-133a-3p.1@7mer-m8	EHD2	hsa-miR-133a-3p.1	7mer-m8	-2.36527	4.34557	1.97e-09	1.94e-07	-2.48779	-3.06061	-2.39022	-4.33312	-3.76823	-3.80974	-4.62682	-3.83766	-3.43266	-4.41739	-2.09591	-3.42848	-2.83125	-3.30487	-3.75175	-2.01893	-2.33496	-1.04101	-2.7905	-0.0946352	-0.840223	-0.504431	-2.71438	-3.18454	0.390051	-1.48428
SCN4B@hsa-miR-490-3p@7mer-m8	SCN4B	hsa-miR-490-3p	7mer-m8	-4.29067	0.802523	2.01e-09	1.97e-07	-6.74866	-5.65258	-6.21896	-6.11645	-7.25016	-6.536	-7.38235	-6.81591	-5.97413	-6.63473	-6.81591	-5.85108	-5.88766	-5.37329	-5.69544	-6.96041	-5.65258	-4.3026	-5.9116	-5.08019	-5.45117	-5.88766	-5.33823	-5.9116	-4.75873	-4.75873
CCDC80@hsa-miR-320a@7mer-m8	CCDC80	hsa-miR-320a	7mer-m8	-2.92675	5.53225	2.11e-09	2.06e-07	-2.49444	-3.51726	-1.98825	-2.86634	-1.96426	-0.906919	-2.0887	-3.23779	-2.77141	-1.23635	-1.92318	-2.33061	-3.07965	-0.673445	0.678433	-4.24519	-0.631862	-0.757644	-0.948894	1.41214	0.917765	1.84652	-0.276811	-4.34068	0.943948	0.953605
NNAT@hsa-miR-133a-3p.1@7mer-m8	NNAT	hsa-miR-133a-3p.1	7mer-m8	-5.17987	5.90049	2.11e-09	2.06e-07	-4.8457	-4.42581	-5.9376	-5.33823	-7.75363	-5.8107	-4.4931	-4.8457	-7.38235	-4.80234	-2.37779	-5.47379	-5.37329	-2.91086	-4.29568	-1.74275	-2.70667	-1.45361	-3.88777	1.88358	-3.788	1.90326	-4.51835	-4.60823	3.01345	-3.59336
S1PR1@hsa-miR-320a@7mer-1a	S1PR1	hsa-miR-320a	7mer-1a	-2.17115	5.10832	2.25e-09	2.19e-07	-1.82527	-2.44289	-2.04159	-2.75461	-2.58032	-0.674018	-1.8826	-2.19967	-2.26862	-1.78534	-1.22964	-3.85365	-3.60207	-1.37914	-0.236582	-0.594243	-0.747224	-0.759089	-1.45558	-0.885641	0.782159	0.872001	1.02588	-1.69957	-0.343026	-0.187792
ITIH5@hsa-miR-299-5p@8mer	ITIH5	hsa-miR-299-5p	8mer	-4.31166	1.12465	2.26e-09	2.2e-07	-6.40471	-6.11645	-6.21896	-7.25016	-7.04689	-7.25016	-6.88592	-6.25387	-6.49003	-5.69544	-4.98476	-6.18507	-5.8107	-5.35343	-5.78793	-5.04125	-5.78793	-4.05513	-5.62892	-5.67465	-4.70378	-5.01073	-6.11645	-5.19464	-2.92955	-4.88448
NOVA1@hsa-miR-339-5p@8mer	NOVA1	hsa-miR-339-5p	8mer	-3.34239	3.41515	2.33e-09	2.26e-07	-4.19684	-5.17666	-5.65258	-4.42581	-5.76557	-4.8128	-5.49467	-4.88448	-5.35343	-3.0858	-4.53779	-7.38235	-5.28957	-0.886788	-4.93851	-2.40307	-2.60974	-3.43665	-1.68463	-2.9797	-4.0932	-2.24467	-2.0334	-4.89657	-1.09999	-2.02287
SEMA5A@hsa-miR-519d-3p@7mer-m8	SEMA5A	hsa-miR-519d-3p	7mer-m8	-2.34305	5.2256	2.37e-09	2.29e-07	-2.22212	-3.75175	-2.2364	-2.09308	-0.946168	-1.0762	-3.48782	-1.99269	-2.56014	-1.80729	-2.03758	-2.19805	-1.80886	-0.0336823	0.663423	-0.19828	1.02662	-1.23031	0.353642	0.133403	-1.0875	-1.30606	0.783915	0.640424	-2.32354	0.192853
SHE@hsa-miR-128-3p@7mer-1a	SHE	hsa-miR-128-3p	7mer-1a	-2.44449	3.84212	2.38e-09	2.3e-07	-3.31963	-3.88777	-2.99611	-4.23831	-3.48782	-2.68931	-3.64864	-4.39157	-4.31037	-3.56151	-2.31959	-2.7759	-5.69544	-2.22383	-3.84855	-2.70854	-2.63167	-1.48544	-3.54785	-1.77922	-0.160964	-1.12072	-2.19557	-3.91687	-1.04953	-0.789531
ATAD2@hsa-miR-374b-5p@8mer	ATAD2	hsa-miR-374b-5p	8mer	3.6563	1.19999	2.42e-09	2.33e-07	-4.19025	-4.70378	-3.21233	-5.14692	-3.26999	-5.33823	-5.17666	-2.78417	-4.01856	-2.95252	-3.96433	-5.16216	-5.16216	-5.97413	-6.28834	-5.60818	-5.78793	-6.58404	-5.71898	-7.75363	-6.81591	-5.97413	-6.25387	-5.9376	-5.54298	-6.88592
GABBR2@hsa-miR-34c-5p@7mer-1a	GABBR2	hsa-miR-34c-5p	7mer-1a	5.31074	2.21114	2.54e-09	2.44e-07	-1.53288	-2.17561	-2.59241	-6.15159	-2.73457	-6.81591	-5.17666	-2.87862	-4.45012	-6.81591	-1.28932	-4.72605	-3.70737	-5.49467	-5.9376	-6.96041	-6.00291	-6.74866	-6.36389	-6.536	-7.14169	-7.25016	-7.25016	-6.88592	-6.11645	-5.67465
FGF10@hsa-miR-425-5p@7mer-m8	FGF10	hsa-miR-425-5p	7mer-m8	-3.71269	3.90448	2.62e-09	2.51e-07	-4.99759	-6.96041	-4.54667	-5.67465	-5.16216	-2.16823	-5.39239	-4.7921	-4.74722	-5.20878	-4.01275	-4.60823	-4.19684	-1.38689	-4.93851	-1.60169	-0.94257	-1.19889	-2.05368	-1.23298	-0.752715	-1.70364	-2.44824	-5.02628	0.113853	-1.45675
LIFR@hsa-miR-144-3p@7mer-m8	LIFR	hsa-miR-144-3p	7mer-m8	-2.88541	5.97969	2.63e-09	2.51e-07	-3.39209	0.0377988	-2.05368	-1.29641	-2.87342	-0.872578	-1.7575	-2.5692	-2.90832	-1.58677	-3.62974	-2.99048	-2.35798	1.39806	0.723672	-0.425066	1.71446	-1.07314	0.725967	1.32837	1.26116	1.48888	1.97807	0.0584805	0.528644	1.09519
DTX1@hsa-miR-331-3p@7mer-m8	DTX1	hsa-miR-331-3p	7mer-m8	-2.1405	4.84796	2.63e-09	2.52e-07	-3.55672	-2.29378	-2.99611	-2.25414	-3.57023	-3.43266	-3.37656	-2.26397	-2.12037	-3.99491	-3.40416	-2.91573	-2.97415	-1.11752	-1.51672	-1.99016	-1.55418	-1.44819	-1.66944	-0.128772	-1.84341	-0.0133075	-3.73677	-2.98769	1.08563	-2.07059
NR3C2@hsa-miR-124-3p.1@7mer-m8	NR3C2	hsa-miR-124-3p.1	7mer-m8	-2.14114	3.40521	2.66e-09	2.54e-07	-4.11217	-2.9577	-3.42848	-4.60823	-5.01073	-4.92563	-5.06548	-4.34068	-2.62842	-5.2442	-4.88448	-2.22738	-3.51316	-4.03615	-3.78298	-2.29949	-1.26692	-1.94981	-4.46077	-3.06774	-3.69276	-2.19805	-3.10776	-1.91858	-1.69235	-3.09191
VGLL3@hsa-miR-23b-3p@7mer-1a	VGLL3	hsa-miR-23b-3p	7mer-1a	-2.53075	3.1882	2.69e-09	2.56e-07	-3.52571	-5.71898	-3.34609	-5.39239	-2.45071	-5.22534	-3.93381	-4.01856	-2.89568	-3.97079	-2.67061	-4.41739	-4.48519	-3.75175	-3.96433	-1.98825	-3.16765	-0.863474	-2.54019	-1.10756	-2.18465	-1.17932	-5.20878	-4.82421	-2.00956	-3.52158
DEPDC1@hsa-miR-216a-5p@8mer	DEPDC1	hsa-miR-216a-5p	8mer	5.6011	1.02821	2.76e-09	2.62e-07	-3.06452	-3.68791	-1.89812	-5.60818	-3.06061	-6.15159	-6.18507	-4.39157	-2.9797	-3.07392	-4.03012	-6.00291	-6.047	-5.73973	-6.28834	-5.54298	-6.15159	-6.15159	-7.25016	-6.63473	-6.21896	-5.9116	-6.25387	-5.97413	-5.54298	-6.25387
LIN7A@hsa-miR-758-3p@8mer	LIN7A	hsa-miR-758-3p	8mer	-3.0009	1.74119	2.8e-09	2.66e-07	-4.83455	-4.74722	-4.42581	-5.60818	-5.05312	-5.564	-5.26036	-4.54667	-4.617	-5.52134	-5.39239	-5.85108	-4.74722	-4.65741	-5.62892	-4.12631	-4.89657	-2.4182	-4.65741	-5.54298	-4.62682	-6.07624	-5.14692	-4.46864	-3.15009	-4.69187
E2F2@hsa-let-7d-5p@7mer-m8	E2F2	hsa-let-7d-5p	7mer-m8	3.18005	2.7267	2.93e-09	2.77e-07	-3.13013	-3.50875	-2.71833	-4.34068	-1.23702	-3.11706	-4.01856	-1.22732	-2.8501	-1.53171	-1.89647	-3.91119	-3.4081	-5.49467	-5.26036	-4.74722	-6.00291	-5.564	-5.62892	-5.9376	-5.71898	-7.38235	-5.60818	-5.62892	-6.63473	-5.01073
FGF10@hsa-miR-495-3p@7mer-m8	FGF10	hsa-miR-495-3p	7mer-m8	-3.70997	4.99868	2.95e-09	2.78e-07	-4.18363	-5.14692	-4.54667	-4.59961	-4.35748	-1.31575	-4.71298	-5.62892	-4.74722	-4.62682	-3.09191	-3.99491	-2.45312	-0.430032	-2.79531	-0.172175	-0.357632	1.07952	-1.19292	-0.517338	0.496272	-0.532282	-1.79025	-4.56872	1.12125	0.191604
ACVR1C@hsa-miR-181a-5p@7mer-1a	ACVR1C	hsa-miR-181a-5p	7mer-1a	-5.90721	1.29354	2.97e-09	2.79e-07	-4.52697	-5.60818	-4.29568	-6.21896	-5.43381	-6.36389	-5.58444	-5.02628	-4.55591	-5.8107	-4.94932	-5.41254	-5.564	-5.13391	-5.9376	-4.97318	-5.45117	-5.41254	-5.73973	-4.51835	-5.12046	-2.59705	-5.88766	-5.62892	-1.84288	-5.54298
PIGR@hsa-miR-542-3p@7mer-m8	PIGR	hsa-miR-542-3p	7mer-m8	-4.92897	6.86177	2.99e-09	2.8e-07	-5.12046	-1.58635	-6.58404	-2.32054	-5.14692	-5.9376	-4.40207	-4.93851	-4.17065	-5.45117	-1.04199	-4.27407	-2.83614	1.0398	2.48579	-0.0505973	0.874578	2.19937	0.515675	-0.0749014	0.1781	-4.92563	2.08491	3.6473	-6.21896	2.41311
USP47@hsa-let-7d-5p@7mer-1a	USP47	hsa-let-7d-5p	7mer-1a	-2.73905	2.36404	3.01e-09	2.8e-07	-4.60823	-4.21732	-4.8128	-5.43381	-5.22534	-5.8107	-5.28957	-4.7921	-4.29568	-4.56872	-3.88247	-5.88766	-3.56598	-4.99759	-4.98476	-3.75175	-2.57546	-4.67888	-5.16216	-3.53011	-4.88448	-3.27356	-4.0932	-4.09985	-4.15156	-3.33456
GHR@hsa-miR-653-5p@7mer-m8	GHR	hsa-miR-653-5p	7mer-m8	-3.65266	2.06223	3.01e-09	2.8e-07	-5.14692	-5.14692	-3.0858	-6.49003	-5.16216	-5.88766	-5.8107	-5.60818	-4.67888	-5.54298	-3.94046	-5.9116	-5.10513	-5.17666	-5.45117	-3.95323	-5.58444	-4.67888	-5.43381	-4.39157	-5.02628	-2.00488	-5.17666	-4.8128	-1.69097	-3.95323
FOS@hsa-miR-144-3p@7mer-1a	FOS	hsa-miR-144-3p	7mer-1a	-5.69484	1.14735	3.01e-09	2.8e-07	-6.11645	-6.81591	-6.21896	-7.54159	-6.28834	-6.88592	-6.63473	-7.25016	-5.97413	-6.58404	-6.63473	-7.54159	-6.25387	-5.62892	-5.45117	-6.88592	-6.00291	-3.38448	-5.73973	-6.25387	-5.28957	-4.91084	-7.25016	-4.92563	-3.74672	-3.57023
ACVR1C@hsa-miR-489-3p@7mer-1a	ACVR1C	hsa-miR-489-3p	7mer-1a	-4.80883	2.52703	3.15e-09	2.92e-07	-4.0484	-5.60818	-3.45308	-5.9116	-5.04125	-6.36389	-4.70378	-5.02628	-4.55591	-5.8107	-4.00677	-5.41254	-5.564	-4.42581	-5.8107	-2.39843	-4.51006	-4.54667	-5.41254	-2.91086	-3.97716	-0.815151	-5.54298	-5.9116	-0.195377	-4.69187
GPAM@hsa-miR-330-3p@7mer-m8	GPAM	hsa-miR-330-3p	7mer-m8	-4.06228	2.07234	3.2e-09	2.96e-07	-5.76557	-6.96041	-5.49467	-5.88766	-5.33823	-7.54159	-6.536	-6.32557	-4.42581	-6.36389	-4.8128	-6.74866	-4.48519	-5.01073	-5.73973	-4.51835	-5.69544	-5.02628	-5.60818	-3.64864	-4.93851	-1.82878	-5.8107	-5.17666	-1.55987	-4.31739
ONECUT2@hsa-miR-339-5p@8mer	ONECUT2	hsa-miR-339-5p	8mer	4.03274	2.50311	3.27e-09	3.02e-07	-4.22398	-4.19025	-1.88137	-1.24759	-2.79949	-4.60823	-3.05766	-1.69761	-1.36276	-1.32828	-5.01073	-3.50875	-4.88448	-5.62892	-8.12836	-6.11645	-6.00291	-5.69544	-5.71898	-6.07624	-5.71898	-5.19464	-6.96041	-5.85108	-5.47379	-5.58444
PHYHIP@hsa-miR-125b-5p@7mer-m8	PHYHIP	hsa-miR-125b-5p	7mer-m8	-3.34154	2.50551	3.34e-09	3.07e-07	-4.80234	-5.22534	-6.81591	-5.60818	-5.05312	-4.2671	-5.02628	-6.047	-5.9116	-5.49467	-7.54159	-5.54298	-6.81591	-4.98476	-4.5806	-4.86956	-5.04125	-3.73176	-5.49467	-3.89403	-3.91687	-1.03523	-3.99491	-4.75873	-2.56773	-3.21621
ONECUT2@hsa-miR-532-3p@7mer-1a	ONECUT2	hsa-miR-532-3p	7mer-1a	4.62315	0.862843	3.44e-09	3.16e-07	-5.14692	-5.14692	-2.59544	-5.02628	-3.5889	-6.32557	-4.0741	-3.31212	-3.19143	-3.59772	-3.59336	-4.12631	-5.19464	-7.25016	-5.9376	-6.11645	-8.18666	-5.69544	-7.25016	-8.19767	-6.32557	-7.54159	-6.96041	-6.36389	-7.25016	-6.25387
BHLHE41@hsa-miR-133a-3p.2@7mer-1a	BHLHE41	hsa-miR-133a-3p.2	7mer-1a	-2.54331	2.96149	3.47e-09	3.18e-07	-3.44906	-3.32327	-3.75775	-6.21896	-4.33312	-5.39239	-5.10513	-4.001	-4.33312	-4.99759	-3.95323	-5.33823	-4.51835	-3.57023	-2.72601	-1.4369	-1.88596	-1.90273	-4.98476	-4.8457	-4.47641	-4.97318	-2.43333	-3.07678	-2.46366	-5.06548
ZNF367@hsa-miR-139-5p@7mer-1a	ZNF367	hsa-miR-139-5p	7mer-1a	2.53875	3.50501	3.52e-09	3.21e-07	-0.675181	-1.77349	-2.34163	-2.21954	-1.00001	-3.89403	-2.19471	0.161193	-2.19967	-1.67506	-2.08516	-3.13013	-2.59025	-5.12046	-5.14692	-2.7568	-5.69544	-3.58444	-5.14692	-5.47379	-5.05312	-5.28957	-5.28957	-5.71898	-4.75873	-4.52697
LYVE1@hsa-miR-1197@7mer-1a	LYVE1	hsa-miR-1197	7mer-1a	-3.67593	3.62776	3.53e-09	3.22e-07	-4.46864	-4.24519	-4.29568	-4.5806	-4.41739	-4.72605	-4.56872	-6.25387	-6.18507	-4.91084	-3.79895	-5.20878	-4.86956	-4.09985	-4.80234	-6.40471	-2.5199	-0.430974	-3.84855	-0.608969	-3.00436	-0.465196	-4.8457	-6.36389	-1.97139	-0.600244
FHL5@hsa-miR-452-5p@7mer-m8	FHL5	hsa-miR-452-5p	7mer-m8	-3.89069	4.11592	3.55e-09	3.23e-07	-2.43445	-5.04125	-4.4931	-4.92563	-4.617	-4.42581	-3.80425	-3.82201	-3.50462	-4.27407	-3.12375	-4.38361	-5.65258	-1.40197	-2.91086	-5.69544	-5.2442	-1.59694	-4.98476	-1.17525	-1.04132	1.96897	-1.69187	-4.72605	-1.46949	-1.77397
TENM1@hsa-miR-1197@7mer-m8	TENM1	hsa-miR-1197	7mer-m8	-2.98672	1.43149	3.69e-09	3.34e-07	-4.94932	-6.74866	-3.85968	-6.49003	-5.564	-7.25016	-6.11645	-5.62892	-4.25198	-5.564	-5.54298	-5.97413	-3.81561	-5.32214	-5.26036	-3.03332	-5.62892	-2.54918	-5.54298	-4.7921	-5.28957	-4.52697	-5.45117	-5.19464	-4.08701	-4.25894
SLC14A1@hsa-miR-141-3p@7mer-m8	SLC14A1	hsa-miR-141-3p	7mer-m8	-3.60582	1.40516	3.69e-09	3.34e-07	-4.83455	-5.12046	-5.97413	-6.18507	-6.15159	-6.81591	-6.36389	-4.91084	-4.38361	-6.44601	-4.98476	-7.14169	-6.00291	-5.60818	-5.52134	-6.63473	-5.30703	-4.99759	-5.54298	-5.54298	-4.78038	-4.35748	-5.88766	-4.83455	-3.23058	-4.061
CDC25A@hsa-let-7a-5p@7mer-m8	CDC25A	hsa-let-7a-5p	7mer-m8	3.19547	2.82926	3.76e-09	3.39e-07	-2.89328	-3.5794	-2.44417	-4.64648	-1.30017	-4.71298	-2.18714	-1.61197	-2.08449	-1.74914	-5.52134	-4.86956	-3.34609	-5.35343	-5.16216	-7.04689	-5.78793	-6.21896	-5.8107	-5.9376	-7.25016	-5.62892	-5.43381	-5.85108	-5.41254	-4.8457
TUSC5@hsa-miR-218-5p@7mer-m8	TUSC5	hsa-miR-218-5p	7mer-m8	-5.43409	2.54336	3.83e-09	3.44e-07	-6.40471	-5.20878	-6.36389	-6.15159	-6.32557	-6.28834	-6.96041	-5.76557	-5.69544	-6.81591	-4.60823	-5.27526	-6.536	-4.8457	-5.73973	-4.08012	-4.54667	-4.4097	-5.35343	-2.36584	-5.2442	-2.3449	-5.88766	-7.04689	0.279867	-4.29568
FGF1@hsa-miR-133a-3p.1@8mer	FGF1	hsa-miR-133a-3p.1	8mer	-2.39158	5.47606	3.88e-09	3.48e-07	-1.72331	-0.587566	-2.49313	-2.14683	-3.43266	-3.43665	-1.72375	-3.60641	-3.74672	-2.36248	-1.40273	-4.8128	-1.72613	0.2825	-1.21781	1.13958	0.482116	-0.0283077	-0.0395811	0.192853	-1.02637	-0.112388	0.246428	0.670706	-0.832147	-0.522982
DIXDC1@hsa-miR-449b-5p@8mer	DIXDC1	hsa-miR-449b-5p	8mer	-2.20728	3.64101	3.98e-09	3.57e-07	-3.40416	-3.98905	-3.12375	-4.09985	-5.32214	-4.15156	-2.78198	-4.88448	-2.90557	-3.54785	-5.85108	-3.99491	-2.78837	-1.91037	-3.56598	-1.31291	-2.35904	-2.06906	-4.65741	-1.97382	-2.423	-1.18893	-3.29669	-2.14152	-1.20541	-2.52548
ADAMTS5@hsa-miR-23c@7mer-1a	ADAMTS5	hsa-miR-23c	7mer-1a	-3.67727	1.44609	4.04e-09	3.61e-07	-4.83455	-5.73973	-4.4931	-5.9116	-4.11217	-6.81591	-5.14692	-5.12046	-4.65741	-5.85108	-5.04125	-5.65258	-5.62892	-5.32214	-5.32214	-2.99611	-5.17666	-4.74722	-5.73973	-3.73677	-5.45117	-4.2819	-5.13391	-5.14692	-4.47641	-4.08012
SCN4A@hsa-miR-208b-3p@7mer-1a	SCN4A	hsa-miR-208b-3p	7mer-1a	-3.24806	2.54015	4.22e-09	3.76e-07	-5.04125	-4.93851	-6.40471	-5.08019	-5.41254	-5.8107	-7.25016	-6.88592	-3.79376	-5.35343	-7.14169	-2.99048	-6.11645	-4.91084	-5.14692	-4.3026	-5.27526	-3.73677	-5.13391	-4.0484	-2.84531	-3.38448	-5.60818	-5.19464	-0.877961	-3.86512
NECAB1@hsa-miR-203a-3p.1@7mer-m8	NECAB1	hsa-miR-203a-3p.1	7mer-m8	-2.2669	2.83856	4.41e-09	3.91e-07	-3.71206	-2.99333	-4.46077	-5.14692	-3.76823	-5.09239	-5.01073	-4.15156	-4.31037	-4.7704	-2.98505	-4.15787	-4.74722	-3.75175	-5.26036	-2.16507	-1.96125	-1.79374	-4.7704	-2.27542	-2.90083	-2.01556	-4.0932	-3.60207	-2.14079	-3.788
PLCXD3@hsa-miR-203a-3p.1@7mer-m8	PLCXD3	hsa-miR-203a-3p.1	7mer-m8	-4.383	1.57809	4.49e-09	3.97e-07	-4.8457	-6.44601	-4.42581	-6.28834	-5.05312	-6.15159	-5.67465	-4.48519	-4.60823	-5.49467	-5.17666	-5.60818	-5.62892	-4.99759	-5.32214	-5.73973	-5.65258	-4.22398	-5.8107	-5.41254	-3.94668	-3.03052	-4.93851	-5.9376	-4.86956	-2.30434
ECE2@hsa-miR-331-3p@7mer-m8	ECE2	hsa-miR-331-3p	7mer-m8	2.69086	3.33815	4.71e-09	4.14e-07	-3.36504	-3.19143	-2.38707	-5.19464	-1.69428	-3.3883	-3.47037	-3.06061	-1.82418	-0.472217	-4.08012	-2.01289	-2.79949	-5.20878	-5.33823	-5.04125	-5.73973	-4.67888	-5.14692	-5.9376	-5.71898	-5.71898	-5.37329	-5.22534	-8.08649	-5.01073
GINS2@hsa-miR-10a-5p@8mer	GINS2	hsa-miR-10a-5p	8mer	2.27501	4.80906	4.7e-09	4.14e-07	-0.426757	-0.496921	-1.48939	0.0601001	0.667919	-1.75654	-1.74709	-0.161685	-1.22275	0.342251	-1.41346	-0.136253	-0.468036	-4.7704	-2.37128	-1.52808	-3.47484	-1.8904	-4.10576	-5.32214	-5.28957	-5.2442	-2.7862	-3.31212	-4.19684	-4.27407
SLC4A4@hsa-miR-200b-3p@7mer-m8	SLC4A4	hsa-miR-200b-3p	7mer-m8	-4.72359	2.19283	4.7e-09	4.14e-07	-4.99759	-4.80234	-4.7704	-6.49003	-5.71898	-7.54159	-5.39239	-5.73973	-5.26036	-5.60818	-5.69544	-6.11645	-4.88448	-4.99759	-5.65258	-1.09553	-5.26036	-6.11645	-5.8107	-3.73677	-5.02628	-2.38916	-5.9116	-4.7921	-1.08848	-5.33823
EGR1@hsa-miR-124-3p.1@7mer-m8	EGR1	hsa-miR-124-3p.1	7mer-m8	-3.00249	5.79425	4.82e-09	4.23e-07	-4.22398	-4.7921	-2.47687	-2.2467	-3.67848	-4.17065	-2.70084	-3.71206	-0.6144	-2.02093	-3.4834	-2.14227	-5.33823	-0.634531	0.259229	-0.89849	0.601366	0.754476	0.762202	-1.615	-0.511709	0.643069	-0.970133	1.46094	1.43394	-3.36887
MEX3A@hsa-miR-211-5p@7mer-m8	MEX3A	hsa-miR-211-5p	7mer-m8	2.71507	6.32811	4.89e-09	4.28e-07	0.502086	-1.46371	1.60438	1.23003	0.264617	1.17343	-0.482215	2.54992	1.67378	0.849191	-0.392157	0.705927	-0.751039	-3.34987	0.0609608	-1.20439	-4.06772	-4.31739	0.0366281	-3.55672	-5.32214	-1.32551	-2.16344	-3.03925	-3.02194	-3.445
RASD2@hsa-miR-128-3p@7mer-m8	RASD2	hsa-miR-128-3p	7mer-m8	3.32197	2.81588	4.89e-09	4.28e-07	-1.84877	-3.62489	-1.35798	-3.25864	-3.63911	-6.047	-2.35688	-2.97119	-2.38488	-5.14692	-1.55631	-2.27151	-2.79531	-5.41254	-5.14692	-6.00291	-5.78793	-6.49003	-5.9116	-5.62892	-5.8107	-5.69544	-6.18507	-5.12046	-7.04689	-5.71898
KIF26B@hsa-miR-6835-3p@7mer-m8	KIF26B	hsa-miR-6835-3p	7mer-m8	2.80958	2.96951	4.92e-09	4.3e-07	-1.83298	-2.94228	-3.016	-1.08561	-2.67061	-4.56872	-3.06061	-1.36722	-2.08143	-1.9595	-0.732608	-3.33838	-0.899984	-5.52134	-5.54298	-4.2819	-5.33823	-2.9243	-5.85108	-6.00291	-5.67465	-5.73973	-5.17666	-4.89657	-5.37329	-4.88448
PLCXD3@hsa-miR-1224-5p@7mer-m8	PLCXD3	hsa-miR-1224-5p	7mer-m8	-3.78787	2.0899	5.08e-09	4.42e-07	-4.8457	-6.44601	-4.42581	-6.28834	-5.45117	-5.564	-5.67465	-4.48519	-4.60823	-4.71298	-4.2819	-4.01856	-5.62892	-3.96433	-5.35343	-5.73973	-5.32214	-1.76762	-5.62892	-4.75873	-4.8457	-2.09308	-4.12631	-5.65258	-3.25864	-2.2659
MYH11@hsa-miR-124-3p.1@7mer-m8	MYH11	hsa-miR-124-3p.1	7mer-m8	-3.04653	2.8417	5.08e-09	4.42e-07	-4.25198	-4.51006	-7.54159	-5.02628	-7.75363	-4.51835	-7.75363	-4.82421	-4.15156	-5.8107	-6.68909	-8.06597	-5.35343	-4.38361	-5.33823	-4.74722	-4.78038	-2.92181	-5.49467	-2.72416	-4.10576	-0.752155	-4.59961	-3.41618	-3.50038	-3.51316
SHE@hsa-miR-377-3p@7mer-m8	SHE	hsa-miR-377-3p	7mer-m8	-2.58847	3.29483	5.13e-09	4.46e-07	-4.63602	-4.46864	-2.43193	-5.02628	-3.72692	-3.81561	-4.70378	-3.88247	-4.001	-3.95323	-3.98905	-3.53439	-5.69544	-3.4081	-4.73535	-5.28957	-3.85968	-2.79949	-3.23434	-1.46562	-1.29221	-1.54445	-3.73176	-3.91687	-1.7023	-1.5766
MANEAL@hsa-miR-138-5p@8mer	MANEAL	hsa-miR-138-5p	8mer	2.64364	3.20514	5.17e-09	4.48e-07	-3.80425	-1.73504	-1.55631	-4.36592	-3.0129	-2.88585	-2.29477	-1.70183	-1.52038	-0.601777	-4.16436	-3.64353	-3.30858	-5.33823	-5.52134	-5.10513	-5.67465	-3.33838	-5.37329	-5.88766	-5.78793	-5.06548	-5.73973	-4.63602	-4.86956	-5.02628
FGF1@hsa-miR-133a-3p.2@8mer	FGF1	hsa-miR-133a-3p.2	8mer	-2.2819	4.96816	5.19e-09	4.49e-07	-1.9971	-1.13779	-2.62657	-2.43333	-3.49614	-3.20526	-2.17977	-3.30075	-3.14673	-3.4834	-2.86882	-5.2442	-1.89377	-0.760284	-1.37878	0.514213	0.321217	-1.53591	-0.252421	-0.771177	-2.32354	-0.343342	0.0149773	-0.00814399	-1.16095	-0.924585
SEMA6D@hsa-miR-31-5p@7mer-1a	SEMA6D	hsa-miR-31-5p	7mer-1a	-2.63836	2.88552	5.34e-09	4.62e-07	-4.74722	-4.46864	-3.77307	-5.88766	-3.34987	-5.32214	-5.06548	-3.06774	-5.32214	-4.80234	-6.44601	-4.96181	-4.91084	-4.83455	-4.62682	-1.20194	-3.37656	-1.53507	-5.19464	-4.72605	-5.39239	-3.33456	-5.04125	-1.78133	-1.93333	-4.19684
C17orf103@hsa-miR-1197@7mer-m8	C17orf103	hsa-miR-1197	7mer-m8	-2.13477	4.6655	5.37e-09	4.62e-07	-2.85693	-2.52995	-1.23868	-2.00488	-3.64353	-3.53916	-3.22008	-3.31606	-2.63823	-2.43445	-3.47894	-1.69857	-3.04248	-0.614096	-1.44154	-0.794173	-0.653737	-2.40307	-1.19259	-0.438207	-1.49419	0.232931	-1.81606	-0.719114	0.515199	-2.58202
ELAVL2@hsa-miR-499a-5p@7mer-1a	ELAVL2	hsa-miR-499a-5p	7mer-1a	6.69512	4.90686	5.46e-09	4.69e-07	-2.00229	-2.84314	-4.73535	-2.04027	-2.29182	-6.15159	-2.18623	0.246847	-1.45754	3.21431	-5.71898	-5.19464	-4.40207	-5.43381	-6.49003	-5.67465	-6.15159	-6.25387	-5.9116	-6.11645	-5.58444	-4.17728	-6.40471	-5.69544	-5.33823	-6.536
FOSB@hsa-miR-128-3p@7mer-1a	FOSB	hsa-miR-128-3p	7mer-1a	-3.84158	5.13549	5.52e-09	4.72e-07	-5.06548	-4.93851	-3.05485	-3.34609	-4.8128	-4.73535	-5.26036	-6.96041	-3.60207	-4.86956	-6.96041	-0.820703	-5.19464	-2.04766	-0.642577	-1.03464	-0.142326	-0.900868	0.0134089	-0.365068	-3.16078	0.103678	-4.21732	-0.902332	1.91493	-2.18058
CAV1@hsa-miR-199a-5p@7mer-m8	CAV1	hsa-miR-199a-5p	7mer-m8	-3.17356	3.36017	5.51e-09	4.72e-07	-4.31739	-4.44174	-3.5889	-5.69544	-5.30703	-5.69544	-5.49467	-4.03012	-5.71898	-5.32214	-5.01073	-2.63328	-4.51835	-4.71298	-5.13391	-5.14692	-4.4097	-2.5988	-4.93851	-2.02748	-2.59241	-1.1688	-4.80234	-5.27526	-1.07996	-0.187064
PRKG1@hsa-miR-101-3p.1@7mer-m8	PRKG1	hsa-miR-101-3p.1	7mer-m8	-2.05581	3.3139	5.59e-09	4.78e-07	-3.33838	-3.47484	-4.48519	-4.94932	-3.4205	-4.06772	-4.08012	-3.41618	-3.3883	-3.53011	-2.95516	-3.70737	-2.98505	-2.87342	-3.84855	-1.79272	-2.57546	-1.75355	-4.60823	-2.22128	-3.43665	-0.0176635	-2.62842	-3.63448	-2.45809	-3.5794
MYOCD@hsa-miR-299-5p@7mer-1a	MYOCD	hsa-miR-299-5p	7mer-1a	-4.31922	1.88712	5.65e-09	4.81e-07	-5.16216	-6.07624	-4.69187	-5.76557	-5.20878	-6.15159	-5.73973	-5.58444	-4.98476	-5.52134	-4.41739	-5.85108	-5.62892	-5.13391	-5.78793	-6.11645	-5.60818	-3.38043	-5.67465	-4.52697	-4.18363	-1.01021	-5.20878	-5.62892	-2.95516	-4.66768
FAM13C@hsa-miR-9-5p@7mer-m8	FAM13C	hsa-miR-9-5p	7mer-m8	-2.5352	3.08946	5.64e-09	4.81e-07	-4.99759	-5.02628	-3.38043	-5.76557	-4.08701	-3.86512	-5.58444	-3.32702	-5.26036	-4.08701	-4.56872	-3.42442	-4.01275	-1.85189	-3.55672	-4.67888	-2.24863	-1.96834	-4.75873	-2.13392	-1.81388	-2.12784	-3.90547	-4.33312	-2.47983	-2.33376
TGFBR2@hsa-miR-384@7mer-1a	TGFBR2	hsa-miR-384	7mer-1a	-2.44417	3.20161	5.73e-09	4.87e-07	-3.5889	-4.11217	-4.03012	-4.66768	-3.68791	-3.86512	-3.50875	-3.68791	-3.49191	-5.02628	-3.09514	-4.12631	-5.02628	-3.52571	-3.78298	-2.62484	-3.75775	-3.83766	-4.19684	-1.14604	-1.79272	-1.2016	-3.45308	-4.23831	-1.50453	-4.36592
KCNA1@hsa-miR-125b-5p@8mer	KCNA1	hsa-miR-125b-5p	8mer	-4.81831	0.672141	5.76e-09	4.88e-07	-5.16216	-6.00291	-4.62682	-6.44601	-5.58444	-6.44601	-5.73973	-5.58444	-4.83455	-6.00291	-5.35343	-5.8107	-5.62892	-5.20878	-6.28834	-5.19464	-5.78793	-3.70737	-5.58444	-5.45117	-6.18507	-5.58444	-5.8107	-6.25387	-4.92563	-4.66768
CXorf36@hsa-let-7e-5p@7mer-m8	CXorf36	hsa-let-7e-5p	7mer-m8	-2.38937	4.57871	5.81e-09	4.9e-07	-5.01073	-2.86882	-2.3215	-3.11385	-2.55393	-1.26175	-4.04207	-3.8433	-2.87602	-3.35359	-4.38361	-3.65453	-3.63448	-0.728135	-1.89205	-2.31338	-0.783335	-2.25414	-1.3456	-0.823657	-0.716427	-0.198619	-0.64951	-3.74672	0.0433311	-0.253793
CASQ2@hsa-miR-124-3p.1@7mer-m8	CASQ2	hsa-miR-124-3p.1	7mer-m8	-4.87063	3.37133	5.81e-09	4.9e-07	-6.81591	-5.12046	-6.68909	-5.62892	-6.536	-4.94932	-7.38235	-8.09304	-4.25198	-6.96041	-5.69544	-7.75363	-4.94932	-3.97079	-5.16216	-5.85108	-5.60818	-5.67465	-5.47379	-3.62974	-4.15156	0.797545	-5.37329	-5.62892	-0.296496	-4.18363
KIAA1199@hsa-miR-140-5p@7mer-m8	KIAA1199	hsa-miR-140-5p	7mer-m8	4.6108	3.64321	6.05e-09	5.1e-07	-3.93381	-4.44174	-4.48519	-5.88766	-1.86705	-5.17666	-3.6685	-2.09171	1.47846	-4.35748	-2.18213	-4.29568	-3.31606	-5.41254	-5.30703	-6.96041	-5.8107	-5.47379	-5.85108	-6.07624	-5.8107	-5.67465	-5.88766	-5.9116	-5.16216	-5.45117
MEX3A@hsa-miR-185-5p@7mer-1a	MEX3A	hsa-miR-185-5p	7mer-1a	2.71665	6.72958	6.15e-09	5.17e-07	1.0206	-1.41956	2.29351	1.41533	0.386309	1.34383	0.296276	2.70492	2.22587	1.2582	-0.0286815	0.894107	0.496758	-2.49185	0.838393	-0.891826	-3.17092	-3.19532	0.316841	-3.63448	-5.2442	-1.32551	-1.69428	-2.10138	-3.43266	-1.92544
SH3BGRL2@hsa-miR-145-5p@7mer-m8	SH3BGRL2	hsa-miR-145-5p	7mer-m8	-2.10161	5.13662	6.21e-09	5.2e-07	-3.34609	-2.59025	-1.66075	-1.44819	-3.08878	-2.14857	-4.44174	-3.06774	-0.375104	-1.95522	-4.53779	-1.90398	-1.90507	0.0708741	-0.475338	-0.533819	-0.0874568	-0.507575	-0.738287	-0.279941	-0.377193	0.539583	0.254362	-0.142326	-0.26421	-0.0908598
ACVR1C@hsa-miR-26a-5p@8mer	ACVR1C	hsa-miR-26a-5p	8mer	-4.39713	2.38881	6.4e-09	5.33e-07	-4.52697	-4.91084	-4.29568	-5.43381	-5.43381	-6.36389	-5.04125	-5.02628	-4.55591	-4.91084	-4.00677	-5.41254	-4.92563	-4.23831	-5.76557	-3.96433	-4.73535	-4.54667	-5.49467	-3.12058	-4.17065	-0.706863	-5.54298	-5.62892	-0.537145	-4.78038
TNS1@hsa-miR-9-5p@7mer-1a	TNS1	hsa-miR-9-5p	7mer-1a	-3.12706	3.58836	6.46e-09	5.37e-07	-3.62019	-4.32453	-5.76557	-3.4081	-4.43388	-4.94932	-5.49467	-4.17065	-5.35343	-4.94932	-4.98476	-4.29568	-3.30487	-2.41243	-4.48519	-3.99491	-3.80425	-4.20406	-3.86512	-0.837867	-2.29378	-0.656735	-5.14692	-4.12631	0.0565107	-2.31338
RPS14@hsa-miR-491-5p@7mer-1a	RPS14	hsa-miR-491-5p	7mer-1a	-2.80821	3.8731	6.58e-09	5.47e-07	-4.10576	-4.31739	-3.41618	-5.60818	-3.86512	-4.32453	-3.22008	-6.96041	-2.79278	-4.0484	-6.88592	-3.65914	-3.55249	-2.03404	-4.62682	-0.270104	-3.57023	-0.954994	-2.40891	-5.19464	-4.27407	-4.34068	-2.05152	-3.75175	-2.28603	-0.322851
GABBR2@hsa-miR-875-5p@7mer-m8	GABBR2	hsa-miR-875-5p	7mer-m8	5.72701	3.22329	6.86e-09	5.69e-07	-0.404265	-1.5408	-3.14673	-6.81591	-2.63167	-6.81591	-4.73535	-2.19471	-4.45012	-5.71898	0.111	-4.40207	-2.84097	-6.63473	-5.8107	-6.96041	-5.69544	-6.74866	-6.36389	-6.07624	-7.14169	-7.25016	-7.25016	-6.88592	-6.11645	-5.45117
C17orf103@hsa-miR-125b-5p@7mer-m8	C17orf103	hsa-miR-125b-5p	7mer-m8	-2.12754	4.08998	6.92e-09	5.72e-07	-2.91883	-3.38043	-2.151	-2.58537	-3.71694	-3.34229	-3.11706	-3.8999	-2.84314	-3.12677	-3.47894	-2.68931	-3.8999	-1.38026	-2.37012	-1.74914	-1.69279	-2.65389	-2.35904	-0.685051	-1.77444	-0.419249	-3.49614	-1.13879	-0.0283077	-3.68791
PPAP2B@hsa-miR-323a-3p@7mer-1a	PPAP2B	hsa-miR-323a-3p	7mer-1a	-2.77181	1.94981	7.11e-09	5.84e-07	-4.31739	-4.15156	-4.92563	-5.76557	-5.73973	-6.36389	-5.73973	-4.65741	-3.68791	-5.54298	-2.8711	-5.60818	-4.66768	-5.20878	-5.65258	-4.27407	-5.2442	-1.94489	-5.32214	-4.60823	-4.67888	-3.54369	-4.73535	-5.12046	-2.38262	-4.31037
BRIP1@hsa-miR-494-3p@8mer	BRIP1	hsa-miR-494-3p	8mer	2.90271	2.6734	7.34e-09	6e-07	-1.69187	-2.21678	-2.60351	-1.8904	-3.49191	-3.58444	-4.08012	-1.70408	-2.39144	-1.8536	-3.445	-3.94046	-2.95252	-5.33823	-6.68909	-5.9376	-5.62892	-6.21896	-5.37329	-5.54298	-6.63473	-6.25387	-5.8107	-6.32557	-4.74722	-4.89657
KCNK5@hsa-miR-331-3p@7mer-m8	KCNK5	hsa-miR-331-3p	7mer-m8	2.69945	6.69356	7.49e-09	6.11e-07	1.39806	2.25597	0.35951	1.39806	2.48264	-1.47753	0.0370264	-0.453229	3.23115	-1.08907	0.495816	0.440412	2.90852	-2.94754	-0.657953	-2.41591	-1.46181	-1.10059	-4.82421	-4.41739	-0.551355	-0.651292	-1.15611	-0.0942625	-2.24558	-0.694407
PAQR4@hsa-miR-140-3p.1@8mer	PAQR4	hsa-miR-140-3p.1	8mer	2.68801	3.2466	7.52e-09	6.12e-07	-1.93951	-2.06003	-4.21049	-1.8144	-2.77785	-3.03635	-2.51836	-1.9852	-2.37779	-2.43563	-2.89848	-2.46904	-4.40207	-5.2442	-4.46077	-4.93851	-5.69544	-5.17666	-5.30703	-5.97413	-5.39239	-7.54159	-5.65258	-5.9116	-4.70378	-5.47379
GABBR2@hsa-miR-1306-5p@8mer	GABBR2	hsa-miR-1306-5p	8mer	5.62002	2.25282	7.54e-09	6.13e-07	-1.21948	-2.83125	-2.99333	-6.15159	-3.04537	-6.81591	-4.92563	-2.98231	-4.45012	-6.81591	-1.07527	-6.11645	-3.24119	-5.49467	-6.88592	-6.96041	-6.00291	-6.74866	-6.36389	-6.536	-7.14169	-7.25016	-7.25016	-6.88592	-6.11645	-5.67465
PPP1R12B@hsa-miR-149-5p@7mer-m8	PPP1R12B	hsa-miR-149-5p	7mer-m8	-3.28769	1.41199	7.59e-09	6.15e-07	-5.67465	-5.52134	-5.60818	-5.69544	-6.58404	-5.564	-5.17666	-4.63602	-5.85108	-6.047	-5.54298	-5.88766	-5.65258	-5.17666	-5.37329	-5.10513	-5.17666	-3.70266	-5.41254	-4.52697	-5.45117	-3.05124	-5.62892	-5.41254	-4.2671	-5.08019
CPE@hsa-miR-489-3p@7mer-1a	CPE	hsa-miR-489-3p	7mer-1a	-3.88893	0.853877	7.66e-09	6.19e-07	-5.20878	-5.73973	-4.78038	-6.36389	-5.65258	-5.8107	-5.73973	-5.54298	-4.98476	-6.00291	-5.35343	-5.62892	-5.564	-5.26036	-5.65258	-5.45117	-5.76557	-2.78417	-5.62892	-5.45117	-5.58444	-4.23138	-5.8107	-6.25387	-4.86956	-4.83455
CCDC80@hsa-miR-141-3p@7mer-m8	CCDC80	hsa-miR-141-3p	7mer-m8	-2.95505	5.96274	7.91e-09	6.34e-07	-1.5774	-3.02194	-1.46914	-2.22128	-1.42083	-0.361764	-1.20023	-2.90083	-2.11289	-1.81954	-2.06136	-3.15699	-4.72605	0.171975	1.00305	-1.63097	0.038555	-1.42422	-0.0133075	2.03037	1.2582	2.31063	0.191604	-3.83766	1.38704	0.746681
MELK@hsa-miR-23c@7mer-1a	MELK	hsa-miR-23c	7mer-1a	3.38018	0.840817	7.9e-09	6.34e-07	-3.85365	-5.10513	-3.1741	-5.30703	-4.21732	-5.564	-3.64864	-3.13681	-3.73677	-5.20878	-3.57023	-5.97413	-4.83455	-6.536	-6.536	-6.047	-7.14169	-6.11645	-5.8107	-6.21896	-6.49003	-6.44601	-6.74866	-6.32557	-6.74866	-6.21896
KIAA0101@hsa-miR-30a-5p@7mer-m8	KIAA0101	hsa-miR-30a-5p	7mer-m8	2.61584	2.55865	8.13e-09	6.5e-07	-1.56196	-2.71617	-2.09452	-3.19855	-2.60515	-2.39962	-1.96661	-2.88338	-3.28843	-2.30331	-1.77205	-3.21621	-3.07086	-5.54298	-4.8128	-4.7921	-5.69544	-6.11645	-5.49467	-6.18507	-5.58444	-6.536	-5.8107	-5.62892	-6.047	-4.73535
LMNB2@hsa-miR-24-3p@8mer	LMNB2	hsa-miR-24-3p	8mer	2.20456	3.33402	8.21e-09	6.55e-07	-1.67124	-2.8711	-1.82673	-1.8068	-1.84499	-3.21233	-2.04231	-1.92974	-2.38262	-1.59106	-2.281	-3.73176	-2.10922	-5.10513	-5.10513	-4.51006	-5.32214	-4.35748	-5.62892	-5.45117	-5.32214	-5.06548	-5.14692	-4.89657	-6.63473	-4.66768
SORBS1@hsa-miR-582-5p@7mer-1a	SORBS1	hsa-miR-582-5p	7mer-1a	-3.37456	3.55752	8.28e-09	6.59e-07	-3.57023	-4.72605	-5.9376	-5.2442	-4.67888	-4.0932	-5.49467	-6.81591	-3.50462	-6.40471	-2.82893	-4.83455	-4.88448	-3.24465	-5.16216	-5.10513	-3.64864	-1.75406	-3.03332	-1.29712	-1.54606	-0.569678	-5.09239	-4.59043	0.02564	-4.34784
TGFBR2@hsa-miR-223-3p@8mer	TGFBR2	hsa-miR-223-3p	8mer	-2.94394	2.49392	8.33e-09	6.62e-07	-5.20878	-4.56872	-5.17666	-5.14692	-5.30703	-4.60823	-4.78038	-3.92824	-4.31037	-5.45117	-5.12046	-3.79895	-5.02628	-3.97079	-4.5806	-5.9376	-4.52697	-4.32453	-5.16216	-3.60207	-3.95323	-2.93703	-2.53576	-4.82421	-1.66769	-3.65914
BHLHE41@hsa-miR-495-3p@7mer-1a	BHLHE41	hsa-miR-495-3p	7mer-1a	-2.12792	5.81037	8.5e-09	6.73e-07	-1.47291	-1.13202	-2.56158	-1.69903	-1.53507	-2.29278	-2.48378	-1.77205	-3.14006	-1.57821	-1.95464	-2.93453	-0.157606	0.773782	1.19413	0.390051	1.75033	-0.452901	0.0903467	0.12354	-0.126522	-1.32966	0.738495	1.21812	0.0377988	-0.384879
ELAVL2@hsa-miR-543@7mer-m8	ELAVL2	hsa-miR-543	7mer-m8	4.3839	3.43968	8.57e-09	6.76e-07	-0.914619	-1.87476	-3.8999	-1.64599	-1.08402	-5.564	-1.54646	0.542036	-0.844879	-3.4619	-5.71898	-5.19464	-3.00436	-5.97413	-6.49003	-5.28957	-5.78793	-5.37329	-5.73973	-6.68909	-5.47379	-3.54369	-5.9116	-5.69544	-5.33823	-5.67465
FHL5@hsa-miR-670-3p@7mer-m8	FHL5	hsa-miR-670-3p	7mer-m8	-4.11094	3.56813	8.8e-09	6.93e-07	-4.06772	-5.04125	-3.82756	-5.60818	-5.12046	-4.35748	-3.97716	-5.06548	-4.617	-3.98284	-4.25894	-5.62892	-5.65258	-2.43681	-4.21049	-4.15787	-5.28957	-3.67344	-5.16216	-1.95333	-1.14925	1.45411	-3.53011	-5.41254	-2.3065	-3.06061
FZD4@hsa-miR-543@8mer	FZD4	hsa-miR-543	8mer	-3.34733	2.15233	8.93e-09	7.01e-07	-4.31739	-4.96181	-4.97318	-5.9376	-5.73973	-5.10513	-5.76557	-4.70378	-5.13391	-4.8457	-4.46077	-4.8457	-4.97318	-4.617	-4.67888	-5.47379	-5.41254	-4.17728	-4.99759	-2.62329	-5.28957	-2.13615	-5.28957	-5.20878	-1.8372	-4.89657
EGR2@hsa-miR-224-5p@8mer	EGR2	hsa-miR-224-5p	8mer	-2.43312	5.46766	8.92e-09	7.01e-07	-3.87147	-3.98905	-1.81388	-2.67232	-2.78837	-3.76823	-1.43158	-2.97119	-0.855159	-2.68557	-2.43445	-3.8433	-3.95323	-1.07189	0.1151	-1.11625	0.00617299	0.434213	0.727636	-1.4012	-1.64384	-2.00488	-0.637508	-0.423408	-0.120799	1.54444
ZNF367@hsa-miR-101-3p.2@8mer	ZNF367	hsa-miR-101-3p.2	8mer	2.45733	3.41012	9.07e-09	7.11e-07	-0.734982	-1.83352	-2.34163	-2.41243	-1.11785	-4.32453	-2.19471	-0.00505254	-2.23104	-1.75355	-2.08516	-3.13013	-2.61461	-5.12046	-5.14692	-2.7568	-5.71898	-3.58444	-5.16216	-5.47379	-5.05312	-5.28957	-5.28957	-5.71898	-4.75873	-4.5806
MED16@hsa-miR-24-3p@7mer-m8	MED16	hsa-miR-24-3p	7mer-m8	-2.91378	3.95746	9.1e-09	7.12e-07	-4.0244	-4.46077	-2.66832	-4.20406	-3.71694	-2.20964	-4.1195	-4.7921	-2.77998	-4.91084	-3.91119	-4.34784	-4.83455	-3.52571	-3.09815	-1.92318	-3.12058	-0.442326	-3.64864	-1.47177	-2.23999	0.0692492	-4.91084	-4.29568	0.365327	-3.05124
TNS1@hsa-miR-520b@7mer-m8	TNS1	hsa-miR-520b	7mer-m8	-3.643	3.11216	9.38e-09	7.34e-07	-4.5806	-4.63602	-5.76557	-5.67465	-4.72605	-4.17728	-5.10513	-5.78793	-5.35343	-5.2442	-4.98476	-3.91119	-5.05312	-3.94046	-4.98476	-3.39209	-4.52697	-2.62146	-4.99759	-2.15713	-5.26036	-1.06522	-5.04125	-5.14692	0.0890667	-6.58404
SPRY1@hsa-miR-205-5p@7mer-1a	SPRY1	hsa-miR-205-5p	7mer-1a	-2.366	1.90375	9.48e-09	7.39e-07	-4.86956	-5.12046	-3.71694	-5.41254	-5.05312	-4.8128	-5.73973	-4.17065	-3.77794	-4.8128	-5.35343	-4.0932	-5.02628	-5.37329	-5.20878	-3.31212	-5.45117	-2.53137	-5.30703	-4.70378	-5.12046	-3.78298	-4.17728	-4.72605	-2.98231	-3.76314
VGF@hsa-miR-423-5p@7mer-1a	VGF	hsa-miR-423-5p	7mer-1a	5.15387	2.63691	9.97e-09	7.75e-07	-4.15156	-4.13926	-2.86882	-7.75363	-4.06772	-6.28834	-1.32687	-1.51192	-2.21147	-1.8676	-3.68791	-3.79895	-4.91084	-5.62892	-5.9376	-7.38235	-5.78793	-7.38235	-5.9116	-6.047	-6.536	-4.86956	-5.97413	-5.85108	-5.49467	-5.76557
HMGB3@hsa-miR-106b-5p@7mer-m8	HMGB3	hsa-miR-106b-5p	7mer-m8	2.94221	2.0236	1.03e-08	8.01e-07	-3.03925	-3.75775	-3.64864	-4.5806	-2.86634	-3.42442	-2.24761	-2.30749	-2.64685	-4.55591	-3.62974	-3.59336	-5.8107	-5.49467	-5.69544	-5.01073	-5.78793	-6.58404	-5.65258	-6.047	-5.62892	-6.88592	-6.11645	-5.85108	-6.047	-6.32557
TNS1@hsa-miR-181a-5p@8mer	TNS1	hsa-miR-181a-5p	8mer	-3.00738	2.72712	1.04e-08	8.08e-07	-4.34068	-5.65258	-3.85968	-5.30703	-5.41254	-5.41254	-6.63473	-4.17065	-5.35343	-5.2442	-4.09985	-2.80626	-5.05312	-4.15787	-5.32214	-3.23434	-4.7921	-2.17065	-5.12046	-2.33938	-4.43388	-1.75166	-4.93851	-5.33823	-1.01426	-4.88448
EBF3@hsa-miR-203a-3p.1@7mer-m8	EBF3	hsa-miR-203a-3p.1	7mer-m8	-2.90704	2.66156	1.05e-08	8.1e-07	-5.52134	-7.14169	-3.75775	-6.21896	-4.28894	-7.54159	-5.06548	-4.2671	-4.001	-5.67465	-3.30858	-4.31739	-3.90547	-4.99759	-4.061	-3.95323	-5.17666	-2.29477	-5.35343	-2.77998	-4.8457	-2.00817	-5.08019	-5.62892	-1.41091	-2.86399
FGF10@hsa-miR-302d-3p@7mer-m8	FGF10	hsa-miR-302d-3p	7mer-m8	-3.50593	2.78989	1.06e-08	8.18e-07	-4.99759	-5.14692	-4.54667	-6.047	-5.16216	-3.88247	-6.18507	-5.62892	-4.74722	-5.20878	-4.53779	-5.10513	-4.36592	-2.20713	-5.45117	-5.85108	-2.17732	-1.94369	-4.31739	-3.70737	-2.99333	-3.10468	-4.67888	-4.7921	-1.14794	-3.88777
ACVR1C@hsa-miR-494-3p@8mer	ACVR1C	hsa-miR-494-3p	8mer	-4.5106	4.16346	1.06e-08	8.18e-07	-2.81102	-3.62489	-2.42174	-5.69544	-5.43381	-6.36389	-3.61539	-4.1195	-4.55591	-5.8107	-2.18792	-4.66768	-5.564	-1.98066	-4.59043	0.28431	-1.34812	-0.873453	-3.91119	-6.536	-1.30017	0.678433	-4.60823	-5.19464	1.7428	-3.72692
LIFR@hsa-miR-101-3p.2@7mer-m8	LIFR	hsa-miR-101-3p.2	7mer-m8	-3.02472	2.80683	1.06e-08	8.18e-07	-4.75873	-2.99333	-3.62974	-5.32214	-5.04125	-4.8128	-4.0932	-5.02628	-4.55591	-5.01073	-5.01073	-5.58444	-5.01073	-2.65389	-4.17728	-4.8128	-2.88338	-2.38376	-4.34784	-2.72416	-3.84855	-1.81388	-1.82002	-4.69187	-1.88488	-3.6685
TMEM79@hsa-miR-339-5p@8mer	TMEM79	hsa-miR-339-5p	8mer	2.84655	7.29202	1.07e-08	8.25e-07	1.05184	-0.923374	2.82437	-0.306201	-0.0368648	0.811319	0.914369	-0.497242	3.61212	-0.328971	-0.39522	-0.163925	-0.240255	-1.42725	-0.776245	-1.2119	-1.61156	-1.03099	-1.09999	-2.01022	-2.12346	-0.0666346	-1.46218	-1.06615	-2.69115	-2.35577
ADAMTS5@hsa-miR-133a-3p.2@7mer-1a	ADAMTS5	hsa-miR-133a-3p.2	7mer-1a	-3.03858	1.55606	1.08e-08	8.29e-07	-4.83455	-5.73973	-4.4931	-5.76557	-4.35748	-6.18507	-5.14692	-5.12046	-4.21049	-5.85108	-4.21049	-4.8457	-5.02628	-5.2442	-5.35343	-4.34784	-5.27526	-2.48504	-5.58444	-4.34068	-5.33823	-2.8711	-5.41254	-5.9376	-3.09191	-4.08012
ONECUT2@hsa-miR-495-3p@7mer-m8	ONECUT2	hsa-miR-495-3p	7mer-m8	3.99115	2.54057	1.11e-08	8.48e-07	-5.14692	-3.87664	-2.40891	-1.30325	-2.79949	-4.60823	-2.23104	-1.57374	-1.4404	-0.957984	-5.01073	-4.4097	-4.42581	-5.49467	-8.12836	-6.11645	-6.00291	-5.69544	-5.71898	-6.07624	-6.32557	-5.47379	-6.00291	-6.36389	-5.26036	-5.10513
LIFR@hsa-miR-21-5p@7mer-m8	LIFR	hsa-miR-21-5p	7mer-m8	-3.04642	0.933721	1.11e-08	8.52e-07	-4.19684	-5.04125	-4.33312	-6.21896	-5.43381	-5.8107	-5.62892	-5.02628	-4.55591	-5.45117	-5.01073	-5.58444	-5.62892	-5.2442	-5.76557	-5.19464	-5.69544	-4.13926	-5.58444	-5.54298	-5.22534	-4.75873	-4.93851	-5.41254	-4.51006	-4.8457
HSPB6@hsa-miR-3064-5p@8mer	HSPB6	hsa-miR-3064-5p	8mer	-3.75408	3.73085	1.12e-08	8.53e-07	-5.97413	-4.93851	-5.9116	-5.09239	-5.43381	-4.48519	-7.75363	-8.22604	-4.01856	-5.62892	-3.81561	-5.35343	-7.25016	-3.84855	-5.26036	-3.22707	-3.69276	-3.61539	-4.00677	-0.177189	-2.05861	-0.43422	-4.93851	-4.89657	0.243367	-4.64648
CD34@hsa-miR-665@7mer-m8	CD34	hsa-miR-665	7mer-m8	-2.5939	1.85955	1.13e-08	8.6e-07	-7.38235	-4.72605	-5.49467	-6.21896	-5.26036	-5.97413	-4.98476	-4.36592	-7.38235	-7.38235	-6.58404	-5.10513	-5.35343	-4.99759	-5.08019	-5.2442	-5.60818	-3.24119	-5.58444	-4.19684	-5.06548	-4.10576	-5.54298	-5.27526	-3.50875	-4.99759
PPP1R12B@hsa-miR-181a-5p@8mer	PPP1R12B	hsa-miR-181a-5p	8mer	-2.76053	4.11269	1.18e-08	9e-07	-5.67465	-2.6576	-3.20881	-2.38262	-4.33312	-3.61539	-4.00677	-3.75175	-3.2624	-3.36504	-3.95879	-3.58444	-3.94668	-0.992015	-2.17977	-4.70378	-0.279273	-4.1328	-1.27029	-0.626071	-2.42957	0.298955	-1.70046	-3.18114	-1.27099	-1.35006
ABCD2@hsa-miR-30e-5p@8mer	ABCD2	hsa-miR-30e-5p	8mer	-3.24729	3.47762	1.19e-08	9.03e-07	-3.60641	-3.20881	-3.3883	-4.54667	-4.21049	-5.8107	-4.70378	-3.19532	-3.37656	-3.97079	-2.70279	-3.38043	-4.99759	-3.92824	-4.48519	-4.32453	-3.4834	-1.71954	-4.8128	-1.01588	-3.54785	0.294087	-5.49467	-4.19684	0.765105	-3.95323
ATF3@hsa-miR-874-3p@8mer	ATF3	hsa-miR-874-3p	8mer	-2.44433	3.44448	1.19e-08	9.03e-07	-4.44174	-3.62019	-7.04689	-5.45117	-4.4097	-5.97413	-4.24519	-3.49191	-4.05513	-5.2442	-6.28834	-2.98231	-3.06061	-4.80234	-2.74624	-2.58684	-3.33085	-2.27902	-1.66725	-5.04125	-5.2442	-4.0244	-3.20526	-2.7319	-1.53591	-0.539363
ABCD2@hsa-miR-30b-5p@8mer	ABCD2	hsa-miR-30b-5p	8mer	-3.24729	3.47762	1.19e-08	9.03e-07	-3.60641	-3.20881	-3.3883	-4.54667	-4.21049	-5.8107	-4.70378	-3.19532	-3.37656	-3.97079	-2.70279	-3.38043	-4.99759	-3.92824	-4.48519	-4.32453	-3.4834	-1.71954	-4.8128	-1.01588	-3.54785	0.294087	-5.49467	-4.19684	0.765105	-3.95323
SLC4A4@hsa-miR-101-3p.2@8mer	SLC4A4	hsa-miR-101-3p.2	8mer	-4.20212	2.46835	1.2e-08	9.1e-07	-4.99759	-4.33312	-4.7704	-6.047	-4.7704	-7.54159	-6.25387	-5.73973	-4.31037	-5.22534	-5.69544	-5.14692	-5.17666	-5.02628	-5.37329	-5.33823	-4.52697	-5.2442	-5.67465	-4.061	-5.32214	-1.4404	-5.78793	-5.06548	-0.221137	-4.52697
HLF@hsa-miR-758-3p@8mer	HLF	hsa-miR-758-3p	8mer	-2.7361	3.71562	1.21e-08	9.18e-07	-4.0741	-3.4081	-5.39239	-2.60823	-4.59043	-6.21896	-4.25894	-6.00291	-3.39209	-5.22534	-5.71898	-2.73845	-3.00436	-2.08449	-4.97318	-0.86872	-1.05285	-1.40234	-3.62489	-4.54667	-2.5212	-2.11221	-1.23868	-1.81954	-0.97258	-2.08516
FLRT2@hsa-miR-10b-5p@7mer-m8	FLRT2	hsa-miR-10b-5p	7mer-m8	-2.5788	3.36366	1.22e-08	9.23e-07	-4.25198	-4.74722	-4.5806	-4.01856	-3.99491	-4.11217	-4.63602	-3.68791	-4.67888	-6.047	-2.40307	-4.52697	-2.62657	-2.72025	-3.38043	-2.51836	-2.44289	-1.65278	-5.12046	-1.88033	-3.18114	-0.66446	-2.22296	-3.26999	-2.48629	-1.99852
SLIT3@hsa-miR-425-5p@7mer-1a	SLIT3	hsa-miR-425-5p	7mer-1a	-2.86637	1.42392	1.23e-08	9.31e-07	-5.9116	-5.76557	-5.65258	-6.49003	-5.37329	-5.564	-5.47379	-4.39157	-5.71898	-5.67465	-5.85108	-4.93851	-4.74722	-5.09239	-5.65258	-5.54298	-5.27526	-3.83766	-5.76557	-4.8593	-5.32214	-3.74672	-5.564	-5.41254	-3.38043	-4.14547
NGFR@hsa-miR-299-3p@7mer-m8	NGFR	hsa-miR-299-3p	7mer-m8	-3.31871	5.11846	1.25e-08	9.39e-07	-4.14547	-5.32214	-4.19684	-1.3758	-4.72605	-1.88925	-4.21049	-6.58404	-5.52134	-3.80974	-2.85457	-2.20964	-3.61079	-0.906631	0.61735	0.468391	0.0766863	-0.426757	-0.781586	0.330597	-0.112009	-2.91086	0.21835	-0.846025	-4.0244	-0.225184
DCLK1@hsa-miR-543@8mer	DCLK1	hsa-miR-543	8mer	-2.97438	1.64428	1.27e-08	9.54e-07	-4.99759	-6.36389	-4.4931	-5.2442	-5.47379	-5.41254	-5.73973	-5.41254	-4.65741	-5.49467	-5.30703	-4.8593	-4.71298	-5.20878	-5.06548	-2.35258	-5.45117	-5.04125	-5.58444	-4.62682	-5.16216	-4.53779	-5.13391	-5.564	-3.4205	-4.001
EGR2@hsa-miR-142-3p.2@7mer-m8	EGR2	hsa-miR-142-3p.2	7mer-m8	-2.74969	2.63722	1.27e-08	9.56e-07	-5.16216	-6.81591	-4.29568	-5.62892	-5.08019	-5.97413	-5.01073	-5.05312	-2.58372	-4.92563	-4.98476	-7.75363	-5.35343	-5.01073	-4.28894	-3.69769	-4.82421	-1.76762	-4.39157	-5.30703	-5.06548	-5.45117	-5.564	-2.88585	-3.09191	-2.57252
ONECUT2@hsa-miR-493-5p@7mer-m8	ONECUT2	hsa-miR-493-5p	7mer-m8	4.35489	1.58573	1.28e-08	9.59e-07	-5.14692	-4.80234	-2.59544	-2.23012	-3.77307	-5.78793	-3.05766	-3.17092	-2.26955	-2.07131	-4.15787	-4.4097	-5.19464	-7.25016	-5.9376	-6.11645	-8.18666	-5.69544	-5.8107	-8.19767	-6.32557	-5.88766	-6.96041	-6.36389	-7.25016	-6.25387
EBF1@hsa-miR-129-5p@8mer	EBF1	hsa-miR-129-5p	8mer	-4.2572	2.201	1.33e-08	9.97e-07	-4.22398	-6.96041	-5.10513	-6.58404	-5.78793	-5.52134	-6.44601	-5.9116	-5.35343	-6.28834	-5.9116	-5.27526	-4.91084	-4.89657	-5.17666	-5.85108	-5.17666	-2.98769	-5.49467	-4.60823	-2.53878	-2.33596	-5.39239	-6.28834	-1.00747	-5.13391
FAM13C@hsa-miR-302c-3p.2@7mer-m8	FAM13C	hsa-miR-302c-3p.2	7mer-m8	-2.80237	2.746	1.35e-08	1.01e-06	-4.43388	-5.02628	-4.54667	-6.21896	-4.25198	-4.35748	-7.04689	-3.32702	-5.26036	-4.83455	-5.01073	-4.18363	-4.55591	-2.49057	-3.8326	-5.49467	-3.22707	-2.01289	-4.97318	-2.56014	-1.90213	-2.12784	-4.37362	-4.89657	-2.60198	-4.03615
SCN3A@hsa-miR-653-5p@7mer-m8	SCN3A	hsa-miR-653-5p	7mer-m8	-3.95538	1.86222	1.37e-08	1.03e-06	-4.80234	-6.44601	-4.53779	-6.36389	-5.65258	-6.44601	-4.98476	-4.8128	-4.99759	-5.16216	-4.08012	-6.00291	-6.047	-5.12046	-4.0484	-5.54298	-4.34784	-3.25146	-5.45117	-3.73176	-4.73535	-5.62892	-5.43381	-4.83455	-4.63602	-2.88585
ADAMTS5@hsa-miR-377-3p@7mer-m8	ADAMTS5	hsa-miR-377-3p	7mer-m8	-3.16722	3.42455	1.41e-08	1.05e-06	-4.27407	-4.69187	-4.4931	-4.28894	-2.35798	-6.18507	-3.93381	-4.51835	-3.01912	-4.67888	-4.21049	-4.8457	-4.74722	-5.35343	-5.10513	-2.07558	-1.63232	-0.607448	-4.67888	-0.748449	-5.12046	-0.310277	-4.08012	-2.69115	-0.531665	-2.95004
UAP1@hsa-miR-128-3p@7mer-1a	UAP1	hsa-miR-128-3p	7mer-1a	2.63529	3.11362	1.44e-08	1.07e-06	-2.89328	-3.63911	-3.05766	-2.07131	-3.4205	-2.89328	-4.21049	-2.90083	-1.82002	-3.93381	-2.22383	-0.671369	-3.04248	-5.37329	-5.33823	-6.11645	-5.78793	-4.04207	-5.37329	-5.71898	-5.62892	-5.19464	-5.67465	-5.41254	-4.31037	-4.55591
FZD4@hsa-miR-493-5p@7mer-1a	FZD4	hsa-miR-493-5p	7mer-1a	-3.57833	2.30895	1.44e-08	1.07e-06	-4.1328	-4.39157	-4.97318	-6.40471	-4.42581	-6.11645	-5.76557	-5.54298	-3.95879	-4.8457	-5.43381	-5.62892	-4.97318	-4.83455	-5.54298	-5.28957	-5.41254	-4.67888	-4.97318	-2.90832	-3.61079	-1.50453	-5.20878	-4.52697	-1.51155	-5.564
BTG2@hsa-miR-29a-3p@7mer-1a	BTG2	hsa-miR-29a-3p	7mer-1a	-2.2841	2.2546	1.46e-08	1.08e-06	-4.27407	-5.06548	-4.08701	-5.41254	-5.41254	-4.71298	-5.564	-4.12631	-6.18507	-4.89657	-6.74866	-4.001	-5.73973	-4.8457	-4.51006	-3.3883	-5.45117	-3.74188	-4.71298	-5.49467	-5.2442	-3.248	-5.27526	-3.73176	-3.33456	-3.51316
IGF1@hsa-let-7d-5p@8mer	IGF1	hsa-let-7d-5p	8mer	-2.74526	5.07943	1.51e-08	1.11e-06	-3.15338	-3.91119	-3.25864	-3.13344	-3.22354	-0.569074	-2.19724	-3.34609	-3.4619	-2.38008	-1.52357	-1.86547	-4.23831	-0.879509	-0.887688	-1.73305	-0.614697	0.148997	-1.21748	0.350496	0.209489	1.14819	-0.517338	-2.82422	1.19748	-0.0247241
GABBR2@hsa-miR-128-3p@7mer-m8	GABBR2	hsa-miR-128-3p	7mer-m8	5.27657	2.01028	1.52e-08	1.12e-06	-1.7023	-2.40539	-3.80425	-6.15159	-3.81561	-6.81591	-5.564	-2.98231	-4.14547	-6.81591	-1.09775	-5.14692	-4.22398	-5.564	-6.88592	-6.96041	-5.8107	-5.9376	-6.36389	-6.536	-7.14169	-7.25016	-7.25016	-6.88592	-6.11645	-6.81591
GRIA4@hsa-miR-140-3p.1@8mer	GRIA4	hsa-miR-140-3p.1	8mer	-5.11432	2.10815	1.56e-08	1.15e-06	-5.78793	-6.96041	-5.76557	-6.18507	-6.11645	-6.81591	-6.36389	-6.49003	-5.69544	-6.40471	-6.32557	-4.617	-6.11645	-5.12046	-5.52134	-1.14959	-5.60818	-1.42531	-5.85108	-5.78793	-5.8107	-7.04689	-3.97079	-4.11217	-7.04689	-4.19684
ACTR10@hsa-miR-340-5p@8mer	ACTR10	hsa-miR-340-5p	8mer	7.44741	8.17537	1.62e-08	1.19e-06	-4.36592	-4.19025	-3.54369	-5.62892	-4.36592	-4.32453	-4.8457	-3.90547	-2.98505	5.90934	-4.72605	-4.19684	-5.43381	-5.09239	-5.52134	-5.564	-5.71898	-3.73176	-5.58444	-5.41254	-5.13391	-4.98476	-5.39239	-4.73535	-4.16436	-4.37362
FGF10@hsa-miR-302e@7mer-m8	FGF10	hsa-miR-302e	7mer-m8	-3.55875	2.78647	1.69e-08	1.23e-06	-4.99759	-5.14692	-4.54667	-6.047	-5.564	-3.88247	-6.18507	-5.62892	-4.74722	-5.20878	-4.53779	-5.10513	-4.36592	-2.20713	-5.45117	-5.85108	-2.17732	-1.94369	-4.31739	-3.70737	-2.99333	-3.10468	-4.67888	-4.7921	-1.14794	-3.88777
NNAT@hsa-miR-339-5p@8mer	NNAT	hsa-miR-339-5p	8mer	-4.59803	6.63787	1.69e-08	1.23e-06	-4.63602	-3.47484	-4.04207	-3.99491	-4.4931	-4.51006	-3.8433	-4.8457	-3.68791	-2.5056	-1.53591	-5.06548	-5.37329	-3.28843	-2.7737	-0.820131	-1.54169	-0.671667	-4.21732	1.6344	-2.59241	2.87281	-2.19224	-4.43388	3.57596	-2.57715
FADS2@hsa-miR-491-5p@7mer-m8	FADS2	hsa-miR-491-5p	7mer-m8	2.74213	7.79978	1.69e-08	1.23e-06	2.61865	3.14374	2.97851	1.32939	3.05794	3.74194	-1.80729	2.63972	0.875229	2.59491	0.594739	-0.554051	0.643069	-3.5889	-0.325882	-0.317049	-0.174309	-2.15631	0.811942	-0.805757	-1.60351	1.15913	-0.714002	-1.63723	0.891498	-1.94184
FZD4@hsa-miR-493-5p@8mer	FZD4	hsa-miR-493-5p	8mer	-4.11351	2.14446	1.71e-08	1.24e-06	-4.1328	-4.96181	-4.97318	-6.40471	-4.80234	-6.36389	-5.76557	-5.54298	-4.2819	-5.16216	-5.43381	-5.62892	-5.564	-4.91084	-5.54298	-6.11645	-5.45117	-4.67888	-5.12046	-3.14673	-3.81561	-1.7023	-5.28957	-4.66768	-1.64125	-5.9116
TRABD2B@hsa-miR-96-5p@7mer-1a	TRABD2B	hsa-miR-96-5p	7mer-1a	-3.21514	1.41689	1.71e-08	1.24e-06	-4.98476	-5.67465	-4.33312	-5.78793	-6.81591	-6.536	-5.17666	-6.00291	-4.4097	-5.67465	-6.536	-5.76557	-5.73973	-4.98476	-5.14692	-4.617	-5.26036	-4.2671	-6.36389	-5.54298	-5.49467	-4.94932	-4.93851	-4.54667	-5.43381	-4.60823
EBF1@hsa-miR-19a-3p@7mer-1a	EBF1	hsa-miR-19a-3p	7mer-1a	-4.08213	2.42471	1.74e-08	1.26e-06	-4.22398	-5.14692	-5.10513	-6.58404	-5.78793	-5.52134	-6.44601	-5.9116	-5.35343	-6.28834	-4.23831	-5.27526	-4.91084	-4.8457	-5.17666	-5.85108	-4.89657	-2.63823	-5.43381	-4.23138	-2.20713	-2.06984	-5.39239	-6.28834	-0.757927	-4.69187
TRABD2B@hsa-miR-27a-3p@7mer-1a	TRABD2B	hsa-miR-27a-3p	7mer-1a	-2.88933	2.98645	1.75e-08	1.27e-06	-4.617	-4.66768	-6.047	-4.42581	-6.81591	-4.38361	-4.89657	-6.00291	-5.8107	-5.01073	-3.8326	-4.86956	-3.79376	-3.95879	-2.72225	-2.2705	-2.9243	-1.84184	-5.22534	-4.25894	-3.18114	-3.36887	-1.52808	-2.9577	-5.43381	-3.53916
SLC25A16@hsa-miR-374a-5p@8mer	SLC25A16	hsa-miR-374a-5p	8mer	-2.22369	2.91123	1.8e-08	1.3e-06	-4.25198	-3.74188	-4.60823	-4.99759	-4.17065	-3.82756	-4.56872	-4.0932	-2.42842	-6.00291	-5.35343	-3.34609	-3.41201	-4.54667	-4.48519	-4.1195	-4.65741	-1.92318	-3.99491	-2.51684	-3.07965	-2.30947	-4.63602	-3.39209	-1.35006	-3.75775
FHL5@hsa-miR-409-3p@7mer-1a	FHL5	hsa-miR-409-3p	7mer-1a	-3.7089	3.15352	1.83e-08	1.32e-06	-3.788	-5.04125	-4.4931	-5.76557	-5.12046	-4.03615	-4.7921	-5.06548	-3.80425	-5.47379	-3.70737	-4.38361	-5.02628	-3.06452	-4.94932	-4.53779	-4.62682	-4.17728	-5.54298	-2.5126	-1.94184	0.957086	-4.4931	-5.26036	-3.68791	-2.69705
AGPAT5@hsa-miR-340-5p@8mer	AGPAT5	hsa-miR-340-5p	8mer	5.0886	9.03948	1.88e-08	1.35e-06	-0.0904721	-2.2364	0.304871	-0.4649	5.90437	-1.55299	0.843992	-0.0443398	-0.368415	-0.152761	-0.43189	-1.33216	0.029186	-1.00126	-1.28604	-0.239565	-1.64974	-0.858278	-0.779745	-1.32551	-1.56912	-1.44305	-0.738287	-0.88152	-2.46071	-1.22457
KLF9@hsa-miR-519d-3p@7mer-m8	KLF9	hsa-miR-519d-3p	7mer-m8	-2.02857	5.7012	1.89e-08	1.36e-06	-2.06834	-0.934403	-1.88137	-1.67083	-1.7276	-0.94646	-1.60983	-1.95152	-2.21056	-1.4292	-2.5139	-2.21764	-1.69187	-0.754786	0.519101	0.546599	0.28431	-1.87863	-0.573642	-1.17802	-0.881834	1.5657	1.48764	-1.57246	0.292757	1.17343
CPE@hsa-miR-323a-3p@7mer-m8	CPE	hsa-miR-323a-3p	7mer-m8	-2.17275	6.49085	1.91e-08	1.37e-06	-0.371715	-2.5199	-0.519195	-0.872255	-2.39483	-0.329662	-0.739552	-2.86882	-2.28891	-1.2142	-0.576638	-0.634827	1.0833	1.02588	-0.133713	0.796376	1.09031	0.884988	0.824304	1.78426	2.06506	2.12327	1.07952	-0.258258	1.0588	2.16596
NGFR@hsa-miR-423-5p@8mer	NGFR	hsa-miR-423-5p	8mer	-3.24562	5.67009	1.94e-08	1.39e-06	-3.79895	-4.10576	-3.62019	-0.625489	-4.44174	-1.43424	-3.41618	-6.58404	-4.04207	-1.9268	-2.72601	-3.50038	-3.34229	-0.225516	1.40894	1.15319	0.755683	-0.60685	-0.596256	-0.13148	-0.153588	-1.41956	1.18361	0.429546	-4.0244	0.72819
TMEM255A@hsa-miR-203a-3p.1@7mer-m8	TMEM255A	hsa-miR-203a-3p.1	7mer-m8	-2.47775	2.76986	1.95e-08	1.39e-06	-4.0932	-3.83766	-5.67465	-5.28957	-5.30703	-5.71898	-4.64648	-3.70266	-5.35343	-5.28957	-6.49003	-3.35744	-4.71298	-3.17092	-2.49842	-5.04125	-2.10682	-2.51684	-4.94932	-4.63602	-5.13391	-3.91119	-4.5806	-3.75175	-3.76823	-2.5988
HCAR2@hsa-miR-141-3p@8mer	HCAR2	hsa-miR-141-3p	8mer	-3.68858	4.27345	1.96e-08	1.4e-06	-5.8107	-4.50142	-3.88247	-5.14692	-3.71694	-5.10513	-4.72605	-4.82421	-4.32453	-8.07284	-3.48782	-7.75363	-4.56872	-1.84237	-2.61806	-2.36248	-4.62682	-3.255	-5.20878	-2.02093	-5.08019	-0.210906	-4.71298	-3.58444	1.56696	-4.34784
ANKRD29@hsa-miR-142-5p@8mer	ANKRD29	hsa-miR-142-5p	8mer	-2.39633	2.61055	1.96e-08	1.4e-06	-5.09239	-5.16216	-5.28957	-6.047	-5.20878	-4.94932	-4.34068	-3.2624	-2.39144	-5.67465	-3.96433	-4.92563	-5.22534	-3.788	-5.01073	-3.00436	-4.44174	-3.29669	-4.98476	-4.03012	-2.60515	-1.96067	-4.23138	-4.46864	-2.48504	-4.29568
RBMS3@hsa-miR-7-5p@7mer-m8	RBMS3	hsa-miR-7-5p	7mer-m8	-2.96488	1.33621	1.99e-08	1.42e-06	-4.15156	-5.8107	-3.08275	-6.21896	-5.02628	-6.15159	-5.60818	-5.02628	-3.3883	-5.85108	-4.98476	-4.72605	-5.564	-5.37329	-5.35343	-4.67888	-5.54298	-2.46206	-5.43381	-5.01073	-5.49467	-5.27526	-5.17666	-5.05312	-3.4834	-3.72692
EGR1@hsa-miR-212-3p@7mer-m8	EGR1	hsa-miR-212-3p	7mer-m8	-2.8613	6.46228	2.01e-08	1.43e-06	-4.22398	-5.12046	-1.66989	-1.59868	-3.72692	-3.66361	-2.03205	-3.53439	0.105891	-1.44937	-2.07341	-1.24454	-4.36592	0.566218	1.18445	-0.0988416	1.40131	1.49112	1.05111	-0.668445	-0.569986	0.561865	0.0531265	1.68873	1.98544	1.26018
ACVR1C@hsa-miR-125a-5p@8mer	ACVR1C	hsa-miR-125a-5p	8mer	-4.25258	2.2374	2.07e-08	1.47e-06	-4.0484	-4.32453	-3.45308	-6.21896	-5.43381	-5.8107	-5.04125	-5.02628	-4.06772	-5.8107	-4.94932	-5.41254	-5.564	-4.99759	-5.62892	-2.81963	-5.04125	-4.54667	-5.47379	-2.96845	-5.28957	-1.28854	-5.37329	-5.62892	-0.427092	-5.54298
SPTBN2@hsa-miR-542-3p@7mer-m8	SPTBN2	hsa-miR-542-3p	7mer-m8	2.02979	5.99884	2.07e-08	1.47e-06	-0.273104	-0.709209	1.23546	-0.629771	0.870655	-0.935031	0.609863	-0.302379	1.33561	-0.27792	0.327941	0.497716	-0.626409	-4.22398	-1.39777	-1.60771	-3.12375	-0.615588	-1.4862	-2.32845	-1.65454	-1.79272	-2.25902	-0.751323	-4.14547	-1.63938
S1PR1@hsa-miR-495-3p@7mer-m8	S1PR1	hsa-miR-495-3p	7mer-m8	-2.58377	1.76957	2.08e-08	1.48e-06	-5.16216	-4.50142	-4.5806	-6.00291	-5.16216	-5.16216	-5.78793	-4.34068	-4.67888	-6.047	-3.88247	-4.99759	-4.3026	-5.02628	-5.08019	-4.617	-5.62892	-3.02485	-5.60818	-4.53779	-4.74722	-3.21621	-4.8128	-5.62892	-3.92824	-3.92227
TMEM252@hsa-miR-379-3p@7mer-1a	TMEM252	hsa-miR-379-3p	7mer-1a	-4.67489	0.604255	2.13e-08	1.51e-06	-5.9376	-6.68909	-5.97413	-6.81591	-6.15159	-6.81591	-6.36389	-6.81591	-5.71898	-6.40471	-6.36389	-7.14169	-5.97413	-5.49467	-5.62892	-6.63473	-5.69544	-6.58404	-5.62892	-5.71898	-5.41254	-5.08019	-5.73973	-6.36389	-4.4931	-5.67465
DIXDC1@hsa-miR-9-5p@8mer	DIXDC1	hsa-miR-9-5p	8mer	-2.05748	4.60893	2.14e-08	1.51e-06	-2.61985	-2.98769	-4.15787	-1.69957	-3.20526	-1.96307	-2.69525	-3.445	-1.89866	-3.67848	-2.7482	-4.48519	-2.35468	-0.908127	-2.11741	-0.847186	-0.442326	-2.43076	-1.16717	-0.543749	-1.05726	-0.0352699	-1.25177	-1.06804	-0.288027	-1.37362
KLHL3@hsa-miR-411-5p.1@7mer-m8	KLHL3	hsa-miR-411-5p.1	7mer-m8	-2.14381	3.36668	2.24e-08	1.58e-06	-3.81561	-3.19532	-5.58444	-4.74722	-3.76823	-4.51835	-4.061	-3.75175	-2.4785	-4.0932	-3.75775	-3.4205	-3.36504	-1.65854	-2.29477	-3.86512	-2.25902	-5.37329	-4.35748	-1.42042	-2.31668	-1.32932	-4.45012	-4.17065	-1.57079	-2.65389
TOP2A@hsa-miR-144-3p@7mer-m8	TOP2A	hsa-miR-144-3p	7mer-m8	3.64796	0.581503	2.25e-08	1.58e-06	-4.51006	-5.16216	-4.11217	-5.9116	-4.60823	-6.28834	-5.39239	-4.41739	-4.19025	-4.99759	-5.14692	-6.00291	-3.78298	-7.25016	-6.88592	-6.21896	-6.15159	-6.88592	-5.9116	-8.07653	-7.54159	-6.18507	-7.04689	-6.36389	-7.04689	-7.54159
ACVR1C@hsa-miR-542-3p@7mer-1a	ACVR1C	hsa-miR-542-3p	7mer-1a	-4.22445	3.18016	2.26e-08	1.58e-06	-4.0484	-3.50875	-3.05124	-6.21896	-5.04125	-6.36389	-4.01856	-5.02628	-4.55591	-5.8107	-4.00677	-5.41254	-4.36592	-4.42581	-5.33823	-1.87595	-4.44174	-3.84855	-4.98476	-1.54566	-5.02628	-0.255604	-5.54298	-4.97318	0.72015	-4.2819
EN1@hsa-miR-374b-5p@8mer	EN1	hsa-miR-374b-5p	8mer	3.86304	1.23714	2.27e-08	1.59e-06	-4.25198	-4.48519	-4.15787	-5.37329	-4.38361	-7.54159	-5.30703	-3.95323	-3.77794	-8.09624	-3.50875	-4.0932	-4.15156	-7.54159	-6.63473	-7.54159	-6.21896	-6.40471	-6.36389	-6.536	-8.05388	-7.38235	-7.38235	-5.9116	-5.49467	-5.73973
EFNA3@hsa-miR-323a-3p@7mer-1a	EFNA3	hsa-miR-323a-3p	7mer-1a	2.39694	5.3219	2.28e-08	1.59e-06	-0.986977	-1.93834	0.633795	-0.143851	-0.645539	-3.16078	-1.77735	-0.842565	0.743746	-2.22212	-1.87476	-0.245468	-1.71237	-3.36504	-2.47034	-2.28709	-4.8457	-2.34381	-3.52158	-5.10513	-4.69187	-2.68557	-4.70378	-3.20881	-4.24519	-3.62489
PPAP2B@hsa-miR-1193@7mer-m8	PPAP2B	hsa-miR-1193	7mer-m8	-2.47351	2.53595	2.41e-08	1.68e-06	-3.85365	-3.95323	-4.92563	-4.75873	-4.7921	-4.42581	-5.20878	-4.04207	-4.2671	-4.55591	-5.43381	-4.35748	-4.66768	-5.01073	-4.88448	-4.78038	-4.36592	-4.67888	-4.99759	-3.3883	-3.15699	-2.37239	-4.98476	-4.1328	-1.69187	-2.96845
INTS8@hsa-miR-425-5p@8mer	INTS8	hsa-miR-425-5p	8mer	2.91775	2.89546	2.45e-08	1.7e-06	-1.98188	-3.05485	-2.43681	-2.00424	-2.09738	-3.33085	-4.03615	-1.74807	-2.58372	-0.237746	-2.51108	-4.25894	-5.35343	-5.26036	-5.37329	-4.8457	-5.65258	-4.46077	-5.2442	-5.9376	-5.76557	-5.65258	-5.78793	-5.97413	-4.67888	-5.43381
EBF2@hsa-miR-203a-3p.1@8mer	EBF2	hsa-miR-203a-3p.1	8mer	-2.99065	2.1236	2.46e-08	1.71e-06	-4.80234	-5.16216	-4.25894	-5.58444	-4.5806	-5.28957	-6.536	-6.40471	-4.38361	-5.67465	-4.88448	-4.92563	-6.28834	-5.12046	-4.72605	-5.04125	-5.30703	-5.52134	-5.49467	-3.06061	-5.26036	-2.19724	-4.8128	-5.85108	-2.60823	-3.8433
ATAD2@hsa-miR-219a-2-3p@7mer-m8	ATAD2	hsa-miR-219a-2-3p	7mer-m8	2.72176	1.72669	2.55e-08	1.77e-06	-4.42581	-3.98284	-2.7482	-4.01856	-2.27807	-4.91084	-4.34068	-2.78417	-3.33456	-3.08878	-3.70266	-4.72605	-4.31037	-5.97413	-5.78793	-5.14692	-5.78793	-6.58404	-5.67465	-5.88766	-5.78793	-5.97413	-5.43381	-5.9376	-5.54298	-5.45117
TNS1@hsa-miR-340-5p@8mer	TNS1	hsa-miR-340-5p	8mer	-3.02565	3.95384	2.64e-08	1.83e-06	-3.71694	-3.50875	-5.76557	-3.75775	-4.0244	-4.35748	-5.49467	-3.77307	-5.35343	-3.46597	-3.76314	-3.18114	-3.50875	-2.27629	-5.14692	-3.72211	-2.5644	-1.99332	-4.21732	-0.77389	-4.29568	-0.481528	-4.59961	-3.92824	0.906598	-3.67344
MMP19@hsa-miR-193a-3p@8mer	MMP19	hsa-miR-193a-3p	8mer	-2.83755	2.17687	2.66e-08	1.84e-06	-4.82421	-6.32557	-6.74866	-7.75363	-4.38361	-5.97413	-7.54159	-3.95879	-3.3883	-7.25016	-7.14169	-4.96181	-4.91084	-4.97318	-5.16216	-2.60666	-4.65741	-2.50958	-4.71298	-4.97318	-5.47379	-4.25894	-4.41739	-5.52134	-5.17666	-4.32453
HMGA1@hsa-miR-138-5p@7mer-m8	HMGA1	hsa-miR-138-5p	7mer-m8	3.03482	2.14238	2.68e-08	1.85e-06	-4.34784	-4.93851	-2.08296	-4.7921	-3.01912	-4.71298	-4.08012	-3.06774	-2.18136	-5.35343	-4.13926	-4.31037	-5.05312	-5.49467	-5.8107	-8.12703	-6.07624	-5.85108	-5.67465	-5.88766	-5.60818	-5.88766	-5.8107	-5.9116	-5.32214	-5.73973
LRRC15@hsa-miR-185-5p@7mer-m8	LRRC15	hsa-miR-185-5p	7mer-m8	2.90246	6.12106	2.71e-08	1.87e-06	0.84031	0.0499374	-1.55299	-1.96067	1.37666	-1.76232	0.00812876	0.953605	-1.61807	0.585548	0.876472	-0.0540683	2.8668	-2.69906	-1.249	-5.06548	-2.00424	-1.38063	-4.56872	-2.35258	-2.0203	-1.94795	-5.67465	-5.85108	-2.67615	-0.886216
IGF1@hsa-miR-26b-5p@7mer-m8	IGF1	hsa-miR-26b-5p	7mer-m8	-2.82001	5.44439	2.75e-08	1.89e-06	-4.0484	-3.46597	-3.76314	-1.95582	-2.52861	-0.54161	-2.2705	-2.60515	-2.93973	-2.38008	-0.577589	-1.91747	-4.45012	-0.273808	-0.53568	-1.55299	-0.768523	1.37241	-0.825486	0.489988	0.527646	1.43048	0.11807	-3.31606	1.46204	0.646218
RUNX1T1@hsa-miR-133a-3p.1@7mer-1a	RUNX1T1	hsa-miR-133a-3p.1	7mer-1a	-2.24214	2.31363	2.77e-08	1.9e-06	-3.68791	-6.536	-3.07678	-6.00291	-3.86512	-5.564	-4.617	-4.32453	-3.87147	-4.55591	-5.45117	-3.8326	-4.3026	-4.8128	-5.13391	-3.53439	-4.20406	-4.64648	-4.94932	-4.38361	-4.73535	-3.69769	-4.80234	-4.91084	-2.39144	-3.54785
PLCXD3@hsa-miR-653-5p@7mer-m8	PLCXD3	hsa-miR-653-5p	7mer-m8	-3.87541	1.43654	2.81e-08	1.92e-06	-4.32453	-6.44601	-4.42581	-6.28834	-5.45117	-6.15159	-5.67465	-4.48519	-4.60823	-5.02628	-5.17666	-5.60818	-5.62892	-4.96181	-5.62892	-4.91084	-5.60818	-5.564	-5.85108	-4.51835	-5.01073	-3.20199	-5.06548	-5.65258	-4.59043	-3.57023
RUNX1T1@hsa-miR-455-3p.1@7mer-m8	RUNX1T1	hsa-miR-455-3p.1	7mer-m8	-3.02515	0.801879	2.83e-08	1.94e-06	-5.14692	-5.09239	-4.55591	-6.49003	-5.564	-6.15159	-5.78793	-5.58444	-4.67888	-5.54298	-5.45117	-4.97318	-5.65258	-5.39239	-5.45117	-5.14692	-5.76557	-3.33838	-5.69544	-5.85108	-5.32214	-5.22534	-5.8107	-5.73973	-4.18363	-4.98476
MAL2@hsa-miR-142-5p@8mer	MAL2	hsa-miR-142-5p	8mer	2.15055	7.25865	2.9e-08	1.98e-06	0.991172	2.92775	0.431323	1.34085	3.53202	1.84807	1.68335	1.61816	1.21812	2.08009	-0.35508	-0.888565	2.16165	0.796376	-0.0829689	-0.616182	0.436109	-1.901	0.808865	-0.342071	-0.428412	-1.11592	-0.273104	0.23896	-1.07283	-1.40504
MED16@hsa-miR-423-5p@7mer-m8	MED16	hsa-miR-423-5p	7mer-m8	-2.44888	4.56125	2.96e-08	2.02e-06	-4.0244	-3.10468	-2.66832	-3.25146	-3.56598	-1.34925	-2.44289	-3.80425	-2.45689	-2.15789	-2.82893	-3.17092	-3.97716	-2.36796	-4.1195	-1.82101	-1.81852	-0.349368	-1.57908	-0.584572	-0.0874568	0.399672	-3.29669	-3.46597	0.827216	-1.04659
FZD4@hsa-miR-144-3p@7mer-1a	FZD4	hsa-miR-144-3p	7mer-1a	-3.10895	2.31577	2.97e-08	2.02e-06	-4.60823	-4.66768	-4.97318	-5.62892	-4.42581	-5.8107	-5.26036	-5.54298	-5.13391	-5.54298	-3.85968	-5.62892	-3.60207	-4.97318	-5.78793	-2.73648	-5.12046	-1.45438	-5.35343	-3.92824	-4.25894	-1.87204	-4.93851	-5.12046	-1.91747	-5.9116
CDC6@hsa-miR-215-5p@7mer-m8	CDC6	hsa-miR-215-5p	7mer-m8	2.90396	3.4221	3.05e-08	2.08e-06	-1.06311	-1.63458	-1.43311	-2.88585	-1.71465	-1.11082	-3.21621	-1.47599	-2.63001	-1.37693	-1.82367	-6.68909	-2.79743	-5.20878	-4.48519	-4.25198	-5.76557	-6.58404	-5.30703	-5.9376	-5.8107	-6.88592	-5.88766	-4.91084	-5.13391	-4.7921
KLF9@hsa-miR-429@8mer	KLF9	hsa-miR-429	8mer	-4.04614	1.49455	3.06e-08	2.08e-06	-5.65258	-5.16216	-5.49467	-7.54159	-6.15159	-6.25387	-6.63473	-4.88448	-4.38361	-5.67465	-6.11645	-7.04689	-6.58404	-4.99759	-5.41254	-3.5889	-5.58444	-5.47379	-5.73973	-5.564	-7.14169	-2.56298	-4.0932	-5.85108	-3.25864	-7.04689
ZNF423@hsa-miR-216a-5p@7mer-1a	ZNF423	hsa-miR-216a-5p	7mer-1a	-2.02514	4.21591	3.09e-08	2.1e-06	-3.17765	-3.79895	-4.0244	-5.09239	-3.51316	-2.28603	-3.90547	-4.34068	-2.99333	-2.35904	-1.77349	-2.05505	-3.19532	-2.35044	-3.16438	-3.11706	-1.10029	-0.996997	-2.38707	-0.6144	-0.786904	-0.602072	-1.9764	-3.2624	-0.707466	-1.49859
MEX3A@hsa-miR-9-5p@7mer-1a	MEX3A	hsa-miR-9-5p	7mer-1a	3.49423	2.14798	3.14e-08	2.13e-06	-2.91573	-4.96181	-1.45675	-4.25894	-4.1328	-4.97318	-4.65741	-1.91914	-2.05505	-4.37362	-3.27727	-1.8568	-4.3026	-6.32557	-5.16216	-6.88592	-6.00291	-5.47379	-5.62892	-6.07624	-6.44601	-6.88592	-6.00291	-6.36389	-6.00291	-6.25387
ONECUT2@hsa-miR-543@7mer-m8	ONECUT2	hsa-miR-543	7mer-m8	4.51649	1.22441	3.22e-08	2.18e-06	-5.14692	-5.14692	-3.71694	-4.56872	-5.20878	-5.47379	-3.5794	-2.89568	-2.33061	-1.73597	-5.01073	-4.4097	-4.88448	-7.25016	-8.12836	-6.11645	-6.00291	-5.69544	-5.9376	-6.36389	-6.32557	-7.54159	-6.96041	-6.36389	-7.25016	-6.25387
HEPACAM@hsa-miR-488-3p@8mer	HEPACAM	hsa-miR-488-3p	8mer	-4.40484	3.18398	3.23e-08	2.18e-06	-5.76557	-6.00291	-7.04689	-6.21896	-5.43381	-6.18507	-7.75363	-8.19194	-7.38235	-5.8107	-4.00677	-5.47379	-6.81591	-4.73535	-5.52134	-4.19025	-5.45117	-4.54667	-5.2442	-2.32354	-3.56151	-1.0923	-5.16216	-5.73973	0.212167	-4.75873
PVRL4@hsa-miR-330-5p@7mer-m8	PVRL4	hsa-miR-330-5p	7mer-m8	2.31431	3.06445	3.25e-08	2.19e-06	-3.00997	-2.41243	-1.19791	-4.0741	-1.7082	-3.81561	-3.75175	-2.59705	-1.60351	-4.39157	-3.40416	-2.40307	-2.97415	-4.94932	-5.30703	-5.37329	-5.69544	-5.37329	-5.43381	-5.67465	-5.62892	-5.85108	-5.78793	-4.67888	-6.21896	-4.2671
ELAVL2@hsa-miR-653-5p@7mer-m8	ELAVL2	hsa-miR-653-5p	7mer-m8	4.34611	3.41658	3.28e-08	2.21e-06	-1.65143	-2.61985	-4.73535	-2.49057	-1.49135	-5.41254	-1.5898	0.760454	-0.556461	-2.76513	-5.71898	-4.41739	-3.00436	-5.97413	-6.49003	-5.67465	-5.78793	-5.37329	-5.9116	-6.00291	-5.58444	-3.77307	-5.78793	-5.17666	-5.60818	-5.67465
H2AFX@hsa-miR-24-3p@7mer-m8	H2AFX	hsa-miR-24-3p	7mer-m8	2.2729	4.62349	3.3e-08	2.22e-06	-0.285593	-0.392157	-0.521674	-1.95762	-2.48929	-2.81307	-1.31616	-1.1473	-1.90045	-0.640204	-1.31537	-2.6576	-1.24242	-4.35748	-3.07086	-3.13013	-5.39239	-2.63823	-4.92563	-5.04125	-4.5806	-4.03615	-4.36592	-3.38448	-3.69276	-3.22354
SCN2B@hsa-miR-668-3p@7mer-m8	SCN2B	hsa-miR-668-3p	7mer-m8	-4.74813	0.63616	3.36e-08	2.26e-06	-6.047	-5.37329	-5.58444	-6.49003	-6.36389	-6.36389	-6.536	-5.73973	-5.22534	-6.15159	-6.44601	-5.41254	-5.65258	-5.41254	-5.45117	-6.88592	-5.60818	-5.54298	-6.15159	-5.9376	-5.60818	-4.97318	-5.60818	-5.32214	-6.63473	-4.52697
NUF2@hsa-miR-599@8mer	NUF2	hsa-miR-599	8mer	4.07886	0.962545	3.37e-08	2.26e-06	-5.06548	-4.82421	-2.62484	-5.45117	-4.4097	-7.38235	-4.56872	-2.79743	-4.31037	-4.11217	-3.60207	-4.88448	-3.97079	-6.32557	-6.68909	-5.9116	-6.32557	-6.49003	-5.9116	-7.38235	-6.63473	-6.15159	-6.88592	-5.73973	-6.047	-7.04689
CHRDL1@hsa-miR-488-3p@7mer-m8	CHRDL1	hsa-miR-488-3p	7mer-m8	-3.76984	3.68715	3.37e-08	2.26e-06	-2.28006	-6.00291	-5.54298	-5.78793	-5.33823	-5.41254	-6.25387	-5.9116	-5.9376	-6.15159	-2.90832	-6.047	-4.55591	-2.54483	-4.48519	-2.0203	-3.03052	-0.903562	-4.31739	-1.6873	-0.986634	-0.424147	-5.16216	-5.02628	-0.449363	-1.36384
PIGR@hsa-miR-1224-5p@7mer-m8	PIGR	hsa-miR-1224-5p	7mer-m8	-5.19998	8.21429	3.39e-08	2.27e-06	-5.12046	-0.690338	-6.58404	-1.18326	-3.59772	-5.41254	-3.94046	-6.81591	-4.4931	-5.76557	-0.119653	-2.32945	-2.07699	2.02276	3.85063	1.5609	1.81699	4.12905	1.3273	1.092	0.718988	-3.47037	2.8668	4.98987	-6.21896	2.96761
SIM2@hsa-miR-138-5p@8mer	SIM2	hsa-miR-138-5p	8mer	4.23458	2.59261	3.39e-08	2.27e-06	-3.86512	-3.28471	-1.49625	-4.23831	-2.96319	-5.97413	-1.44608	-1.26271	-4.16436	-3.39209	-3.26999	-6.68909	-1.84661	-6.63473	-5.30703	-6.68909	-7.04689	-6.58404	-5.73973	-6.96041	-5.8107	-6.74866	-7.04689	-5.41254	-6.047	-6.28834
RUNX1T1@hsa-miR-411-5p.2@7mer-m8	RUNX1T1	hsa-miR-411-5p.2	7mer-m8	-2.87466	1.98049	3.44e-08	2.29e-06	-4.22398	-6.536	-3.85968	-5.43381	-5.13391	-6.15159	-3.88247	-4.78038	-4.67888	-6.047	-5.45117	-4.97318	-5.04125	-5.06548	-5.08019	-4.8593	-5.16216	-5.12046	-5.16216	-4.03615	-5.01073	-3.35359	-5.17666	-5.33823	-2.53442	-3.67344
CPEB1@hsa-miR-9-5p@7mer-1a	CPEB1	hsa-miR-9-5p	7mer-1a	-2.86855	1.18896	3.45e-08	2.3e-06	-4.75873	-5.10513	-6.536	-8.07526	-6.536	-6.25387	-5.58444	-7.75363	-6.88592	-5.78793	-6.88592	-7.54159	-4.91084	-5.32214	-5.54298	-4.96181	-5.52134	-4.91084	-5.8107	-5.26036	-5.45117	-4.73535	-5.43381	-6.96041	-4.97318	-4.34784
LIFR@hsa-miR-9-5p@7mer-1a	LIFR	hsa-miR-9-5p	7mer-1a	-2.77486	5.3672	3.48e-08	2.32e-06	-3.65453	-0.370734	-3.16438	-3.31212	-2.6835	-1.40312	-2.39259	-3.03925	-3.76823	-2.08296	-2.38811	-4.75873	-2.41706	0.717156	0.288696	-0.742751	0.672352	-1.36125	0.184085	0.767476	0.90721	0.578459	1.14563	-1.28392	-0.441448	0.842106
IMPA2@hsa-miR-146a-5p@7mer-1a	IMPA2	hsa-miR-146a-5p	7mer-1a	2.26869	7.24983	3.53e-08	2.35e-06	1.16584	0.465092	2.96325	0.25702	-0.417971	-0.216731	2.39032	3.42324	0.189437	0.653322	1.06937	-0.00348357	1.40558	-0.799952	-1.05944	-0.146774	-1.21518	0.290387	-1.13847	0.0125929	-1.21884	-0.457824	-0.311959	-0.464222	-0.837593	-0.270104
E2F1@hsa-miR-320a@7mer-1a	E2F1	hsa-miR-320a	7mer-1a	3.00202	1.78008	3.62e-08	2.4e-06	-4.11217	-3.49191	-2.63001	-4.34784	-3.51726	-5.8107	-3.81561	-3.14673	-3.0129	-3.28843	-7.54159	-4.23831	-4.22398	-8.05903	-5.52134	-5.45117	-5.8107	-7.38235	-5.76557	-6.07624	-7.54159	-5.88766	-6.18507	-5.71898	-7.38235	-7.75363
FHL5@hsa-miR-136-5p@8mer	FHL5	hsa-miR-136-5p	8mer	-5.63674	1.07773	3.74e-08	2.47e-06	-4.86956	-6.15159	-4.4931	-6.32557	-5.47379	-6.81591	-5.67465	-5.06548	-4.617	-5.9376	-5.14692	-5.62892	-5.65258	-4.93851	-5.76557	-5.69544	-5.78793	-4.17728	-5.9376	-5.54298	-5.65258	-1.47599	-5.60818	-5.65258	-5.37329	-5.20878
C7@hsa-miR-532-3p@7mer-m8	C7	hsa-miR-532-3p	7mer-m8	-2.81779	4.38868	3.77e-08	2.49e-06	-4.43388	-4.21049	-2.29182	-4.19025	-4.23831	-1.51879	-3.4205	-6.00291	-6.00291	-4.08701	-2.32748	-4.1195	-3.82756	-1.64599	-0.660619	-3.59336	-1.23234	-2.43793	-1.96545	-0.831876	-0.172175	-0.558606	0.502563	-3.62019	-0.666885	-0.906919
PTGER3@hsa-miR-128-3p@7mer-1a	PTGER3	hsa-miR-128-3p	7mer-1a	-3.16954	5.29759	3.82e-08	2.52e-06	-1.08972	-3.98284	-2.25811	-4.96181	-3.56151	-1.12168	-2.33169	-4.12631	-4.53779	-1.14292	-2.11149	-2.25621	-3.5794	-0.931724	-3.27727	-0.346061	-0.50098	-1.98316	0.803403	0.916334	-0.54161	1.58671	-0.189639	-2.53722	2.01331	-0.94257
EGR3@hsa-miR-181a-5p@8mer	EGR3	hsa-miR-181a-5p	8mer	-3.07325	2.43705	3.83e-08	2.52e-06	-6.21896	-6.21896	-4.43388	-5.88766	-6.58404	-4.71298	-5.49467	-6.25387	-4.4931	-4.25894	-6.44601	-3.97716	-5.73973	-5.13391	-4.97318	-2.5463	-4.62682	-1.69279	-3.61539	-4.38361	-5.45117	-4.83455	-5.30703	-5.41254	-2.54918	-2.47983
ARRB1@hsa-miR-296-5p@7mer-m8	ARRB1	hsa-miR-296-5p	7mer-m8	-2.28188	3.58458	4.05e-08	2.66e-06	-4.0741	-3.80974	-4.061	-4.1328	-2.21226	-4.48519	-4.45012	-3.4619	-4.65741	-2.17561	-3.8326	-3.32327	-4.38361	-2.28603	-3.788	-1.00525	-2.28006	-1.47487	-4.73535	-2.65389	-4.08012	-2.2029	-2.22919	-1.78387	-1.02879	-2.48378
CKAP2L@hsa-miR-326@8mer	CKAP2L	hsa-miR-326	8mer	3.85751	0.717267	4.06e-08	2.67e-06	-3.8326	-4.70378	-5.28957	-5.76557	-4.001	-5.8107	-4.70378	-3.8999	-3.59336	-5.20878	-4.56872	-5.10513	-3.30858	-6.58404	-5.9376	-6.18507	-8.05434	-6.21896	-7.04689	-7.14169	-5.71898	-6.68909	-6.81591	-6.32557	-6.21896	-6.00291
SH2D2A@hsa-miR-665@8mer	SH2D2A	hsa-miR-665	8mer	2.21595	3.59502	4.1e-08	2.69e-06	-2.50135	-1.99914	-2.45932	-4.31739	-1.14893	-1.72044	-2.82647	-1.13486	-1.64645	-2.04698	-2.00162	-3.50875	-2.80626	-4.0484	-2.9797	-7.38235	-5.62892	-5.09239	-5.16216	-5.22534	-5.33823	-4.36592	-5.26036	-5.27526	-5.19464	-4.45012
ADRA2A@hsa-miR-452-5p@7mer-m8	ADRA2A	hsa-miR-452-5p	7mer-m8	-3.02959	1.06207	4.11e-08	2.69e-06	-6.81591	-6.49003	-6.68909	-8.06311	-6.68909	-6.25387	-7.54159	-7.25016	-6.88592	-5.8107	-5.67465	-7.54159	-4.67888	-5.35343	-5.39239	-5.47379	-5.67465	-5.12046	-5.76557	-5.88766	-5.43381	-4.86956	-5.60818	-5.85108	-3.52158	-4.42581
SLC4A4@hsa-miR-223-3p@8mer	SLC4A4	hsa-miR-223-3p	8mer	-3.41129	2.03421	4.2e-08	2.74e-06	-4.42581	-4.15156	-4.7704	-5.67465	-5.71898	-6.25387	-6.25387	-5.73973	-5.26036	-5.60818	-5.69544	-4.72605	-5.17666	-5.20878	-5.32214	-4.97318	-5.17666	-2.41243	-5.76557	-4.64648	-4.7704	-3.32327	-5.60818	-4.34784	-1.05193	-5.01073
PPP1R12B@hsa-miR-200b-3p@7mer-m8	PPP1R12B	hsa-miR-200b-3p	7mer-m8	-2.71171	4.72263	4.2e-08	2.74e-06	-3.20881	-2.11594	-4.25894	-1.69474	-4.061	-2.20548	-3.1741	-3.5889	-3.43665	-2.69332	-4.51835	-3.58444	-3.00997	-0.330001	-0.970461	-4.00677	0.401514	-3.00997	-0.679387	0.223901	-2.337	1.06646	-0.902617	-2.05303	-1.00491	-0.526275
TSPAN7@hsa-miR-655-3p@8mer	TSPAN7	hsa-miR-655-3p	8mer	-3.91683	0.857551	4.24e-08	2.76e-06	-7.14169	-6.68909	-7.04689	-8.15352	-7.04689	-7.75363	-7.54159	-8.1791	-4.31037	-7.38235	-7.54159	-8.06127	-6.81591	-5.52134	-5.62892	-4.63602	-6.00291	-6.58404	-5.78793	-5.20878	-5.41254	-4.72605	-5.9116	-5.9116	-4.82421	-5.14692
ADAMTS5@hsa-miR-144-3p@8mer	ADAMTS5	hsa-miR-144-3p	8mer	-3.20139	1.57939	4.41e-08	2.87e-06	-4.83455	-5.73973	-4.4931	-5.58444	-4.11217	-6.81591	-5.14692	-5.12046	-4.65741	-5.45117	-5.04125	-5.65258	-5.02628	-5.05312	-5.20878	-5.60818	-5.08019	-2.19059	-5.49467	-3.73677	-5.45117	-4.4931	-5.05312	-5.14692	-2.99878	-5.08019
PPP1R12B@hsa-miR-452-5p@7mer-1a	PPP1R12B	hsa-miR-452-5p	7mer-1a	-2.51405	1.90719	4.44e-08	2.88e-06	-4.41739	-4.5806	-3.82756	-5.30703	-5.41254	-5.41254	-5.17666	-5.47379	-4.42581	-5.54298	-5.54298	-4.4931	-5.65258	-4.88448	-5.37329	-4.70378	-4.94932	-3.70266	-5.13391	-4.67888	-5.19464	-2.37565	-5.16216	-5.41254	-3.69276	-4.03615
SLC16A12@hsa-miR-106b-5p@7mer-m8	SLC16A12	hsa-miR-106b-5p	7mer-m8	-4.28191	0.798069	4.49e-08	2.91e-06	-5.65258	-7.04689	-5.49467	-6.21896	-6.047	-7.38235	-6.58404	-6.25387	-5.47379	-6.44601	-6.32557	-7.14169	-6.44601	-5.33823	-5.9376	-6.18507	-5.39239	-3.38043	-5.73973	-5.9116	-5.45117	-6.49003	-6.07624	-4.7921	-4.98476	-5.05312
PRDM16@hsa-miR-194-5p@7mer-1a	PRDM16	hsa-miR-194-5p	7mer-1a	-3.54624	1.34472	4.63e-08	3e-06	-4.52697	-4.93851	-5.67465	-6.49003	-6.44601	-6.15159	-6.58404	-4.8128	-5.33823	-6.21896	-6.36389	-5.54298	-5.04125	-5.41254	-5.26036	-5.28957	-5.2442	-4.7704	-5.62892	-5.08019	-5.2442	-2.8501	-5.02628	-6.63473	-4.2819	-5.28957
ZFP36@hsa-miR-29b-3p@7mer-m8	ZFP36	hsa-miR-29b-3p	7mer-m8	-2.44666	2.25109	4.68e-08	3.02e-06	-5.65258	-4.14547	-4.53779	-8.13693	-5.01073	-5.97413	-4.78038	-4.8457	-3.77794	-5.564	-5.69544	-5.52134	-6.88592	-5.06548	-4.73535	-5.39239	-5.04125	-4.17065	-4.4931	-5.49467	-5.12046	-2.65214	-4.80234	-5.26036	-1.98588	-4.71298
C1orf106@hsa-miR-330-5p@7mer-m8	C1orf106	hsa-miR-330-5p	7mer-m8	2.74619	3.80232	4.72e-08	3.05e-06	-1.32406	-0.378917	-0.225516	-3.26999	-1.02047	-3.43266	-3.15338	-2.90083	-1.5884	-2.16666	-5.52134	-3.42848	-2.06696	-5.20878	-5.62892	-4.34784	-5.17666	-4.67888	-5.43381	-5.41254	-5.14692	-5.69544	-5.14692	-4.42581	-6.81591	-4.78038
LPHN3@hsa-miR-30a-5p@7mer-m8	LPHN3	hsa-miR-30a-5p	7mer-m8	-3.28877	1.55158	4.84e-08	3.11e-06	-4.52697	-4.8593	-2.71833	-6.21896	-5.04125	-5.54298	-5.58444	-5.02628	-4.0932	-5.8107	-4.94932	-5.43381	-5.564	-4.97318	-4.3026	-2.09452	-5.78793	-3.248	-5.62892	-4.65741	-5.12046	-2.30947	-5.05312	-5.19464	-4.56872	-4.617
HLF@hsa-miR-19a-3p@7mer-m8	HLF	hsa-miR-19a-3p	7mer-m8	-2.59255	5.11947	4.85e-08	3.12e-06	-5.62892	-2.00684	-3.33456	-1.24316	-4.59043	-4.88448	-4.25894	-4.09985	-1.90976	-4.65741	-2.29573	-0.922118	-2.41117	-0.0204484	-1.70865	0.167327	0.743193	-0.272717	-1.45095	-1.50773	-0.907529	-0.40006	0.403355	-0.183031	0.204605	0.0275566
FHL5@hsa-miR-28-3p@8mer	FHL5	hsa-miR-28-3p	8mer	-3.99978	3.00198	4.87e-08	3.13e-06	-4.33312	-5.04125	-4.4931	-5.76557	-5.47379	-4.8457	-4.7921	-5.06548	-3.80425	-4.27407	-4.25894	-4.8457	-5.65258	-3.84855	-4.73535	-5.28957	-5.28957	-4.8128	-5.67465	-3.05485	-2.15631	0.857318	-2.61461	-5.65258	-2.39259	-4.2819
MYBL1@hsa-miR-101-3p.2@7mer-m8	MYBL1	hsa-miR-101-3p.2	7mer-m8	4.94818	0.691871	4.92e-08	3.16e-06	-3.70737	-4.33312	-4.47641	-5.76557	-4.0741	-6.047	-4.99759	-2.7299	-4.83455	-4.48519	-4.60823	-5.9116	-4.21049	-5.67465	-6.28834	-5.49467	-6.07624	-6.11645	-6.81591	-6.74866	-6.32557	-5.9116	-6.25387	-5.9376	-5.54298	-6.28834
NGFR@hsa-miR-296-5p@7mer-m8	NGFR	hsa-miR-296-5p	7mer-m8	-3.1898	6.18946	4.98e-08	3.19e-06	-4.01275	-3.87147	-3.08275	0.0507438	-3.92824	-0.610746	-4.0484	-6.58404	-3.59336	-1.33775	-2.28603	-2.65053	-3.10776	0.341817	1.92364	1.23633	1.67378	0.348135	0.637607	1.10684	0.347166	-0.788965	1.70861	0.977617	-4.0244	1.03906
RUNX1T1@hsa-miR-425-5p@7mer-1a	RUNX1T1	hsa-miR-425-5p	7mer-1a	-2.56066	2.96589	5.05e-08	3.23e-06	-3.50875	-5.09239	-4.55591	-5.28957	-4.66768	-5.564	-3.88247	-4.32453	-4.67888	-4.37362	-1.65189	-3.8326	-5.04125	-3.1741	-3.08878	-3.29669	-4.01856	-1.15377	-5.19464	-2.94754	-1.96366	-1.85189	-5.05312	-4.8128	-2.3104	-3.14006
NNAT@hsa-miR-665@8mer	NNAT	hsa-miR-665	8mer	-4.71809	5.74726	5.05e-08	3.23e-06	-6.047	-3.60207	-7.54159	-4.74722	-5.04125	-4.4097	-5.04125	-5.45117	-4.52697	-3.62974	-2.37779	-5.06548	-6.96041	-3.65914	-4.35748	-2.34272	-4.13926	-1.49743	-5.09239	0.902596	-4.46077	1.98713	-4.41739	-5.22534	2.90706	-3.68791
PPAP2B@hsa-miR-339-5p@8mer	PPAP2B	hsa-miR-339-5p	8mer	-2.04721	4.22115	5.05e-08	3.23e-06	-2.61806	-3.0129	-2.05152	-4.64648	-2.07927	-2.0571	-3.23058	-2.70467	-2.97415	-1.87421	-2.574	-4.0244	-3.72692	-1.63637	-2.62329	-2.19471	-1.49663	-1.03129	-2.18213	-0.579742	-1.04537	-0.0931048	-1.70046	-3.72692	0.0197691	-2.42062
SLC16A12@hsa-miR-302a-3p@7mer-m8	SLC16A12	hsa-miR-302a-3p	7mer-m8	-4.20983	0.761133	5.06e-08	3.23e-06	-5.65258	-7.04689	-5.49467	-6.21896	-6.047	-7.38235	-6.58404	-6.25387	-5.47379	-6.44601	-6.32557	-7.14169	-6.44601	-5.33823	-5.9376	-6.18507	-5.52134	-3.13681	-5.71898	-5.9116	-5.45117	-6.49003	-6.07624	-4.89657	-4.98476	-5.13391
EBF3@hsa-miR-203a-3p.1@8mer	EBF3	hsa-miR-203a-3p.1	8mer	-2.8467	2.57688	5.15e-08	3.28e-06	-5.52134	-7.14169	-3.75775	-6.21896	-4.28894	-7.54159	-5.06548	-4.2671	-4.001	-6.49003	-3.30858	-4.31739	-3.90547	-5.01073	-4.40207	-4.23138	-5.17666	-2.29477	-5.37329	-2.97701	-4.97318	-2.07927	-5.14692	-5.62892	-1.55749	-2.96575
ELAVL2@hsa-miR-144-3p@7mer-m8	ELAVL2	hsa-miR-144-3p	7mer-m8	4.59049	3.28439	5.16e-08	3.28e-06	-2.26955	-1.82101	-3.42848	-2.04027	-1.52431	-5.41254	-1.67636	0.570723	-0.889435	-4.22398	-5.71898	-5.19464	-3.05124	-5.52134	-5.65258	-5.67465	-5.78793	-6.25387	-5.85108	-6.68909	-6.36389	-3.54369	-6.40471	-5.69544	-5.60818	-6.536
KCNA1@hsa-miR-145-5p@7mer-m8	KCNA1	hsa-miR-145-5p	7mer-m8	-4.6271	1.25995	5.17e-08	3.29e-06	-5.16216	-5.04125	-4.62682	-6.44601	-5.17666	-6.44601	-5.73973	-5.58444	-4.83455	-6.00291	-5.35343	-5.8107	-5.62892	-5.20878	-5.78793	-2.32646	-5.8107	-1.2162	-5.67465	-5.67465	-5.58444	-5.78793	-5.8107	-6.25387	-5.43381	-4.5806
HLF@hsa-miR-199a-5p@7mer-m8	HLF	hsa-miR-199a-5p	7mer-m8	-2.67385	3.78366	5.19e-08	3.29e-06	-3.8433	-3.49191	-5.39239	-2.27447	-6.15159	-5.43381	-5.01073	-6.00291	-2.46777	-5.60818	-3.71694	-2.2063	-4.4097	-1.56699	-4.48519	-0.998526	-0.818966	-1.50415	-3.66361	-4.65741	-3.09191	-1.64024	-1.30017	-1.75073	-1.11687	-1.66901
TGFBR2@hsa-miR-1224-5p@7mer-1a	TGFBR2	hsa-miR-1224-5p	7mer-1a	-2.48814	4.24863	5.66e-08	3.56e-06	-3.5889	-3.87664	-4.03012	-2.90557	-5.01073	-1.95211	-2.59705	-3.40037	-3.77307	-3.69769	-4.25894	-1.7082	-2.85918	-1.77397	-2.96575	-1.83563	-2.59393	-2.38127	-1.68421	0.0745895	-0.426412	-0.891826	-1.5716	-3.36887	-0.410568	0.299414
GRIN2D@hsa-miR-128-3p@7mer-m8	GRIN2D	hsa-miR-128-3p	7mer-m8	3.28062	3.64484	5.66e-08	3.56e-06	-3.07678	-4.25894	-0.459646	-2.48378	-3.14354	-5.33823	-0.218581	-2.7905	-2.54019	-5.35343	-3.75775	-1.66075	-4.71298	-5.12046	-5.52134	-5.01073	-5.69544	-5.41254	-5.54298	-5.54298	-5.8107	-4.7921	-5.39239	-5.27526	-4.47641	-4.73535
TIMP4@hsa-miR-370-3p@8mer	TIMP4	hsa-miR-370-3p	8mer	-4.69564	0.611248	5.73e-08	3.6e-06	-5.67465	-5.76557	-5.49467	-6.49003	-6.28834	-6.536	-6.25387	-5.71898	-5.47379	-6.15159	-5.73973	-5.8107	-5.62892	-5.45117	-6.28834	-5.10513	-6.68909	-3.45725	-5.62892	-5.9116	-5.12046	-5.78793	-5.97413	-5.85108	-3.90547	-5.20878
SSTR1@hsa-miR-330-5p@7mer-m8	SSTR1	hsa-miR-330-5p	7mer-m8	-3.74456	1.02079	5.85e-08	3.67e-06	-4.617	-6.21896	-6.25387	-6.81591	-6.63473	-6.81591	-6.81591	-6.18507	-6.18507	-5.69544	-6.58404	-6.32557	-5.73973	-5.33823	-5.69544	-5.45117	-5.62892	-6.68909	-5.62892	-5.78793	-5.54298	-3.98284	-5.76557	-5.85108	-3.40416	-4.39157
ZBTB16@hsa-miR-23c@8mer	ZBTB16	hsa-miR-23c	8mer	-4.21654	1.4894	5.86e-08	3.67e-06	-5.45117	-5.54298	-5.19464	-5.9376	-5.30703	-6.36389	-5.8107	-5.14692	-4.83455	-5.17666	-5.58444	-5.35343	-5.49467	-4.8457	-5.8107	-3.14006	-5.60818	-6.15159	-5.41254	-5.71898	-5.54298	-4.82421	-2.90557	-5.14692	-3.12375	-5.9376
ZBTB16@hsa-miR-23a-3p@8mer	ZBTB16	hsa-miR-23a-3p	8mer	-4.21654	1.4894	5.86e-08	3.67e-06	-5.45117	-5.54298	-5.19464	-5.9376	-5.30703	-6.36389	-5.8107	-5.14692	-4.83455	-5.17666	-5.58444	-5.35343	-5.49467	-4.8457	-5.8107	-3.14006	-5.60818	-6.15159	-5.41254	-5.71898	-5.54298	-4.82421	-2.90557	-5.14692	-3.12375	-5.9376
PDE3B@hsa-miR-128-3p@7mer-1a	PDE3B	hsa-miR-128-3p	7mer-1a	-3.25071	5.02982	5.96e-08	3.72e-06	-3.23058	-3.45725	-1.64876	-5.2442	-2.65592	-3.15009	-1.40767	-2.24187	-2.8335	-3.60641	-2.85693	-4.41739	-3.47484	-1.75905	-3.70737	-1.0722	-2.79743	-1.12945	-3.016	-0.205567	-0.923374	0.957086	-5.2442	-3.94668	2.43652	-3.47894
CDC6@hsa-miR-491-5p@7mer-m8	CDC6	hsa-miR-491-5p	7mer-m8	3.65927	1.06153	6.11e-08	3.8e-06	-3.85365	-4.25894	-2.44417	-6.74866	-3.80425	-4.19025	-4.617	-4.01856	-4.45012	-4.55591	-3.98905	-6.68909	-4.83455	-6.63473	-5.9376	-6.88592	-7.04689	-6.58404	-5.9116	-7.04689	-7.14169	-6.88592	-6.11645	-6.36389	-5.39239	-5.60818
SYNPO2@hsa-miR-760@8mer	SYNPO2	hsa-miR-760	8mer	-2.97347	1.81328	6.18e-08	3.84e-06	-5.20878	-5.06548	-3.90547	-5.28957	-5.20878	-5.8107	-5.28957	-5.71898	-5.02628	-5.54298	-5.47379	-4.54667	-5.04125	-5.35343	-5.58444	-5.45117	-5.17666	-4.19025	-5.49467	-4.52697	-4.51006	-2.49185	-3.53011	-5.20878	-4.17065	-4.28894
PPP2R2C@hsa-miR-493-5p@7mer-m8	PPP2R2C	hsa-miR-493-5p	7mer-m8	3.9892	4.24973	6.19e-08	3.84e-06	-3.8433	-1.93834	0.0341479	-6.18507	-2.47428	-0.770255	-0.615588	-6.18507	-4.48519	0.674441	0.363996	-2.00101	-2.36471	-5.47379	-5.69544	-5.06548	-5.78793	-5.73973	-4.70378	-6.11645	-5.45117	-3.97079	-5.88766	-5.28957	-5.37329	-4.83455
CHL1@hsa-miR-326@8mer	CHL1	hsa-miR-326	8mer	-3.16837	1.00393	6.21e-08	3.84e-06	-4.47641	-6.96041	-5.05312	-6.58404	-5.30703	-6.28834	-6.40471	-5.8107	-5.35343	-5.65258	-5.8107	-5.2442	-6.25387	-5.54298	-5.58444	-5.33823	-5.17666	-4.82421	-5.73973	-5.35343	-5.60818	-5.04125	-5.60818	-5.20878	-3.97716	-4.617
GINS2@hsa-miR-330-5p@7mer-m8	GINS2	hsa-miR-330-5p	7mer-m8	2.0354	5.03481	6.4e-08	3.96e-06	-0.332714	-0.680619	-1.07059	0.0601001	0.824304	-1.4862	-1.4874	-0.0459781	-0.975636	0.225267	-0.497242	0.181984	-0.0188462	-4.52697	-2.44417	-0.564763	-3.47484	-1.35006	-4.48519	-4.67888	-4.99759	-5.2442	-2.35798	-3.87147	-3.78298	-3.37656
ACVR1C@hsa-miR-23a-3p@7mer-m8	ACVR1C	hsa-miR-23a-3p	7mer-m8	-4.51032	0.531606	6.42e-08	3.97e-06	-4.52697	-5.60818	-4.29568	-6.21896	-5.43381	-6.36389	-5.58444	-5.02628	-4.55591	-5.8107	-4.94932	-5.41254	-5.564	-5.43381	-5.62892	-4.97318	-5.78793	-5.41254	-5.85108	-5.78793	-5.39239	-4.8593	-6.21896	-5.62892	-3.59336	-4.69187
KCNK5@hsa-miR-760@8mer	KCNK5	hsa-miR-760	8mer	2.47646	5.0864	6.49e-08	4e-06	0.113853	0.437537	-1.60856	-0.193939	0.83346	-2.47297	-1.04537	-1.5567	0.948623	-2.28709	-0.379227	-0.931137	1.55832	-4.91084	-2.76075	-4.94932	-4.8593	-2.36687	-5.30703	-5.8107	-2.64516	-2.2705	-4.36592	-1.35981	-2.61461	-2.36584
TGFBR2@hsa-miR-299-3p@7mer-m8	TGFBR2	hsa-miR-299-3p	7mer-m8	-2.5126	3.0915	6.62e-08	4.08e-06	-5.20878	-4.56872	-4.03012	-4.66768	-4.001	-3.78298	-2.93973	-4.7921	-5.30703	-4.25894	-5.12046	-2.99048	-4.25198	-4.36592	-4.29568	-2.31762	-3.82201	-2.5199	-4.62682	-1.25068	-1.20128	-2.45689	-3.76823	-4.38361	-1.55542	-3.80974
RASD2@hsa-miR-149-5p@7mer-m8	RASD2	hsa-miR-149-5p	7mer-m8	3.99613	0.985978	6.75e-08	4.15e-06	-3.82756	-4.65741	-2.58537	-5.39239	-4.35748	-6.36389	-4.41739	-4.0484	-4.05513	-6.81591	-4.72605	-4.52697	-4.3026	-6.88592	-5.9376	-7.25016	-6.81591	-7.04689	-6.00291	-6.36389	-5.8107	-8.08586	-8.07545	-5.9116	-7.04689	-7.38235
TGFBR2@hsa-miR-21-5p@7mer-m8	TGFBR2	hsa-miR-21-5p	7mer-m8	-2.49259	1.86511	6.79e-08	4.16e-06	-4.5806	-5.37329	-5.17666	-6.49003	-5.01073	-6.15159	-4.78038	-3.92824	-4.31037	-5.02628	-5.12046	-3.54785	-4.25198	-5.12046	-5.08019	-4.617	-5.52134	-2.5199	-5.67465	-3.75175	-4.4097	-4.21049	-4.93851	-5.62892	-3.27356	-3.44067
LIFR@hsa-miR-128-3p@7mer-1a	LIFR	hsa-miR-128-3p	7mer-1a	-2.72561	6.33365	6.84e-08	4.18e-06	-1.91513	0.903239	-2.05368	-1.39962	-2.29668	-0.452591	-1.54122	-2.36146	-3.10776	-2.08296	-2.64516	-2.99048	-1.66163	1.84652	0.837204	-0.351674	2.01143	-0.750194	1.48527	1.85363	1.50139	1.75179	2.05722	0.414189	0.733475	1.70313
MYBL1@hsa-miR-146a-5p@8mer	MYBL1	hsa-miR-146a-5p	8mer	3.44975	3.4202	6.85e-08	4.18e-06	-2.16256	-2.44174	-3.77307	-2.53137	-0.875835	-3.4834	-1.1473	0.189015	-4.25198	-1.43072	-1.30292	-4.54667	-1.37181	-5.37329	-4.51006	-5.49467	-5.78793	-6.11645	-5.35343	-5.9116	-5.71898	-5.20878	-5.60818	-5.41254	-5.54298	-4.71298
CLEC5A@hsa-miR-142-3p.2@8mer	CLEC5A	hsa-miR-142-3p.2	8mer	3.59224	2.02549	6.88e-08	4.19e-06	-2.48378	-3.13344	-5.97413	-5.08019	-1.86056	-5.41254	-4.0741	-2.96845	-4.44174	-4.37362	-2.46777	-4.28894	-2.06611	-6.88592	-5.35343	-6.58404	-8.05988	-6.58404	-5.85108	-5.9376	-7.14169	-7.04689	-6.11645	-5.62892	-6.28834	-5.62892
HELLS@hsa-miR-204-5p@8mer	HELLS	hsa-miR-204-5p	8mer	2.34194	2.33015	6.88e-08	4.19e-06	-3.70737	-3.4081	-3.42848	-2.19805	-2.96319	-4.4931	-4.11217	-2.6576	-2.12037	-1.75602	-2.65053	-5.32214	-3.21233	-5.37329	-5.41254	-5.47379	-5.69544	-5.12046	-5.62892	-5.65258	-7.14169	-5.78793	-5.45117	-5.62892	-5.47379	-5.04125
GABBR2@hsa-miR-326@8mer	GABBR2	hsa-miR-326	8mer	5.12398	2.07697	6.92e-08	4.21e-06	-1.49056	-2.40539	-4.08012	-6.15159	-3.59336	-6.81591	-6.96041	-2.72801	-3.89403	-6.81591	-1.36535	-5.14692	-3.24119	-6.63473	-6.88592	-6.96041	-5.78793	-6.74866	-6.36389	-6.536	-5.8107	-7.25016	-7.25016	-6.88592	-6.11645	-5.67465
FANCA@hsa-miR-148a-3p@7mer-m8	FANCA	hsa-miR-148a-3p	7mer-m8	2.77638	2.04879	7.26e-08	4.4e-06	-3.5889	-1.82256	-2.7482	-4.69187	-2.28603	-5.8107	-3.47894	-3.47037	-2.7905	-4.45012	-3.77794	-4.35748	-4.22398	-5.41254	-5.37329	-6.96041	-6.00291	-6.047	-5.73973	-6.49003	-7.14169	-5.65258	-5.43381	-5.85108	-5.16216	-5.67465
NTN4@hsa-miR-372-3p@7mer-m8	NTN4	hsa-miR-372-3p	7mer-m8	-3.18831	2.24568	7.4e-08	4.47e-06	-4.08012	-7.04689	-6.07624	-7.75363	-4.4931	-6.28834	-5.58444	-7.25016	-5.9116	-5.8107	-5.564	-4.12631	-5.35343	-4.5806	-5.12046	-1.53464	-4.8593	-2.13392	-5.35343	-4.75873	-4.92563	-5.19464	-4.8128	-3.34987	-4.96181	-7.54159
NEGR1@hsa-miR-371a-5p@7mer-1a	NEGR1	hsa-miR-371a-5p	7mer-1a	-2.76255	3.48841	7.41e-08	4.47e-06	-4.001	-4.72605	-4.80234	-4.91084	-3.57023	-3.94668	-4.47641	-3.75175	-3.24119	-3.79376	-5.35343	-4.28894	-3.20526	-3.94046	-3.788	-3.53439	-2.39022	-3.28471	-3.39209	-1.13009	-2.27807	0.0469185	-4.29568	-5.73973	-1.17867	-2.20379
STEAP4@hsa-miR-493-3p@8mer	STEAP4	hsa-miR-493-3p	8mer	-2.54738	5.43667	7.5e-08	4.52e-06	-2.85918	-1.94856	-1.40386	-3.67848	-2.68744	-0.57451	-3.248	-3.74672	-2.58202	-4.74722	-3.92824	-1.27065	-4.15787	-0.057232	-0.192477	-2.76723	0.263767	-2.03758	-0.388195	0.687452	0.983348	0.0066136	1.27369	-0.998216	0.45229	0.557897
CHRDL1@hsa-miR-326@7mer-m8	CHRDL1	hsa-miR-326	7mer-m8	-3.3176	3.22223	7.59e-08	4.56e-06	-2.9243	-4.70378	-5.54298	-4.94932	-5.04125	-4.65741	-5.41254	-4.83455	-5.9376	-5.22534	-5.71898	-5.10513	-5.12046	-3.88247	-4.2819	-4.64648	-3.5794	-4.1328	-3.31606	-1.60939	-2.0887	-0.832705	-5.43381	-5.17666	-0.367411	-4.45012
FZD4@hsa-miR-519d-3p@7mer-1a	FZD4	hsa-miR-519d-3p	7mer-1a	-3.2973	2.09089	7.74e-08	4.65e-06	-4.60823	-5.71898	-4.97318	-5.41254	-4.23138	-5.564	-5.76557	-5.54298	-5.13391	-4.55591	-5.43381	-5.62892	-5.564	-5.01073	-5.2442	-4.78038	-4.99759	-4.67888	-5.49467	-4.54667	-5.08019	-1.41578	-5.14692	-5.12046	-1.80836	-4.83455
LIN7A@hsa-miR-186-5p@8mer	LIN7A	hsa-miR-186-5p	8mer	-2.99646	1.36495	7.77e-08	4.66e-06	-4.83455	-4.74722	-3.72211	-5.9376	-5.45117	-5.85108	-5.76557	-4.54667	-4.617	-5.52134	-4.41739	-5.85108	-5.65258	-4.65741	-5.35343	-2.43333	-5.62892	-5.69544	-5.49467	-5.88766	-5.45117	-4.7704	-5.30703	-4.46864	-3.39648	-4.98476
ADAMTS5@hsa-miR-148a-3p@7mer-1a	ADAMTS5	hsa-miR-148a-3p	7mer-1a	-3.56781	1.63154	8.13e-08	4.87e-06	-3.94046	-5.73973	-4.4931	-5.76557	-4.11217	-6.81591	-5.62892	-5.12046	-4.65741	-5.85108	-5.04125	-5.65258	-5.62892	-5.32214	-5.45117	-5.60818	-5.08019	-3.54785	-5.37329	-3.02774	-4.35748	-3.64864	-5.69544	-4.80234	-3.09191	-4.83455
ACVR1C@hsa-miR-454-3p@7mer-m8	ACVR1C	hsa-miR-454-3p	7mer-m8	-4.16163	3.56277	8.42e-08	5.04e-06	-2.81102	-3.50875	-4.29568	-5.43381	-5.04125	-6.36389	-3.31212	-3.91687	-4.55591	-5.8107	-4.00677	-5.41254	-4.92563	-3.89403	-5.45117	-1.7828	-2.41117	-3.84855	-5.16216	-1.34494	-2.84531	0.503467	-5.62892	-4.72605	1.03468	-5.04125
BMPER@hsa-miR-381-3p@7mer-1a	BMPER	hsa-miR-381-3p	7mer-1a	-3.22976	2.04159	8.48e-08	5.07e-06	-5.76557	-6.96041	-5.60818	-5.88766	-5.33823	-5.30703	-5.06548	-6.49003	-4.0932	-6.40471	-4.32453	-7.04689	-4.91084	-4.91084	-5.52134	-5.02628	-5.69544	-1.29746	-5.49467	-5.49467	-4.54667	-3.92227	-4.09985	-5.85108	-2.60515	-5.04125
SPRY1@hsa-miR-132-3p@7mer-m8	SPRY1	hsa-miR-132-3p	7mer-m8	-2.86082	2.4938	8.57e-08	5.11e-06	-4.86956	-4.14547	-3.71694	-5.41254	-5.05312	-5.41254	-5.20878	-4.17065	-4.617	-5.12046	-3.79895	-4.0932	-4.03012	-5.17666	-4.96181	-3.31212	-5.47379	-2.75461	-5.37329	-4.8457	-4.75873	-2.92181	-3.73677	-4.63602	-4.25198	-0.316735
POU4F1@hsa-miR-375@7mer-1a	POU4F1	hsa-miR-375	7mer-1a	5.26009	1.89612	8.59e-08	5.12e-06	-5.76557	-6.536	-5.49467	-3.54785	-2.4182	-6.25387	-2.91883	-3.1741	-1.47177	-6.18507	-4.7704	-3.98905	-2.36018	-6.88592	-6.96041	-6.18507	-8.07032	-6.40471	-5.9376	-7.75363	-6.74866	-5.58444	-6.96041	-6.36389	-6.74866	-6.49003
ST8SIA2@hsa-miR-185-5p@7mer-m8	ST8SIA2	hsa-miR-185-5p	7mer-m8	-3.78784	3.27635	8.71e-08	5.19e-06	-3.8326	-4.96181	-6.00291	-5.78793	-4.35748	-5.85108	-5.52134	-3.71206	-5.9116	-4.8128	-4.98476	-5.85108	-5.09239	-4.99759	-5.14692	-0.112759	-1.05696	-2.40307	-5.564	-5.08019	-5.60818	-5.35343	-0.846313	-1.62018	-5.39239	-4.2671
LIFR@hsa-miR-125b-5p@7mer-m8	LIFR	hsa-miR-125b-5p	7mer-m8	-2.95986	2.31644	8.83e-08	5.25e-06	-3.85365	-3.33456	-4.33312	-5.69544	-4.47641	-5.14692	-5.10513	-4.44174	-4.55591	-5.45117	-5.01073	-5.58444	-5.62892	-4.52697	-4.5806	-5.62892	-3.04835	-4.13926	-4.63602	-3.71694	-3.64353	-3.25146	-2.76306	-3.96433	-3.16438	-4.66768
LYVE1@hsa-miR-339-5p@7mer-m8	LYVE1	hsa-miR-339-5p	7mer-m8	-3.37236	1.85252	8.99e-08	5.34e-06	-5.9376	-6.18507	-5.69544	-5.37329	-5.05312	-5.58444	-5.47379	-6.25387	-6.18507	-5.67465	-5.85108	-6.32557	-5.85108	-5.28957	-5.52134	-5.33823	-5.10513	-2.91573	-5.37329	-3.28843	-5.04125	-3.16078	-5.8107	-5.85108	-4.67888	-2.96575
TMEM151A@hsa-miR-331-3p@8mer	TMEM151A	hsa-miR-331-3p	8mer	5.41511	1.93843	9e-08	5.34e-06	-5.04125	-5.52134	-6.25387	-6.68909	-1.82476	-6.15159	-3.41618	-4.94932	-3.87147	-2.70084	-1.44492	-4.41739	-2.55856	-6.74866	-5.9376	-7.04689	-7.75363	-6.74866	-6.11645	-6.047	-7.14169	-5.88766	-7.38235	-7.38235	-6.81591	-7.04689
HLF@hsa-miR-148a-3p@7mer-m8	HLF	hsa-miR-148a-3p	7mer-m8	-3.08654	0.678802	9.05e-08	5.37e-06	-5.62892	-6.49003	-5.39239	-6.07624	-6.15159	-7.04689	-6.25387	-6.00291	-4.38361	-6.15159	-5.71898	-5.16216	-5.85108	-5.41254	-6.88592	-4.51835	-5.69544	-4.94932	-5.85108	-5.88766	-5.49467	-5.58444	-5.564	-5.41254	-4.31037	-5.27526
NAV3@hsa-miR-203a-3p.1@7mer-m8	NAV3	hsa-miR-203a-3p.1	7mer-m8	-2.28129	3.02663	9.11e-08	5.39e-06	-4.41739	-3.70737	-5.65258	-5.41254	-4.51835	-7.25016	-4.60823	-6.36389	-2.40307	-4.94932	-4.91084	-2.39719	-4.10576	-2.72601	-4.97318	-3.07392	-2.71438	-1.35613	-4.91084	-3.39648	-3.85968	-3.33456	-3.88247	-3.85968	-2.78837	-3.17092
GPAM@hsa-miR-27a-3p@7mer-m8	GPAM	hsa-miR-27a-3p	7mer-m8	-3.95047	2.17806	9.22e-08	5.45e-06	-5.76557	-6.96041	-3.39648	-5.58444	-5.04125	-6.25387	-6.536	-6.32557	-5.85108	-6.36389	-5.9376	-6.74866	-6.28834	-4.94932	-5.9376	-4.7921	-5.35343	-4.25198	-5.41254	-3.08275	-5.2442	-3.75775	-5.35343	-5.41254	-0.955302	-4.88448
MANEAL@hsa-miR-138-5p@7mer-m8	MANEAL	hsa-miR-138-5p	7mer-m8	2.49523	2.85101	9.29e-08	5.49e-06	-3.85365	-2.08798	-2.05634	-4.83455	-3.05766	-3.20881	-2.90083	-1.98649	-1.63141	-1.12485	-4.56872	-3.64353	-3.50038	-5.35343	-5.58444	-5.10513	-5.69544	-3.33838	-5.37329	-5.88766	-6.88592	-5.06548	-6.11645	-4.93851	-5.10513	-5.13391
NEGR1@hsa-miR-181a-5p@8mer	NEGR1	hsa-miR-181a-5p	8mer	-2.55538	3.86793	9.42e-08	5.56e-06	-4.001	-4.72605	-3.91119	-3.92227	-3.00712	-3.77307	-3.29297	-3.75175	-3.0129	-3.26621	-3.28097	-4.28894	-2.78198	-4.51006	-3.24465	-3.53439	-2.2705	-1.78486	-2.63823	-0.812401	-1.52688	0.283387	-4.60823	-5.33823	-0.819547	-0.499122
HLF@hsa-miR-411-5p.2@8mer	HLF	hsa-miR-411-5p.2	8mer	-2.45655	2.76194	9.56e-08	5.61e-06	-4.75873	-3.94046	-5.39239	-4.0484	-6.15159	-6.21896	-5.41254	-4.46864	-2.63497	-5.60818	-4.70378	-3.89403	-3.92227	-3.90547	-5.10513	-5.45117	-3.19143	-1.81803	-4.92563	-4.40207	-4.4097	-3.91119	-3.47894	-3.16078	-1.93389	-2.99611
CCM2L@hsa-miR-665@7mer-1a	CCM2L	hsa-miR-665	7mer-1a	-2.23135	3.55063	9.55e-08	5.61e-06	-4.40207	-4.34784	-4.72605	-4.75873	-4.47641	-3.85968	-5.28957	-4.8457	-4.52697	-2.57715	-4.67888	-3.59336	-4.23831	-3.42848	-4.93851	-1.80174	-4.27407	-2.2839	-3.34987	-1.48544	-1.57908	-2.36796	-3.62489	-4.7921	-1.72044	-2.79531
CPE@hsa-miR-487a-3p@7mer-m8	CPE	hsa-miR-487a-3p	7mer-m8	-2.07422	6.60202	9.64e-08	5.65e-06	-0.17106	-2.3065	-0.418608	-0.727312	-2.44698	-0.231192	-0.535989	-2.65943	-2.21764	-0.85772	-0.438207	-0.50098	1.35099	1.12809	0.0381709	0.892172	1.28145	0.907898	0.884988	1.82159	2.01694	2.20272	1.23361	-0.258258	1.13139	2.39678
ZBTB16@hsa-miR-183-5p.2@7mer-m8	ZBTB16	hsa-miR-183-5p.2	7mer-m8	-4.98144	0.750555	9.81e-08	5.75e-06	-5.45117	-5.54298	-5.19464	-6.32557	-5.88766	-6.36389	-5.8107	-5.14692	-4.83455	-6.11645	-5.58444	-5.35343	-5.49467	-5.17666	-6.07624	-5.52134	-5.58444	-6.15159	-5.9116	-5.97413	-5.97413	-4.99759	-4.86956	-5.37329	-3.8999	-4.8457
SLC6A9@hsa-miR-302c-3p.2@7mer-m8	SLC6A9	hsa-miR-302c-3p.2	7mer-m8	3.55347	1.93378	9.93e-08	5.81e-06	-4.27407	-0.781863	-7.04689	-4.54667	-3.85365	-5.16216	-5.20878	-3.248	-2.73845	-5.564	-6.00291	-5.32214	-4.00677	-7.54159	-5.9376	-7.75363	-5.78793	-6.74866	-5.67465	-5.9376	-5.69544	-8.11754	-6.18507	-5.73973	-8.05379	-7.75363
S1PR1@hsa-miR-542-3p@8mer	S1PR1	hsa-miR-542-3p	8mer	-3.05377	1.69515	1e-07	5.86e-06	-5.16216	-5.09239	-4.5806	-6.49003	-5.16216	-4.97318	-5.28957	-5.58444	-4.67888	-6.047	-4.46077	-4.99759	-4.75873	-5.26036	-5.13391	-5.97413	-5.69544	-2.7905	-5.35343	-5.22534	-3.5889	-3.21621	-4.31739	-5.73973	-3.70266	-4.31037
CHL1@hsa-miR-499a-5p@7mer-m8	CHL1	hsa-miR-499a-5p	7mer-m8	-2.87441	2.9908	1e-07	5.86e-06	-5.04125	-6.96041	-5.05312	-4.94932	-4.46864	-5.33823	-4.7921	-5.8107	-5.35343	-5.22534	-4.7704	-2.17236	-6.25387	-4.44174	-4.00677	-2.64516	-1.50945	-2.41591	-5.05312	-1.92318	-3.49191	-2.1271	-4.001	-3.92227	-2.12999	-2.68931
LIFR@hsa-miR-411-5p.2@7mer-1a	LIFR	hsa-miR-411-5p.2	7mer-1a	-2.75826	4.39906	1.03e-07	5.97e-06	-4.75873	-1.57621	-3.62974	-3.53011	-3.30858	-2.48378	-2.93204	-4.44174	-3.4205	-3.34229	-4.17728	-3.40037	-2.94485	-0.422387	-1.25757	-2.19059	-0.217104	-4.13926	-0.941361	-0.429402	-0.658869	-0.585164	0.0911832	-1.66681	-1.36125	0.146877
DEK@hsa-miR-141-3p@7mer-1a	DEK	hsa-miR-141-3p	7mer-1a	7.60413	5.49561	1.03e-07	5.97e-06	-4.09985	-4.51006	-5.06548	-5.97413	-5.19464	-5.85108	4.23835	-4.20406	-4.3026	-6.15159	-6.28834	-6.88592	-4.65741	-6.25387	-5.88766	-5.78793	-5.8107	-6.49003	-5.85108	-6.00291	-5.71898	-5.67465	-5.9376	-5.71898	-5.04125	-5.35343
NGFR@hsa-miR-760@8mer	NGFR	hsa-miR-760	8mer	-3.12611	5.11505	1.05e-07	6.08e-06	-3.74188	-4.31739	-4.19684	-1.0146	-4.44174	-1.88925	-4.62682	-6.58404	-5.52134	-2.69525	-2.97119	-3.50038	-3.61079	-0.799379	0.326163	0.0393562	0.652169	-0.510735	-0.680913	-0.26169	-0.720848	-2.60351	0.498715	-0.108255	-5.14692	0.0295753
EBF1@hsa-miR-182-5p@8mer	EBF1	hsa-miR-182-5p	8mer	-5.0919	0.815905	1.09e-07	6.3e-06	-5.10513	-6.96041	-5.10513	-6.58404	-5.78793	-7.75363	-6.44601	-5.9116	-5.35343	-6.28834	-5.9116	-6.74866	-6.25387	-6.21896	-5.58444	-5.85108	-5.69544	-6.32557	-5.67465	-5.54298	-5.73973	-4.54667	-5.97413	-5.78793	-2.60974	-5.04125
CLSPN@hsa-miR-24-3p@8mer	CLSPN	hsa-miR-24-3p	8mer	4.14467	0.343338	1.11e-07	6.42e-06	-4.29568	-4.70378	-4.29568	-5.78793	-4.4097	-5.88766	-5.02628	-4.82421	-4.13926	-5.22534	-5.78793	-6.00291	-4.51835	-6.28834	-6.536	-6.44601	-6.96041	-6.32557	-6.81591	-6.74866	-6.536	-6.536	-6.88592	-6.36389	-6.00291	-6.047
PPAP2B@hsa-miR-488-3p@8mer	PPAP2B	hsa-miR-488-3p	8mer	-2.09203	3.02044	1.12e-07	6.49e-06	-3.85365	-3.34987	-2.93204	-5.41254	-4.06772	-4.15787	-3.66361	-4.04207	-3.42848	-3.19143	-3.34609	-4.0244	-4.66768	-3.91687	-4.51006	-4.27407	-4.1328	-2.60823	-4.8593	-3.92824	-2.9797	-2.07416	-3.85968	-4.91084	-1.55542	-0.8127
PXMP4@hsa-miR-29b-3p@7mer-m8	PXMP4	hsa-miR-29b-3p	7mer-m8	-2.10378	2.6375	1.13e-07	6.51e-06	-4.25894	-5.71898	-5.49467	-5.28957	-4.62682	-5.13391	-4.06772	-3.94668	-3.09514	-4.06772	-4.16436	-2.91086	-3.99491	-4.91084	-5.06548	-3.5794	-5.17666	-1.23167	-5.17666	-4.19025	-4.60823	-3.92227	-3.34987	-1.78972	-3.23058	-4.21732
NAV3@hsa-miR-411-5p.1@7mer-m8	NAV3	hsa-miR-411-5p.1	7mer-m8	-2.22569	2.86771	1.17e-07	6.7e-06	-4.80234	-4.4097	-5.65258	-5.41254	-5.01073	-5.62892	-4.60823	-4.89657	-2.33938	-4.71298	-6.32557	-2.63665	-4.10576	-4.0484	-5.12046	-3.39209	-2.82201	-1.29006	-5.13391	-4.0741	-3.72692	-3.33456	-4.36592	-4.10576	-2.85231	-3.62019
CSF3@hsa-miR-532-3p@8mer	CSF3	hsa-miR-532-3p	8mer	-5.37368	2.5399	1.18e-07	6.75e-06	-7.75363	-5.88766	-8.09957	-5.76557	-8.08103	-6.18507	-8.08987	-8.30766	-7.75363	-5.8107	-7.75363	-7.54159	-7.04689	-8.06651	-5.9376	-8.08652	-5.78793	-2.07791	-5.62892	-5.564	-5.35343	-5.14692	-1.58342	-8.09144	-2.89328	-1.16327
SLC50A1@hsa-miR-216b-5p@7mer-m8	SLC50A1	hsa-miR-216b-5p	7mer-m8	2.03873	7.1034	1.18e-07	6.75e-06	0.941239	1.13302	2.2911	-0.293339	1.40781	1.07547	0.962561	0.0189848	-0.736463	-0.186671	0.616825	-1.05913	0.867434	-0.839619	-0.0141332	0.00851178	-1.50336	-0.929925	0.176365	-1.45675	-0.874377	-1.3169	-0.714652	0.186129	-1.08528	-1.01556
HAPLN1@hsa-miR-144-3p@7mer-1a	HAPLN1	hsa-miR-144-3p	7mer-1a	5.03298	1.74587	1.18e-07	6.77e-06	-3.34987	-4.46864	-3.3883	-5.09239	-5.73973	-6.18507	-5.39239	-4.03012	-5.30703	-4.18363	-0.344707	-5.10513	-1.92737	-5.52134	-6.28834	-5.60818	-6.25387	-5.97413	-8.08558	-6.00291	-6.15159	-5.9376	-5.9116	-6.11645	-5.60818	-6.21896
TGFBR2@hsa-miR-454-3p@7mer-m8	TGFBR2	hsa-miR-454-3p	7mer-m8	-3.03075	1.36587	1.19e-07	6.78e-06	-5.20878	-5.37329	-5.17666	-5.62892	-5.01073	-6.15159	-5.62892	-5.62892	-5.30703	-5.45117	-5.12046	-4.44174	-5.62892	-5.35343	-5.78793	-5.43381	-5.76557	-3.00997	-5.35343	-4.8593	-4.69187	-4.21049	-4.93851	-5.73973	-3.27356	-4.71298
TGFBR2@hsa-miR-301a-3p@7mer-m8	TGFBR2	hsa-miR-301a-3p	7mer-m8	-3.03075	1.36587	1.19e-07	6.78e-06	-5.20878	-5.37329	-5.17666	-5.62892	-5.01073	-6.15159	-5.62892	-5.62892	-5.30703	-5.45117	-5.12046	-4.44174	-5.62892	-5.35343	-5.78793	-5.43381	-5.76557	-3.00997	-5.35343	-4.8593	-4.69187	-4.21049	-4.93851	-5.73973	-3.27356	-4.71298
HCAR3@hsa-miR-141-3p@8mer	HCAR3	hsa-miR-141-3p	8mer	-3.01518	3.5805	1.21e-07	6.93e-06	-5.9116	-4.50142	-3.8999	-5.14692	-3.71206	-7.75363	-4.72605	-4.82421	-4.33312	-8.07732	-3.53011	-8.0603	-4.5806	-1.80886	-2.58873	-2.3449	-4.59043	-3.255	-5.22534	-2.07791	-5.08019	-0.183031	-4.67888	-3.54785	-0.369425	-4.34068
PFN2@hsa-miR-379-3p@7mer-m8	PFN2	hsa-miR-379-3p	7mer-m8	2.00632	3.17294	1.22e-07	6.96e-06	-2.58537	-3.17092	-1.50218	-4.45012	-2.11364	-4.2671	-2.76306	-2.51684	-1.85417	-3.94046	-2.51108	-2.99048	-3.40037	-5.10513	-5.62892	-3.21233	-5.45117	-4.45012	-5.49467	-5.73973	-5.54298	-5.45117	-5.20878	-5.37329	-4.17065	-5.49467
RAD21@hsa-miR-21-5p@7mer-m8	RAD21	hsa-miR-21-5p	7mer-m8	2.74224	1.45299	1.23e-07	7.01e-06	-3.6685	-3.94668	-4.29568	-4.60823	-3.29297	-5.78793	-3.70737	-3.13344	-2.96575	-4.63602	-2.79531	-4.31739	-6.74866	-6.88592	-5.8107	-6.11645	-6.25387	-5.09239	-5.8107	-6.21896	-5.8107	-6.18507	-6.07624	-6.32557	-4.94932	-5.71898
HAPLN1@hsa-miR-128-3p@7mer-1a	HAPLN1	hsa-miR-128-3p	7mer-1a	5.92349	2.90108	1.24e-07	7.04e-06	-2.26955	-3.8999	-3.85968	-3.76314	-5.73973	-5.97413	-4.01856	-5.73973	-5.30703	-2.86143	1.08869	-5.10513	-1.00156	-5.85108	-5.88766	-4.7921	-6.25387	-5.97413	-8.08558	-6.63473	-6.15159	-5.62892	-6.25387	-6.11645	-5.60818	-5.58444
PRDM13@hsa-miR-363-3p@7mer-m8	PRDM13	hsa-miR-363-3p	7mer-m8	6.87138	1.97206	1.24e-07	7.07e-06	-7.14169	-6.81591	-7.04689	-5.9116	-5.41254	-6.28834	-1.76564	-1.30017	-2.91086	-7.38235	-7.54159	-8.15928	-3.34987	-8.0661	-7.25016	-6.96041	-6.74866	-7.14169	-7.04689	-8.08928	-7.75363	-7.25016	-7.38235	-7.25016	-7.25016	-7.14169
ONECUT2@hsa-miR-9-5p@7mer-m8	ONECUT2	hsa-miR-9-5p	7mer-m8	4.28959	2.15203	1.25e-07	7.1e-06	-5.14692	-4.80234	-1.15839	-2.18623	-3.5889	-6.047	-3.5794	-1.7315	-1.85471	-1.45519	-5.01073	-3.20199	-5.19464	-7.25016	-8.12836	-6.11645	-8.18666	-5.69544	-5.73973	-6.36389	-6.32557	-5.47379	-6.96041	-5.85108	-5.47379	-6.25387
KIAA1456@hsa-miR-153-3p@7mer-m8	KIAA1456	hsa-miR-153-3p	7mer-m8	-3.27876	1.85502	1.28e-07	7.26e-06	-5.06548	-4.65741	-4.80234	-5.9376	-5.71898	-6.49003	-4.47641	-4.70378	-4.83455	-4.42581	-4.24519	-5.65258	-5.62892	-4.20406	-5.32214	-5.06548	-4.93851	-1.38176	-5.54298	-5.47379	-5.35343	-6.32557	-3.27727	-4.31739	-4.56872	-4.0484
OBFC1@hsa-miR-129-5p@7mer-m8	OBFC1	hsa-miR-129-5p	7mer-m8	-2.06364	2.50315	1.29e-07	7.29e-06	-4.15787	-4.14547	-5.10513	-4.62682	-4.46864	-4.56872	-4.88448	-4.19684	-2.97415	-5.17666	-4.50142	-2.65053	-4.63602	-3.72692	-4.0932	-4.8457	-4.22398	-4.67888	-4.92563	-3.75175	-3.23058	-4.7704	-4.14547	-2.68168	-3.17092	-3.8433
E2F7@hsa-miR-26b-5p@7mer-1a	E2F7	hsa-miR-26b-5p	7mer-1a	3.15285	2.10587	1.3e-07	7.35e-06	-2.88096	-2.71617	-3.14673	-2.95004	-2.77785	-5.78793	-4.01856	-1.90398	-2.65214	-2.51836	-6.32557	-7.14169	-3.63448	-5.41254	-5.33823	-6.11645	-6.00291	-6.536	-5.85108	-6.07624	-7.14169	-5.71898	-5.8107	-5.62892	-6.96041	-5.45117
BEND3@hsa-miR-124-3p.1@7mer-1a	BEND3	hsa-miR-124-3p.1	7mer-1a	2.18551	2.22493	1.31e-07	7.4e-06	-3.70737	-2.81307	-2.34272	-4.59961	-3.61539	-4.78038	-3.36504	-2.30749	-2.23823	-2.46495	-4.98476	-4.1328	-3.50875	-5.26036	-5.33823	-5.41254	-5.62892	-6.58404	-5.41254	-5.9376	-5.78793	-5.58444	-6.07624	-5.62892	-5.37329	-5.12046
E2F7@hsa-miR-26a-5p@8mer	E2F7	hsa-miR-26a-5p	8mer	3.14599	2.10074	1.33e-07	7.46e-06	-2.88096	-2.71617	-3.14673	-2.95004	-2.77785	-5.78793	-4.01856	-1.92799	-2.65214	-2.51836	-6.32557	-7.14169	-3.63448	-5.41254	-5.33823	-6.11645	-6.00291	-6.536	-5.85108	-6.07624	-7.14169	-5.71898	-5.8107	-5.62892	-6.96041	-5.45117
BHLHE41@hsa-miR-376c-3p@8mer	BHLHE41	hsa-miR-376c-3p	8mer	-2.34303	2.18933	1.35e-07	7.58e-06	-4.75873	-4.45012	-3.3883	-5.88766	-5.01073	-6.28834	-5.49467	-4.4931	-5.52134	-6.49003	-3.95323	-5.33823	-3.54785	-4.99759	-4.80234	-2.63001	-3.94668	-2.09839	-5.22534	-5.30703	-5.2442	-5.19464	-5.13391	-3.35359	-4.08701	-4.22398
PPM1E@hsa-miR-27a-3p@7mer-m8	PPM1E	hsa-miR-27a-3p	7mer-m8	2.94065	2.51133	1.36e-07	7.64e-06	-3.34987	-4.21732	-4.08012	-3.8433	-3.59336	-3.36504	-4.34068	-0.759985	-2.16103	-1.87706	-3.29669	-4.60823	-2.60198	-5.26036	-5.69544	-5.9116	-6.28834	-6.536	-5.9116	-5.78793	-5.49467	-4.83455	-5.43381	-5.73973	-5.13391	-5.13391
HLF@hsa-miR-223-3p@7mer-m8	HLF	hsa-miR-223-3p	7mer-m8	-2.79934	4.31539	1.37e-07	7.7e-06	-4.0741	-2.78198	-5.39239	-2.33061	-5.30703	-5.58444	-5.41254	-4.23138	-2.46777	-6.15159	-4.70378	-1.50052	-3.15338	-0.878542	-4.05513	0.338718	-0.527248	-1.11878	-3.11385	-2.9577	-2.151	-1.59311	-0.609868	-1.47913	-0.470261	-1.24933
KRT222@hsa-miR-181a-5p@8mer	KRT222	hsa-miR-181a-5p	8mer	-3.58372	1.08719	1.38e-07	7.71e-06	-4.86956	-5.16216	-4.48519	-5.78793	-5.88766	-6.32557	-6.536	-5.73973	-4.98476	-5.49467	-6.047	-5.88766	-7.54159	-4.63602	-6.28834	-3.39648	-5.69544	-3.47484	-5.73973	-5.564	-5.45117	-4.63602	-5.41254	-4.67888	-5.54298	-4.59043
IGSF10@hsa-miR-26a-5p@8mer	IGSF10	hsa-miR-26a-5p	8mer	-2.29594	2.47989	1.4e-07	7.81e-06	-4.37362	-4.50142	-3.94668	-5.62892	-4.43388	-5.28957	-5.45117	-4.82421	-2.72801	-5.60818	-5.73973	-4.78038	-3.16765	-4.8593	-5.26036	-3.30075	-4.46864	-1.49331	-4.8457	-3.63911	-2.42418	-4.01856	-5.13391	-5.33823	-2.57104	-3.63448
MED12L@hsa-miR-26a-5p@8mer	MED12L	hsa-miR-26a-5p	8mer	-2.29594	2.47989	1.4e-07	7.81e-06	-4.35748	-4.48519	-3.8999	-5.62892	-4.42581	-5.28957	-5.39239	-4.8128	-2.72601	-5.564	-5.69544	-4.72605	-3.15338	-4.8593	-5.26036	-3.19532	-4.46864	-1.37545	-4.88448	-3.62974	-2.33827	-4.00677	-5.10513	-5.33823	-2.56773	-3.62019
AGAP2-AS1@hsa-miR-340-5p@8mer	AGAP2-AS1	hsa-miR-340-5p	8mer	7.41825	5.69644	1.4e-07	7.82e-06	-4.38361	-5.17666	3.05375	-5.65258	-5.45117	-4.45012	-4.94932	-4.001	-4.60823	-4.08012	-4.71298	-4.23831	-3.79376	-5.12046	-5.37329	-5.47379	-5.9116	-5.22534	-5.69544	-5.564	-5.69544	-6.047	-5.88766	-5.9376	-5.39239	-5.26036
SLC17A7@hsa-miR-665@7mer-m8	SLC17A7	hsa-miR-665	7mer-m8	-2.81306	2.30428	1.41e-07	7.84e-06	-4.98476	-5.06548	-7.04689	-6.21896	-5.26036	-5.10513	-5.65258	-5.05312	-2.7759	-5.8107	-7.54159	-5.62892	-6.81591	-5.2442	-5.16216	-3.62974	-5.45117	-3.32702	-5.67465	-2.5506	-5.32214	-2.29278	-5.60818	-5.60818	-2.7588	-3.25146
TMTC1@hsa-miR-216a-5p@7mer-m8	TMTC1	hsa-miR-216a-5p	7mer-m8	-2.50256	5.84527	1.42e-07	7.88e-06	-1.36125	-4.78038	-1.91972	-1.80078	-1.57577	0.0560917	-2.17484	-3.51316	-3.18454	0.1041	-2.31146	-2.94228	-2.24863	0.502086	-0.492631	0.474965	0.674441	0.126386	-0.18267	0.869381	0.824304	1.48644	0.849813	0.181569	1.36637	0.901353
KLHL29@hsa-miR-27a-3p@7mer-1a	KLHL29	hsa-miR-27a-3p	7mer-1a	-2.09537	3.73963	1.43e-07	7.94e-06	-3.31963	-3.22707	-3.85968	-5.27526	-3.68791	-4.8593	-2.80846	-4.14547	-4.4931	-4.89657	-2.05634	-4.88448	-2.90832	-2.53442	-4.22398	-2.92711	-1.37181	-1.12072	-3.06452	-2.22212	-3.71206	-3.98905	-1.56742	-2.40197	-1.16749	-1.73652
ADAMTS5@hsa-miR-132-3p@7mer-m8	ADAMTS5	hsa-miR-132-3p	7mer-m8	-2.72231	1.50341	1.44e-07	7.98e-06	-4.83455	-4.96181	-4.4931	-5.76557	-4.11217	-6.18507	-4.78038	-4.51835	-4.65741	-5.45117	-5.04125	-5.65258	-5.02628	-5.16216	-5.45117	-4.80234	-4.83455	-4.74722	-5.41254	-4.8128	-5.65258	-4.75873	-5.17666	-4.55591	-2.60974	-4.55591
ZNF423@hsa-miR-330-5p@8mer	ZNF423	hsa-miR-330-5p	8mer	-3.82968	0.835522	1.45e-07	8.04e-06	-6.536	-5.73973	-6.21896	-6.81591	-7.25016	-6.18507	-5.58444	-6.36389	-6.36389	-6.68909	-6.63473	-5.97413	-5.85108	-5.16216	-5.52134	-5.85108	-5.33823	-4.69187	-5.73973	-5.9376	-6.74866	-4.52697	-5.88766	-5.62892	-4.67888	-5.13391
ATP1A2@hsa-miR-1306-5p@7mer-m8	ATP1A2	hsa-miR-1306-5p	7mer-m8	-5.00635	1.20863	1.48e-07	8.2e-06	-6.21896	-5.9376	-6.21896	-6.96041	-6.81591	-7.38235	-5.52134	-6.07624	-6.58404	-6.58404	-6.36389	-6.11645	-5.73973	-5.20878	-6.58404	-6.88592	-5.8107	-5.13391	-5.78793	-5.49467	-5.28957	-3.58444	-6.07624	-3.27356	-3.13681	-5.58444
NEGR1@hsa-miR-23a-3p@7mer-m8	NEGR1	hsa-miR-23a-3p	7mer-m8	-2.66825	2.04392	1.49e-07	8.23e-06	-4.46864	-5.06548	-4.80234	-5.88766	-4.27407	-5.9376	-4.78038	-4.25198	-4.3026	-5.10513	-4.40207	-5.10513	-4.41739	-5.20878	-4.67888	-4.40207	-5.2442	-3.28471	-5.49467	-3.53011	-5.28957	-2.45071	-5.54298	-6.21896	-3.00712	-2.80158
KLHL29@hsa-miR-374b-5p@8mer	KLHL29	hsa-miR-374b-5p	8mer	-2.08014	3.31573	1.49e-07	8.24e-06	-3.38043	-3.48782	-6.44601	-6.21896	-3.61539	-4.8593	-3.75175	-3.788	-4.4931	-5.43381	-2.79278	-4.0932	-3.26621	-3.85365	-4.48519	-3.16078	-1.94432	-1.40914	-4.46077	-3.12677	-3.95879	-3.53011	-2.65389	-4.2819	-1.73702	-2.10287
WSCD1@hsa-miR-212-5p@8mer	WSCD1	hsa-miR-212-5p	8mer	-3.07304	1.36709	1.51e-07	8.32e-06	-6.63473	-5.67465	-3.43266	-6.74866	-7.25016	-6.58404	-5.58444	-6.58404	-4.45012	-5.67465	-6.74866	-5.88766	-5.17666	-4.97318	-5.8107	-5.33823	-5.45117	-4.51835	-5.58444	-4.96181	-5.52134	-5.47379	-5.17666	-5.9116	-3.29297	-4.35748
ZBTB16@hsa-miR-130b-3p@7mer-1a	ZBTB16	hsa-miR-130b-3p	7mer-1a	-4.18581	0.40251	1.53e-07	8.39e-06	-5.45117	-5.54298	-5.19464	-6.32557	-5.88766	-6.36389	-5.8107	-5.14692	-4.83455	-6.11645	-5.58444	-5.35343	-5.49467	-5.52134	-6.07624	-5.33823	-5.71898	-5.2442	-5.67465	-6.07624	-5.97413	-5.58444	-5.564	-5.62892	-4.53779	-4.8457
PLCXD3@hsa-miR-26a-5p@7mer-m8	PLCXD3	hsa-miR-26a-5p	7mer-m8	-3.64156	1.10984	1.53e-07	8.39e-06	-4.8457	-6.44601	-4.42581	-5.76557	-5.45117	-6.15159	-5.67465	-4.48519	-4.60823	-5.9376	-5.17666	-5.60818	-5.62892	-5.09239	-5.76557	-5.73973	-5.65258	-5.564	-5.564	-4.94932	-5.33823	-3.97079	-5.06548	-5.9376	-4.23138	-4.43388
ABCA9@hsa-miR-142-3p.1@7mer-1a	ABCA9	hsa-miR-142-3p.1	7mer-1a	-4.04066	0.932465	1.55e-07	8.49e-06	-5.78793	-8.05538	-6.07624	-8.07975	-5.88766	-8.08002	-7.14169	-7.14169	-5.73973	-6.96041	-6.88592	-5.16216	-6.81591	-5.2442	-5.9376	-5.49467	-5.78793	-4.67888	-5.85108	-5.73973	-5.47379	-3.11706	-6.11645	-5.62892	-3.69276	-5.71898
DNAJC6@hsa-miR-489-3p@7mer-1a	DNAJC6	hsa-miR-489-3p	7mer-1a	2.48237	3.5304	1.56e-07	8.56e-06	-1.85576	-2.06069	-1.94489	-4.45012	-2.5463	-4.41739	-0.0946352	-2.14227	-1.11878	-1.03287	-2.23823	-5.28957	-1.3136	-5.17666	-5.16216	-5.97413	-5.37329	-5.09239	-5.49467	-4.97318	-5.04125	-4.66768	-5.43381	-4.75873	-5.17666	-4.18363
FZD4@hsa-miR-455-3p.2@7mer-1a	FZD4	hsa-miR-455-3p.2	7mer-1a	-3.24029	1.28681	1.57e-07	8.58e-06	-4.31739	-4.96181	-4.97318	-5.9376	-5.26036	-6.11645	-5.76557	-5.54298	-4.2819	-6.047	-5.43381	-5.62892	-5.564	-5.17666	-5.88766	-5.47379	-5.78793	-5.20878	-5.60818	-4.92563	-5.45117	-3.71694	-5.8107	-4.83455	-3.15338	-4.00677
SCN3B@hsa-miR-128-3p@7mer-1a	SCN3B	hsa-miR-128-3p	7mer-1a	-2.42586	2.3045	1.57e-07	8.6e-06	-5.76557	-5.85108	-5.49467	-5.30703	-4.38361	-5.17666	-5.39239	-4.17065	-3.82201	-3.51316	-4.69187	-5.05312	-5.04125	-4.44174	-5.45117	-4.44174	-2.99333	-2.7482	-5.16216	-4.94932	-4.1195	-2.29573	-4.7921	-5.26036	-3.39648	-3.73677
CACNA2D1@hsa-miR-181c-5p@7mer-m8	CACNA2D1	hsa-miR-181c-5p	7mer-m8	-2.05069	3.57911	1.59e-07	8.69e-06	-3.70266	-5.04125	-3.25864	-3.56598	-2.63001	-4.50142	-4.1328	-3.85968	-1.94184	-3.29297	-2.93703	-3.89403	-3.21233	-3.85365	-4.59961	-1.81803	-3.18114	-1.46371	-4.4931	-1.2142	-0.320076	-1.35398	-1.92432	-3.54785	-0.575113	-2.59025
ATP1A2@hsa-miR-27a-3p@8mer	ATP1A2	hsa-miR-27a-3p	8mer	-4.46276	0.852149	1.6e-07	8.72e-06	-6.21896	-5.9376	-6.21896	-6.96041	-6.81591	-7.38235	-6.74866	-6.07624	-4.50142	-6.58404	-6.36389	-6.11645	-5.73973	-5.33823	-6.58404	-4.82421	-5.8107	-4.7704	-5.9116	-5.67465	-5.01073	-3.90547	-6.07624	-4.86956	-5.06548	-6.25387
FGF1@hsa-miR-143-3p@7mer-m8	FGF1	hsa-miR-143-3p	7mer-m8	-2.28574	4.34259	1.63e-07	8.85e-06	-2.77141	-1.6254	-4.31739	-2.90083	-5.06548	-5.22534	-2.28802	-3.30075	-4.15787	-3.96433	-3.17092	-4.8128	-2.54918	-0.791002	-1.94126	-0.326228	-0.725555	-1.61894	-0.898794	-0.846025	-4.38361	-1.88872	-0.866625	-0.796104	-1.73933	-1.84288
TXNIP@hsa-miR-519d-3p@7mer-m8	TXNIP	hsa-miR-519d-3p	7mer-m8	-2.12766	5.32486	1.64e-07	8.87e-06	-2.02479	-2.62329	-1.06034	-3.11071	-4.08701	-4.12631	-3.76314	-4.1195	-2.8038	-2.11815	-1.53507	-1.17256	-3.30075	-0.277532	-0.0395811	-0.503184	-1.37397	0.0704556	-1.37255	-0.32688	-0.0192746	0.768052	-0.388195	-0.478222	-0.262083	-1.92432
ALOX15B@hsa-miR-326@8mer	ALOX15B	hsa-miR-326	8mer	-4.38506	2.04571	1.64e-07	8.87e-06	-5.16216	-6.32557	-8.18063	-5.9116	-5.45117	-6.18507	-8.08429	-8.24966	-4.55591	-7.75363	-7.75363	-8.05984	-6.88592	-4.52697	-5.54298	-1.80886	-5.58444	-4.51835	-4.99759	-6.07624	-4.40207	-5.67465	-5.88766	-3.45308	-7.25016	-7.38235
MAD2L1@hsa-miR-143-3p@8mer	MAD2L1	hsa-miR-143-3p	8mer	2.49257	1.98493	1.69e-07	9.11e-06	-2.87342	-2.90083	-3.21233	-5.45117	-3.28471	-4.37362	-2.77141	-2.21591	-1.90976	-4.03615	-5.69544	-4.0932	-3.92824	-5.41254	-5.37329	-5.97413	-5.78793	-5.2442	-5.62892	-5.9116	-5.73973	-6.28834	-6.74866	-5.85108	-5.47379	-5.01073
ZBTB16@hsa-miR-124-3p.1@7mer-m8	ZBTB16	hsa-miR-124-3p.1	7mer-m8	-4.50035	0.52684	1.72e-07	9.29e-06	-5.45117	-5.54298	-5.19464	-6.32557	-5.88766	-6.36389	-5.8107	-5.14692	-4.83455	-6.11645	-5.58444	-5.35343	-5.49467	-5.32214	-6.07624	-5.33823	-5.78793	-5.2442	-5.9116	-5.71898	-5.67465	-5.58444	-5.09239	-5.14692	-5.06548	-5.9376
IGF1@hsa-miR-9-5p@7mer-1a	IGF1	hsa-miR-9-5p	7mer-1a	-2.90057	4.36027	1.73e-07	9.32e-06	-4.0484	-6.25387	-3.25864	-4.72605	-3.44067	-1.14698	-2.87342	-3.788	-3.77794	-4.25894	-3.10776	-2.74624	-4.71298	-1.78018	-1.77922	-1.73305	-1.80174	-0.876721	-1.50052	-0.587566	-1.14007	0.566749	-1.9871	-4.91084	0.791618	-1.28565
EDA2R@hsa-miR-340-5p@8mer	EDA2R	hsa-miR-340-5p	8mer	-2.50203	3.12345	1.75e-07	9.44e-06	-5.97413	-3.79376	-6.00291	-6.11645	-5.04125	-3.4834	-3.47037	-3.00712	-4.10576	-5.2442	-4.89657	-5.28957	-4.03012	-4.34068	-4.8128	-3.2624	-1.62453	-2.09379	-2.60515	-1.17898	-4.8593	-3.80974	-3.83766	-3.20881	-3.79376	-3.17765
DPYSL5@hsa-miR-224-5p@7mer-m8	DPYSL5	hsa-miR-224-5p	7mer-m8	6.27366	1.51152	1.8e-07	9.66e-06	-5.04125	-5.32214	-3.47037	-4.21732	-5.43381	-6.36389	-4.21049	-6.81591	-1.43273	-2.29949	-5.47379	-5.60818	-6.25387	-6.536	-6.536	-7.04689	-7.04689	-6.74866	-6.047	-6.36389	-6.96041	-7.54159	-7.38235	-7.38235	-6.63473	-7.04689
KIAA0101@hsa-miR-495-3p@7mer-m8	KIAA0101	hsa-miR-495-3p	7mer-m8	3.05523	3.87317	1.8e-07	9.66e-06	-1.1314	-0.948894	-2.42174	-1.74377	0.023706	-1.15279	-1.09744	-0.97386	-2.71617	-0.253793	-0.877357	-3.03052	-2.07699	-5.26036	-2.96575	-5.02628	-5.47379	-6.11645	-4.86956	-6.18507	-5.47379	-6.536	-5.20878	-6.32557	-6.047	-4.51006
HLF@hsa-let-7g-5p@7mer-m8	HLF	hsa-let-7g-5p	7mer-m8	-2.62067	3.49151	1.81e-07	9.7e-06	-5.62892	-3.32327	-5.39239	-3.07392	-5.30703	-6.21896	-5.41254	-4.8457	-2.36018	-4.91084	-4.70378	-2.49313	-3.92227	-2.39022	-5.17666	-0.9182	-1.04292	-1.43617	-4.4931	-4.52697	-3.91687	-3.14354	-1.79325	-2.32259	-1.61238	-1.9372
PAK7@hsa-miR-489-3p@7mer-m8	PAK7	hsa-miR-489-3p	7mer-m8	-3.24658	1.58136	1.82e-07	9.74e-06	-5.37329	-4.8457	-5.49467	-6.18507	-5.73973	-7.54159	-6.63473	-4.48519	-3.99491	-5.02628	-6.536	-7.25016	-6.58404	-5.27526	-5.52134	-4.72605	-4.71298	-2.69115	-5.41254	-5.39239	-5.39239	-6.21896	-4.39157	-3.84855	-6.74866	-5.08019
CDC25A@hsa-miR-665@8mer	CDC25A	hsa-miR-665	8mer	2.63701	1.25452	1.85e-07	9.87e-06	-4.1328	-4.48519	-3.12375	-7.54159	-3.99491	-6.21896	-4.98476	-3.35359	-2.61295	-4.25894	-4.51006	-4.3026	-4.03012	-5.49467	-5.9376	-7.04689	-5.78793	-6.88592	-6.36389	-5.9376	-7.25016	-7.25016	-6.15159	-5.85108	-6.18507	-5.05312
FOSB@hsa-miR-224-5p@7mer-m8	FOSB	hsa-miR-224-5p	7mer-m8	-3.83285	4.38755	1.89e-07	1.01e-05	-5.06548	-5.69544	-3.3614	-5.54298	-6.68909	-6.07624	-4.98476	-4.94932	-4.37362	-5.35343	-6.96041	-1.18893	-6.00291	-4.89657	-2.5126	-2.06208	-2.59705	-0.776528	-1.76958	-1.50218	-3.98905	-1.61544	-5.17666	-2.65389	0.995612	0.290387
INHBA@hsa-miR-203a-3p.1@7mer-m8	INHBA	hsa-miR-203a-3p.1	7mer-m8	2.23996	4.35173	1.9e-07	1.01e-05	0.952232	-1.00839	-1.70275	-2.17561	0.373597	-3.02194	-0.633021	-1.18929	-2.09667	-0.765297	-0.860543	-1.43963	-1.00899	-4.94932	-2.40891	-4.91084	-5.17666	-4.64648	-5.41254	-3.87664	-4.72605	-1.61238	-5.60818	-4.54667	-3.09191	-3.69769
EBF1@hsa-miR-499a-5p@7mer-1a	EBF1	hsa-miR-499a-5p	7mer-1a	-3.71692	1.63156	1.9e-07	1.01e-05	-5.10513	-5.14692	-5.10513	-6.58404	-5.30703	-7.75363	-5.06548	-5.9116	-4.31037	-6.28834	-4.80234	-5.27526	-6.25387	-5.17666	-5.37329	-5.85108	-5.58444	-5.41254	-5.58444	-4.71298	-5.33823	-2.68744	-5.8107	-5.78793	-1.72813	-4.617
APOLD1@hsa-miR-665@7mer-m8	APOLD1	hsa-miR-665	7mer-m8	-2.6493	6.28008	1.9e-07	1.01e-05	-3.06774	-0.83672	-1.87257	-0.437227	-1.14794	-1.60211	-1.99522	-2.70084	-1.22457	-0.0904721	-2.68931	-2.10217	-2.09667	-2.44537	0.732297	-0.735612	0.0737963	-1.97382	0.33466	0.279867	-0.195735	2.79056	2.13197	-2.81963	2.17294	1.85524
GINS4@hsa-miR-1193@7mer-m8	GINS4	hsa-miR-1193	7mer-m8	2.11528	2.95228	1.91e-07	1.02e-05	-2.38376	-2.8711	-1.92858	-1.96009	-2.19805	-4.48519	-2.09738	-1.45603	-2.35904	-2.98769	-2.76931	-3.42848	-3.30487	-5.26036	-5.10513	-3.53439	-5.69544	-4.39157	-5.54298	-5.67465	-5.35343	-4.99759	-4.93851	-5.62892	-5.06548	-5.58444
CKS1B@hsa-miR-330-3p@7mer-m8	CKS1B	hsa-miR-330-3p	7mer-m8	3.04738	2.60471	1.96e-07	1.04e-05	-1.4404	-3.30487	-2.93204	-4.35748	-1.36384	-4.52697	-3.06061	-1.8377	-3.91119	-4.061	-2.11967	-4.24519	-5.73973	-5.49467	-5.9376	-5.28957	-5.62892	-5.76557	-5.85108	-5.88766	-5.8107	-5.8107	-6.11645	-5.41254	-3.70266	-6.58404
MANEAL@hsa-miR-18a-5p@7mer-m8	MANEAL	hsa-miR-18a-5p	7mer-m8	3.88605	1.60922	1.97e-07	1.05e-05	-6.40471	-3.42442	-2.45932	-5.39239	-5.41254	-4.55591	-3.75775	-4.1195	-2.60515	-1.6773	-5.01073	-4.12631	-5.16216	-6.536	-5.9376	-6.96041	-6.00291	-6.63473	-5.9116	-6.536	-6.88592	-7.04689	-7.25016	-5.33823	-6.00291	-5.67465
SSTR1@hsa-miR-488-3p@8mer	SSTR1	hsa-miR-488-3p	8mer	-5.10781	0.792372	2.02e-07	1.07e-05	-6.36389	-6.21896	-6.25387	-6.81591	-6.63473	-6.81591	-6.81591	-6.18507	-6.18507	-6.68909	-6.58404	-6.32557	-5.73973	-5.20878	-5.52134	-3.08878	-6.81591	-6.68909	-5.73973	-5.9116	-5.54298	-5.05312	-7.25016	-6.63473	-4.4097	-5.13391
CCDC80@hsa-miR-145-5p@7mer-m8	CCDC80	hsa-miR-145-5p	7mer-m8	-2.87048	5.60591	2.02e-07	1.07e-05	-2.49444	-3.02194	-3.53439	-2.04497	-1.3456	-0.478222	-2.24187	-3.49191	-2.23558	-1.41916	-2.69705	-2.81963	-3.83766	-0.558606	0.667919	-5.09239	-0.137407	-1.81286	-0.110096	1.78886	0.388701	1.89622	-0.514462	-3.51316	1.00957	0.837204
RAB3C@hsa-miR-326@8mer	RAB3C	hsa-miR-326	8mer	-2.92071	1.73817	2.03e-07	1.07e-05	-4.99759	-5.04125	-3.41201	-5.76557	-5.17666	-5.564	-4.82421	-5.41254	-4.67888	-5.02628	-5.20878	-4.86956	-5.65258	-5.32214	-5.16216	-3.52571	-5.67465	-3.77794	-5.54298	-3.87664	-4.19684	-3.58444	-3.70266	-5.71898	-5.10513	-4.27407
PIGR@hsa-miR-219a-5p@8mer	PIGR	hsa-miR-219a-5p	8mer	-4.5608	2.68987	2.04e-07	1.08e-05	-6.81591	-4.1195	-6.58404	-5.41254	-6.81591	-6.81591	-7.54159	-6.81591	-6.36389	-6.96041	-5.54298	-6.81591	-5.88766	-4.94932	-1.59694	-4.46077	-4.65741	-1.83403	-5.35343	-5.49467	-5.54298	-7.25016	-2.56611	-0.739842	-6.21896	-5.45117
NEGR1@hsa-miR-543@7mer-1a	NEGR1	hsa-miR-543	7mer-1a	-2.5216	3.96866	2.06e-07	1.08e-05	-4.001	-4.72605	-3.91119	-3.92227	-2.83614	-3.36887	-2.95516	-3.75175	-3.0129	-2.81529	-3.28097	-4.28894	-2.78198	-4.21049	-3.00436	-3.53439	-2.08296	-1.72192	-2.52255	-0.666603	-1.48352	0.380034	-4.60823	-5.33823	-0.692097	-0.409925
LIFR@hsa-miR-30b-5p@8mer	LIFR	hsa-miR-30b-5p	8mer	-2.6684	4.3328	2.08e-07	1.09e-05	-4.19684	-1.37618	-4.33312	-4.04207	-3.60207	-2.24761	-4.45012	-3.63448	-4.55591	-2.43076	-3.62974	-3.94668	-3.50038	-0.784539	-0.997612	-1.37032	-0.516075	-2.38376	-1.22108	-0.558913	-1.26614	-0.250716	0.493877	-1.33143	-1.05413	-1.15643
KCNK5@hsa-miR-339-5p@7mer-m8	KCNK5	hsa-miR-339-5p	7mer-m8	2.71717	5.34935	2.08e-07	1.09e-05	0.193694	0.58455	-0.648308	-0.164689	1.26601	-2.67812	-0.965238	-1.81902	1.94249	-2.41117	-0.791285	-1.12168	1.58024	-4.8593	-2.83614	-6.63473	-3.86512	-2.45809	-5.27526	-5.52134	-2.53304	-2.08798	-4.8128	-1.22108	-3.17765	-1.9268
EBF3@hsa-miR-582-5p@7mer-m8	EBF3	hsa-miR-582-5p	7mer-m8	-4.01021	0.916178	2.09e-07	1.1e-05	-5.52134	-7.14169	-5.47379	-7.38235	-5.85108	-6.25387	-6.58404	-6.07624	-5.35343	-6.49003	-6.32557	-7.14169	-5.28957	-5.27526	-5.8107	-6.11645	-5.78793	-4.7704	-5.62892	-5.78793	-5.12046	-4.75873	-7.04689	-6.32557	-3.16438	-4.8593
BHLHE41@hsa-miR-429@7mer-m8	BHLHE41	hsa-miR-429	7mer-m8	-2.38625	2.00925	2.1e-07	1.1e-05	-5.52134	-4.45012	-4.19025	-6.21896	-4.1328	-5.39239	-5.49467	-4.88448	-5.52134	-6.49003	-3.61079	-7.04689	-4.51835	-4.8457	-4.80234	-4.42581	-3.69276	-3.47484	-5.22534	-4.89657	-5.45117	-5.19464	-4.67888	-4.38361	-4.08701	-4.55591
KLF9@hsa-miR-140-5p@7mer-m8	KLF9	hsa-miR-140-5p	7mer-m8	-2.70523	2.23531	2.12e-07	1.11e-05	-4.7921	-3.3614	-4.21732	-6.21896	-6.15159	-4.8128	-6.63473	-4.88448	-5.71898	-6.44601	-6.11645	-4.89657	-5.28957	-5.09239	-4.8128	-3.00997	-5.17666	-4.33312	-4.99759	-5.04125	-3.81561	-2.45445	-3.89403	-5.62892	-2.91328	-4.28894
DKK3@hsa-let-7d-5p@7mer-m8	DKK3	hsa-let-7d-5p	7mer-m8	-2.76922	2.34161	2.13e-07	1.11e-05	-4.34784	-3.95879	-5.17666	-5.10513	-5.85108	-5.564	-4.91084	-4.70378	-4.31037	-4.18363	-5.54298	-5.60818	-4.67888	-5.17666	-5.37329	-4.13926	-3.4619	-4.74722	-4.97318	-2.56014	-5.08019	-2.2659	-4.36592	-4.0484	-5.06548	-2.60666
ONECUT2@hsa-miR-876-5p@7mer-1a	ONECUT2	hsa-miR-876-5p	7mer-1a	3.74685	2.39777	2.16e-07	1.12e-05	-3.68327	-4.56872	-1.63141	-2.30235	-3.77307	-6.047	-3.05766	-1.95762	-1.14794	-0.807261	-5.01073	-3.50875	-4.65741	-7.25016	-5.73973	-6.11645	-8.18666	-3.86512	-5.58444	-6.07624	-6.32557	-5.67465	-6.96041	-6.36389	-5.47379	-6.25387
PI15@hsa-miR-299-5p@7mer-m8	PI15	hsa-miR-299-5p	7mer-m8	-3.20466	6.42539	2.2e-07	1.14e-05	-1.11428	-3.07965	-2.89848	0.355497	-1.05785	-3.54785	-1.01654	-4.39157	0.0157958	-4.35748	-2.43793	-0.570877	-3.15009	3.88181	0.791618	-0.375468	2.71246	-0.0145208	-0.795124	1.51268	-0.0113285	0.63217	2.40219	1.59162	-3.31212	1.55307
SLC16A7@hsa-miR-181a-5p@8mer	SLC16A7	hsa-miR-181a-5p	8mer	-2.99373	2.62072	2.23e-07	1.16e-05	-4.15787	-3.60207	-4.43388	-5.76557	-5.19464	-5.8107	-5.04125	-3.68791	-3.09191	-4.37362	-4.09985	-4.83455	-4.74722	-4.56872	-4.96181	-5.47379	-5.08019	-3.83766	-4.59961	-2.44824	-4.0932	-1.03317	-5.16216	-5.41254	-0.385534	-4.28894
EGR3@hsa-let-7d-5p@8mer	EGR3	hsa-let-7d-5p	8mer	-3.56024	1.09286	2.27e-07	1.18e-05	-6.21896	-6.21896	-6.21896	-6.15159	-5.41254	-6.81591	-6.74866	-6.25387	-6.36389	-5.32214	-6.44601	-6.36389	-5.73973	-6.536	-5.05312	-5.02628	-5.41254	-4.94932	-5.16216	-5.20878	-5.78793	-6.74866	-5.71898	-5.41254	-4.8593	-4.5806
FHL5@hsa-miR-204-5p@8mer	FHL5	hsa-miR-204-5p	8mer	-3.98211	1.80761	2.32e-07	1.2e-05	-4.33312	-6.15159	-4.4931	-5.9376	-5.12046	-5.88766	-5.67465	-4.17065	-4.15156	-5.9376	-5.14692	-5.62892	-5.65258	-4.8128	-5.45117	-2.59544	-5.78793	-3.67344	-5.85108	-7.38235	-4.8457	-0.506345	-5.30703	-5.65258	-3.76823	-4.67888
ANK2@hsa-miR-26a-5p@7mer-1a	ANK2	hsa-miR-26a-5p	7mer-1a	-2.40903	4.23644	2.32e-07	1.2e-05	-3.71694	-4.65741	-2.89568	-4.54667	-3.68791	-1.64739	-3.22707	-4.38361	-4.34784	-3.39648	-3.12375	-4.18363	-2.81307	-3.59336	-1.53376	-3.30075	-2.03474	-2.02545	-3.64864	-0.729294	-0.997906	0.303945	-2.45071	-4.8128	-0.191095	-1.14163
TOMM40@hsa-miR-125a-5p@8mer	TOMM40	hsa-miR-125a-5p	8mer	2.26367	2.92116	2.33e-07	1.2e-05	-2.78837	-3.16765	-1.53132	-4.10576	-2.39259	-4.21732	-3.77794	-2.04429	-2.10779	-2.73457	-1.85031	-3.53439	-2.83614	-5.39239	-5.54298	-5.02628	-5.69544	-3.92227	-5.8107	-6.00291	-5.8107	-5.54298	-5.41254	-5.41254	-3.87147	-4.31037
ACVR1C@hsa-miR-125a-5p@7mer-m8	ACVR1C	hsa-miR-125a-5p	7mer-m8	-3.93951	1.89041	2.33e-07	1.2e-05	-4.0484	-4.63602	-3.45308	-6.21896	-5.43381	-5.8107	-5.04125	-5.02628	-4.06772	-5.8107	-4.94932	-5.41254	-5.564	-5.02628	-5.62892	-3.16078	-5.19464	-4.54667	-5.54298	-3.94668	-5.39239	-2.01556	-5.62892	-5.9116	-0.818655	-5.54298
LIFR@hsa-miR-543@8mer	LIFR	hsa-miR-543	8mer	-2.68176	5.52788	2.33e-07	1.2e-05	-2.44537	-0.00543613	-2.52861	-2.11815	-2.17236	-1.22636	-1.88872	-4.15787	-4.55591	-3.04537	-2.99048	-3.20881	-2.58202	0.842106	-0.243768	-0.425066	1.13793	-1.36125	0.439941	0.692552	0.603597	1.18445	1.31992	-0.627345	0.0980945	0.750383
RDH10@hsa-miR-183-5p.2@7mer-1a	RDH10	hsa-miR-183-5p.2	7mer-1a	2.55531	6.67097	2.38e-07	1.22e-05	2.33312	-0.769102	-0.677577	0.369496	1.47846	0.262007	2.53732	3.21563	0.919848	-0.795744	-1.35947	-2.13921	-1.05541	-2.67615	-2.14607	-1.57332	-2.21591	-1.55179	-2.34691	-1.26175	-2.49842	-0.522655	-0.871635	-3.19143	0.162859	-2.17641
SPRY1@hsa-miR-6835-3p@7mer-m8	SPRY1	hsa-miR-6835-3p	7mer-m8	-2.74533	1.744	2.41e-07	1.24e-05	-4.33312	-5.12046	-4.42581	-6.36389	-5.05312	-5.41254	-5.20878	-5.05312	-4.617	-4.52697	-4.39157	-4.0932	-5.65258	-5.09239	-5.16216	-5.76557	-5.47379	-3.42848	-5.37329	-4.34068	-4.89657	-3.98284	-4.37362	-4.63602	-2.63328	-5.2442
TMEM79@hsa-miR-760@8mer	TMEM79	hsa-miR-760	8mer	2.71952	6.08532	2.44e-07	1.25e-05	-0.0212624	-2.25621	1.58291	-1.75952	-1.26993	-0.218197	-0.208071	-1.90398	2.46957	-1.0037	-1.58884	-1.59735	-1.44413	-3.99491	-2.29668	-1.70321	-3.87147	-2.36471	-2.13242	-4.8457	-3.83766	-0.849276	-3.65453	-3.255	-4.28894	-3.5889
PHYHIP@hsa-miR-185-5p@7mer-m8	PHYHIP	hsa-miR-185-5p	7mer-m8	-3.66177	0.524089	2.49e-07	1.28e-05	-6.81591	-5.22534	-6.81591	-7.75363	-6.36389	-6.047	-7.54159	-6.047	-5.9116	-7.25016	-7.54159	-5.54298	-6.81591	-5.43381	-5.62892	-5.32214	-5.8107	-4.86956	-5.62892	-6.11645	-5.60818	-5.47379	-5.8107	-5.9116	-4.99759	-5.10513
PEAR1@hsa-miR-485-5p@8mer	PEAR1	hsa-miR-485-5p	8mer	-3.86808	0.609453	2.54e-07	1.3e-05	-6.96041	-6.32557	-6.68909	-7.75363	-7.04689	-7.14169	-7.54159	-7.14169	-6.536	-5.8107	-7.14169	-7.14169	-6.07624	-5.49467	-6.96041	-5.28957	-5.78793	-5.20878	-5.67465	-5.564	-5.33823	-5.85108	-5.8107	-5.9116	-4.71298	-5.47379
LIFR@hsa-miR-136-5p@8mer	LIFR	hsa-miR-136-5p	8mer	-2.69689	4.71647	2.56e-07	1.31e-05	-3.65453	-1.07902	-4.33312	-2.00956	-3.47484	-2.19888	-2.93204	-3.03925	-4.55591	-3.04537	-4.17728	-4.75873	-2.94485	-0.131835	-0.58308	-0.536566	-0.0124721	-2.54483	-1.02848	-0.301677	-0.237746	0.578459	0.61201	-1.20402	-0.679107	-0.832983
EBF1@hsa-miR-203a-3p.1@8mer	EBF1	hsa-miR-203a-3p.1	8mer	-4.08845	1.58775	2.58e-07	1.31e-05	-5.10513	-6.96041	-5.10513	-6.58404	-5.78793	-6.25387	-5.49467	-5.9116	-5.35343	-6.28834	-4.80234	-4.83455	-6.25387	-5.47379	-5.9376	-2.87862	-5.39239	-1.79422	-5.41254	-5.17666	-5.45117	-2.5644	-6.74866	-6.28834	-2.71833	-5.13391
C1QTNF7@hsa-miR-136-5p@8mer	C1QTNF7	hsa-miR-136-5p	8mer	-3.98784	2.1576	2.68e-07	1.36e-05	-4.80234	-7.04689	-5.49467	-6.21896	-6.18507	-5.78793	-6.63473	-6.25387	-4.38361	-5.67465	-6.07624	-6.96041	-4.51835	-4.94932	-5.41254	-6.11645	-5.28957	-4.27407	-5.76557	-6.25387	-4.8457	-0.759089	-5.37329	-5.85108	-1.61851	-4.34784
PPAP2B@hsa-miR-409-3p@7mer-1a	PPAP2B	hsa-miR-409-3p	7mer-1a	-2.43727	1.41005	2.8e-07	1.42e-05	-5.27526	-4.96181	-3.94046	-5.9376	-5.26036	-6.11645	-5.20878	-4.25198	-4.2671	-5.54298	-4.42581	-4.7921	-4.66768	-5.17666	-5.54298	-6.11645	-5.62892	-3.38448	-5.62892	-5.47379	-5.28957	-4.21049	-5.28957	-5.20878	-3.39648	-3.60641
TRABD2B@hsa-miR-23a-3p@7mer-m8	TRABD2B	hsa-miR-23a-3p	7mer-m8	-3.24888	1.45491	2.81e-07	1.42e-05	-4.98476	-5.67465	-6.047	-6.047	-6.81591	-6.536	-4.72605	-6.00291	-5.8107	-5.67465	-6.536	-4.86956	-5.73973	-5.22534	-5.14692	-6.96041	-5.17666	-5.2442	-5.62892	-5.08019	-5.35343	-4.94932	-4.45012	-4.36592	-5.43381	-4.45012
TACC1@hsa-miR-448@7mer-m8	TACC1	hsa-miR-448	7mer-m8	-2.18341	4.81914	2.83e-07	1.43e-05	-3.19855	-1.53834	-4.83455	-2.35157	-1.78972	-1.80581	-2.68168	-1.94126	-2.46904	-2.28486	-3.43266	-3.88247	-2.40779	-0.746941	-1.04953	-2.1308	-0.354414	-2.13156	-0.919128	0.336991	-0.216008	0.0663337	-0.8127	-2.77785	0.448511	-0.820703
RRM2@hsa-miR-485-5p@8mer	RRM2	hsa-miR-485-5p	8mer	3.67443	0.41871	2.91e-07	1.47e-05	-4.33312	-4.72605	-4.31739	-5.88766	-5.08019	-7.04689	-4.8457	-3.90547	-3.93381	-4.74722	-6.047	-6.68909	-5.17666	-6.74866	-6.96041	-6.58404	-6.00291	-6.58404	-7.04689	-7.04689	-6.96041	-6.81591	-7.04689	-6.49003	-6.18507	-6.28834
ZDHHC18@hsa-miR-362-3p@7mer-m8	ZDHHC18	hsa-miR-362-3p	7mer-m8	2.0277	2.86983	2.92e-07	1.47e-05	-2.48113	-2.63823	-2.03758	-4.7921	-2.57871	-3.63911	-3.2624	-1.30053	-1.65101	-3.72211	-3.06061	-3.38448	-4.03615	-5.2442	-5.52134	-4.97318	-5.78793	-5.41254	-5.47379	-5.19464	-5.62892	-5.54298	-5.39239	-5.17666	-3.31606	-4.86956
ELAVL2@hsa-miR-323a-3p@8mer	ELAVL2	hsa-miR-323a-3p	8mer	4.78979	2.96253	2.94e-07	1.48e-05	-3.34987	-2.14079	-4.73535	-2.49057	-1.82367	-6.15159	-2.1271	0.232081	-0.930561	-3.4619	-5.71898	-6.32557	-4.40207	-5.97413	-6.49003	-5.67465	-5.88766	-5.37329	-7.25016	-6.68909	-6.36389	-4.97318	-5.54298	-5.27526	-5.60818	-6.536
NAV3@hsa-miR-29a-3p@7mer-m8	NAV3	hsa-miR-29a-3p	7mer-m8	-2.04978	2.88593	2.96e-07	1.48e-05	-3.88247	-4.63602	-3.85365	-5.58444	-6.047	-5.62892	-3.85968	-4.89657	-2.19471	-4.94932	-4.41739	-2.9577	-4.69187	-3.02774	-4.93851	-3.5889	-3.40037	-1.50945	-5.30703	-3.80974	-4.67888	-2.65943	-4.36592	-3.77307	-3.07086	-3.32327
EBF1@hsa-miR-23a-3p@7mer-m8	EBF1	hsa-miR-23a-3p	7mer-m8	-4.58471	0.567065	2.96e-07	1.48e-05	-5.10513	-6.96041	-5.10513	-6.58404	-5.78793	-7.75363	-6.44601	-5.9116	-5.35343	-6.28834	-5.9116	-6.74866	-6.25387	-5.47379	-5.78793	-5.35343	-5.78793	-6.32557	-5.8107	-5.85108	-5.60818	-5.69544	-6.74866	-5.78793	-3.2624	-4.74722
ONECUT2@hsa-miR-7-5p@7mer-1a	ONECUT2	hsa-miR-7-5p	7mer-1a	3.80375	2.00984	2.96e-07	1.48e-05	-5.14692	-3.63911	-4.42581	-2.26677	-2.97119	-3.62974	-3.86512	-2.0887	-1.81286	-1.63979	-5.01073	-4.12631	-5.19464	-5.62892	-8.12836	-6.11645	-5.8107	-5.69544	-5.62892	-6.07624	-6.32557	-5.88766	-6.00291	-6.36389	-7.25016	-6.25387
FOSB@hsa-miR-34c-5p@8mer	FOSB	hsa-miR-34c-5p	8mer	-4.18696	5.98672	2.97e-07	1.49e-05	-4.78038	-4.93851	-4.14547	-3.92824	-4.51835	-4.73535	-5.26036	-6.96041	-3.38448	-4.86956	-5.564	-0.0885824	-4.25894	-0.333356	-1.93218	-1.66856	-1.46022	-1.03834	-1.07059	-1.4706	-2.80846	-0.889726	-5.17666	-1.94432	3.29664	1.9636
ABCD2@hsa-miR-340-5p@8mer	ABCD2	hsa-miR-340-5p	8mer	-3.36698	2.28141	3.07e-07	1.53e-05	-4.43388	-4.32453	-3.3883	-5.43381	-5.43381	-6.047	-4.70378	-3.89403	-4.53779	-5.8107	-4.89657	-3.38043	-4.99759	-4.72605	-4.97318	-4.32453	-5.35343	-3.75175	-5.43381	-2.56014	-3.95323	-1.23967	-5.49467	-5.9116	-0.69151	-4.78038
DIRAS1@hsa-miR-125b-5p@8mer	DIRAS1	hsa-miR-125b-5p	8mer	2.09839	4.72681	3.08e-07	1.53e-05	-0.812401	-4.55591	-2.72025	-0.775371	-1.79074	-1.94489	-0.471252	0.601889	-0.511709	-0.235425	-2.04298	-0.675181	-0.0634714	-4.14547	-3.61079	-2.53442	-5.26036	-2.43445	-3.60207	-4.51835	-4.82421	-4.1328	-4.24519	-2.89089	-3.10776	-3.73176
MEX3A@hsa-miR-24-3p@7mer-1a	MEX3A	hsa-miR-24-3p	7mer-1a	3.55941	1.68385	3.1e-07	1.54e-05	-3.85365	-4.96181	-2.04231	-4.64648	-4.72605	-4.97318	-4.86956	-2.15713	-2.27716	-4.1328	-3.27727	-2.35044	-5.65258	-6.32557	-5.78793	-5.02628	-6.81591	-6.49003	-5.67465	-6.49003	-6.44601	-6.88592	-6.96041	-6.36389	-6.00291	-6.25387
LRRC15@hsa-miR-146a-5p@7mer-m8	LRRC15	hsa-miR-146a-5p	7mer-m8	2.85456	4.45593	3.1e-07	1.54e-05	-0.916639	-1.45438	-3.71694	-2.60666	0.0758823	-2.35798	-1.59106	-0.780961	-2.26296	-0.835558	-2.06069	-2.10682	1.20107	-4.97318	-4.20406	-6.96041	-4.4097	-4.94932	-5.54298	-4.71298	-5.19464	-2.80846	-6.11645	-5.85108	-4.0484	-3.32327
ACADSB@hsa-miR-26a-5p@7mer-m8	ACADSB	hsa-miR-26a-5p	7mer-m8	-2.35946	1.61477	3.16e-07	1.57e-05	-4.33312	-6.68909	-5.04125	-5.78793	-5.76557	-4.54667	-5.39239	-4.8128	-4.31037	-5.22534	-5.69544	-6.047	-5.14692	-4.83455	-5.58444	-5.20878	-5.47379	-3.63911	-5.2442	-4.92563	-5.45117	-5.27526	-5.09239	-4.88448	-4.19684	-4.00677
MELK@hsa-miR-802@7mer-m8	MELK	hsa-miR-802	7mer-m8	4.08385	0.967457	3.19e-07	1.58e-05	-4.60823	-5.10513	-4.8128	-5.14692	-3.4081	-4.98476	-2.34163	-3.60641	-3.96433	-5.564	-3.57023	-4.60823	-5.73973	-6.536	-6.536	-6.047	-5.8107	-6.11645	-5.9116	-8.06142	-6.49003	-6.44601	-6.74866	-6.32557	-6.74866	-6.21896
MYO10@hsa-miR-140-5p@7mer-m8	MYO10	hsa-miR-140-5p	7mer-m8	2.99932	1.26585	3.19e-07	1.58e-05	-3.61539	-4.70378	-5.32214	-5.45117	-3.69769	-5.41254	-4.001	-4.39157	-1.97947	-5.22534	-3.10151	-3.62019	-3.88777	-5.35343	-6.36389	-6.32557	-7.04689	-6.18507	-5.85108	-6.15159	-5.71898	-5.78793	-6.81591	-6.32557	-6.00291	-5.20878
HLF@hsa-miR-140-3p.2@7mer-m8	HLF	hsa-miR-140-3p.2	7mer-m8	-2.32914	3.27339	3.3e-07	1.63e-05	-4.39157	-3.79376	-5.39239	-3.32702	-5.30703	-6.21896	-5.01073	-4.46864	-2.46777	-4.34784	-3.29669	-3.07086	-3.52571	-2.06208	-4.70378	-4.78038	-1.36996	-3.17092	-3.62489	-4.061	-4.17065	-3.27727	-1.79325	-3.04248	-1.78069	-1.615
GHR@hsa-miR-421@7mer-1a	GHR	hsa-miR-421	7mer-1a	-3.42294	1.37908	3.3e-07	1.63e-05	-5.14692	-5.14692	-4.5806	-6.49003	-5.16216	-5.564	-5.8107	-5.60818	-4.67888	-6.11645	-5.52134	-5.05312	-5.10513	-5.33823	-6.36389	-5.39239	-5.69544	-3.75175	-5.54298	-4.64648	-5.02628	-4.97318	-5.60818	-6.18507	-2.49313	-4.24519
BTG2@hsa-miR-125b-5p@7mer-m8	BTG2	hsa-miR-125b-5p	7mer-m8	-2.0838	2.29084	3.33e-07	1.63e-05	-4.62682	-3.76823	-4.51835	-5.41254	-5.41254	-5.9376	-4.89657	-3.76823	-6.18507	-5.39239	-5.13391	-3.78298	-4.39157	-4.98476	-4.46077	-5.14692	-5.45117	-3.38043	-5.09239	-5.30703	-5.2442	-4.001	-5.27526	-3.445	-3.44067	-2.1308
BTG2@hsa-miR-125a-5p@7mer-m8	BTG2	hsa-miR-125a-5p	7mer-m8	-2.0838	2.29084	3.33e-07	1.63e-05	-4.62682	-3.76823	-4.51835	-5.41254	-5.41254	-5.9376	-4.89657	-3.76823	-6.18507	-5.39239	-5.13391	-3.78298	-4.39157	-4.98476	-4.46077	-5.14692	-5.45117	-3.38043	-5.09239	-5.30703	-5.2442	-4.001	-5.27526	-3.445	-3.44067	-2.1308
KLF4@hsa-miR-7-5p@7mer-m8	KLF4	hsa-miR-7-5p	7mer-m8	-2.71498	0.990736	3.36e-07	1.65e-05	-6.81591	-5.19464	-6.74866	-6.21896	-5.37329	-6.28834	-5.60818	-5.05312	-6.96041	-7.38235	-7.54159	-8.22058	-5.47379	-5.49467	-5.71898	-4.83455	-5.78793	-6.49003	-5.8107	-5.52134	-5.60818	-4.03012	-5.564	-5.62892	-4.19025	-4.8457
MED16@hsa-miR-423-5p@8mer	MED16	hsa-miR-423-5p	8mer	-2.62671	3.48887	3.45e-07	1.69e-05	-4.83455	-3.92824	-3.85968	-4.70378	-4.17065	-2.70667	-3.57023	-4.7921	-3.21233	-3.28843	-4.21049	-5.13391	-4.83455	-4.55591	-4.8593	-2.41479	-4.19684	-1.58938	-4.60823	-1.87096	-1.06433	-0.81027	-5.04125	-5.14692	-0.0227967	-2.08516
SVEP1@hsa-miR-16-5p@7mer-m8	SVEP1	hsa-miR-16-5p	7mer-m8	-4.54498	0.550593	3.46e-07	1.69e-05	-6.68909	-6.96041	-6.49003	-8.10342	-6.44601	-7.54159	-7.14169	-8.07401	-6.74866	-6.96041	-7.14169	-7.75363	-6.81591	-5.43381	-5.73973	-6.96041	-5.78793	-6.88592	-5.60818	-5.564	-5.39239	-5.85108	-5.9116	-6.96041	-4.4097	-7.04689
LIFR@hsa-miR-30b-5p@7mer-m8	LIFR	hsa-miR-30b-5p	7mer-m8	-2.69964	4.66274	3.47e-07	1.69e-05	-4.19684	-1.07902	-4.33312	-3.85968	-2.87342	-1.7096	-4.0932	-3.63448	-4.55591	-2.35468	-3.62974	-3.94668	-3.28097	-0.284912	-0.65464	-1.00037	0.00775191	-2.03404	-0.849276	-0.193594	-0.945303	0.0248625	0.905242	-0.979952	-0.839053	-0.602654
C1QTNF7@hsa-miR-494-3p@7mer-m8	C1QTNF7	hsa-miR-494-3p	7mer-m8	-3.48519	2.43697	3.49e-07	1.7e-05	-4.80234	-7.04689	-5.49467	-5.41254	-5.32214	-5.33823	-6.63473	-6.25387	-5.71898	-6.44601	-4.86956	-6.96041	-4.01275	-4.28894	-5.41254	-4.98476	-5.33823	-2.65389	-5.67465	-4.617	-4.73535	-0.478869	-6.047	-5.01073	-1.99269	-4.28894
RIMS2@hsa-miR-138-5p@7mer-1a	RIMS2	hsa-miR-138-5p	7mer-1a	3.80167	2.13742	3.52e-07	1.71e-05	-3.96433	-2.72025	-2.33596	-5.39239	-1.93556	-7.38235	-4.06772	-2.94754	-2.25902	-0.848681	-5.78793	-6.25387	-4.67888	-5.33823	-5.9376	-6.047	-5.78793	-5.35343	-8.0681	-8.077	-6.63473	-6.28834	-5.97413	-6.32557	-5.20878	-5.33823
ELAVL2@hsa-miR-181c-5p@7mer-m8	ELAVL2	hsa-miR-181c-5p	7mer-m8	3.97128	3.0567	3.54e-07	1.72e-05	-1.28854	-2.25043	-3.8999	-2.26955	-1.27872	-5.8107	-1.91683	0.0457481	-1.20402	-3.97079	-5.71898	-6.32557	-3.52571	-5.97413	-6.49003	-5.28957	-5.78793	-6.25387	-5.8107	-6.68909	-5.47379	-3.54369	-5.9116	-5.52134	-5.33823	-5.67465
YPEL4@hsa-miR-331-3p@7mer-m8	YPEL4	hsa-miR-331-3p	7mer-m8	-3.2493	0.568819	3.61e-07	1.75e-05	-6.07624	-6.15159	-8.0823	-8.15077	-8.08557	-7.38235	-8.0683	-5.45117	-8.0578	-8.06754	-7.75363	-7.54159	-6.96041	-5.43381	-5.73973	-6.21896	-5.78793	-5.47379	-5.67465	-5.88766	-5.85108	-5.52134	-5.8107	-5.9116	-8.08383	-4.8457
NOVA1@hsa-miR-1224-5p@7mer-m8	NOVA1	hsa-miR-1224-5p	7mer-m8	-4.76756	0.651512	3.62e-07	1.75e-05	-5.62892	-7.54159	-5.65258	-7.54159	-5.76557	-7.54159	-6.63473	-6.25387	-5.35343	-6.536	-6.536	-7.38235	-6.74866	-4.86956	-6.96041	-5.28957	-6.00291	-4.96181	-5.71898	-5.88766	-7.25016	-5.20878	-5.88766	-6.32557	-4.37362	-5.71898
BHLHE41@hsa-miR-501-3p@7mer-m8	BHLHE41	hsa-miR-501-3p	7mer-m8	-2.98672	1.66493	3.63e-07	1.76e-05	-5.52134	-5.16216	-5.45117	-6.21896	-4.1328	-7.75363	-6.63473	-6.11645	-5.52134	-5.67465	-6.28834	-4.59961	-4.91084	-5.49467	-5.16216	-4.42581	-4.63602	-3.18114	-5.30703	-5.37329	-5.62892	-5.54298	-4.80234	-3.80974	-3.30487	-7.04689
TACC1@hsa-miR-30b-5p@7mer-m8	TACC1	hsa-miR-30b-5p	7mer-m8	-2.10466	5.12219	3.65e-07	1.76e-05	-2.37454	-1.21056	-2.36146	-1.98249	-1.95464	-1.68376	-2.32945	-2.22212	-2.99611	-1.94246	-2.92955	-3.27356	-1.06341	-0.746941	-0.843127	-1.95333	-0.473099	-2.51684	-0.725835	0.62903	-0.325221	0.431797	-0.389817	-2.43911	0.606109	0.894743
TGFBR2@hsa-miR-19a-3p@7mer-m8	TGFBR2	hsa-miR-19a-3p	7mer-m8	-2.15646	3.48726	3.66e-07	1.77e-05	-2.68744	-3.87664	-3.62019	-5.02628	-4.001	-3.36504	-2.39719	-4.1195	-3.28843	-3.53011	-4.25894	-2.35577	-4.73535	-4.36592	-3.69769	-2.62484	-4.23831	-3.41618	-4.0244	-0.57695	-1.40804	-1.10564	-1.97139	-3.0858	-1.43035	-3.55672
FHL5@hsa-miR-19a-3p@8mer	FHL5	hsa-miR-19a-3p	8mer	-3.39997	3.13338	3.67e-07	1.77e-05	-3.788	-5.04125	-3.29669	-5.19464	-4.617	-4.65741	-3.80425	-5.06548	-4.617	-5.02628	-3.12375	-5.62892	-4.74722	-3.84855	-4.8593	-4.53779	-4.92563	-3.67344	-5.62892	-1.81084	-2.23104	0.783332	-2.54483	-5.97413	-2.71833	-3.54785
RUNX1T1@hsa-miR-146a-5p@7mer-m8	RUNX1T1	hsa-miR-146a-5p	7mer-m8	-2.24912	2.6537	3.69e-07	1.77e-05	-4.22398	-4.50142	-4.55591	-5.62892	-4.35748	-6.49003	-3.71694	-4.0932	-3.08878	-4.37362	-1.82878	-4.16436	-4.74722	-3.49614	-4.62682	-3.12058	-4.34068	-0.912196	-4.91084	-4.17728	-2.99333	-4.39157	-4.97318	-5.06548	-3.13344	-3.70737
ZBTB16@hsa-miR-10a-5p@8mer	ZBTB16	hsa-miR-10a-5p	8mer	-4.09865	0.979505	3.7e-07	1.78e-05	-5.45117	-5.54298	-5.19464	-5.76557	-5.88766	-6.36389	-5.8107	-5.14692	-4.83455	-6.11645	-5.58444	-5.35343	-5.49467	-5.35343	-5.8107	-5.33823	-5.78793	-4.7704	-5.41254	-5.78793	-5.67465	-5.78793	-2.90557	-5.37329	-4.8457	-5.564
TNS1@hsa-miR-21-5p@7mer-1a	TNS1	hsa-miR-21-5p	7mer-1a	-3.04958	1.64809	3.76e-07	1.8e-05	-4.89657	-4.93851	-5.76557	-5.76557	-4.72605	-6.11645	-5.49467	-4.82421	-5.35343	-6.36389	-4.98476	-4.73535	-5.65258	-5.09239	-5.65258	-4.34784	-5.47379	-4.8457	-5.62892	-5.13391	-5.33823	-3.39648	-6.07624	-5.62892	-1.89318	-4.83455
DNAJC6@hsa-miR-342-3p@7mer-1a	DNAJC6	hsa-miR-342-3p	7mer-1a	2.50178	3.7548	3.8e-07	1.82e-05	-0.897545	-1.1976	-2.02354	-4.69187	-1.87421	-3.79376	0.273582	-2.17147	-0.488291	-2.42707	-2.69115	-5.28957	-1.87863	-5.26036	-5.06548	-3.14354	-5.73973	-5.47379	-5.35343	-5.02628	-5.45117	-3.33838	-4.80234	-5.16216	-4.94932	-4.3026
NFE2L3@hsa-miR-758-3p@7mer-1a	NFE2L3	hsa-miR-758-3p	7mer-1a	2.44569	4.36165	3.81e-07	1.82e-05	-1.32481	-0.774219	1.38704	-3.03332	-1.2978	-4.32453	-2.17408	-0.78544	-1.80581	-3.20881	-0.480874	-2.24467	-0.510735	-4.4931	-4.2671	-5.97413	-4.54667	-4.2819	-4.62682	-4.60823	-3.94668	-4.7704	-5.20878	-4.69187	-3.30858	-4.14547
RDH10@hsa-miR-98-5p@7mer-m8	RDH10	hsa-miR-98-5p	7mer-m8	2.4035	7.60326	3.83e-07	1.83e-05	2.61526	0.538137	-0.0555571	1.28721	2.54046	1.092	3.55642	4.15421	1.87877	0.456954	0.0244792	-1.44305	-0.00148758	-1.30863	0.00574341	-0.39721	-1.09008	-1.16192	-0.733509	0.409876	-0.784838	0.735753	0.252593	-1.66901	0.830318	-1.02817
SOCS2@hsa-miR-7-5p@7mer-1a	SOCS2	hsa-miR-7-5p	7mer-1a	-3.21402	1.1618	3.98e-07	1.89e-05	-4.80234	-4.72605	-6.81591	-6.21896	-5.41254	-7.38235	-7.54159	-7.38235	-6.96041	-7.25016	-7.14169	-7.38235	-6.25387	-5.2442	-5.69544	-5.37329	-5.35343	-6.88592	-6.40471	-5.58444	-4.94932	-4.91084	-5.60818	-4.7921	-4.91084	-4.29568
TIMP4@hsa-miR-495-3p@8mer	TIMP4	hsa-miR-495-3p	8mer	-3.57686	2.3465	4.03e-07	1.91e-05	-5.67465	-5.01073	-3.16438	-5.76557	-5.33823	-4.97318	-6.25387	-5.71898	-4.33312	-6.15159	-5.73973	-5.8107	-5.02628	-5.39239	-5.88766	-5.10513	-5.45117	-2.91573	-5.17666	-2.61647	-3.90547	-2.81307	-5.8107	-5.41254	-0.629771	-4.001
SHISA6@hsa-miR-27a-3p@7mer-m8	SHISA6	hsa-miR-27a-3p	7mer-m8	-2.47514	2.09743	4.06e-07	1.93e-05	-4.75873	-4.8457	-3.66361	-5.9376	-4.15787	-5.52134	-6.21896	-4.2671	-4.67888	-5.20878	-3.43665	-5.35343	-3.95879	-4.8457	-5.85108	-3.96433	-4.80234	-2.18969	-5.564	-4.061	-5.45117	-4.0741	-4.37362	-4.97318	-2.36687	-3.98905
CAV1@hsa-miR-124-3p.1@7mer-m8	CAV1	hsa-miR-124-3p.1	7mer-m8	-3.88581	0.606165	4.08e-07	1.93e-05	-5.97413	-7.04689	-6.00291	-7.54159	-5.30703	-7.38235	-6.63473	-6.81591	-5.71898	-6.536	-6.58404	-7.54159	-6.49003	-5.49467	-8.05391	-6.58404	-5.65258	-5.09239	-5.8107	-5.564	-5.8107	-5.06548	-5.88766	-5.62892	-4.13926	-5.69544
MMRN2@hsa-miR-140-3p.2@7mer-m8	MMRN2	hsa-miR-140-3p.2	7mer-m8	-2.18132	3.08381	4.07e-07	1.93e-05	-4.617	-3.33456	-4.39157	-5.02628	-4.08701	-3.27356	-5.06548	-4.03012	-4.06772	-5.54298	-6.00291	-4.41739	-5.28957	-4.06772	-4.71298	-5.27526	-4.80234	-3.07965	-4.92563	-2.65389	-1.55418	-1.73305	-2.45189	-4.39157	-1.76138	-4.75873
SEMA5A@hsa-miR-182-5p@7mer-1a	SEMA5A	hsa-miR-182-5p	7mer-1a	-2.11736	3.56781	4.07e-07	1.93e-05	-3.81561	-4.91084	-3.92824	-3.64864	-2.62146	-2.79949	-3.75175	-3.34229	-2.7319	-3.19855	-3.04537	-3.70266	-3.19855	-2.59241	-2.18877	-1.08528	-1.03931	-2.39022	-1.94609	-2.97701	-4.65741	-4.54667	-0.791854	-1.03768	-3.69276	-2.26092
WSCD1@hsa-miR-330-5p@7mer-m8	WSCD1	hsa-miR-330-5p	7mer-m8	-2.53535	1.24737	4.08e-07	1.93e-05	-6.63473	-4.93851	-4.46077	-6.11645	-5.43381	-6.15159	-5.58444	-6.58404	-4.14547	-5.67465	-6.74866	-5.88766	-4.88448	-5.2442	-5.58444	-5.45117	-5.78793	-4.25198	-5.49467	-5.20878	-5.52134	-4.14547	-5.88766	-5.65258	-3.21621	-4.69187
SLC4A4@hsa-miR-494-3p@7mer-m8	SLC4A4	hsa-miR-494-3p	7mer-m8	-3.91632	1.61003	4.12e-07	1.95e-05	-4.42581	-4.54667	-4.7704	-6.49003	-5.71898	-7.54159	-5.39239	-5.73973	-5.26036	-6.15159	-5.69544	-6.11645	-5.17666	-5.26036	-5.78793	-5.33823	-5.45117	-5.2442	-5.73973	-5.28957	-5.47379	-3.13681	-6.32557	-4.7921	-1.35947	-4.52697
HAPLN1@hsa-miR-23c@7mer-1a	HAPLN1	hsa-miR-23c	7mer-1a	5.77729	2.11999	4.2e-07	1.98e-05	-3.34987	-3.75775	-3.3883	-5.76557	-5.73973	-6.18507	-6.25387	-5.73973	-5.30703	-3.15699	0.00403554	-6.047	-1.07743	-5.85108	-6.28834	-5.60818	-5.88766	-5.97413	-8.08558	-6.11645	-6.15159	-5.9376	-6.25387	-6.11645	-5.33823	-6.21896
MEOX1@hsa-miR-24-3p@7mer-m8	MEOX1	hsa-miR-24-3p	7mer-m8	-2.70793	3.91973	4.22e-07	1.99e-05	-4.83455	-5.06548	-4.01856	-5.9116	-4.89657	-3.07392	-4.86956	-4.39157	-4.51835	-3.84855	-1.76613	-4.96181	-6.25387	-3.0017	-3.70737	-1.90854	-2.86634	-1.84978	-3.39648	-0.744792	-0.569364	-1.96067	-2.7299	-4.12631	-0.741589	-1.65808
FAM83D@hsa-miR-142-3p.2@7mer-m8	FAM83D	hsa-miR-142-3p.2	7mer-m8	2.74717	1.69535	4.24e-07	2e-05	-4.51006	-4.70378	-2.74428	-4.56872	-3.6685	-5.97413	-3.33456	-2.41005	-2.59544	-3.5794	-2.13615	-4.12631	-4.55591	-5.49467	-5.78793	-6.49003	-7.04689	-6.40471	-5.60818	-6.15159	-6.63473	-6.63473	-5.43381	-6.36389	-5.12046	-5.58444
ADAMTS5@hsa-miR-670-3p@8mer	ADAMTS5	hsa-miR-670-3p	8mer	-2.66476	1.49361	4.24e-07	2e-05	-4.27407	-4.96181	-4.4931	-5.9116	-3.85968	-6.81591	-5.62892	-5.12046	-4.21049	-5.45117	-3.65914	-5.65258	-5.62892	-5.01073	-4.94932	-4.80234	-5.47379	-2.73648	-5.62892	-4.617	-5.2442	-4.2819	-5.9116	-5.26036	-3.09191	-4.22398
MEX3A@hsa-miR-362-5p@7mer-1a	MEX3A	hsa-miR-362-5p	7mer-1a	2.65622	1.04999	4.41e-07	2.07e-05	-3.70737	-4.96181	-3.53011	-4.64648	-5.08019	-5.41254	-5.49467	-3.50875	-2.7299	-4.55591	-3.95323	-4.1195	-4.75873	-6.32557	-5.88766	-6.88592	-6.81591	-6.49003	-5.73973	-6.49003	-6.44601	-6.88592	-5.8107	-5.85108	-6.00291	-5.10513
INHBA@hsa-miR-374b-5p@8mer	INHBA	hsa-miR-374b-5p	8mer	2.29827	5.03985	4.49e-07	2.11e-05	1.30052	-0.127642	-1.26956	-1.94734	1.06791	-1.71417	0.241168	-0.512596	-2.15324	0.12354	0.0923917	-1.03864	-0.13148	-4.60823	-1.20857	-5.30703	-4.59043	-2.78198	-5.2442	-2.27629	-4.43388	-0.683595	-5.35343	-4.44174	-3.16078	-2.96034
APOLD1@hsa-miR-411-5p.1@7mer-m8	APOLD1	hsa-miR-411-5p.1	7mer-m8	-2.60372	5.34514	4.51e-07	2.11e-05	-3.70266	-1.72044	-2.21321	-1.86492	-1.89265	-2.5692	-3.05766	-3.12375	-1.80987	-0.968622	-3.51726	-1.86868	-3.32702	-4.0932	-0.283862	-1.88033	-1.25892	-1.97382	-0.894222	-1.09683	-1.37914	2.0473	1.31891	-5.2442	1.07799	0.802833
PTGER3@hsa-miR-151a-3p@7mer-m8	PTGER3	hsa-miR-151a-3p	7mer-m8	-3.22411	3.9252	4.51e-07	2.11e-05	-3.50038	-5.02628	-2.7299	-5.9116	-4.43388	-2.07416	-4.06772	-3.75775	-4.53779	-2.3104	-4.98476	-4.2671	-5.564	-3.43665	-5.09239	-2.04766	-2.32845	-1.73257	-0.89941	-0.687377	-2.43076	0.19075	-1.94734	-4.34784	0.722035	-3.1879
EBF3@hsa-miR-193a-5p@7mer-m8	EBF3	hsa-miR-193a-5p	7mer-m8	-2.82479	3.0865	4.57e-07	2.14e-05	-4.74722	-4.46077	-5.47379	-5.69544	-4.8457	-5.78793	-5.06548	-4.1195	-4.31037	-5.67465	-1.98948	-3.55249	-4.71298	-4.7704	-4.92563	-5.27526	-4.94932	-1.93277	-5.30703	-2.35798	-4.0244	-1.02487	-4.21732	-5.62892	-0.599602	-2.91328
PLEKHH2@hsa-miR-449b-5p@8mer	PLEKHH2	hsa-miR-449b-5p	8mer	-2.18707	2.63761	4.62e-07	2.15e-05	-3.85365	-4.66768	-4.23831	-4.86956	-4.86956	-4.38361	-6.58404	-4.31037	-4.31739	-5.28957	-4.03012	-7.14169	-3.43665	-4.64648	-4.55591	-4.83455	-3.97079	-4.5806	-3.63448	-3.79376	-4.43388	-2.71438	-5.05312	-4.63602	-3.07392	-2.70467
ONECUT2@hsa-miR-421@8mer	ONECUT2	hsa-miR-421	8mer	3.78418	0.85329	4.76e-07	2.21e-05	-5.14692	-6.96041	-2.89568	-5.14692	-4.39157	-5.78793	-4.89657	-2.89568	-2.369	-4.10576	-5.01073	-3.86512	-5.19464	-7.25016	-8.12836	-6.11645	-8.18666	-5.69544	-5.9376	-8.19767	-6.32557	-5.88766	-6.96041	-6.36389	-7.25016	-5.58444
PTRF@hsa-miR-29a-3p@7mer-m8	PTRF	hsa-miR-29a-3p	7mer-m8	-4.20741	0.412817	4.76e-07	2.21e-05	-6.81591	-5.67465	-6.40471	-6.68909	-6.68909	-6.36389	-7.25016	-6.96041	-5.65258	-6.81591	-6.96041	-5.9116	-6.00291	-5.49467	-5.69544	-7.25016	-6.00291	-5.62892	-6.07624	-5.78793	-5.47379	-5.88766	-6.15159	-5.65258	-4.1195	-5.52134
LPL@hsa-miR-29a-3p@8mer	LPL	hsa-miR-29a-3p	8mer	-4.27127	4.13597	4.76e-07	2.21e-05	-5.78793	-7.54159	-5.9116	-3.16438	-5.85108	-6.25387	-6.63473	-3.62019	-5.47379	-6.536	-3.60641	-4.45012	-6.74866	-2.07416	-4.67888	-3.23434	-3.07392	-1.16454	-4.51835	-0.944411	-1.78018	-0.0847867	-4.8128	-3.75775	1.00229	-7.14169
RBMS3@hsa-miR-505-3p.1@8mer	RBMS3	hsa-miR-505-3p.1	8mer	-2.17376	3.20778	4.77e-07	2.21e-05	-3.48782	-3.98284	-3.53011	-5.69544	-1.65678	-3.83766	-3.88247	-4.12631	-3.3883	-3.28843	-4.98476	-3.34609	-4.11217	-4.7704	-3.87664	-1.9372	-2.24187	-1.64514	-4.4931	-1.96251	-3.37264	-0.764429	-2.72225	-4.18363	-1.09585	-2.4785
STC2@hsa-miR-199a-3p@7mer-1a	STC2	hsa-miR-199a-3p	7mer-1a	-2.69976	1.47537	4.8e-07	2.22e-05	-6.25387	-5.04125	-6.21896	-5.88766	-5.41254	-5.43381	-5.52134	-6.25387	-4.50142	-6.63473	-4.98476	-6.28834	-4.83455	-4.99759	-5.78793	-3.4619	-5.45117	-4.25198	-5.49467	-5.09239	-5.22534	-5.8107	-4.93851	-4.47641	-5.97413	-4.86956
TM9SF3@hsa-miR-101-3p.2@7mer-m8	TM9SF3	hsa-miR-101-3p.2	7mer-m8	4.27475	6.87849	4.82e-07	2.23e-05	-2.45312	-2.41355	-1.58212	-3.788	-2.27151	-2.74428	-2.13392	-2.337	-1.67354	-2.34926	-1.0214	4.56383	-1.95271	-3.00436	-3.47894	-2.89848	-3.85968	-1.60301	-4.45012	-3.85968	-3.25864	-2.80846	-3.47894	-2.74037	-2.04092	-2.66302
S1PR1@hsa-miR-488-3p@7mer-1a	S1PR1	hsa-miR-488-3p	7mer-1a	-3.06112	1.34847	4.82e-07	2.23e-05	-5.16216	-6.536	-4.5806	-6.49003	-5.16216	-4.97318	-5.78793	-5.58444	-4.67888	-5.54298	-5.45117	-5.88766	-5.04125	-5.08019	-5.65258	-4.32453	-5.69544	-5.14692	-5.37329	-5.45117	-4.74722	-4.97318	-4.25198	-6.21896	-3.79895	-4.8593
ONECUT2@hsa-miR-27a-3p@7mer-1a	ONECUT2	hsa-miR-27a-3p	7mer-1a	3.68369	1.58977	4.89e-07	2.25e-05	-5.14692	-4.80234	-2.89568	-2.18623	-3.5889	-5.78793	-4.0741	-2.72801	-2.369	-2.07131	-5.01073	-4.72605	-4.88448	-7.25016	-5.9376	-6.11645	-6.00291	-5.69544	-5.8107	-6.36389	-6.32557	-5.67465	-6.96041	-6.36389	-7.25016	-5.58444
MMD@hsa-miR-128-3p@7mer-1a	MMD	hsa-miR-128-3p	7mer-1a	-2.50946	5.42084	4.89e-07	2.25e-05	-1.46218	-1.29468	-1.88703	-2.23735	-2.16507	-1.9776	-2.5126	-5.9376	-2.49313	-1.89205	-1.68144	-3.72211	-2.15713	-0.788671	-2.13462	-1.59355	-1.00305	-0.840223	-1.15377	1.07632	0.388151	1.15239	-2.99611	-2.7319	2.34773	-0.811805
PLEKHH2@hsa-miR-377-3p@7mer-m8	PLEKHH2	hsa-miR-377-3p	7mer-m8	-2.2083	2.02103	4.99e-07	2.29e-05	-4.40207	-4.82421	-5.60818	-5.41254	-5.30703	-4.78038	-6.58404	-4.88448	-3.54785	-5.28957	-4.98476	-7.14169	-4.31037	-4.80234	-5.06548	-4.617	-4.94932	-4.91084	-4.92563	-4.1195	-5.09239	-5.27526	-5.69544	-5.17666	-3.33085	-3.88777
LRRC15@hsa-miR-342-3p@7mer-m8	LRRC15	hsa-miR-342-3p	7mer-m8	2.46571	5.23531	4.99e-07	2.29e-05	0.228245	-1.01054	-1.17932	-3.90547	0.1041	-3.48782	-1.45904	-0.363099	-2.18714	-0.245468	0.927361	-0.285593	1.3613	-4.08012	-2.1271	-4.23831	-4.34784	-1.13263	-5.16216	-3.41618	-4.03012	-2.18792	-5.52134	-5.85108	-3.62489	-2.15866
SLC4A4@hsa-miR-421@7mer-m8	SLC4A4	hsa-miR-421	7mer-m8	-3.33853	2.36069	5.07e-07	2.32e-05	-4.99759	-4.80234	-4.7704	-5.67465	-5.71898	-6.25387	-5.39239	-5.73973	-5.26036	-4.45012	-4.65741	-4.12631	-4.88448	-5.02628	-5.45117	-5.85108	-4.78038	-4.23138	-5.60818	-3.63911	-4.88448	-1.96009	-5.49467	-4.46864	-0.660322	-4.5806
BTG2@hsa-miR-365a-3p@7mer-m8	BTG2	hsa-miR-365a-3p	7mer-m8	-3.34127	1.26199	5.11e-07	2.34e-05	-4.4097	-5.06548	-6.36389	-7.25016	-6.58404	-6.81591	-6.88592	-6.25387	-6.18507	-5.71898	-6.74866	-5.2442	-5.73973	-5.564	-4.88448	-3.83766	-5.60818	-4.67888	-5.2442	-5.564	-5.32214	-7.04689	-7.25016	-4.86956	-4.60823	-4.617
SDC1@hsa-miR-9-5p@7mer-1a	SDC1	hsa-miR-9-5p	7mer-1a	2.57098	3.48226	5.15e-07	2.36e-05	-1.37954	-2.05235	-2.69906	-4.08012	-2.96034	-3.34609	-1.94184	-0.746941	-2.3215	-2.66486	-1.63097	-2.69705	-3.99491	-5.20878	-4.97318	-3.33456	-5.52134	-6.07624	-5.54298	-5.45117	-5.58444	-7.54159	-5.35343	-4.7921	-7.25016	-5.73973
SOX11@hsa-miR-101-3p.2@7mer-m8	SOX11	hsa-miR-101-3p.2	7mer-m8	4.66351	3.40634	5.18e-07	2.36e-05	-2.26955	-5.32214	1.24532	-5.9116	-5.85108	-5.564	-4.00677	0.00133454	-3.95879	-3.00997	-3.77794	-1.89318	-2.55393	-5.52134	-5.32214	-6.11645	-5.69544	-5.73973	-5.76557	-5.9376	-5.97413	-6.28834	-5.60818	-6.18507	-5.37329	-5.04125
TLN2@hsa-miR-329-3p@7mer-1a	TLN2	hsa-miR-329-3p	7mer-1a	-2.07963	2.71328	5.26e-07	2.4e-05	-3.71206	-3.98284	-6.21896	-5.19464	-4.8593	-5.43381	-4.001	-4.46864	-2.54322	-5.05312	-4.98476	-5.10513	-4.55591	-4.93851	-5.01073	-3.0858	-4.82421	-3.49191	-4.8457	-2.63328	-5.19464	-2.16507	-4.59961	-5.14692	-1.42531	-3.33456
MEX3A@hsa-miR-185-5p@8mer	MEX3A	hsa-miR-185-5p	8mer	2.44507	4.11837	5.28e-07	2.41e-05	-1.54208	-3.57505	-0.386512	-1.08972	-1.84077	-1.36051	-2.76723	0.02564	-0.454867	-1.08089	-1.44267	-1.94432	-1.73504	-5.09239	-2.20213	-4.64648	-5.60818	-6.49003	-4.04207	-5.71898	-5.71898	-4.1328	-4.25198	-4.69187	-5.39239	-4.41739
GABBR2@hsa-miR-1-3p@7mer-m8	GABBR2	hsa-miR-1-3p	7mer-m8	4.72133	1.65454	5.36e-07	2.44e-05	-1.86492	-2.76931	-4.48519	-6.15159	-3.44906	-6.81591	-4.92563	-2.98231	-6.047	-6.81591	-2.15324	-5.14692	-4.56872	-5.564	-6.88592	-6.96041	-6.81591	-5.43381	-6.36389	-6.536	-7.14169	-7.25016	-7.25016	-6.88592	-6.11645	-5.67465
PPM1E@hsa-miR-217@7mer-m8	PPM1E	hsa-miR-217	7mer-m8	4.03505	1.53815	5.38e-07	2.44e-05	-4.22398	-7.04689	-5.28957	-4.54667	-4.74722	-4.2671	-5.49467	-1.75166	-3.24465	-2.49999	-3.98905	-7.14169	-3.57505	-5.564	-5.9376	-5.9116	-5.9116	-6.536	-7.54159	-7.54159	-5.76557	-5.69544	-5.97413	-6.21896	-6.11645	-7.04689
PPAP2B@hsa-miR-128-3p@7mer-1a	PPAP2B	hsa-miR-128-3p	7mer-1a	-2.13084	4.47447	5.38e-07	2.44e-05	-2.15631	-2.04298	-2.50687	-2.85693	-2.25303	-2.17641	-3.66361	-2.59544	-2.26677	-1.65233	-4.42581	-4.0244	-4.37362	-0.683005	-0.641698	-3.81561	-0.976576	-1.5666	-1.79172	-0.556159	-0.430664	0.362999	-1.24242	-1.7242	-0.00310998	-3.94668
ZFP36L2@hsa-miR-124-3p.1@7mer-m8	ZFP36L2	hsa-miR-124-3p.1	7mer-m8	-3.65045	2.10909	5.39e-07	2.44e-05	-4.83455	-4.70378	-4.29568	-5.78793	-6.36389	-6.81591	-5.45117	-4.82421	-5.97413	-5.65258	-5.78793	-5.10513	-4.7921	-5.20878	-4.98476	-4.46077	-5.60818	-4.94932	-5.85108	-0.7155	-5.60818	-2.38707	-5.30703	-5.27526	-6.00291	-4.617
DPYSL5@hsa-miR-582-5p@7mer-m8	DPYSL5	hsa-miR-582-5p	7mer-m8	5.76549	1.66232	5.46e-07	2.47e-05	-5.04125	-5.32214	-3.27356	-4.45012	-5.20878	-6.36389	-4.40207	-6.81591	-1.43273	-1.65678	-6.88592	-5.60818	-5.22534	-6.536	-6.536	-7.04689	-7.04689	-6.11645	-6.047	-6.36389	-6.96041	-7.54159	-7.38235	-7.38235	-6.63473	-7.04689
HDGF@hsa-miR-384@7mer-1a	HDGF	hsa-miR-384	7mer-1a	2.06649	2.77163	5.5e-07	2.48e-05	-2.53722	-3.00436	-2.05152	-4.27407	-2.29949	-4.47641	-3.31963	-2.82647	-2.61461	-4.25894	-3.84855	-3.79895	-2.07207	-5.41254	-5.8107	-5.02628	-5.67465	-5.564	-5.67465	-5.9376	-5.45117	-5.69544	-5.60818	-5.41254	-4.53779	-3.76823
CBX2@hsa-miR-495-3p@7mer-1a	CBX2	hsa-miR-495-3p	7mer-1a	2.41529	2.69873	5.52e-07	2.49e-05	-3.57023	-2.76931	-1.56117	-2.70279	-4.14547	-4.23138	-3.85968	-3.12375	-2.15173	-1.47753	-3.30075	-2.66658	-2.53722	-5.16216	-5.52134	-3.69276	-5.78793	-6.74866	-5.8107	-5.9376	-5.32214	-5.69544	-5.88766	-5.41254	-6.88592	-5.17666
SYT2@hsa-miR-491-5p@8mer	SYT2	hsa-miR-491-5p	8mer	-3.24509	0.903008	5.56e-07	2.5e-05	-4.75873	-5.37329	-5.28957	-6.32557	-6.07624	-6.36389	-6.11645	-5.41254	-4.23138	-5.54298	-5.71898	-5.35343	-4.92563	-5.54298	-5.54298	-4.11217	-5.58444	-3.71694	-5.67465	-5.88766	-5.54298	-4.89657	-6.88592	-5.85108	-3.97716	-4.69187
SLC16A7@hsa-miR-216b-5p@7mer-1a	SLC16A7	hsa-miR-216b-5p	7mer-1a	-2.79567	4.93872	5.66e-07	2.54e-05	-2.98769	-1.73597	-4.43388	-2.17236	-2.68931	-2.5644	-2.17561	-1.90854	-2.33279	-3.07678	-2.48929	-2.15245	-3.45725	-1.34637	-2.59705	-1.9134	-1.08245	-2.33376	-1.50491	-0.0893393	-1.56577	1.60701	-1.95211	-3.79895	2.39788	-2.84531
FZD4@hsa-miR-101-3p.2@7mer-m8	FZD4	hsa-miR-101-3p.2	7mer-m8	-3.43282	5.60592	5.71e-07	2.55e-05	-2.45071	-5.71898	-4.97318	-2.27356	-1.69669	-1.60939	-2.96034	-3.01912	-2.2063	-2.49057	-2.59393	-2.36584	-2.64862	-6.047	-6.18507	-1.34494	0.0353174	-1.77735	0.815043	1.63822	0.775574	1.98347	-0.351014	-0.921234	1.77013	-0.128394
GHR@hsa-miR-409-3p@7mer-m8	GHR	hsa-miR-409-3p	7mer-m8	-3.8814	1.27831	5.79e-07	2.58e-05	-5.14692	-6.96041	-4.5806	-6.49003	-5.564	-5.88766	-5.30703	-5.60818	-4.67888	-6.11645	-4.51006	-5.9116	-5.69544	-5.20878	-6.36389	-4.56872	-6.00291	-5.16216	-5.49467	-5.22534	-5.02628	-3.14673	-5.9116	-5.73973	-2.69332	-4.98476
PTK7@hsa-miR-409-5p@7mer-m8	PTK7	hsa-miR-409-5p	7mer-m8	2.83183	1.24041	5.81e-07	2.59e-05	-3.71206	-3.65914	-6.32557	-4.25198	-4.46077	-5.41254	-4.70378	-4.12631	-2.64685	-3.60207	-6.68909	-4.8457	-4.22398	-5.564	-5.69544	-6.96041	-6.00291	-6.74866	-5.8107	-6.68909	-7.14169	-7.04689	-6.15159	-5.62892	-6.00291	-5.67465
ONECUT2@hsa-miR-194-5p@8mer	ONECUT2	hsa-miR-194-5p	8mer	4.64666	0.788079	5.81e-07	2.59e-05	-5.14692	-5.14692	-1.47563	-5.45117	-5.20878	-6.32557	-4.52697	-3.4619	-4.2671	-3.11385	-5.01073	-4.4097	-6.00291	-7.25016	-8.12836	-6.11645	-8.18666	-5.69544	-5.9376	-8.19767	-6.32557	-7.54159	-6.96041	-6.36389	-7.25016	-6.25387
EGR1@hsa-miR-181c-5p@7mer-1a	EGR1	hsa-miR-181c-5p	7mer-1a	-3.34829	2.96819	5.84e-07	2.6e-05	-6.81591	-6.81591	-6.68909	-5.9116	-5.41254	-6.25387	-5.58444	-5.04125	-2.8501	-5.49467	-4.38361	-5.2442	-3.95323	-5.05312	-5.8107	-4.64648	-5.41254	-2.85231	-5.16216	-5.30703	-5.49467	-4.38361	-5.37329	-3.72692	-2.20128	0.504418
BTG2@hsa-miR-485-5p@8mer	BTG2	hsa-miR-485-5p	8mer	-2.04111	4.37406	5.97e-07	2.65e-05	-3.1879	-3.37264	-2.49185	-4.25198	-4.17065	-2.12037	-4.32453	-2.17236	-6.18507	-2.51836	-2.56611	-1.79374	-5.73973	-2.14683	-1.04659	-0.814839	-1.77638	-1.50415	-0.670173	-3.77794	-1.68144	-0.193939	-3.56598	-0.919739	-0.799379	-1.141
NAV3@hsa-miR-449b-5p@7mer-1a	NAV3	hsa-miR-449b-5p	7mer-1a	-2.25461	2.11182	6.02e-07	2.67e-05	-4.80234	-5.16216	-3.43266	-5.58444	-6.047	-5.97413	-5.06548	-4.53779	-4.03615	-5.67465	-6.32557	-3.20526	-4.91084	-4.12631	-5.41254	-4.8593	-4.37362	-3.53916	-5.35343	-5.02628	-5.12046	-3.33456	-5.16216	-5.26036	-3.62019	-3.70737
PGBD5@hsa-miR-490-3p@7mer-1a	PGBD5	hsa-miR-490-3p	7mer-1a	2.9397	4.1491	6.06e-07	2.68e-05	-2.41117	-0.689482	-3.34987	-5.564	-0.471907	-5.564	-0.000648008	-2.04362	-4.42581	-1.27455	0.234176	-1.3758	-2.30749	-5.06548	-2.89568	-5.85108	-5.69544	-4.17065	-5.62892	-5.564	-5.12046	-5.47379	-5.39239	-4.72605	-3.55249	-4.96181
MEX3A@hsa-miR-760@8mer	MEX3A	hsa-miR-760	8mer	2.56392	1.7998	6.16e-07	2.72e-05	-4.061	-5.73973	-2.58032	-4.37362	-4.0244	-4.38361	-4.17065	-2.32845	-2.5212	-3.49614	-3.27727	-2.60351	-3.21233	-6.32557	-5.65258	-5.2442	-6.00291	-6.49003	-5.58444	-6.07624	-6.44601	-6.88592	-6.96041	-6.36389	-5.39239	-4.55591
RASGRF2@hsa-miR-125b-5p@8mer	RASGRF2	hsa-miR-125b-5p	8mer	-2.92527	1.61786	6.29e-07	2.76e-05	-4.40207	-4.70378	-5.39239	-6.58404	-5.32214	-5.85108	-5.39239	-4.41739	-5.71898	-6.15159	-5.69544	-4.66768	-5.10513	-5.41254	-5.69544	-3.69769	-5.69544	-3.4619	-5.54298	-4.39157	-4.73535	-3.4205	-5.97413	-5.62892	-2.38008	-5.2442
KLHL3@hsa-miR-423-5p@8mer	KLHL3	hsa-miR-423-5p	8mer	-2.05706	2.43519	6.29e-07	2.76e-05	-4.1328	-4.19684	-2.99048	-5.30703	-4.21732	-6.18507	-5.45117	-4.17065	-3.83766	-4.67888	-4.15156	-3.89403	-4.2819	-4.36592	-4.62682	-2.47555	-4.75873	-1.34637	-5.49467	-4.23138	-4.10576	-4.7921	-5.41254	-5.62892	-2.42062	-4.12631
RBMS3@hsa-miR-582-5p@7mer-m8	RBMS3	hsa-miR-582-5p	7mer-m8	-2.16305	3.63531	6.28e-07	2.76e-05	-3.76314	-2.70084	-4.31037	-3.92227	-1.4095	-3.12677	-3.88247	-3.92824	-3.3883	-3.47894	-4.13926	-3.5794	-4.11217	-3.97079	-2.11741	-1.69097	-1.36609	-1.71954	-3.86512	-0.997612	-2.12635	-0.897841	-1.33143	-3.2624	-0.888272	-1.61197
EGR2@hsa-miR-377-3p@7mer-m8	EGR2	hsa-miR-377-3p	7mer-m8	-2.77702	1.6477	6.3e-07	2.77e-05	-5.16216	-6.81591	-6.68909	-5.9116	-5.41254	-6.25387	-5.58444	-5.05312	-3.82201	-7.14169	-7.14169	-4.72605	-6.81591	-5.13391	-4.82421	-4.67888	-5.52134	-2.49574	-4.62682	-6.07624	-5.8107	-5.45117	-5.60818	-5.17666	-4.04207	-5.14692
CSRNP1@hsa-miR-455-3p.1@7mer-m8	CSRNP1	hsa-miR-455-3p.1	7mer-m8	-2.67318	1.74091	6.35e-07	2.78e-05	-6.63473	-5.8107	-4.48519	-6.96041	-5.43381	-6.81591	-7.25016	-4.15787	-4.16436	-5.13391	-5.17666	-3.76314	-5.85108	-5.564	-5.06548	-4.98476	-5.19464	-2.40422	-5.49467	-5.2442	-5.32214	-4.75873	-4.93851	-5.62892	-2.57546	-4.69187
RUNX1T1@hsa-miR-204-5p@8mer	RUNX1T1	hsa-miR-204-5p	8mer	-3.44364	0.843563	6.37e-07	2.78e-05	-4.51835	-6.536	-4.55591	-6.00291	-5.564	-6.49003	-5.78793	-5.58444	-4.67888	-6.047	-5.45117	-5.88766	-5.04125	-5.20878	-5.65258	-5.43381	-5.58444	-2.32453	-7.25016	-5.88766	-5.71898	-5.22534	-5.54298	-5.60818	-5.43381	-4.45012
SCN4A@hsa-miR-204-5p@8mer	SCN4A	hsa-miR-204-5p	8mer	-3.06556	1.26752	6.38e-07	2.78e-05	-6.81591	-5.65258	-6.40471	-5.54298	-6.68909	-6.047	-7.25016	-6.88592	-4.03615	-6.81591	-7.14169	-4.93851	-6.11645	-5.27526	-5.67465	-5.9376	-5.58444	-5.69544	-5.54298	-5.14692	-5.39239	-4.56872	-5.65258	-5.9116	-2.46904	-4.8593
GABBR2@hsa-miR-24-3p@7mer-m8	GABBR2	hsa-miR-24-3p	7mer-m8	5.22843	0.811253	6.38e-07	2.78e-05	-3.07678	-3.75775	-6.32557	-6.15159	-4.08012	-6.81591	-5.17666	-3.88247	-6.047	-6.81591	-3.445	-6.11645	-4.83455	-6.63473	-6.88592	-6.96041	-6.81591	-6.74866	-6.36389	-6.536	-7.14169	-7.25016	-7.25016	-6.88592	-6.11645	-6.81591
TLN2@hsa-miR-28-5p@7mer-m8	TLN2	hsa-miR-28-5p	7mer-m8	-2.05922	3.75939	6.6e-07	2.87e-05	-4.98476	-3.08878	-3.97716	-2.24282	-4.08701	-5.43381	-4.001	-3.98905	-2.28192	-3.11385	-4.98476	-2.06208	-4.36592	-2.8335	-4.59043	-1.53834	-3.57505	-1.75501	-2.62842	-0.973237	-2.41243	-1.68637	-4.23138	-3.24465	-0.154304	-2.63328
EFNA3@hsa-miR-423-5p@7mer-m8	EFNA3	hsa-miR-423-5p	7mer-m8	2.4381	3.4731	6.62e-07	2.88e-05	-2.7737	-3.93381	-0.885359	-2.32054	-2.61985	-4.60823	-3.88247	-2.62146	-1.28253	-5.32214	-3.30858	-1.18492	-3.95323	-5.09239	-5.58444	-4.617	-5.65258	-4.67888	-5.2442	-5.85108	-5.45117	-4.78038	-5.67465	-4.7921	-4.99759	-4.74722
ANLN@hsa-miR-182-5p@8mer	ANLN	hsa-miR-182-5p	8mer	4.42659	0.451277	6.67e-07	2.9e-05	-5.04125	-4.54667	-4.23831	-6.047	-4.28894	-6.18507	-6.88592	-3.43266	-4.08012	-5.35343	-4.44174	-5.54298	-5.35343	-6.63473	-6.536	-5.85108	-6.047	-6.63473	-7.14169	-6.96041	-6.88592	-6.00291	-6.58404	-6.11645	-5.69544	-6.96041
CORO2B@hsa-miR-145-5p@8mer	CORO2B	hsa-miR-145-5p	8mer	-2.73498	2.74032	6.69e-07	2.91e-05	-4.08012	-5.02628	-6.536	-7.25016	-5.41254	-4.60823	-4.66768	-7.75363	-5.85108	-4.91084	-5.76557	-2.88819	-5.20878	-5.2442	-4.72605	-3.15338	-5.16216	-2.14079	-5.13391	-2.21859	-5.33823	-2.5199	-5.05312	-5.19464	-1.23903	-4.19025
DUSP1@hsa-miR-760@8mer	DUSP1	hsa-miR-760	8mer	-2.07559	1.72693	6.71e-07	2.91e-05	-4.97318	-6.49003	-6.25387	-5.88766	-5.05312	-5.22534	-5.10513	-4.59961	-4.48519	-5.35343	-6.63473	-4.65741	-4.25198	-5.2442	-5.30703	-4.34784	-5.69544	-4.35748	-5.60818	-5.54298	-4.78038	-3.54369	-5.37329	-4.7921	-2.89328	-4.67888
ACSL6@hsa-miR-101-3p.2@7mer-1a	ACSL6	hsa-miR-101-3p.2	7mer-1a	3.59184	2.64744	6.91e-07	2.99e-05	-3.74672	-1.30053	-4.72605	-5.76557	-2.89089	-4.32453	-4.74722	-2.12565	-5.2442	-3.49614	0.249925	-6.047	-2.59025	-5.39239	-5.37329	-5.33823	-6.00291	-4.67888	-5.76557	-6.047	-6.32557	-5.69544	-5.78793	-5.58444	-5.39239	-5.33823
ADAMTS5@hsa-miR-27a-3p@7mer-m8	ADAMTS5	hsa-miR-27a-3p	7mer-m8	-2.75398	2.09613	6.92e-07	2.99e-05	-4.83455	-4.69187	-4.4931	-5.37329	-3.99491	-6.18507	-5.62892	-4.17065	-4.65741	-5.85108	-2.03075	-5.65258	-5.62892	-5.09239	-4.73535	-1.47253	-4.41739	-2.73648	-5.37329	-3.73677	-5.12046	-3.39648	-5.41254	-4.91084	-2.7482	-3.92227
APOLD1@hsa-miR-141-3p@7mer-m8	APOLD1	hsa-miR-141-3p	7mer-m8	-2.75477	2.14645	7e-07	3.02e-05	-5.37329	-5.02628	-4.0244	-5.76557	-4.8457	-6.15159	-4.66768	-4.7921	-3.50462	-4.38361	-5.52134	-5.88766	-4.25198	-5.26036	-5.26036	-4.56872	-5.65258	-3.58444	-5.41254	-5.49467	-5.41254	-1.83666	-2.7862	-5.85108	-2.14949	-2.86882
ONECUT2@hsa-miR-665@8mer	ONECUT2	hsa-miR-665	8mer	3.32892	2.07212	7.04e-07	3.03e-05	-4.51835	-4.34784	-2.59544	-1.84661	-3.05766	-5.22534	-3.28097	-1.99016	-1.7887	-1.94981	-5.01073	-4.12631	-4.88448	-5.49467	-5.73973	-6.11645	-8.18666	-5.69544	-5.62892	-6.36389	-6.32557	-5.67465	-6.96041	-5.41254	-7.25016	-5.27526
C17orf53@hsa-miR-133a-3p.1@7mer-m8	C17orf53	hsa-miR-133a-3p.1	7mer-m8	6.48536	2.91748	7.06e-07	3.04e-05	-0.0310087	-4.93851	-8.16608	-6.21896	-5.30703	-6.047	-5.8107	-4.0484	-4.52697	-5.564	-8.18412	-7.54159	-5.45117	-5.54298	-5.9376	-8.12148	-6.047	-8.24694	-6.00291	-6.36389	-8.0702	-5.88766	-6.15159	-7.75363	-8.06399	-7.54159
PI15@hsa-miR-29b-3p@7mer-m8	PI15	hsa-miR-29b-3p	7mer-m8	-3.2723	4.42762	7.21e-07	3.09e-05	-3.97079	-4.4097	-4.11217	-1.99332	-2.3449	-4.48519	-2.7319	-4.98476	-1.82773	-5.28957	-2.79531	-2.78198	-4.41739	1.78886	-1.49497	-2.02611	0.719556	-3.88247	-4.19025	-0.604486	-3.06061	-1.25858	0.0221037	-1.05849	-5.28957	-0.76203
LIFR@hsa-miR-221-3p@7mer-m8	LIFR	hsa-miR-221-3p	7mer-m8	-3.05983	0.803332	7.27e-07	3.11e-05	-4.75873	-5.04125	-4.33312	-5.9116	-5.43381	-6.536	-5.10513	-4.44174	-4.55591	-5.85108	-5.01073	-5.58444	-5.62892	-5.20878	-5.62892	-5.19464	-5.69544	-5.54298	-5.71898	-5.45117	-5.45117	-4.98476	-5.13391	-5.9376	-4.31037	-4.8457
ACTRT3@hsa-miR-340-5p@8mer	ACTRT3	hsa-miR-340-5p	8mer	-5.59375	7.1499	7.27e-07	3.11e-05	-2.99878	-2.3144	-3.74672	-4.08012	-2.96845	-4.7704	-4.72605	-3.54785	-3.07086	-5.67465	-4.47641	-2.68168	-2.21406	-5.17666	-5.47379	-5.41254	-5.67465	-2.89089	5.90562	-5.19464	-5.20878	-5.30703	-5.47379	-5.32214	-2.53878	-4.35748
FGF10@hsa-miR-342-3p@7mer-m8	FGF10	hsa-miR-342-3p	7mer-m8	-4.66582	0.609193	7.33e-07	3.13e-05	-4.99759	-6.96041	-4.54667	-6.49003	-5.564	-7.38235	-6.18507	-5.62892	-4.74722	-6.15159	-5.564	-5.97413	-5.73973	-5.17666	-6.28834	-5.85108	-5.69544	-5.9376	-5.67465	-5.54298	-5.39239	-5.47379	-5.78793	-6.11645	-3.88777	-6.536
CACNA2D1@hsa-miR-495-3p@8mer	CACNA2D1	hsa-miR-495-3p	8mer	-2.18185	2.58658	7.33e-07	3.13e-05	-4.80234	-4.72605	-4.46864	-4.75873	-3.8326	-4.60823	-4.70378	-4.001	-2.60198	-4.53779	-5.47379	-5.88766	-3.93381	-4.99759	-4.43388	-2.7588	-5.10513	-3.58444	-4.98476	-2.34926	-2.04497	-2.76931	-4.80234	-4.8457	-1.98249	-2.50429
PRDM16@hsa-miR-199a-3p@7mer-1a	PRDM16	hsa-miR-199a-3p	7mer-1a	-3.1447	1.12249	7.42e-07	3.15e-05	-4.52697	-4.93851	-5.67465	-6.49003	-6.44601	-6.44601	-5.49467	-4.8128	-4.31037	-6.21896	-6.36389	-5.54298	-5.65258	-5.35343	-5.78793	-6.88592	-5.52134	-4.7704	-5.85108	-4.64648	-5.2442	-4.4097	-5.28957	-5.85108	-3.64353	-4.88448
ABLIM3@hsa-miR-3064-5p@8mer	ABLIM3	hsa-miR-3064-5p	8mer	-3.94176	0.638612	7.42e-07	3.15e-05	-7.38235	-6.40471	-7.04689	-8.13514	-7.75363	-7.54159	-7.75363	-8.11315	-7.75363	-5.8107	-7.54159	-7.54159	-6.81591	-5.62892	-5.9376	-6.11645	-5.78793	-6.58404	-5.67465	-5.26036	-5.60818	-5.19464	-5.9116	-5.27526	-4.23138	-7.54159
PDE5A@hsa-miR-376c-3p@7mer-1a	PDE5A	hsa-miR-376c-3p	7mer-1a	-2.08124	3.54332	7.46e-07	3.17e-05	-4.33312	-3.5889	-2.25128	-3.29669	-4.71298	-3.81561	-4.98476	-4.39157	-2.24863	-4.22398	-3.98905	-1.91858	-4.55591	-2.18295	-1.53376	-4.46864	-2.17408	-1.38508	-3.61079	-1.38544	-2.18136	-0.624252	-2.81963	-2.91883	-2.68557	-2.03205
MELK@hsa-miR-543@7mer-1a	MELK	hsa-miR-543	7mer-1a	3.64546	1.22422	7.52e-07	3.19e-05	-4.31739	-4.75873	-4.8128	-5.02628	-3.20199	-5.17666	-2.20964	-3.06061	-3.44067	-4.89657	-2.51529	-5.97413	-4.83455	-5.564	-5.58444	-6.047	-7.14169	-6.11645	-7.25016	-8.06142	-6.49003	-6.44601	-5.97413	-6.32557	-6.74866	-6.21896
FAM110D@hsa-miR-140-3p.1@8mer	FAM110D	hsa-miR-140-3p.1	8mer	-2.20113	3.08323	7.55e-07	3.19e-05	-4.75873	-4.96181	-4.17728	-4.12631	-4.47641	-3.36504	-5.564	-4.70378	-4.23138	-5.13391	-4.78038	-7.54159	-4.32453	-4.73535	-4.94932	-4.21049	-4.29568	-2.21226	-4.93851	-2.39719	-2.2839	-4.31739	-3.27727	-5.17666	-2.51108	-2.27716
MAF@hsa-miR-200b-3p@7mer-1a	MAF	hsa-miR-200b-3p	7mer-1a	-2.26469	1.3687	7.63e-07	3.22e-05	-4.15156	-6.96041	-5.09239	-6.15159	-5.30703	-7.54159	-6.36389	-5.78793	-5.33823	-6.18507	-5.8107	-3.68327	-4.47641	-5.13391	-5.47379	-4.8593	-5.52134	-3.37656	-5.37329	-5.54298	-5.33823	-4.51006	-5.30703	-5.62892	-4.08012	-4.54667
IGF1@hsa-miR-495-3p@8mer	IGF1	hsa-miR-495-3p	8mer	-2.82131	6.54022	7.67e-07	3.24e-05	-2.68168	-2.43445	-1.93444	-1.41239	-1.05072	1.25554	-1.74976	-3.47037	-2.82647	-2.38008	-1.52357	-1.42422	-2.58032	0.48027	0.7875	-0.263866	0.884988	0.167741	0.224795	1.8639	0.722606	2.7117	0.829724	-1.67779	3.05794	1.69154
DCLK1@hsa-miR-153-3p@7mer-1a	DCLK1	hsa-miR-153-3p	7mer-1a	-2.51254	1.95148	7.73e-07	3.26e-05	-4.43388	-6.36389	-4.4931	-5.62892	-4.617	-4.96181	-5.17666	-5.41254	-4.65741	-3.44067	-5.30703	-4.8593	-5.62892	-4.80234	-4.97318	-4.25198	-5.28957	-2.46495	-5.32214	-4.55591	-5.16216	-3.1879	-5.17666	-5.73973	-3.33456	-3.61539
HAPLN1@hsa-miR-181a-5p@7mer-m8	HAPLN1	hsa-miR-181a-5p	7mer-m8	5.2758	0.835765	7.74e-07	3.26e-05	-4.0244	-4.25894	-4.5806	-5.27526	-5.73973	-5.97413	-6.25387	-4.8128	-5.30703	-3.94668	-1.93951	-6.047	-2.87602	-5.85108	-6.28834	-5.60818	-6.25387	-5.97413	-8.08558	-6.63473	-6.15159	-5.9376	-6.25387	-6.11645	-5.60818	-6.21896
PI16@hsa-miR-205-5p@8mer	PI16	hsa-miR-205-5p	8mer	-4.98991	0.736467	7.74e-07	3.26e-05	-7.38235	-5.27526	-8.14548	-6.63473	-6.68909	-6.28834	-7.75363	-8.0537	-6.21896	-7.38235	-8.24795	-6.74866	-7.75363	-5.52134	-5.16216	-6.21896	-6.00291	-5.69544	-5.85108	-4.39157	-5.65258	-3.81561	-7.25016	-7.25016	-4.19025	-5.65258
NRXN3@hsa-miR-873-5p.1@7mer-m8	NRXN3	hsa-miR-873-5p.1	7mer-m8	-3.4482	1.01362	7.77e-07	3.26e-05	-4.98476	-6.44601	-4.47641	-6.40471	-5.47379	-6.49003	-5.73973	-5.14692	-4.14547	-4.74722	-5.26036	-5.62892	-5.62892	-5.20878	-5.65258	-2.46206	-6.00291	-3.46597	-5.62892	-5.52134	-5.35343	-6.25387	-5.49467	-4.67888	-4.67888	-5.20878
KIF26B@hsa-miR-9-5p@7mer-m8	KIF26B	hsa-miR-9-5p	7mer-m8	2.70867	2.58825	7.78e-07	3.27e-05	-2.81744	-3.88777	-3.016	-0.737628	-2.81529	-4.94932	-2.91883	-2.01764	-1.98188	-3.84855	-2.03075	-3.56598	-1.1541	-5.52134	-5.8107	-5.01073	-5.01073	-5.85108	-5.62892	-5.9376	-5.97413	-5.54298	-5.39239	-5.33823	-5.73973	-5.04125
TPRG1@hsa-miR-30b-5p@7mer-m8	TPRG1	hsa-miR-30b-5p	7mer-m8	-3.85294	1.76452	7.93e-07	3.33e-05	-5.37329	-6.74866	-5.09239	-6.047	-5.85108	-5.01073	-6.25387	-5.78793	-5.33823	-5.564	-5.69544	-6.047	-5.8107	-5.14692	-1.32726	-5.45117	-5.78793	-4.34784	-4.98476	-5.54298	-5.49467	-4.21049	-5.564	-5.85108	-3.15699	-5.60818
CAV2@hsa-miR-148a-3p@7mer-m8	CAV2	hsa-miR-148a-3p	7mer-m8	-2.98424	1.33643	8.02e-07	3.36e-05	-4.83455	-4.74722	-4.75873	-6.40471	-4.70378	-6.15159	-6.18507	-5.76557	-5.04125	-5.20878	-5.73973	-4.75873	-5.85108	-4.97318	-5.58444	-5.69544	-5.60818	-2.63665	-5.67465	-4.88448	-5.12046	-3.98284	-5.17666	-5.52134	-3.34229	-6.58404
HMGB3@hsa-miR-665@8mer	HMGB3	hsa-miR-665	8mer	2.16391	1.69145	8.09e-07	3.39e-05	-3.31963	-4.25894	-2.44417	-4.34068	-3.8326	-4.2671	-3.3614	-3.47037	-3.50462	-4.80234	-4.39157	-4.50142	-3.41201	-5.49467	-5.69544	-6.68909	-5.76557	-5.2442	-5.49467	-5.9376	-5.8107	-5.35343	-7.14169	-6.40471	-6.047	-5.60818
ANP32E@hsa-miR-141-3p@8mer	ANP32E	hsa-miR-141-3p	8mer	2.25679	2.69578	8.14e-07	3.4e-05	-2.25994	-2.8335	-2.17977	-3.98284	-3.49191	-4.8128	-2.6835	-1.8372	-1.39703	-3.12677	-1.46914	-3.24119	-6.58404	-5.20878	-4.70378	-5.9376	-5.78793	-5.43381	-5.62892	-5.47379	-5.52134	-4.89657	-5.564	-5.39239	-4.71298	-5.45117
DPYSL5@hsa-miR-139-5p@7mer-m8	DPYSL5	hsa-miR-139-5p	7mer-m8	5.98538	2.58793	8.24e-07	3.44e-05	-5.04125	-5.32214	-2.23462	-2.18295	-4.38361	-6.36389	-3.85968	-6.81591	-0.508207	-0.614697	-6.88592	-5.60818	-4.91084	-6.536	-6.536	-7.04689	-7.04689	-6.74866	-6.047	-6.36389	-6.96041	-5.69544	-6.15159	-7.38235	-6.63473	-7.04689
MAFG@hsa-miR-381-3p@7mer-1a	MAFG	hsa-miR-381-3p	7mer-1a	5.37419	3.38441	8.28e-07	3.45e-05	-4.39157	-4.5806	-4.32453	-5.69544	-4.35748	-6.11645	-5.564	-4.86956	-3.59336	1.77939	-6.63473	-4.74722	-3.83766	-5.564	-5.47379	-6.96041	-7.75363	-6.63473	-5.85108	-6.047	-6.63473	-5.88766	-5.88766	-7.25016	-5.45117	-5.67465
PLA2R1@hsa-miR-23a-3p@8mer	PLA2R1	hsa-miR-23a-3p	8mer	-2.27576	2.06566	8.31e-07	3.46e-05	-4.37362	-6.96041	-5.39239	-5.02628	-5.01073	-6.25387	-5.49467	-6.047	-5.69544	-5.67465	-5.9116	-3.33085	-4.13926	-4.91084	-5.52134	-3.71206	-4.62682	-2.81529	-5.13391	-5.02628	-5.12046	-4.97318	-4.71298	-3.83766	-4.08701	-3.92227
PI15@hsa-miR-495-3p@7mer-m8	PI15	hsa-miR-495-3p	7mer-m8	-3.05944	6.07662	8.37e-07	3.48e-05	-1.41274	-4.69187	-3.34609	-1.11497	-1.67035	-3.80974	-0.694988	-4.39157	0.0894912	-3.72692	-1.85893	-0.0608177	-3.52158	3.25875	0.0928012	0.230836	1.94249	2.4507	-2.18792	0.563838	0.197959	-0.232593	1.79034	1.26601	-4.56872	1.41533
AFF3@hsa-miR-505-3p.2@7mer-1a	AFF3	hsa-miR-505-3p.2	7mer-1a	-2.33026	1.90847	8.56e-07	3.55e-05	-5.16216	-4.70378	-3.8999	-5.76557	-5.58444	-4.54667	-5.17666	-5.54298	-4.80234	-3.79895	-5.30703	-4.08012	-4.99759	-4.94932	-5.13391	-3.23779	-5.2442	-2.98769	-4.89657	-5.45117	-4.55591	-5.27526	-5.39239	-3.26999	-4.63602	-3.95879
C1RL@hsa-miR-376c-3p@7mer-m8	C1RL	hsa-miR-376c-3p	7mer-m8	-3.33514	1.23087	8.66e-07	3.58e-05	-6.49003	-6.44601	-6.44601	-6.21896	-6.58404	-5.60818	-5.564	-6.81591	-6.36389	-6.96041	-6.88592	-5.35343	-5.85108	-5.41254	-5.37329	-5.85108	-4.51006	-6.74866	-5.06548	-5.22534	-5.33823	-7.04689	-5.43381	-5.30703	-4.89657	-5.04125
FLRT2@hsa-miR-27a-3p@7mer-m8	FLRT2	hsa-miR-27a-3p	7mer-m8	-2.81879	0.918821	8.93e-07	3.68e-05	-5.16216	-6.536	-4.5806	-6.00291	-5.564	-5.564	-5.78793	-4.34068	-4.67888	-6.047	-5.45117	-5.88766	-5.65258	-5.47379	-5.32214	-5.43381	-5.62892	-5.16216	-5.73973	-5.88766	-5.47379	-4.19025	-5.28957	-5.12046	-4.18363	-5.2442
MYBL1@hsa-miR-181a-5p@8mer	MYBL1	hsa-miR-181a-5p	8mer	4.14169	1.1577	9.13e-07	3.74e-05	-4.80234	-4.53779	-4.47641	-5.9376	-3.26621	-6.047	-4.01856	-1.93501	-4.25198	-3.26999	-2.82422	-5.9116	-5.30703	-5.52134	-5.88766	-5.49467	-6.07624	-6.11645	-5.85108	-6.74866	-6.32557	-5.9116	-6.25387	-5.9376	-5.54298	-6.28834
KIF26B@hsa-miR-670-3p@7mer-m8	KIF26B	hsa-miR-670-3p	7mer-m8	2.86062	3.73231	9.17e-07	3.76e-05	-1.74424	-2.65053	-4.0244	0.673423	-1.80987	-4.2671	-2.51836	-0.222926	-1.21252	-3.18114	-1.30898	-3.11071	0.0287917	-5.43381	-5.35343	-5.01073	-3.47037	-5.85108	-5.35343	-4.91084	-5.67465	-5.20878	-5.17666	-4.7921	-5.37329	-4.88448
CACNA2D1@hsa-miR-429@7mer-m8	CACNA2D1	hsa-miR-429	7mer-m8	-2.22556	3.86647	9.17e-07	3.76e-05	-3.22008	-3.62974	-4.46864	-3.35744	-2.13156	-4.11217	-3.66361	-3.58444	-1.94184	-3.61079	-4.46077	-4.54667	-3.28471	-2.5644	-2.19309	-3.02485	-2.95004	-3.95879	-2.41005	-0.368751	-0.766211	-0.49412	-1.76187	-3.22354	-0.0961936	-2.03404
TPRG1@hsa-miR-668-3p@7mer-m8	TPRG1	hsa-miR-668-3p	7mer-m8	-2.84033	2.41875	9.44e-07	3.86e-05	-5.37329	-6.74866	-5.09239	-5.35343	-4.47641	-4.55591	-5.01073	-5.78793	-5.33823	-3.80974	-5.69544	-6.047	-4.8457	-4.98476	-5.58444	-5.45117	-5.22534	-2.01425	-2.24954	-4.34068	-5.13391	-2.57104	-4.60823	-4.70378	-2.04092	-4.28894
PDE3B@hsa-miR-9-5p@7mer-m8	PDE3B	hsa-miR-9-5p	7mer-m8	-2.94129	4.00589	9.44e-07	3.86e-05	-4.34068	-4.54667	-2.25621	-4.7704	-4.52697	-4.15156	-2.36018	-2.94754	-3.19855	-4.53779	-1.79672	-4.89657	-3.71206	-4.51835	-4.46077	-2.42418	-4.28894	-1.38468	-5.13391	-1.27336	-1.68096	-0.936218	-5.43381	-4.34784	1.37666	-3.8433
POU4F1@hsa-miR-182-5p@7mer-1a	POU4F1	hsa-miR-182-5p	7mer-1a	4.74923	1.63397	9.5e-07	3.88e-05	-5.76557	-6.536	-5.49467	-4.69187	-3.28097	-7.38235	-3.15338	-2.67061	-1.7276	-6.18507	-5.8107	-4.46077	-2.54019	-6.88592	-5.9376	-6.18507	-8.07032	-6.40471	-5.9116	-7.75363	-6.74866	-5.78793	-6.96041	-6.36389	-6.74866	-6.49003
HLF@hsa-miR-30e-5p@7mer-m8	HLF	hsa-miR-30e-5p	7mer-m8	-2.62168	1.02965	9.8e-07	3.98e-05	-5.62892	-5.06548	-5.39239	-5.85108	-6.15159	-7.04689	-6.25387	-6.00291	-4.06772	-6.15159	-5.71898	-4.41739	-5.85108	-5.28957	-5.8107	-5.45117	-5.69544	-4.12631	-5.71898	-5.9376	-5.35343	-5.78793	-5.13391	-5.26036	-3.92824	-4.2819
PDE3B@hsa-miR-455-3p.1@7mer-1a	PDE3B	hsa-miR-455-3p.1	7mer-1a	-2.87691	4.90812	9.85e-07	4e-05	-3.40416	-3.45725	-2.00886	-5.08019	-3.04537	-3.32702	-1.14385	-2.01491	-2.94228	-2.64685	-1.6219	-3.78298	-3.20199	-2.19967	-2.95004	-2.02545	-2.14001	-1.5716	-4.11217	-0.328971	-1.72613	0.712469	-4.617	-3.81561	2.30984	-3.77307
S1PR1@hsa-miR-140-5p@7mer-m8	S1PR1	hsa-miR-140-5p	7mer-m8	-2.12906	2.51227	9.88e-07	4.01e-05	-3.70266	-5.09239	-3.85968	-5.28957	-4.1328	-3.86512	-4.62682	-4.11217	-4.23138	-4.8457	-3.41618	-4.51006	-4.75873	-5.02628	-4.5806	-3.53916	-4.83455	-3.37656	-5.35343	-4.53779	-1.76905	-2.56298	-1.95703	-5.19464	-3.08275	-4.39157
CPEB1@hsa-miR-455-3p.2@7mer-m8	CPEB1	hsa-miR-455-3p.2	7mer-m8	-2.45299	1.12328	9.93e-07	4.03e-05	-5.01073	-5.10513	-6.536	-6.21896	-6.536	-7.38235	-7.04689	-7.75363	-6.88592	-5.78793	-6.88592	-5.16216	-4.51835	-5.32214	-5.32214	-5.33823	-5.37329	-5.58444	-5.73973	-5.49467	-5.45117	-5.17666	-5.564	-6.96041	-4.33312	-4.64648
KLF4@hsa-miR-140-3p.2@7mer-m8	KLF4	hsa-miR-140-3p.2	7mer-m8	-2.94449	1.79804	9.95e-07	4.03e-05	-4.7921	-4.93851	-6.74866	-5.9116	-6.36389	-6.047	-5.10513	-5.05312	-6.96041	-5.8107	-7.54159	-6.18507	-5.47379	-5.37329	-5.71898	-4.64648	-5.65258	-3.98905	-5.62892	-4.75873	-5.71898	-2.48113	-5.73973	-6.68909	-2.56773	-3.72692
HSPA12A@hsa-miR-504-5p.1@8mer	HSPA12A	hsa-miR-504-5p.1	8mer	-3.22646	1.19059	1e-06	4.05e-05	-4.89657	-6.11645	-4.32453	-6.81591	-6.58404	-6.25387	-6.58404	-6.32557	-6.49003	-5.67465	-6.047	-6.32557	-4.8457	-5.01073	-6.88592	-4.92563	-5.69544	-6.49003	-5.58444	-4.60823	-5.45117	-4.62682	-5.8107	-5.41254	-3.27356	-5.26036
PI15@hsa-miR-29a-3p@8mer	PI15	hsa-miR-29a-3p	8mer	-3.24252	4.31547	1.01e-06	4.07e-05	-3.97079	-4.4097	-4.11217	-1.99332	-2.3449	-4.8128	-2.7319	-4.98476	-1.97139	-5.28957	-2.79531	-2.78198	-4.70378	1.58024	-1.96892	-2.02611	0.653875	-3.88247	-4.46077	-0.660322	-3.60641	-1.37473	-0.0459781	-1.31942	-5.28957	-0.793873
ZIC4@hsa-miR-184@7mer-1a	ZIC4	hsa-miR-184	7mer-1a	4.08064	0.856079	1.01e-06	4.09e-05	-3.71206	-3.35744	-6.047	-5.19464	-4.001	-6.81591	-4.8457	-4.12631	-4.15156	-6.49003	-6.32557	-3.59772	-4.22398	-6.63473	-6.96041	-6.81591	-7.04689	-6.58404	-6.81591	-6.96041	-7.04689	-6.88592	-7.14169	-5.62892	-6.047	-6.32557
FZD4@hsa-miR-101-3p.1@8mer	FZD4	hsa-miR-101-3p.1	8mer	-3.77874	1.21634	1.03e-06	4.14e-05	-5.28957	-5.71898	-4.97318	-6.40471	-5.73973	-5.8107	-5.76557	-5.54298	-5.13391	-5.54298	-4.46077	-5.62892	-5.564	-5.09239	-5.88766	-4.51835	-5.69544	-2.36356	-5.62892	-4.97318	-6.11645	-4.4097	-5.60818	-6.28834	-2.63328	-5.564
LYVE1@hsa-miR-154-5p@7mer-m8	LYVE1	hsa-miR-154-5p	7mer-m8	-3.31127	2.12888	1.04e-06	4.2e-05	-5.9376	-6.18507	-5.69544	-5.564	-6.36389	-4.88448	-5.02628	-6.25387	-6.18507	-6.21896	-4.16436	-6.32557	-5.17666	-4.97318	-6.96041	-5.33823	-5.04125	-2.23375	-5.13391	-2.58684	-5.28957	-2.65214	-5.564	-5.62892	-4.05513	-2.59393
EGR3@hsa-miR-323a-3p@7mer-m8	EGR3	hsa-miR-323a-3p	7mer-m8	-2.64535	5.8897	1.05e-06	4.23e-05	-4.59961	-5.04125	-1.36796	-1.98188	-3.95323	-1.82002	-1.97698	-2.70667	-2.01556	-0.00505254	-3.42848	-1.35686	-4.21049	-1.27561	0.595225	-1.72958	1.10515	1.45868	1.37037	0.510822	-0.683894	-2.20213	-0.769403	-0.884209	-0.00935821	2.4961
HOXA5@hsa-miR-27a-3p@7mer-m8	HOXA5	hsa-miR-27a-3p	7mer-m8	-2.52801	4.0174	1.08e-06	4.32e-05	-3.53011	-8.05117	-5.17666	-5.02628	-2.83125	-6.047	-4.78038	-8.22174	-1.75307	-5.28957	-5.54298	-5.564	-3.29297	-1.14794	-4.23138	-0.572741	-1.50415	-1.12199	-4.62682	-3.40416	-4.10576	-2.56298	-3.09191	-1.36016	-1.00777	-3.26621
ACVR1C@hsa-miR-488-3p@7mer-1a	ACVR1C	hsa-miR-488-3p	7mer-1a	-4.08252	1.15989	1.09e-06	4.36e-05	-4.52697	-4.91084	-4.29568	-6.21896	-5.43381	-6.36389	-5.58444	-4.41739	-4.06772	-5.8107	-4.94932	-5.41254	-5.564	-5.02628	-5.8107	-3.53916	-5.52134	-4.54667	-5.69544	-5.30703	-5.85108	-2.59705	-6.21896	-5.9116	-2.15023	-5.17666
CXCL11@hsa-miR-9-5p@8mer	CXCL11	hsa-miR-9-5p	8mer	5.83206	1.72936	1.09e-06	4.37e-05	-3.59772	-0.65945	-6.00291	-5.54298	-3.99491	-7.54159	-5.19464	-3.75775	-5.97413	-4.51835	-6.88592	-7.54159	-6.81591	-6.88592	-6.58404	-5.88766	-6.07624	-5.97413	-7.38235	-6.96041	-7.14169	-6.047	-6.81591	-6.28834	-5.85108	-7.04689
PLCXD3@hsa-miR-383-5p.2@7mer-m8	PLCXD3	hsa-miR-383-5p.2	7mer-m8	-4.20401	0.751006	1.1e-06	4.4e-05	-4.8457	-6.44601	-4.42581	-6.28834	-5.45117	-6.15159	-5.67465	-5.05312	-4.60823	-5.9376	-5.17666	-5.60818	-5.62892	-5.35343	-6.047	-5.73973	-5.71898	-5.564	-5.9116	-5.41254	-5.45117	-4.37362	-5.20878	-5.9376	-4.59043	-4.28894
NAV3@hsa-miR-34c-5p@8mer	NAV3	hsa-miR-34c-5p	8mer	-2.1262	2.05713	1.1e-06	4.4e-05	-4.80234	-5.16216	-3.43266	-5.58444	-6.047	-5.97413	-5.06548	-4.34068	-4.03615	-5.67465	-6.32557	-3.20526	-4.91084	-4.23831	-5.52134	-4.8593	-4.65741	-3.53916	-5.37329	-5.04125	-5.12046	-3.4619	-5.16216	-5.26036	-3.62019	-3.75775
FAM196B@hsa-miR-9-5p@7mer-m8	FAM196B	hsa-miR-9-5p	7mer-m8	-3.23381	2.67679	1.13e-06	4.49e-05	-5.9376	-6.49003	-3.50462	-5.564	-6.32557	-7.04689	-3.85365	-6.81591	-4.44174	-4.92563	-6.00291	-3.82756	-6.047	-3.40416	-5.30703	-1.95828	-1.44001	-2.52255	-4.75873	-4.94932	-5.45117	-6.88592	-3.71206	-2.79278	-4.71298	-3.25864
KIAA1456@hsa-miR-129-5p@7mer-m8	KIAA1456	hsa-miR-129-5p	7mer-m8	-2.90184	1.42247	1.13e-06	4.49e-05	-5.06548	-5.65258	-3.91119	-5.60818	-5.71898	-6.15159	-5.62892	-5.54298	-4.83455	-4.23831	-5.10513	-5.65258	-5.62892	-5.12046	-4.97318	-4.82421	-4.41739	-2.99048	-5.41254	-5.564	-5.45117	-5.58444	-4.93851	-4.7921	-4.8593	-5.19464
CACNA2D1@hsa-miR-144-3p@7mer-m8	CACNA2D1	hsa-miR-144-3p	7mer-m8	-2.33345	2.96821	1.14e-06	4.54e-05	-4.24519	-4.46077	-4.46864	-4.47641	-3.25864	-4.97318	-4.1328	-4.001	-2.21406	-5.14692	-5.47379	-5.88766	-4.25198	-4.89657	-3.90547	-3.79895	-4.96181	-3.95879	-4.59043	-1.32298	-1.28357	-1.62148	-3.99491	-4.04207	-1.64256	-2.64685
SLC16A7@hsa-miR-143-3p@7mer-m8	SLC16A7	hsa-miR-143-3p	7mer-m8	-2.9347	4.81792	1.16e-06	4.58e-05	-2.7905	-1.49373	-4.43388	-3.07086	-3.4619	-3.07392	-2.02611	-2.25216	-2.52548	-3.57505	-2.8335	-2.64862	-3.45725	-1.90398	-2.65389	-4.51835	-1.51473	-2.5212	-1.67506	-0.00105816	-2.34057	1.43842	-2.54776	-4.39157	2.3633	-2.07995
SLC16A7@hsa-miR-27a-3p@7mer-m8	SLC16A7	hsa-miR-27a-3p	7mer-m8	-3.03792	3.53633	1.15e-06	4.58e-05	-3.77307	-2.61985	-4.43388	-5.02628	-4.17065	-4.8128	-3.8433	-2.99611	-3.61539	-5.35343	-4.09985	-3.70737	-4.03012	-3.79376	-5.16216	-4.51835	-4.83455	-2.17887	-4.0932	-1.20062	-4.7704	0.04858	-5.564	-4.7921	1.07716	-4.36592
KIF26B@hsa-miR-146a-5p@8mer	KIF26B	hsa-miR-146a-5p	8mer	2.8653	2.75217	1.16e-06	4.61e-05	-2.62329	-3.62489	-5.10513	-0.684764	-3.85968	-4.7704	-3.22008	-1.13518	-1.68463	-3.4834	-1.13009	-3.56598	-1.41536	-5.43381	-5.45117	-4.2819	-5.47379	-4.51835	-5.8107	-6.00291	-5.97413	-6.28834	-5.17666	-5.06548	-5.73973	-5.04125
ADAMTS5@hsa-miR-374a-5p@8mer	ADAMTS5	hsa-miR-374a-5p	8mer	-2.51167	1.76939	1.18e-06	4.67e-05	-4.27407	-4.96181	-4.4931	-5.58444	-3.71206	-6.81591	-5.62892	-3.51726	-4.21049	-5.85108	-4.21049	-5.65258	-5.62892	-5.01073	-4.73535	-5.19464	-4.83455	-4.0484	-5.32214	-4.52697	-5.33823	-4.75873	-5.41254	-4.1328	-3.09191	-3.74672
BTG2@hsa-miR-20b-5p@7mer-1a	BTG2	hsa-miR-20b-5p	7mer-1a	-2.35702	3.28436	1.2e-06	4.73e-05	-4.62682	-4.72605	-2.75042	-5.88766	-4.47641	-4.2671	-5.17666	-4.51835	-6.18507	-3.27356	-3.96433	-2.49574	-4.83455	-4.36592	-4.05513	-3.83766	-4.25894	-2.69705	-2.13156	-5.78793	-4.0484	-1.34812	-4.8457	-2.15482	-1.44492	-0.908127
JPH1@hsa-miR-101-3p.1@7mer-1a	JPH1	hsa-miR-101-3p.1	7mer-1a	2.51954	2.51901	1.2e-06	4.75e-05	-3.71694	-5.16216	-2.45932	-4.62682	-4.08012	-5.06548	-2.15949	-1.41956	-1.29046	-3.50038	-2.83125	-3.34609	-3.05124	-5.49467	-5.35343	-5.28957	-5.69544	-3.95879	-5.9376	-5.78793	-5.62892	-6.28834	-5.60818	-5.41254	-7.14169	-4.71298
APOLD1@hsa-miR-140-3p.2@7mer-m8	APOLD1	hsa-miR-140-3p.2	7mer-m8	-2.81021	5.71714	1.23e-06	4.83e-05	-5.37329	-5.85108	-1.37693	-1.47753	-1.53288	-2.41243	-1.76958	-2.23012	-1.34282	-6.11645	-1.79172	-1.29915	-1.94554	-4.17728	0.18242	-0.684478	-0.778264	-0.668445	-0.690909	-0.218973	-0.29504	2.02814	1.57893	-4.45012	1.51116	1.68055
ZFHX4@hsa-miR-9-5p@7mer-1a	ZFHX4	hsa-miR-9-5p	7mer-1a	-2.11764	2.68043	1.23e-06	4.86e-05	-4.19684	-4.63602	-5.14692	-5.45117	-3.22008	-5.30703	-4.78038	-4.0484	-5.27526	-3.45725	-3.88247	-5.28957	-3.97079	-4.8457	-5.17666	-3.35744	-3.43665	-1.20439	-5.13391	-3.4205	-3.32327	-3.78298	-5.04125	-5.19464	-2.47428	-3.53011
FZD4@hsa-miR-382-3p@7mer-m8	FZD4	hsa-miR-382-3p	7mer-m8	-3.33313	1.50455	1.28e-06	5.01e-05	-5.28957	-5.71898	-4.97318	-6.40471	-5.73973	-5.564	-5.76557	-4.70378	-5.13391	-6.047	-5.43381	-4.38361	-4.40207	-5.09239	-5.65258	-5.02628	-5.76557	-4.17728	-5.60818	-4.71298	-5.16216	-2.21056	-5.8107	-5.62892	-2.49185	-5.9116
TXNIP@hsa-miR-17-5p@8mer	TXNIP	hsa-miR-17-5p	8mer	-2.32489	5.22902	1.28e-06	5.02e-05	-6.49003	-2.67812	-1.06034	-3.4205	-4.08701	-4.12631	-3.76314	-4.23138	-2.8038	-2.16026	-1.65989	-1.20925	-4.17728	-0.460915	-0.100756	-0.54221	-1.41419	0.0621679	-1.42338	-0.354064	-0.046741	0.731183	-0.388195	-0.676366	-0.332058	-3.07086
HOXA5@hsa-miR-224-5p@7mer-m8	HOXA5	hsa-miR-224-5p	7mer-m8	-2.37043	3.69718	1.3e-06	5.09e-05	-3.74672	-8.05117	-6.88592	-4.59961	-3.72211	-5.52134	-5.62892	-5.33823	-2.1438	-3.67848	-5.01073	-5.2442	-3.16765	-1.35042	-4.46077	-2.22488	-2.88338	-1.03706	-4.74722	-3.91687	-4.69187	-2.9243	-3.47894	-1.15343	-1.39294	-3.8433
TGFBR2@hsa-miR-219a-5p@8mer	TGFBR2	hsa-miR-219a-5p	8mer	-2.35664	0.818465	1.3e-06	5.09e-05	-4.5806	-5.37329	-5.17666	-6.49003	-5.30703	-6.536	-5.62892	-4.35748	-5.30703	-5.9116	-5.12046	-4.92563	-4.73535	-5.35343	-5.88766	-4.617	-5.76557	-4.96181	-5.62892	-5.85108	-5.28957	-4.97318	-5.60818	-5.73973	-4.17065	-4.78038
NEGR1@hsa-miR-599@8mer	NEGR1	hsa-miR-599	8mer	-2.76531	2.21597	1.33e-06	5.21e-05	-5.04125	-6.32557	-3.91119	-5.69544	-4.83455	-5.9376	-4.47641	-4.65741	-5.2442	-4.03012	-4.40207	-5.10513	-4.41739	-5.02628	-5.01073	-5.85108	-4.80234	-2.65943	-5.04125	-2.59025	-4.14547	-3.60641	-5.39239	-6.21896	-3.00712	-2.73845
TACC1@hsa-miR-374b-5p@8mer	TACC1	hsa-miR-374b-5p	8mer	-2.18416	2.02368	1.35e-06	5.25e-05	-4.31739	-4.70378	-3.92227	-5.43381	-5.26036	-4.97318	-4.88448	-4.7921	-3.96433	-5.16216	-5.47379	-5.01073	-3.70266	-5.01073	-4.94932	-4.72605	-5.22534	-3.50875	-5.37329	-4.5806	-3.51726	-3.91119	-5.60818	-5.8107	-2.10998	-4.42581
HLF@hsa-miR-223-3p@7mer-1a	HLF	hsa-miR-223-3p	7mer-1a	-2.51586	5.03081	1.37e-06	5.33e-05	-4.0741	-2.24761	-3.71694	-1.34849	-5.30703	-4.88448	-5.41254	-4.09985	-1.99972	-5.60818	-2.65053	-0.603544	-2.61806	0.248176	-2.42581	0.637104	0.319451	-0.145371	-1.93834	-1.95582	-0.907529	-0.933473	0.143129	-0.284549	0.0671667	-0.362438
C4orf32@hsa-miR-1251-5p@7mer-1a	C4orf32	hsa-miR-1251-5p	7mer-1a	-2.39313	1.18598	1.37e-06	5.34e-05	-3.93381	-5.02628	-4.74722	-6.44601	-5.60818	-6.18507	-5.17666	-5.45117	-3.87147	-5.9376	-4.32453	-4.41739	-5.65258	-5.09239	-5.65258	-4.38361	-5.69544	-2.11436	-5.73973	-5.54298	-5.564	-5.71898	-5.16216	-4.89657	-4.22398	-4.41739
ONECUT2@hsa-miR-653-5p@7mer-m8	ONECUT2	hsa-miR-653-5p	7mer-m8	3.6844	1.17289	1.39e-06	5.4e-05	-5.14692	-5.14692	-3.22008	-4.64648	-4.73535	-6.047	-3.86512	-2.64862	-2.26955	-2.28486	-5.01073	-4.12631	-5.19464	-7.25016	-5.73973	-6.11645	-8.18666	-5.69544	-5.9116	-6.36389	-6.32557	-7.54159	-6.96041	-6.36389	-7.25016	-6.25387
ZFP69B@hsa-miR-488-3p@7mer-m8	ZFP69B	hsa-miR-488-3p	7mer-m8	2.09952	1.38107	1.4e-06	5.42e-05	-4.27407	-4.14547	-4.29568	-5.41254	-4.38361	-5.01073	-3.34229	-3.90547	-2.56014	-4.37362	-3.10151	-4.86956	-3.25146	-5.41254	-5.9376	-6.36389	-5.78793	-6.49003	-5.62892	-6.07624	-7.14169	-5.58444	-6.07624	-5.85108	-5.19464	-6.58404
CBX2@hsa-miR-182-5p@7mer-1a	CBX2	hsa-miR-182-5p	7mer-1a	4.56197	1.08965	1.4e-06	5.43e-05	-3.15009	-4.66768	-2.84314	-5.88766	-7.25016	-6.49003	-5.58444	-3.18114	-2.50825	-3.91687	-6.88592	-5.88766	-5.19464	-7.04689	-6.96041	-6.96041	-8.06097	-6.74866	-6.21896	-6.36389	-7.14169	-7.54159	-6.15159	-7.25016	-6.88592	-5.69544
PHYHIPL@hsa-miR-372-3p@7mer-m8	PHYHIPL	hsa-miR-372-3p	7mer-m8	-4.90338	0.704157	1.41e-06	5.46e-05	-4.83455	-6.96041	-4.53779	-6.49003	-5.73973	-6.36389	-6.25387	-5.73973	-4.98476	-6.047	-5.85108	-6.00291	-6.81591	-5.37329	-5.78793	-5.54298	-5.78793	-6.25387	-5.73973	-5.47379	-4.4097	-4.38361	-6.25387	-5.9376	-3.69276	-6.536
LPHN3@hsa-miR-205-5p@7mer-1a	LPHN3	hsa-miR-205-5p	7mer-1a	-3.69315	0.747769	1.43e-06	5.5e-05	-4.52697	-5.54298	-4.29568	-6.21896	-5.43381	-6.36389	-5.58444	-5.02628	-4.0932	-5.8107	-4.94932	-4.66768	-5.564	-5.2442	-5.45117	-2.81102	-5.71898	-5.41254	-5.85108	-5.47379	-5.12046	-3.79376	-6.21896	-5.37329	-4.91084	-5.78793
TACC1@hsa-miR-183-5p.2@7mer-1a	TACC1	hsa-miR-183-5p.2	7mer-1a	-2.26228	2.88333	1.43e-06	5.51e-05	-3.75175	-3.43266	-4.83455	-5.43381	-4.21732	-3.63448	-4.061	-4.39157	-3.96433	-5.54298	-3.88247	-3.88247	-3.90547	-4.34068	-6.49003	-4.46077	-4.65741	-3.50875	-3.99491	-2.27716	-2.38008	-1.84237	-3.69276	-4.69187	-1.92799	-2.44054
ONECUT2@hsa-miR-421@7mer-1a	ONECUT2	hsa-miR-421	7mer-1a	3.67858	0.92783	1.43e-06	5.51e-05	-5.14692	-6.96041	-2.89568	-5.02628	-4.39157	-5.78793	-4.89657	-2.89568	-2.30141	-3.59772	-5.01073	-3.86512	-5.19464	-7.25016	-8.12836	-6.11645	-8.18666	-5.69544	-5.9116	-8.19767	-6.32557	-5.88766	-6.96041	-6.36389	-7.25016	-5.58444
NAV3@hsa-miR-34a-5p@7mer-m8	NAV3	hsa-miR-34a-5p	7mer-m8	-2.15536	2.04516	1.43e-06	5.52e-05	-4.80234	-5.16216	-3.43266	-5.58444	-6.047	-5.97413	-5.06548	-4.53779	-4.03615	-5.67465	-6.32557	-3.20526	-4.91084	-4.23831	-5.52134	-4.8593	-4.65741	-3.53916	-5.41254	-5.13391	-5.12046	-3.4619	-5.16216	-5.26036	-3.62019	-3.75775
PTPRB@hsa-miR-376c-3p@7mer-1a	PTPRB	hsa-miR-376c-3p	7mer-1a	-2.47073	1.61079	1.44e-06	5.54e-05	-5.27526	-5.14692	-3.47037	-6.047	-5.26036	-5.43381	-5.39239	-5.73973	-3.96433	-5.22534	-5.69544	-4.31037	-5.8107	-5.26036	-5.14692	-4.617	-5.52134	-4.25198	-5.62892	-4.47641	-4.80234	-3.79376	-4.93851	-6.32557	-4.97318	-3.98284
PDE3B@hsa-miR-144-3p@7mer-m8	PDE3B	hsa-miR-144-3p	7mer-m8	-2.88217	4.95345	1.45e-06	5.55e-05	-3.40416	-3.54785	-2.42062	-4.7704	-2.65592	-3.06774	-1.1037	-1.52158	-2.39843	-2.64685	-2.35363	-4.41739	-3.47484	-1.65723	-2.95004	-2.19638	-2.54483	-1.29814	-2.13848	-0.269421	-0.978764	0.705927	-5.43381	-4.21049	2.30736	-3.47894
ELOVL4@hsa-miR-505-3p.1@8mer	ELOVL4	hsa-miR-505-3p.1	8mer	3.46733	3.11409	1.45e-06	5.56e-05	-4.80234	-4.48519	1.00888	-5.2442	-5.22534	-4.37362	-2.06984	-3.26999	-0.699386	-2.19724	-4.56872	-5.10513	-2.42418	-5.32214	-5.65258	-5.54298	-5.71898	-4.74722	-5.62892	-5.58444	-5.71898	-5.9116	-5.43381	-5.17666	-4.40207	-4.86956
GPAM@hsa-miR-330-3p@8mer	GPAM	hsa-miR-330-3p	8mer	-3.21455	1.50417	1.45e-06	5.57e-05	-5.76557	-6.96041	-5.49467	-5.88766	-6.28834	-7.54159	-5.06548	-6.32557	-5.85108	-6.36389	-4.8128	-6.74866	-4.48519	-5.22534	-5.73973	-5.28957	-5.78793	-5.02628	-5.67465	-5.49467	-5.32214	-2.83852	-5.8107	-5.17666	-2.26092	-4.31739
ONECUT2@hsa-miR-296-3p@7mer-m8	ONECUT2	hsa-miR-296-3p	7mer-m8	3.5515	1.37296	1.45e-06	5.57e-05	-5.14692	-4.34784	-3.22008	-3.4081	-3.67848	-5.47379	-4.52697	-2.72801	-2.369	-2.28486	-5.01073	-4.4097	-5.19464	-7.25016	-5.8107	-6.11645	-8.18666	-5.69544	-5.85108	-8.19767	-6.32557	-5.67465	-6.00291	-6.36389	-7.25016	-6.25387
RUNX1T1@hsa-miR-323a-3p@8mer	RUNX1T1	hsa-miR-323a-3p	8mer	-2.5404	2.03766	1.47e-06	5.62e-05	-4.22398	-6.536	-4.55591	-6.00291	-5.564	-5.564	-5.26036	-5.58444	-4.67888	-4.83455	-2.60515	-3.8326	-4.3026	-4.75873	-5.58444	-5.43381	-5.2442	-1.34637	-5.19464	-4.8128	-4.46864	-3.53916	-5.39239	-5.06548	-3.08275	-4.2671
GREM2@hsa-miR-494-3p@7mer-m8	GREM2	hsa-miR-494-3p	7mer-m8	-2.8151	2.15012	1.48e-06	5.67e-05	-4.59043	-4.70378	-6.07624	-5.69544	-6.68909	-4.37362	-6.63473	-6.32557	-6.536	-6.49003	-4.89657	-5.2442	-4.40207	-4.97318	-5.58444	-4.617	-5.32214	-2.08296	-5.16216	-3.35744	-4.20406	-3.78298	-5.67465	-5.62892	-5.09239	-2.23735
PDE1B@hsa-miR-326@7mer-1a	PDE1B	hsa-miR-326	7mer-1a	-2.31029	3.39951	1.49e-06	5.67e-05	-4.17728	-4.14547	-3.85968	-5.14692	-4.00677	-4.42581	-5.10513	-4.7921	-3.91687	-4.03615	-3.10776	-4.31739	-4.40207	-4.59043	-4.5806	-2.82893	-5.2442	-2.35577	-5.09239	-3.24465	-2.54019	-1.17222	-4.14547	-5.41254	-0.267726	-4.0244
PDE1B@hsa-miR-330-5p@7mer-1a	PDE1B	hsa-miR-330-5p	7mer-1a	-2.31029	3.39951	1.49e-06	5.67e-05	-4.17728	-4.14547	-3.85968	-5.14692	-4.00677	-4.42581	-5.10513	-4.7921	-3.91687	-4.03615	-3.10776	-4.31739	-4.40207	-4.59043	-4.5806	-2.82893	-5.2442	-2.35577	-5.09239	-3.24465	-2.54019	-1.17222	-4.14547	-5.41254	-0.267726	-4.0244
ISCA2@hsa-miR-495-3p@8mer	ISCA2	hsa-miR-495-3p	8mer	-2.36236	2.27638	1.5e-06	5.71e-05	-3.65453	-4.72605	-4.99759	-5.76557	-3.95323	-5.17666	-6.07624	-5.73973	-3.46597	-4.56872	-3.96433	-4.60823	-5.09239	-5.01073	-4.73535	-1.83563	-5.30703	-2.16748	-5.16216	-3.77794	-4.80234	-4.99759	-2.67439	-3.97716	-4.96181	-5.58444
S1PR1@hsa-miR-142-5p@8mer	S1PR1	hsa-miR-142-5p	8mer	-2.45614	2.78974	1.52e-06	5.79e-05	-5.16216	-5.09239	-3.3883	-6.00291	-5.16216	-3.79376	-5.28957	-3.77307	-4.23138	-5.16216	-2.07416	-2.7759	-5.65258	-4.08701	-3.49614	-2.62657	-5.41254	-1.47487	-4.56872	-3.73176	-1.81659	-2.93204	-2.21954	-5.62892	-2.61806	-4.31037
PDE3B@hsa-miR-425-5p@7mer-1a	PDE3B	hsa-miR-425-5p	7mer-1a	-2.86598	3.83379	1.53e-06	5.8e-05	-4.08012	-4.80234	-2.00886	-5.08019	-4.52697	-4.33312	-2.21764	-2.85918	-2.94228	-4.8128	-2.55856	-5.78793	-3.92227	-4.75873	-4.31037	-1.94554	-4.52697	-1.62234	-5.30703	-1.30824	-1.89484	-1.00069	-5.32214	-4.72605	1.1085	-3.8433
ZFHX4@hsa-miR-409-3p@7mer-m8	ZFHX4	hsa-miR-409-3p	7mer-m8	-2.12846	3.28021	1.53e-06	5.82e-05	-2.19142	-6.96041	-2.82201	-5.69544	-2.83614	-5.01073	-5.02628	-3.255	-4.31037	-4.10576	-3.54785	-4.54667	-3.57023	-4.17065	-4.96181	-1.84978	-3.52158	-1.01524	-5.16216	-1.90792	-2.87602	-1.78486	-4.63602	-5.12046	-0.970133	-2.90557
EBF3@hsa-miR-1271-5p@7mer-1a	EBF3	hsa-miR-1271-5p	7mer-1a	-4.01998	0.653068	1.55e-06	5.85e-05	-5.52134	-7.14169	-5.47379	-7.38235	-5.85108	-6.25387	-6.58404	-6.07624	-5.35343	-6.49003	-6.32557	-7.14169	-6.58404	-5.564	-5.8107	-4.74722	-6.00291	-5.12046	-5.85108	-5.78793	-5.8107	-4.35748	-7.04689	-6.32557	-3.67848	-5.08019
SHISA6@hsa-miR-193a-5p@7mer-m8	SHISA6	hsa-miR-193a-5p	7mer-m8	-2.7379	2.62387	1.56e-06	5.89e-05	-3.75775	-5.37329	-4.08012	-5.76557	-3.8999	-5.8107	-6.21896	-4.71298	-4.67888	-3.97079	-5.85108	-4.60823	-3.34229	-4.37362	-6.18507	-1.52591	-3.53439	-3.8433	-5.564	-2.33596	-4.54667	-3.4619	-3.91119	-4.48519	-2.08516	-3.8433
BMP3@hsa-miR-323a-3p@7mer-1a	BMP3	hsa-miR-323a-3p	7mer-1a	-4.79685	1.39038	1.56e-06	5.89e-05	-4.75873	-6.07624	-4.39157	-6.21896	-5.54298	-6.536	-5.78793	-5.564	-4.67888	-5.97413	-5.33823	-5.85108	-4.7921	-5.43381	-5.54298	-5.10513	-6.15159	-4.34068	-5.9376	-5.9116	-5.33823	-4.1328	-5.9116	-5.65258	-0.820416	-5.22534
PDIK1L@hsa-miR-181a-5p@7mer-m8	PDIK1L	hsa-miR-181a-5p	7mer-m8	4.19813	5.56731	1.59e-06	5.98e-05	-3.8326	-2.42062	-3.94668	-3.84855	-4.0484	-2.86143	-3.61539	-2.94485	-2.2029	-3.23434	4.01528	-2.91086	-3.92824	-4.53779	-4.98476	-5.32214	-5.2442	-4.42581	-4.89657	-5.08019	-4.13926	-4.97318	-4.96181	-3.8326	-3.71694	-4.38361
CACNA1C@hsa-miR-204-5p@8mer	CACNA1C	hsa-miR-204-5p	8mer	-2.65826	1.0467	1.61e-06	6.08e-05	-5.37329	-5.37329	-5.28957	-5.9116	-5.30703	-5.8107	-5.8107	-4.52697	-4.99759	-5.54298	-5.54298	-4.65741	-4.91084	-5.2442	-5.54298	-5.49467	-5.2442	-6.00291	-5.35343	-5.20878	-5.54298	-4.40207	-5.39239	-5.62892	-5.05312	-5.08019
TPPP@hsa-miR-206@7mer-m8	TPPP	hsa-miR-206	7mer-m8	-2.36821	2.97069	1.61e-06	6.08e-05	-4.80234	-5.20878	-3.75175	-4.65741	-3.43266	-6.28834	-3.79376	-4.32453	-2.91086	-4.89657	-2.52728	-5.10513	-4.3026	-5.02628	-5.13391	-2.19805	-3.45308	-3.10776	-4.39157	-2.27542	-4.08012	-2.23293	-2.61461	-4.8593	-1.85783	-1.19227
DNAJC6@hsa-miR-1193@7mer-m8	DNAJC6	hsa-miR-1193	7mer-m8	2.24125	3.78836	1.66e-06	6.22e-05	-1.27694	-1.53913	-1.94489	-4.35748	-2.31855	-4.2671	0.0366281	-2.17147	-0.813934	-0.786611	-2.13848	-4.88448	-1.23635	-5.10513	-4.51835	-5.97413	-5.45117	-5.47379	-5.35343	-4.97318	-4.69187	-3.16765	-4.97318	-4.53779	-4.28894	-4.061
SOX11@hsa-miR-142-3p.1@7mer-m8	SOX11	hsa-miR-142-3p.1	7mer-m8	3.91973	4.4744	1.67e-06	6.24e-05	-1.03317	-5.32214	1.75345	-3.64353	-5.30703	-4.37362	-2.02354	1.64924	-5.13391	-1.93556	-1.99149	-0.900557	-0.270104	-5.17666	-3.85968	-5.45117	-5.45117	-4.43388	-5.41254	-5.49467	-5.45117	-6.28834	-4.70378	-6.18507	-5.05312	-4.86956
NEGR1@hsa-miR-875-5p@7mer-m8	NEGR1	hsa-miR-875-5p	7mer-m8	-2.38527	2.75896	1.66e-06	6.24e-05	-4.19684	-5.06548	-3.91119	-5.41254	-4.83455	-4.8593	-3.76314	-4.25198	-4.3026	-3.26621	-4.40207	-6.00291	-3.33456	-4.99759	-4.67888	-3.25146	-4.47641	-2.65943	-5.17666	-2.16899	-4.72605	-1.13074	-5.17666	-5.19464	-1.52117	-3.16438
INHBA@hsa-miR-9-5p@8mer	INHBA	hsa-miR-9-5p	8mer	2.30716	3.47281	1.68e-06	6.26e-05	-0.336103	-2.61985	-1.93218	-4.56872	-1.53591	-4.5806	-1.90792	-1.79576	-2.85457	-1.33582	-0.189279	-1.96307	-0.865084	-5.26036	-5.16216	-5.76557	-5.71898	-3.00997	-5.85108	-4.31037	-5.28957	-4.1195	-5.60818	-5.30703	-4.08701	-3.12677
LYVE1@hsa-miR-10a-5p@7mer-m8	LYVE1	hsa-miR-10a-5p	7mer-m8	-3.77014	1.00863	1.68e-06	6.27e-05	-5.9376	-6.18507	-5.69544	-5.88766	-6.36389	-6.21896	-6.36389	-6.25387	-6.18507	-6.21896	-5.85108	-6.32557	-5.85108	-5.49467	-5.69544	-6.40471	-5.58444	-5.43381	-5.73973	-4.52697	-5.45117	-3.95323	-5.8107	-6.36389	-5.43381	-4.48519
ZNF367@hsa-miR-9-5p@7mer-1a	ZNF367	hsa-miR-9-5p	7mer-1a	2.69284	1.30107	1.7e-06	6.32e-05	-4.04207	-3.50462	-3.43266	-5.41254	-3.72692	-5.564	-4.72605	-1.8904	-3.69276	-4.89657	-3.77794	-5.2442	-4.86956	-5.52134	-5.88766	-5.71898	-5.88766	-5.41254	-5.73973	-6.00291	-5.71898	-6.00291	-5.9116	-6.047	-5.60818	-5.33823
LRP8@hsa-miR-302c-3p.2@7mer-m8	LRP8	hsa-miR-302c-3p.2	7mer-m8	3.48366	0.536793	1.72e-06	6.42e-05	-4.15787	-4.48519	-5.04125	-6.047	-5.30703	-5.564	-4.70378	-4.17065	-3.77794	-3.45725	-4.53779	-6.00291	-5.10513	-6.63473	-5.9376	-6.11645	-6.00291	-6.18507	-7.25016	-7.75363	-6.536	-6.536	-6.81591	-6.32557	-6.63473	-6.11645
KIF23@hsa-miR-224-5p@7mer-m8	KIF23	hsa-miR-224-5p	7mer-m8	3.64207	0.572173	1.73e-06	6.42e-05	-4.35748	-4.15156	-4.08012	-6.047	-4.0244	-6.18507	-4.86956	-4.7921	-6.21896	-4.25894	-5.35343	-8.13401	-6.96041	-5.97413	-6.047	-5.9376	-5.8107	-6.88592	-5.9116	-6.96041	-7.38235	-6.00291	-6.49003	-6.28834	-5.9376	-7.04689
AVPR2@hsa-miR-485-5p@8mer	AVPR2	hsa-miR-485-5p	8mer	-3.08809	0.996277	1.73e-06	6.43e-05	-5.52134	-5.22534	-5.9116	-5.9376	-6.32557	-6.28834	-7.75363	-6.88592	-5.35343	-6.96041	-7.14169	-6.18507	-5.45117	-5.2442	-5.62892	-4.47641	-5.69544	-5.9376	-5.62892	-5.65258	-5.8107	-4.86956	-5.43381	-5.62892	-3.67848	-4.2819
ZBTB16@hsa-miR-346@7mer-1a	ZBTB16	hsa-miR-346	7mer-1a	-4.07399	1.01373	1.73e-06	6.43e-05	-5.45117	-5.54298	-4.0484	-6.32557	-5.88766	-6.36389	-5.8107	-5.14692	-4.83455	-6.11645	-4.59043	-5.35343	-5.49467	-5.20878	-6.07624	-3.2624	-5.71898	-5.2442	-5.49467	-5.88766	-5.97413	-5.58444	-4.29568	-5.20878	-4.53779	-5.08019
CELF4@hsa-miR-30a-5p@8mer	CELF4	hsa-miR-30a-5p	8mer	3.3107	2.06801	1.74e-06	6.44e-05	-4.0484	-5.09239	-2.83125	-6.81591	-4.06772	-6.18507	-3.97079	-2.82201	-2.03075	-1.90681	-1.01335	-3.91687	-4.88448	-7.04689	-7.54159	-6.81591	-5.8107	-6.63473	-5.62892	-5.88766	-7.25016	-5.62892	-6.11645	-5.41254	-6.63473	-5.33823
SOAT1@hsa-miR-653-5p@7mer-m8	SOAT1	hsa-miR-653-5p	7mer-m8	2.71989	7.54181	1.75e-06	6.47e-05	0.589582	1.25185	5.46119	0.609261	-0.189639	0.430884	0.145642	1.17605	-0.811165	0.370885	0.723672	-0.354414	0.920539	-0.340571	0.423972	-1.1499	-0.474355	-0.905749	-0.694988	-0.349045	-0.27191	-0.395563	-0.177552	-0.845448	-0.415779	0.0113768
MYBL1@hsa-miR-128-3p@7mer-m8	MYBL1	hsa-miR-128-3p	7mer-m8	3.43255	0.734419	1.77e-06	6.57e-05	-3.91119	-4.53779	-4.47641	-5.9376	-3.62019	-6.047	-4.47641	-3.35359	-4.83455	-4.03615	-4.08012	-5.9116	-4.01856	-5.67465	-6.28834	-5.49467	-6.07624	-6.11645	-5.85108	-6.15159	-6.32557	-5.9116	-6.25387	-5.9376	-5.54298	-6.28834
EBF1@hsa-miR-144-3p@7mer-1a	EBF1	hsa-miR-144-3p	7mer-1a	-3.54463	0.685004	1.78e-06	6.57e-05	-5.10513	-6.96041	-5.10513	-6.58404	-5.78793	-6.25387	-6.44601	-5.9116	-5.35343	-6.28834	-5.9116	-6.74866	-5.2442	-5.35343	-6.63473	-5.85108	-5.73973	-4.13926	-5.8107	-5.88766	-5.33823	-5.47379	-5.97413	-6.28834	-3.97716	-4.46077
ACSL6@hsa-miR-181a-5p@7mer-m8	ACSL6	hsa-miR-181a-5p	7mer-m8	3.571	2.57105	1.78e-06	6.58e-05	-3.74672	-1.26474	-4.72605	-4.86956	-3.68791	-5.30703	-3.75175	-1.95582	-5.2442	-3.61079	-0.336811	-6.047	-1.66337	-5.35343	-5.32214	-5.85108	-5.78793	-6.047	-5.8107	-5.9376	-5.47379	-5.69544	-6.32557	-5.73973	-6.00291	-5.67465
RUNX1T1@hsa-miR-216b-5p@7mer-m8	RUNX1T1	hsa-miR-216b-5p	7mer-m8	-2.42536	2.48851	1.79e-06	6.6e-05	-5.14692	-5.09239	-3.07678	-5.76557	-3.71694	-5.564	-3.88247	-5.58444	-3.87147	-3.85365	-5.45117	-3.8326	-4.50142	-4.22398	-4.71298	-3.29669	-3.36504	-5.9376	-4.7704	-3.92824	-5.01073	-2.0571	-5.17666	-5.19464	-2.13921	-3.87664
RORB@hsa-miR-139-5p@7mer-1a	RORB	hsa-miR-139-5p	7mer-1a	-5.26251	2.39732	1.81e-06	6.67e-05	-4.99759	-5.85108	-4.59043	-5.9376	-5.16216	-6.15159	-5.62892	-5.45117	-4.65741	-5.45117	-5.13391	-5.62892	-5.01073	-5.32214	-5.78793	-5.88766	-5.67465	-5.62892	-5.8107	-5.04125	0.888325	-3.788	-5.78793	-6.11645	-6.00291	-5.564
PDK4@hsa-miR-361-5p@8mer	PDK4	hsa-miR-361-5p	8mer	-3.63394	1.24527	1.82e-06	6.68e-05	-5.14692	-7.04689	-5.32214	-5.69544	-5.20878	-7.38235	-6.40471	-5.9116	-5.26036	-6.44601	-6.36389	-5.35343	-6.25387	-5.564	-5.69544	-4.5806	-5.69544	-5.19464	-5.9116	-5.47379	-6.68909	-2.281	-4.74722	-5.62892	-3.07392	-5.45117
DACH1@hsa-miR-23a-3p@7mer-m8	DACH1	hsa-miR-23a-3p	7mer-m8	-4.16308	1.01522	1.82e-06	6.69e-05	-4.82421	-4.72605	-4.51835	-6.40471	-5.73973	-6.536	-6.25387	-5.73973	-5.27526	-6.047	-5.54298	-5.97413	-6.15159	-5.32214	-4.28894	-4.69187	-5.78793	-5.9376	-5.8107	-5.85108	-5.28957	-5.9116	-5.20878	-5.69544	-5.54298	-3.70266
FLRT2@hsa-miR-543@7mer-1a	FLRT2	hsa-miR-543	7mer-1a	-2.62494	0.862431	1.82e-06	6.69e-05	-4.52697	-5.09239	-3.85968	-6.00291	-5.564	-6.15159	-5.78793	-5.58444	-4.67888	-6.047	-5.45117	-4.99759	-5.65258	-5.39239	-5.58444	-3.53916	-5.8107	-4.67888	-5.67465	-5.52134	-5.39239	-5.2442	-5.60818	-5.62892	-4.48519	-5.58444
KLF9@hsa-miR-101-3p.2@7mer-1a	KLF9	hsa-miR-101-3p.2	7mer-1a	-2.51765	2.00683	1.83e-06	6.72e-05	-4.7921	-4.65741	-4.21732	-6.21896	-5.32214	-7.54159	-4.01856	-6.25387	-5.71898	-5.67465	-4.88448	-4.31037	-4.71298	-5.09239	-4.93851	-3.37656	-5.17666	-5.47379	-5.37329	-5.45117	-5.39239	-3.54369	-3.79376	-5.85108	-3.84855	-3.02194
NOVA1@hsa-miR-27a-3p@7mer-m8	NOVA1	hsa-miR-27a-3p	7mer-m8	-3.40918	0.402602	1.85e-06	6.79e-05	-5.62892	-7.54159	-5.65258	-7.54159	-5.76557	-6.25387	-6.63473	-6.25387	-5.35343	-6.536	-6.536	-7.38235	-6.74866	-5.37329	-5.8107	-5.47379	-5.73973	-5.67465	-5.8107	-6.07624	-5.62892	-5.73973	-7.14169	-6.32557	-4.82421	-4.86956
MAPK8IP2@hsa-miR-125a-5p@7mer-m8	MAPK8IP2	hsa-miR-125a-5p	7mer-m8	2.89334	1.46951	1.87e-06	6.83e-05	-4.32453	-3.42442	-6.28834	-5.01073	-2.59544	-4.38361	-5.58444	-4.01856	-4.08012	-3.23058	-3.53439	-5.52134	-3.52571	-5.43381	-5.78793	-7.04689	-5.71898	-6.74866	-5.62892	-6.28834	-6.68909	-7.54159	-6.15159	-5.9116	-6.00291	-5.67465
GINS1@hsa-miR-136-5p@7mer-1a	GINS1	hsa-miR-136-5p	7mer-1a	2.56427	1.26367	1.87e-06	6.84e-05	-3.95323	-4.50142	-2.72801	-4.8128	-3.65914	-5.564	-3.94046	-3.4081	-2.91086	-4.52697	-6.11645	-4.59961	-4.42581	-6.96041	-5.8107	-6.58404	-8.06248	-6.58404	-5.67465	-6.07624	-7.25016	-7.04689	-5.54298	-6.36389	-6.63473	-6.58404
TNS1@hsa-miR-330-3p@7mer-m8	TNS1	hsa-miR-330-3p	7mer-m8	-3.11962	2.99636	1.89e-06	6.89e-05	-4.34068	-3.75775	-5.76557	-5.67465	-5.08019	-5.10513	-6.63473	-5.78793	-5.35343	-4.52697	-4.46077	-4.73535	-3.22707	-4.71298	-5.47379	-5.28957	-4.80234	-6.58404	-5.17666	-3.80974	-4.93851	-1.4131	-4.8128	-4.94932	-0.148268	-1.60856
SRGAP2@hsa-miR-125a-5p@7mer-m8	SRGAP2	hsa-miR-125a-5p	7mer-m8	2.81572	0.734523	1.9e-06	6.91e-05	-4.60823	-5.04125	-4.01275	-5.564	-4.7921	-5.97413	-5.49467	-4.31037	-4.50142	-5.02628	-2.44417	-4.44174	-4.40207	-6.536	-6.74866	-6.88592	-6.96041	-6.58404	-5.85108	-6.11645	-6.81591	-5.8107	-7.14169	-6.58404	-5.37329	-5.60818
PPM1E@hsa-miR-204-5p@7mer-m8	PPM1E	hsa-miR-204-5p	7mer-m8	3.68115	2.4561	1.93e-06	7e-05	-3.6685	-7.04689	-5.28957	-3.25864	-4.74722	-3.12058	-4.78038	-0.572425	-2.3215	-1.41056	-4.91084	-5.35343	-2.88585	-6.36389	-5.9376	-5.9116	-6.28834	-6.536	-5.67465	-5.9376	-5.76557	-5.14692	-5.97413	-5.19464	-6.11645	-5.45117
UBAP2L@hsa-miR-19a-3p@7mer-m8	UBAP2L	hsa-miR-19a-3p	7mer-m8	3.76573	0.960717	1.93e-06	7e-05	-4.80234	-6.536	-4.5806	-6.21896	-5.01073	-6.18507	-5.67465	-3.77307	-3.30075	-5.8107	-4.14547	-3.21621	-6.88592	-6.536	-6.18507	-7.25016	-6.07624	-6.58404	-5.85108	-7.04689	-8.05241	-7.04689	-6.11645	-7.25016	-7.04689	-6.96041
IGF1@hsa-miR-196a-5p@7mer-1a	IGF1	hsa-miR-196a-5p	7mer-1a	-2.8692	3.95169	1.94e-06	7.05e-05	-4.0484	-3.36887	-3.76314	-5.02628	-3.76823	-1.44377	-5.17666	-4.17065	-3.4619	-5.02628	-4.25894	-3.68327	-4.45012	-3.13681	-2.56014	-4.18363	-1.77007	-3.68791	-2.20213	-0.735612	-3.07678	0.429077	-2.43333	-5.16216	0.376693	-1.60939
ST8SIA2@hsa-miR-326@7mer-m8	ST8SIA2	hsa-miR-326	7mer-m8	-3.91984	2.07073	1.95e-06	7.06e-05	-4.35748	-5.71898	-6.00291	-5.78793	-5.41254	-6.68909	-6.74866	-4.19684	-5.9116	-6.49003	-6.49003	-5.85108	-5.09239	-5.14692	-5.26036	-2.13615	-2.1438	-4.80234	-5.43381	-5.78793	-6.536	-7.14169	-2.23462	-3.75175	-6.11645	-5.01073
ST8SIA2@hsa-miR-330-5p@7mer-m8	ST8SIA2	hsa-miR-330-5p	7mer-m8	-3.91984	2.07073	1.95e-06	7.06e-05	-4.35748	-5.71898	-6.00291	-5.78793	-5.41254	-6.68909	-6.74866	-4.19684	-5.9116	-6.49003	-6.49003	-5.85108	-5.09239	-5.14692	-5.26036	-2.13615	-2.1438	-4.80234	-5.43381	-5.78793	-6.536	-7.14169	-2.23462	-3.75175	-6.11645	-5.01073
RUNX1T1@hsa-miR-875-5p@7mer-m8	RUNX1T1	hsa-miR-875-5p	7mer-m8	-2.69381	1.33393	1.96e-06	7.08e-05	-5.14692	-4.74722	-4.55591	-5.62892	-4.66768	-5.8107	-4.86956	-5.58444	-4.67888	-6.047	-5.45117	-5.88766	-5.65258	-5.35343	-5.08019	-4.31739	-5.69544	-5.9376	-5.62892	-4.8128	-5.32214	-4.78038	-5.9116	-5.19464	-3.6685	-4.08012
ZFHX4@hsa-miR-455-3p.1@7mer-1a	ZFHX4	hsa-miR-455-3p.1	7mer-1a	-3.16174	0.978176	1.97e-06	7.12e-05	-4.47641	-6.96041	-5.14692	-6.536	-5.26036	-6.25387	-6.36389	-4.41739	-5.27526	-6.25387	-6.00291	-6.81591	-6.21896	-5.20878	-6.63473	-3.62489	-5.73973	-2.48779	-5.60818	-5.67465	-5.35343	-5.08019	-5.97413	-6.25387	-4.1195	-5.67465
HAPLN1@hsa-miR-199a-5p@8mer	HAPLN1	hsa-miR-199a-5p	8mer	5.12826	1.81663	1.97e-06	7.12e-05	-2.79531	-4.46864	-4.5806	-4.7921	-5.73973	-6.81591	-4.99759	-4.39157	-5.30703	-4.89657	-0.144605	-6.047	-1.92737	-5.43381	-5.88766	-5.60818	-6.25387	-5.97413	-8.08558	-6.11645	-6.15159	-5.9376	-6.25387	-6.11645	-5.60818	-6.21896
MGLL@hsa-miR-423-5p@7mer-m8	MGLL	hsa-miR-423-5p	7mer-m8	-2.25391	7.06214	1.99e-06	7.19e-05	-1.87421	-2.12109	0.356426	-1.38176	-2.14949	-1.26474	0.343085	-2.3449	-1.18929	0.374463	-0.0532665	-2.81102	-0.690338	1.31891	0.23637	0.621038	1.10258	-0.615304	0.87583	1.84972	0.982617	3.06655	0.927361	-0.678818	3.14871	1.38183
BAK1@hsa-miR-140-3p.2@7mer-1a	BAK1	hsa-miR-140-3p.2	7mer-1a	2.54197	1.09259	2.01e-06	7.22e-05	-5.04125	-3.75775	-4.0484	-5.85108	-3.51316	-5.41254	-3.93381	-3.94046	-3.27727	-6.68909	-4.8128	-3.20881	-4.66768	-6.88592	-5.69544	-7.04689	-8.05521	-6.11645	-5.85108	-6.047	-7.14169	-7.54159	-5.9116	-7.38235	-5.20878	-5.71898
SOX17@hsa-miR-141-3p@8mer	SOX17	hsa-miR-141-3p	8mer	-3.10665	0.954206	2.01e-06	7.24e-05	-5.65258	-7.04689	-5.65258	-7.38235	-5.85108	-7.38235	-6.58404	-4.88448	-5.35343	-6.49003	-6.49003	-5.41254	-4.71298	-6.88592	-5.9376	-5.04125	-5.58444	-6.58404	-5.71898	-5.73973	-5.45117	-4.59961	-5.30703	-5.62892	-4.53779	-4.2671
EGR2@hsa-miR-141-3p@7mer-1a	EGR2	hsa-miR-141-3p	7mer-1a	-2.29846	4.76783	2.01e-06	7.24e-05	-4.34784	-4.15156	-1.87476	-4.60823	-3.52158	-5.06548	-2.16181	-3.98284	-1.55867	-3.45725	-1.9372	-3.8433	-4.54667	-2.93453	-0.378584	-1.54856	-1.2742	0.0675962	-0.831876	-2.89089	-3.31963	-4.04207	-2.5644	-1.61976	-1.02879	1.02302
SLC26A9@hsa-miR-543@7mer-1a	SLC26A9	hsa-miR-543	7mer-1a	5.3966	0.930445	2.02e-06	7.27e-05	-4.21732	-2.09667	-6.536	-6.21896	-5.41254	-6.81591	-5.28957	-6.81591	-4.48519	-6.96041	-4.21049	-6.74866	-3.34229	-7.04689	-6.96041	-7.04689	-6.74866	-6.88592	-6.36389	-6.536	-7.25016	-7.25016	-7.38235	-6.96041	-6.21896	-7.04689
PPP2R2C@hsa-miR-543@7mer-m8	PPP2R2C	hsa-miR-543	7mer-m8	4.09635	0.752134	2.05e-06	7.34e-05	-4.98476	-6.15159	-2.82893	-6.88592	-5.12046	-5.22534	-5.17666	-6.18507	-4.48519	-3.23434	-3.84855	-4.72605	-4.83455	-6.536	-6.68909	-6.96041	-6.81591	-6.63473	-6.44601	-6.00291	-6.88592	-6.88592	-7.25016	-6.68909	-6.00291	-6.58404
KIAA1211@hsa-miR-488-3p@7mer-1a	KIAA1211	hsa-miR-488-3p	7mer-1a	2.46427	2.27821	2.06e-06	7.39e-05	-4.35748	-2.19309	-2.76075	-5.69544	-4.89657	-2.81102	-4.86956	-2.17484	-2.53576	-2.76513	-2.53878	-5.35343	-2.13615	-5.49467	-5.39239	-5.45117	-5.78793	-5.49467	-5.41254	-5.9376	-5.62892	-5.54298	-5.65258	-5.85108	-5.45117	-5.45117
ZDHHC18@hsa-miR-143-3p@7mer-1a	ZDHHC18	hsa-miR-143-3p	7mer-1a	3.06241	0.68362	2.11e-06	7.54e-05	-4.33312	-4.93851	-4.51835	-5.69544	-5.13391	-5.8107	-5.26036	-3.84855	-3.37656	-5.35343	-4.53779	-3.58444	-5.20878	-6.88592	-6.68909	-5.9376	-7.04689	-5.62892	-6.047	-6.36389	-7.25016	-5.88766	-7.54159	-7.25016	-7.14169	-7.25016
PLCXD3@hsa-miR-495-3p@7mer-m8	PLCXD3	hsa-miR-495-3p	7mer-m8	-3.75274	1.73369	2.11e-06	7.56e-05	-4.8457	-6.44601	-4.42581	-6.28834	-5.45117	-5.564	-5.17666	-4.48519	-4.60823	-4.71298	-5.17666	-5.60818	-5.62892	-4.63602	-5.35343	-5.73973	-5.71898	-5.564	-5.8107	-4.99759	-4.8457	-2.16823	-3.90547	-5.9376	-4.08701	-2.68744
PDE3B@hsa-miR-342-3p@7mer-1a	PDE3B	hsa-miR-342-3p	7mer-1a	-2.68413	5.84973	2.13e-06	7.6e-05	-2.36018	-2.74037	-0.757644	-2.86399	-2.2364	-1.92432	0.0413454	-1.08848	-2.02882	-1.86214	-1.44697	-3.53439	-2.52255	-0.634827	-1.5774	-0.128014	-1.05511	-0.55953	-2.09308	0.749791	0.013	1.51991	-4.617	-3.03635	3.05224	-2.39483
MYBL1@hsa-miR-185-5p@7mer-m8	MYBL1	hsa-miR-185-5p	7mer-m8	3.71956	1.77851	2.16e-06	7.72e-05	-1.8205	-4.53779	-3.77307	-5.27526	-3.62019	-5.8107	-3.31963	-1.44531	-4.83455	-4.34784	-1.87476	-5.9116	-3.20199	-5.52134	-5.88766	-3.39209	-6.07624	-5.2442	-5.85108	-6.74866	-6.32557	-5.9116	-6.25387	-5.9376	-5.54298	-6.28834
PCDH19@hsa-miR-200b-3p@7mer-1a	PCDH19	hsa-miR-200b-3p	7mer-1a	-2.30949	2.49068	2.21e-06	7.87e-05	-4.15787	-5.10513	-3.96433	-6.58404	-4.43388	-5.22534	-4.98476	-5.73973	-4.31037	-2.50429	-5.58444	-6.00291	-3.8433	-4.56872	-5.01073	-2.71833	-4.96181	-3.59772	-4.92563	-3.77794	-3.92824	-2.94485	-3.89403	-4.86956	-3.09191	-3.26621
EGR3@hsa-miR-23c@7mer-1a	EGR3	hsa-miR-23c	7mer-1a	-2.6126	4.20411	2.22e-06	7.89e-05	-6.21896	-6.21896	-2.33596	-3.95879	-5.12046	-3.77794	-3.90547	-3.76314	-2.82893	-1.7315	-4.98476	-2.79278	-4.56872	-4.0484	-1.94856	-4.8593	-0.758517	-0.285593	-0.680619	-1.87364	-2.82422	-4.29568	-2.60351	-3.44067	-1.3075	0.753924
FHL1@hsa-miR-6835-3p@7mer-m8	FHL1	hsa-miR-6835-3p	7mer-m8	-4.46126	2.00417	2.22e-06	7.91e-05	-6.68909	-6.74866	-6.536	-6.21896	-6.44601	-5.97413	-7.04689	-4.7921	-6.81591	-5.78793	-6.96041	-7.54159	-6.74866	-5.35343	-5.45117	-6.96041	-5.60818	-4.44174	-1.35114	-1.84826	-5.26036	-5.85108	-6.15159	-6.96041	-7.25016	-5.67465
F3@hsa-miR-381-3p@7mer-1a	F3	hsa-miR-381-3p	7mer-1a	-3.36543	1.45973	2.26e-06	8.03e-05	-4.83455	-6.96041	-5.78793	-7.25016	-6.11645	-6.81591	-5.04125	-6.58404	-5.71898	-5.67465	-4.01275	-7.14169	-6.11645	-5.41254	-5.32214	-2.00886	-5.60818	-2.89568	-5.58444	-5.564	-5.41254	-4.86956	-5.60818	-5.17666	-4.82421	-6.81591
KIAA1199@hsa-miR-543@7mer-m8	KIAA1199	hsa-miR-543	7mer-m8	2.72681	1.90389	2.26e-06	8.03e-05	-4.0932	-4.70378	-4.061	-5.88766	-2.10363	-4.98476	-4.37362	-2.0327	-3.71206	-3.93381	-2.37349	-4.29568	-4.01856	-6.88592	-5.52134	-5.85108	-6.00291	-6.74866	-5.67465	-5.88766	-5.62892	-7.25016	-5.60818	-5.9116	-6.28834	-5.13391
PRICKLE2@hsa-miR-802@7mer-1a	PRICKLE2	hsa-miR-802	7mer-1a	-2.17194	4.77041	2.27e-06	8.04e-05	-1.70001	-3.04248	-4.8128	-4.39157	-1.57821	-0.888565	-2.74428	-3.52571	-3.71206	-2.574	-1.7276	-2.74037	-2.40197	-1.18662	-2.18295	-1.13847	-0.31775	-3.07965	-1.05413	-0.370087	-1.51393	-0.211257	-0.580651	-0.232248	0.81685	-1.19429
DCLK1@hsa-miR-154-5p@7mer-1a	DCLK1	hsa-miR-154-5p	7mer-1a	-3.06645	0.496825	2.28e-06	8.08e-05	-4.99759	-6.36389	-4.4931	-6.40471	-5.47379	-5.8107	-5.73973	-5.41254	-4.65741	-5.97413	-5.30703	-5.71898	-5.62892	-5.35343	-5.78793	-5.9116	-5.78793	-3.58444	-5.9116	-5.9376	-5.37329	-5.58444	-5.9116	-5.30703	-5.17666	-5.08019
CAMK2N2@hsa-miR-30a-5p@7mer-m8	CAMK2N2	hsa-miR-30a-5p	7mer-m8	3.36648	1.922	2.28e-06	8.08e-05	-4.42581	-3.64353	-6.21896	-6.21896	-2.83614	-5.26036	-4.55591	-3.92824	-3.61539	-1.30325	-7.14169	-3.21621	-4.31739	-5.35343	-5.9376	-5.52134	-5.78793	-6.49003	-5.54298	-6.00291	-5.45117	-6.07624	-7.04689	-5.62892	-4.82421	-5.76557
NR3C1@hsa-miR-181a-5p@7mer-m8	NR3C1	hsa-miR-181a-5p	7mer-m8	-2.02646	2.12193	2.31e-06	8.17e-05	-3.75775	-4.13926	-3.72692	-5.09239	-5.73973	-5.06548	-5.06548	-4.0932	-5.28957	-5.67465	-4.92563	-5.35343	-5.27526	-4.97318	-5.33823	-2.58873	-5.27526	-2.93204	-5.32214	-4.75873	-5.30703	-2.73648	-5.37329	-4.8593	-2.25518	-4.8593
GRIN2B@hsa-miR-204-5p@7mer-1a	GRIN2B	hsa-miR-204-5p	7mer-1a	-2.93652	1.49385	2.33e-06	8.22e-05	-4.80234	-8.70686	-3.19143	-8.14713	-3.44906	-6.18507	-3.57023	-3.92824	-4.4097	-5.76557	-4.70378	-4.78038	-6.07624	-5.19464	-5.62892	-6.96041	-5.45117	-3.92824	-5.49467	-5.08019	-5.58444	-5.02628	-6.15159	-5.39239	-3.20526	-4.66768
HOXA5@hsa-miR-433-3p@7mer-m8	HOXA5	hsa-miR-433-3p	7mer-m8	-2.48896	3.95949	2.36e-06	8.32e-05	-3.44067	-8.05117	-5.17666	-5.67465	-2.7737	-5.78793	-4.78038	-8.22174	-1.66989	-5.28957	-6.58404	-5.2442	-3.62974	-1.18796	-4.23138	-0.754786	-1.68637	-1.12199	-4.74722	-3.64864	-4.3026	-2.46495	-3.38043	-1.36016	-1.01865	-3.22008
ERBB4@hsa-miR-26a-5p@7mer-1a	ERBB4	hsa-miR-26a-5p	7mer-1a	-2.87407	2.15362	2.36e-06	8.32e-05	-4.86956	-6.11645	-4.51835	-6.32557	-5.47379	-4.98476	-4.7921	-5.06548	-4.617	-3.54785	-5.14692	-4.0484	-4.48519	-1.84553	-5.32214	-2.32845	-3.79895	-2.58684	-5.22534	-5.47379	-5.12046	-5.69544	-4.93851	-2.84763	-4.33312	-4.24519
DPYSL5@hsa-miR-128-3p@7mer-m8	DPYSL5	hsa-miR-128-3p	7mer-m8	5.71159	1.12854	2.41e-06	8.49e-05	-4.75873	-5.32214	-3.78298	-6.11645	-4.89657	-6.36389	-5.28957	-6.81591	-1.83976	-2.25216	-6.88592	-5.60818	-6.25387	-6.536	-6.536	-7.04689	-7.04689	-6.74866	-6.047	-6.36389	-6.96041	-7.54159	-7.38235	-7.38235	-6.63473	-7.04689
NGFR@hsa-miR-206@7mer-m8	NGFR	hsa-miR-206	7mer-m8	-3.58293	0.481206	2.43e-06	8.51e-05	-6.81591	-5.32214	-6.44601	-6.81591	-5.41254	-6.32557	-7.38235	-6.58404	-5.52134	-6.81591	-7.14169	-5.62892	-6.36389	-5.35343	-5.37329	-5.54298	-5.85108	-5.73973	-5.8107	-5.67465	-5.54298	-5.88766	-5.39239	-5.9116	-6.18507	-7.04689
SEMA6D@hsa-miR-128-3p@8mer	SEMA6D	hsa-miR-128-3p	8mer	-4.09632	0.680221	2.43e-06	8.51e-05	-5.52134	-7.54159	-5.49467	-7.38235	-5.8107	-7.54159	-6.58404	-4.88448	-5.32214	-6.49003	-6.44601	-7.14169	-6.49003	-5.41254	-6.96041	-2.51108	-5.60818	-5.54298	-5.85108	-5.9376	-5.62892	-5.73973	-5.8107	-5.85108	-4.97318	-7.14169
SLC6A17@hsa-miR-125a-5p@8mer	SLC6A17	hsa-miR-125a-5p	8mer	3.19068	4.14532	2.45e-06	8.55e-05	0.202716	0.549088	0.132125	-2.95004	-3.86512	-4.37362	-3.15338	-2.7319	-5.85108	-5.35343	-0.891524	-2.35258	-1.81181	-5.41254	-5.9376	-5.02628	-5.8107	-4.67888	-5.58444	-4.31739	-5.45117	-2.63984	-5.60818	-4.72605	-5.19464	-4.50142
ABI3BP@hsa-miR-30a-5p@7mer-m8	ABI3BP	hsa-miR-30a-5p	7mer-m8	-2.50828	4.30057	2.45e-06	8.55e-05	-3.92824	-3.98284	-4.99759	-4.63602	-3.49191	-2.02217	-4.08012	-4.23138	-4.01856	-2.31558	-1.75952	-2.50135	-4.75873	-1.82367	-0.672531	-5.60818	-2.20799	-1.43963	-2.63665	-0.463867	-1.24759	0.658051	-1.75851	-3.98905	-0.136633	-0.118136
PLCXD3@hsa-miR-1197@7mer-m8	PLCXD3	hsa-miR-1197	7mer-m8	-3.52589	1.87792	2.46e-06	8.6e-05	-4.8457	-6.44601	-4.42581	-6.28834	-5.05312	-5.41254	-4.7921	-4.48519	-4.60823	-4.71298	-5.17666	-5.60818	-5.62892	-4.98476	-5.35343	-5.73973	-5.58444	-5.564	-5.67465	-4.03012	-4.56872	-1.93444	-4.25894	-5.9376	-4.08701	-2.58873
PVRL4@hsa-miR-3064-5p@8mer	PVRL4	hsa-miR-3064-5p	8mer	2.06859	2.85748	2.49e-06	8.67e-05	-2.92181	-3.13344	-1.82983	-4.0741	-1.53464	-3.81561	-3.64353	-2.81529	-1.87595	-4.75873	-2.93703	-2.10538	-4.66768	-5.20878	-5.20878	-4.46077	-5.58444	-4.67888	-5.37329	-6.11645	-5.43381	-5.43381	-5.28957	-5.20878	-6.21896	-5.67465
PALM@hsa-miR-326@8mer	PALM	hsa-miR-326	8mer	-2.16301	7.69604	2.49e-06	8.67e-05	-0.888565	-2.56014	0.750383	-1.27455	-2.36584	0.669593	-0.270467	-2.03758	0.640424	0.863508	-0.53072	-0.867856	-0.500347	2.13656	1.25465	1.43048	2.4797	2.40877	2.35193	3.38733	2.81421	3.40785	1.25645	1.45756	4.12905	2.66604
BHLHE41@hsa-miR-495-3p@7mer-m8	BHLHE41	hsa-miR-495-3p	7mer-m8	-2.24645	1.75185	2.5e-06	8.69e-05	-4.19025	-4.25894	-3.3883	-7.38235	-5.01073	-6.28834	-5.49467	-4.4931	-5.52134	-5.67465	-6.28834	-5.33823	-4.73535	-4.98476	-4.92563	-3.69769	-4.67888	-5.09239	-5.67465	-5.12046	-5.32214	-5.54298	-4.8457	-4.1328	-3.82756	-5.45117
SRPX@hsa-miR-493-5p@7mer-m8	SRPX	hsa-miR-493-5p	7mer-m8	-2.83411	0.815586	2.5e-06	8.7e-05	-5.16216	-5.14692	-5.71898	-6.21896	-5.85108	-5.564	-7.14169	-6.49003	-4.98476	-6.15159	-7.14169	-7.54159	-5.08019	-5.41254	-5.73973	-4.91084	-5.8107	-4.66768	-5.67465	-5.60818	-5.39239	-5.19464	-5.37329	-5.9376	-3.72211	-4.48519
HIST1H2AE@hsa-miR-9-5p@7mer-m8	HIST1H2AE	hsa-miR-9-5p	7mer-m8	2.77012	2.9923	2.51e-06	8.74e-05	-2.27807	-2.30434	-1.4706	-2.30848	-4.0244	-5.17666	-2.77785	-1.53132	-2.40539	-6.15159	-2.26494	-1.73106	-3.2624	-5.35343	-5.37329	-4.2671	-5.67465	-3.2624	-5.9116	-6.18507	-5.8107	-5.54298	-5.2442	-5.54298	-5.26036	-5.58444
IGF1@hsa-miR-219a-2-3p@7mer-m8	IGF1	hsa-miR-219a-2-3p	7mer-m8	-2.75395	4.87176	2.53e-06	8.81e-05	-4.32453	-3.36887	-4.46864	-4.89657	-2.45445	-0.468036	-2.44537	-3.98905	-3.77794	-2.7759	-3.70266	-2.19059	-3.6685	-2.44289	-1.3758	-1.38353	-1.86868	-1.00216	-1.42531	0.301274	-0.47988	1.18028	-1.07871	-3.87664	1.3428	-0.354414
MB@hsa-miR-493-3p@7mer-m8	MB	hsa-miR-493-3p	7mer-m8	2.7871	4.93395	2.54e-06	8.83e-05	-1.12516	-3.08878	0.681899	-2.4495	-2.38488	-1.68286	-0.605067	-2.33279	-6.28834	-2.93204	0.683555	-0.652544	1.30442	-4.74722	-5.60818	-2.76075	-4.89657	-2.07341	-5.26036	-5.43381	-3.50875	-5.85108	-4.82421	-2.44824	-4.92563	-3.65453
CLDN19@hsa-miR-30a-5p@7mer-m8	CLDN19	hsa-miR-30a-5p	7mer-m8	-2.87966	1.47128	2.59e-06	8.99e-05	-5.01073	-5.67465	-4.0244	-6.15159	-7.25016	-6.74866	-7.25016	-6.49003	-3.35744	-6.68909	-5.12046	-5.88766	-5.85108	-5.2442	-5.58444	-5.14692	-4.62682	-5.35343	-5.49467	-4.72605	-5.60818	-4.97318	-4.99759	-4.7921	-6.44601	-4.28894
ZFHX4@hsa-miR-194-5p@8mer	ZFHX4	hsa-miR-194-5p	8mer	-2.2553	3.13462	2.61e-06	9.04e-05	-2.43681	-5.16216	-5.14692	-5.32214	-2.67812	-5.97413	-5.47379	-3.35359	-5.27526	-3.91687	-4.8128	-4.54667	-3.49614	-4.59043	-4.96181	-1.48106	-3.73677	-1.07406	-5.12046	-1.86106	-2.78837	-2.16899	-4.71298	-5.19464	-1.51919	-3.39209
EBF1@hsa-miR-448@7mer-m8	EBF1	hsa-miR-448	7mer-m8	-4.72235	0.619577	2.63e-06	9.11e-05	-5.10513	-6.96041	-5.10513	-6.58404	-5.78793	-7.75363	-6.44601	-5.9116	-5.35343	-6.28834	-5.9116	-6.74866	-6.25387	-5.35343	-6.63473	-5.85108	-5.73973	-6.32557	-5.62892	-5.85108	-4.8457	-4.35748	-6.74866	-6.28834	-4.4097	-5.67465
VGLL3@hsa-miR-411-5p.2@7mer-1a	VGLL3	hsa-miR-411-5p.2	7mer-1a	-2.16885	3.17191	2.64e-06	9.12e-05	-2.59241	-3.96433	-4.53779	-5.39239	-3.52158	-5.22534	-2.71833	-3.52571	-4.22398	-3.38043	-1.89539	-4.0932	-4.48519	-3.88777	-2.65214	-4.34784	-3.85365	-0.996997	-2.20047	-1.39025	-2.18465	-1.42957	-5.13391	-5.41254	-2.11967	-2.56298
CLIC5@hsa-miR-122-5p@8mer	CLIC5	hsa-miR-122-5p	8mer	-2.18574	2.19344	2.66e-06	9.18e-05	-4.21732	-4.70378	-5.39239	-5.76557	-3.64353	-5.564	-6.21896	-4.01856	-3.3883	-4.64648	-4.09985	-5.9376	-5.04125	-4.89657	-5.09239	-5.49467	-4.83455	-4.38361	-5.30703	-3.72211	-4.1328	-3.39648	-5.04125	-4.97318	-2.04092	-4.36592
HMGB3@hsa-miR-128-3p@8mer	HMGB3	hsa-miR-128-3p	8mer	2.79081	1.18419	2.67e-06	9.2e-05	-4.55591	-4.72605	-2.84314	-5.564	-3.8326	-4.42581	-4.01275	-3.06061	-4.46864	-3.60641	-6.32557	-5.2442	-4.8457	-6.63473	-5.9376	-6.68909	-5.8107	-6.58404	-5.73973	-6.96041	-5.8107	-5.8107	-6.11645	-6.40471	-5.39239	-6.32557
ANK2@hsa-miR-128-3p@7mer-1a	ANK2	hsa-miR-128-3p	7mer-1a	-2.44028	3.89962	2.68e-06	9.24e-05	-3.82201	-4.65741	-4.3026	-4.54667	-4.001	-2.16181	-3.87664	-4.91084	-5.564	-4.56872	-2.88585	-3.79895	-2.77998	-4.83455	-2.06543	-4.91084	-3.97716	-2.43193	-4.08012	-0.5198	-1.97199	-0.301006	-2.68557	-5.01073	-0.427428	-1.34109
ERG@hsa-miR-30b-5p@8mer	ERG	hsa-miR-30b-5p	8mer	-2.3946	1.78493	2.69e-06	9.27e-05	-6.07624	-5.04125	-3.8999	-5.69544	-5.08019	-5.01073	-4.8457	-6.49003	-4.50142	-6.44601	-4.82421	-4.7921	-5.85108	-5.01073	-5.52134	-5.54298	-5.65258	-4.7704	-5.30703	-4.75873	-3.87664	-3.65453	-5.47379	-5.62892	-2.98769	-4.00677
ABCA9@hsa-miR-665@7mer-1a	ABCA9	hsa-miR-665	7mer-1a	-5.06564	0.814252	2.71e-06	9.31e-05	-5.78793	-8.05538	-6.07624	-8.07975	-5.88766	-8.08002	-7.14169	-7.14169	-5.73973	-6.96041	-6.88592	-7.54159	-6.81591	-5.60818	-5.8107	-6.28834	-5.58444	-6.74866	-5.67465	-5.20878	-7.38235	-4.74722	-7.14169	-6.32557	-2.99611	-5.71898
MYOCD@hsa-miR-372-3p@7mer-1a	MYOCD	hsa-miR-372-3p	7mer-1a	-3.75618	1.74158	2.72e-06	9.35e-05	-5.16216	-6.07624	-4.69187	-6.44601	-5.60818	-4.5806	-5.20878	-5.58444	-4.98476	-6.00291	-5.39239	-5.85108	-5.62892	-4.93851	-5.65258	-6.11645	-5.76557	-3.04248	-5.49467	-5.02628	-4.8457	-1.04322	-5.39239	-5.78793	-4.05513	-5.08019
SHISA6@hsa-miR-760@8mer	SHISA6	hsa-miR-760	8mer	-3.5234	0.675979	2.77e-06	9.5e-05	-5.65258	-4.8457	-5.30703	-6.36389	-5.30703	-6.32557	-6.21896	-5.54298	-4.67888	-6.15159	-5.85108	-5.35343	-5.564	-5.35343	-5.85108	-4.617	-5.62892	-5.41254	-5.9116	-5.9376	-6.07624	-4.92563	-5.564	-6.36389	-4.25894	-4.69187
C1orf115@hsa-miR-132-3p@7mer-m8	C1orf115	hsa-miR-132-3p	7mer-m8	-2.38569	2.23445	2.78e-06	9.54e-05	-4.99759	-4.46077	-6.36389	-5.39239	-6.74866	-5.8107	-4.94932	-4.53779	-4.44174	-6.81591	-6.74866	-2.51684	-5.17666	-3.47484	-5.33823	-4.73535	-4.7704	-3.50462	-5.30703	-5.54298	-5.32214	-3.22008	-4.98476	-3.50462	-2.5212	-4.8457
BHLHE41@hsa-miR-454-3p@7mer-m8	BHLHE41	hsa-miR-454-3p	7mer-m8	-2.02568	5.49183	2.78e-06	9.54e-05	-1.39885	-1.5325	-5.45117	-2.26092	-1.41091	-3.04248	-1.99972	-2.37454	-4.33312	-1.94126	-1.61629	-3.0017	-0.386512	0.332388	0.53767	-0.0279399	1.63694	-0.679682	-0.193236	-0.37237	-0.712502	-1.66769	0.571743	0.636029	-0.25719	-0.82336
DCLK1@hsa-miR-802@7mer-m8	DCLK1	hsa-miR-802	7mer-m8	-3.03465	0.796631	2.79e-06	9.54e-05	-4.99759	-6.36389	-4.4931	-5.62892	-5.47379	-6.44601	-5.73973	-5.41254	-4.65741	-5.49467	-5.30703	-5.71898	-5.62892	-5.20878	-5.78793	-5.39239	-5.58444	-5.04125	-5.62892	-5.47379	-5.58444	-5.20878	-5.78793	-6.11645	-4.17065	-4.96181
C4orf32@hsa-miR-216a-5p@7mer-m8	C4orf32	hsa-miR-216a-5p	7mer-m8	-2.18266	1.41711	2.84e-06	9.69e-05	-4.99759	-4.21049	-4.74722	-5.27526	-5.20878	-5.88766	-5.17666	-4.23138	-4.67888	-5.05312	-5.22534	-5.76557	-5.65258	-5.12046	-5.54298	-4.06772	-5.60818	-2.47297	-5.62892	-5.19464	-4.93851	-4.93851	-5.60818	-5.71898	-3.25864	-4.34068
RBMS3@hsa-miR-124-3p.1@7mer-1a	RBMS3	hsa-miR-124-3p.1	7mer-1a	-2.83235	1.74183	2.85e-06	9.72e-05	-3.22008	-4.70378	-4.31037	-6.21896	-4.17065	-5.564	-5.60818	-5.02628	-4.06772	-5.85108	-3.53011	-5.52134	-5.564	-5.10513	-5.54298	-1.28253	-4.83455	-4.69187	-5.30703	-4.74722	-4.74722	-4.4097	-5.10513	-5.20878	-2.59241	-5.9116
NECAB1@hsa-miR-186-5p@8mer	NECAB1	hsa-miR-186-5p	8mer	-2.3499	1.61284	2.85e-06	9.72e-05	-4.80234	-3.71694	-4.46077	-6.49003	-5.30703	-5.564	-6.25387	-4.7921	-5.26036	-4.7704	-5.52134	-4.96181	-4.92563	-5.2442	-5.32214	-4.061	-4.65741	-5.09239	-5.37329	-4.33312	-5.09239	-4.34068	-5.39239	-4.91084	-3.41618	-4.18363
TTYH3@hsa-miR-182-5p@7mer-1a	TTYH3	hsa-miR-182-5p	7mer-1a	2.14413	1.44702	2.89e-06	9.84e-05	-3.15338	-3.44067	-4.51835	-5.26036	-3.4619	-5.17666	-4.96181	-3.87147	-3.06452	-4.47641	-3.41618	-3.248	-4.51835	-5.35343	-5.9376	-5.85108	-6.00291	-5.09239	-5.54298	-5.49467	-5.71898	-6.96041	-5.73973	-6.96041	-5.19464	-5.20878
UNC13A@hsa-miR-744-5p@7mer-m8	UNC13A	hsa-miR-744-5p	7mer-m8	5.46752	1.75816	2.91e-06	9.89e-05	-4.55591	-4.93851	-3.85968	-6.49003	-3.59772	-6.36389	-5.10513	-5.76557	-3.99491	-0.246863	-4.98476	-5.54298	-4.51835	-6.63473	-6.536	-6.88592	-7.14169	-6.58404	-6.25387	-6.36389	-6.49003	-5.88766	-7.04689	-6.88592	-6.63473	-5.67465
ETV1@hsa-miR-17-5p@8mer	ETV1	hsa-miR-17-5p	8mer	-2.05649	2.9385	2.95e-06	0.000100196	-3.50875	-3.20199	-3.75775	-5.60818	-4.08701	-4.35748	-3.16078	-3.91687	-2.52861	-4.10576	-5.45117	-5.02628	-3.95323	-4.28894	-4.67888	-1.32932	-2.15556	-3.57505	-2.81102	-2.85457	-5.12046	-4.97318	-2.08516	-1.56283	-4.04207	-3.34609
ZCCHC24@hsa-miR-204-5p@8mer	ZCCHC24	hsa-miR-204-5p	8mer	-2.84841	0.702571	2.99e-06	0.000101495	-6.44601	-5.71898	-6.21896	-5.88766	-7.25016	-6.18507	-7.04689	-6.25387	-6.21896	-5.67465	-6.63473	-5.9116	-5.73973	-5.49467	-5.69544	-6.96041	-5.60818	-5.30703	-5.58444	-5.41254	-5.45117	-5.47379	-6.11645	-5.9116	-5.41254	-4.8457
MEX3A@hsa-miR-342-3p@8mer	MEX3A	hsa-miR-342-3p	8mer	2.74702	1.37408	3e-06	0.000101885	-3.11706	-4.15787	-2.89848	-5.02628	-5.41254	-4.97318	-5.10513	-2.37779	-2.90557	-5.26036	-4.39157	-3.54785	-4.51835	-6.32557	-5.58444	-5.2442	-6.81591	-5.47379	-5.71898	-6.00291	-6.44601	-6.88592	-6.96041	-6.36389	-6.00291	-6.25387
SCN3B@hsa-miR-150-5p@7mer-1a	SCN3B	hsa-miR-150-5p	7mer-1a	-2.7524	0.900896	3.01e-06	0.000101963	-5.76557	-5.85108	-5.49467	-6.536	-6.28834	-6.18507	-6.25387	-4.39157	-5.71898	-5.22534	-5.69544	-5.05312	-5.65258	-5.13391	-5.58444	-6.40471	-5.52134	-4.0741	-5.49467	-5.71898	-6.40471	-4.59043	-5.8107	-5.62892	-5.06548	-4.8457
GINS1@hsa-miR-519d-3p@7mer-m8	GINS1	hsa-miR-519d-3p	7mer-m8	2.23226	0.942468	3.08e-06	0.000104159	-4.83455	-5.09239	-3.85968	-5.09239	-4.0484	-5.564	-4.56872	-3.61539	-3.62489	-3.93381	-4.35748	-5.33823	-4.63602	-5.37329	-5.9376	-6.58404	-6.00291	-6.58404	-5.85108	-5.9376	-7.25016	-7.04689	-6.11645	-6.36389	-6.63473	-6.58404
RDH12@hsa-miR-133a-3p.1@8mer	RDH12	hsa-miR-133a-3p.1	8mer	6.95293	4.11862	3.13e-06	0.000105456	-4.86956	-6.44601	1.20195	-5.9116	-8.0532	-6.81591	-5.8107	-8.23955	-3.30075	-8.06087	-6.88592	-8.08892	-5.35343	-6.63473	-5.78793	-7.54159	-5.8107	-7.38235	-5.85108	-6.536	-5.85108	-7.25016	-6.15159	-7.25016	-7.25016	-5.71898
FGF10@hsa-miR-9-5p@7mer-m8	FGF10	hsa-miR-9-5p	7mer-m8	-3.39715	0.798236	3.18e-06	0.000106993	-4.99759	-6.96041	-4.54667	-6.49003	-5.564	-5.97413	-6.18507	-5.62892	-4.74722	-6.15159	-5.564	-5.97413	-5.13391	-5.54298	-5.88766	-5.33823	-5.45117	-2.45445	-5.58444	-5.9376	-5.58444	-5.47379	-5.9116	-6.11645	-3.69276	-5.12046
DHTKD1@hsa-miR-877-5p@8mer	DHTKD1	hsa-miR-877-5p	8mer	2.92963	1.11566	3.18e-06	0.000106993	-3.74672	-4.21049	-3.85968	-4.66768	-4.66768	-5.564	-4.78038	-3.28097	-3.30487	-4.36592	-2.35258	-6.047	-5.71898	-6.536	-5.9376	-5.52134	-7.04689	-4.97318	-5.85108	-6.88592	-6.58404	-5.78793	-6.88592	-6.36389	-5.12046	-6.047
NOVA1@hsa-miR-128-3p@7mer-1a	NOVA1	hsa-miR-128-3p	7mer-1a	-2.93056	0.590234	3.27e-06	0.00010939	-5.62892	-7.54159	-5.65258	-6.21896	-5.76557	-7.54159	-6.63473	-6.25387	-3.99491	-6.536	-6.536	-7.38235	-6.74866	-5.28957	-5.62892	-6.18507	-5.73973	-4.96181	-5.73973	-8.11954	-5.62892	-5.58444	-5.69544	-6.32557	-4.52697	-4.86956
PRKAR2B@hsa-miR-758-3p@8mer	PRKAR2B	hsa-miR-758-3p	8mer	-2.24437	7.40825	3.27e-06	0.00010939	-1.72142	-2.01556	-0.920953	0.101413	0.279421	0.424887	-1.42843	-1.8377	0.593177	-0.234012	-0.0737113	1.38385	-1.02268	2.08119	0.754476	-0.0145208	1.77159	1.4979	1.50993	2.6293	2.5021	2.98451	-0.0878199	0.950092	4.15421	0.78862
ST6GALNAC3@hsa-miR-758-3p@8mer	ST6GALNAC3	hsa-miR-758-3p	8mer	-2.56556	1.80339	3.28e-06	0.000109519	-4.86956	-5.12046	-4.42581	-5.9376	-5.05312	-6.15159	-4.01856	-4.50142	-4.617	-5.49467	-2.82422	-4.8593	-4.74722	-4.75873	-5.54298	-5.32214	-5.2442	-4.96181	-5.564	-5.04125	-3.98284	-3.78298	-4.80234	-5.27526	-2.39369	-4.2671
ONECUT2@hsa-miR-1298-5p@7mer-1a	ONECUT2	hsa-miR-1298-5p	7mer-1a	3.59812	0.989441	3.28e-06	0.000109584	-5.14692	-6.96041	-4.42581	-4.64648	-4.39157	-4.97318	-4.89657	-2.81102	-2.30141	-3.26621	-5.01073	-4.4097	-4.88448	-7.25016	-8.12836	-6.11645	-5.8107	-5.69544	-5.9116	-8.19767	-6.32557	-7.54159	-6.96041	-6.36389	-7.25016	-5.58444
ONECUT2@hsa-miR-27a-3p@7mer-m8	ONECUT2	hsa-miR-27a-3p	7mer-m8	3.59506	1.52835	3.28e-06	0.000109584	-5.14692	-5.14692	-2.59544	-2.46777	-4.03012	-6.047	-4.52697	-2.81102	-2.19967	-2.00555	-5.01073	-4.4097	-5.19464	-7.25016	-5.9376	-6.11645	-5.8107	-5.69544	-5.71898	-6.36389	-6.32557	-5.88766	-6.96041	-6.36389	-7.25016	-6.25387
RDH10@hsa-miR-23c@7mer-m8	RDH10	hsa-miR-23c	7mer-m8	2.43805	6.00833	3.3e-06	0.00010992	1.35521	-1.50259	-1.66422	-0.709209	0.888944	-0.414146	2.01493	2.6293	0.33916	-1.27909	-1.66075	-3.60207	-1.97449	-3.55249	-1.92027	-2.00297	-3.21233	-4.03615	-2.45809	-1.77253	-2.7905	-0.590923	-1.93218	-3.92824	-0.866625	-3.79895
PPAP2B@hsa-miR-877-5p@7mer-m8	PPAP2B	hsa-miR-877-5p	7mer-m8	-2.55266	2.26611	3.3e-06	0.00010992	-4.31739	-4.66768	-3.94046	-5.76557	-4.7921	-5.8107	-4.5806	-5.54298	-4.2671	-4.08701	-4.42581	-4.35748	-3.95879	-5.17666	-5.16216	-2.62484	-5.2442	-4.14547	-5.62892	-5.20878	-5.37329	-3.248	-5.28957	-5.76557	-2.54173	-0.762628
HLF@hsa-miR-653-5p@7mer-m8	HLF	hsa-miR-653-5p	7mer-m8	-2.28955	2.31918	3.33e-06	0.00011068	-5.62892	-3.71206	-5.39239	-4.69187	-5.30703	-7.04689	-6.25387	-6.00291	-3.61539	-6.15159	-4.13926	-4.16436	-3.62974	-3.45308	-4.97318	-4.2819	-4.1195	-4.45012	-4.98476	-5.26036	-5.20878	-4.10576	-4.72605	-3.97079	-2.94485	-3.70737
TGFBR2@hsa-miR-7-5p@7mer-m8	TGFBR2	hsa-miR-7-5p	7mer-m8	-2.1945	3.14996	3.35e-06	0.000111318	-4.5806	-3.3614	-5.17666	-5.76557	-3.14354	-3.28471	-4.11217	-3.68791	-3.99491	-5.9116	-3.09514	-2.71438	-3.31606	-3.79895	-3.78298	-4.8593	-3.33085	-4.32453	-5.14692	-2.14453	-1.79272	-1.16847	-2.25128	-3.88777	-1.73257	-2.45932
SLC4A4@hsa-miR-205-5p@8mer	SLC4A4	hsa-miR-205-5p	8mer	-4.16703	1.62453	3.37e-06	0.000111956	-4.99759	-4.33312	-4.7704	-6.49003	-5.71898	-7.54159	-6.25387	-5.73973	-5.26036	-5.60818	-5.69544	-6.11645	-5.85108	-5.06548	-5.65258	-5.85108	-5.39239	-6.11645	-5.67465	-4.64648	-5.58444	-3.90547	-6.32557	-5.19464	-1.2016	-5.33823
FAM13C@hsa-miR-372-3p@7mer-m8	FAM13C	hsa-miR-372-3p	7mer-m8	-4.85453	0.678599	3.39e-06	0.000112242	-4.99759	-8.17699	-4.54667	-8.0811	-6.36389	-6.28834	-7.04689	-5.78793	-5.26036	-6.047	-6.58404	-5.88766	-8.35173	-5.52134	-5.78793	-5.49467	-5.76557	-6.44601	-5.67465	-5.54298	-4.617	-4.42581	-6.25387	-5.9116	-3.69276	-7.04689
S1PR1@hsa-miR-205-5p@7mer-1a	S1PR1	hsa-miR-205-5p	7mer-1a	-2.07157	2.03361	3.39e-06	0.000112356	-4.24519	-4.50142	-4.5806	-6.49003	-4.36592	-5.16216	-4.86956	-5.58444	-4.23138	-5.16216	-2.91883	-3.59772	-4.03615	-5.17666	-5.26036	-3.81561	-5.41254	-1.86655	-5.8107	-4.43388	-4.06772	-3.69769	-4.45012	-5.33823	-3.70266	-3.70737
CAPS@hsa-miR-219a-5p@7mer-m8	CAPS	hsa-miR-219a-5p	7mer-m8	2.34154	5.78686	3.44e-06	0.000113671	-1.49898	0.606655	-0.0478954	-0.666603	-3.64864	0.285208	-3.53439	-1.33001	2.1638	-1.13202	-0.727016	-2.38593	0.653875	-4.20406	-1.60432	-1.45398	-3.57023	-1.89758	-2.7759	-4.97318	-4.25894	-1.05944	-4.34068	-2.90832	-3.64353	-2.63167
FAM83B@hsa-miR-7-5p@7mer-1a	FAM83B	hsa-miR-7-5p	7mer-1a	2.57084	1.29231	3.52e-06	0.00011589	-2.67061	-3.80425	-2.09667	-6.18507	-3.87147	-7.75363	-4.39157	-4.11217	-2.85918	-4.75873	-4.88448	-3.8326	-4.71298	-5.564	-5.9376	-4.8593	-5.78793	-6.44601	-5.85108	-6.21896	-5.78793	-6.18507	-6.88592	-5.85108	-6.28834	-5.67465
FHL1@hsa-miR-873-5p.2@8mer	FHL1	hsa-miR-873-5p.2	8mer	-4.32133	1.10806	3.52e-06	0.00011589	-6.68909	-6.74866	-6.536	-6.21896	-6.44601	-7.38235	-7.04689	-7.75363	-6.81591	-6.96041	-6.96041	-7.54159	-5.28957	-5.41254	-8.06179	-6.96041	-7.04689	-5.58444	-5.60818	-4.83455	-5.8107	-4.21049	-7.38235	-5.62892	-2.369	-5.13391
PPAP2B@hsa-miR-1298-5p@7mer-1a	PPAP2B	hsa-miR-1298-5p	7mer-1a	-2.37248	1.70833	3.55e-06	0.000116828	-4.12631	-3.95323	-3.94046	-5.9376	-5.73973	-5.564	-5.73973	-5.54298	-4.2671	-4.83455	-5.43381	-5.60818	-4.37362	-5.09239	-5.32214	-6.11645	-5.17666	-3.74188	-5.62892	-5.2442	-4.93851	-3.85968	-5.39239	-4.91084	-2.76306	-3.50462
HIST2H2BE@hsa-miR-760@8mer	HIST2H2BE	hsa-miR-760	8mer	3.36372	3.75939	3.57e-06	0.000117226	1.16093	-2.90832	-2.91883	-5.88766	-3.93381	-5.26036	-5.17666	-3.24465	-2.5644	-2.50429	-2.54173	-2.0557	-4.25198	-5.28957	-5.33823	-5.33823	-5.78793	-2.92181	-5.85108	-5.9376	-5.62892	-7.04689	-5.564	-4.92563	-4.25198	-4.617
MCM10@hsa-miR-9-5p@7mer-1a	MCM10	hsa-miR-9-5p	7mer-1a	4.15885	0.347855	3.62e-06	0.000118859	-4.2671	-5.14692	-5.71898	-6.18507	-4.15787	-5.564	-5.47379	-3.788	-4.38361	-6.36389	-4.89657	-7.14169	-4.91084	-7.04689	-7.54159	-6.49003	-8.05871	-6.58404	-7.04689	-8.0706	-7.25016	-7.04689	-7.14169	-6.36389	-7.04689	-6.74866
PTPRB@hsa-miR-496.1@7mer-m8	PTPRB	hsa-miR-496.1	7mer-m8	-2.03179	2.38192	3.63e-06	0.000119093	-4.31739	-6.96041	-3.1879	-5.69544	-4.7921	-4.09985	-5.39239	-4.80234	-3.44067	-3.5889	-4.09985	-4.31037	-5.17666	-4.52697	-5.09239	-5.14692	-5.17666	-3.58444	-5.12046	-3.71694	-4.29568	-2.87602	-4.67888	-4.92563	-2.9577	-3.09191
IGF1@hsa-miR-27a-3p@7mer-1a	IGF1	hsa-miR-27a-3p	7mer-1a	-2.7665	5.1328	3.65e-06	0.000119572	-4.8593	-3.29669	-2.6576	-3.50038	-2.61295	-0.0302222	-2.44537	-3.1879	-3.77794	-4.25894	-2.71438	-3.04835	-3.6685	-0.487659	-0.931137	-1.33287	-0.528213	-1.14447	-0.458435	0.228668	-1.18291	1.53719	-0.869599	-4.8128	1.51856	-0.0161072
ATOH8@hsa-miR-760@8mer	ATOH8	hsa-miR-760	8mer	-2.62604	3.97329	3.66e-06	0.000119719	-4.22398	-4.32453	-5.97413	-5.45117	-5.12046	-4.35748	-4.88448	-5.88766	-1.12818	-3.95323	-3.25864	-4.75873	-3.97716	-2.28603	-5.16216	-2.17887	-2.58032	-0.983853	-4.67888	-1.7823	-1.45675	0.21835	-1.01396	-4.55591	-1.39213	-1.26729
TMTC1@hsa-miR-493-5p@7mer-m8	TMTC1	hsa-miR-493-5p	7mer-m8	-2.25955	3.6768	3.67e-06	0.000119837	-3.69276	-6.74866	-2.93204	-4.51006	-2.8501	-1.93501	-4.24519	-5.12046	-3.77794	-2.03205	-4.39157	-4.08012	-3.88777	-3.83766	-4.23138	-1.87811	-2.35904	-1.78486	-3.59772	-1.16518	-2.01893	-1.0037	-2.66486	-2.92711	-0.595059	-1.25517
ONECUT2@hsa-miR-505-3p.2@7mer-1a	ONECUT2	hsa-miR-505-3p.2	7mer-1a	4.01229	1.00791	3.67e-06	0.000119837	-5.14692	-6.96041	-3.22008	-4.45012	-4.17728	-5.78793	-4.0741	-2.97701	-2.5056	-2.43911	-5.01073	-5.16216	-6.00291	-7.25016	-5.9376	-6.11645	-8.18666	-5.69544	-7.25016	-8.19767	-6.32557	-7.54159	-6.00291	-6.36389	-5.47379	-6.25387
KLF4@hsa-miR-1-3p@7mer-1a	KLF4	hsa-miR-1-3p	7mer-1a	-5.6041	3.67252	3.71e-06	0.000120971	-6.81591	-5.19464	-6.74866	-8.20343	-6.36389	-6.28834	-7.75363	-5.05312	-2.97415	-5.8107	-7.54159	-8.22058	-5.47379	-7.54159	-5.35343	-6.88592	-5.65258	-6.49003	-5.8107	-5.85108	-5.71898	2.08263	-7.25016	-6.68909	-3.36504	-2.73648
ZFHX4@hsa-miR-203a-3p.1@7mer-m8	ZFHX4	hsa-miR-203a-3p.1	7mer-m8	-3.73366	0.540013	3.71e-06	0.000120971	-5.04125	-6.96041	-5.14692	-6.536	-5.26036	-7.38235	-6.36389	-5.8107	-5.27526	-6.25387	-6.00291	-6.81591	-6.21896	-5.47379	-5.9376	-5.88766	-5.78793	-5.02628	-5.8107	-5.67465	-5.76557	-4.82421	-5.97413	-5.76557	-3.56151	-5.67465
HMGB3@hsa-miR-494-3p@7mer-m8	HMGB3	hsa-miR-494-3p	7mer-m8	2.64971	1.39074	3.74e-06	0.00012172	-2.72225	-4.72605	-2.18969	-5.88766	-3.91119	-5.22534	-4.11217	-3.47037	-3.50462	-5.28957	-4.89657	-3.79895	-5.17666	-6.63473	-6.96041	-5.39239	-6.00291	-6.58404	-5.73973	-5.9376	-5.62892	-6.88592	-6.11645	-6.40471	-5.39239	-5.60818
DLGAP2@hsa-miR-10a-5p@7mer-1a	DLGAP2	hsa-miR-10a-5p	7mer-1a	-3.07885	0.497386	3.77e-06	0.00012251	-4.55591	-5.37329	-4.99759	-6.28834	-5.73973	-6.36389	-5.65258	-5.33823	-4.25894	-5.97413	-5.19464	-5.54298	-5.49467	-5.2442	-5.62892	-6.11645	-5.69544	-5.73973	-5.9116	-5.9116	-5.45117	-5.58444	-5.78793	-5.19464	-5.05312	-5.17666
MANEAL@hsa-miR-27a-3p@7mer-m8	MANEAL	hsa-miR-27a-3p	7mer-m8	3.29272	2.29999	3.78e-06	0.000122733	-6.40471	-2.97415	-2.56773	-5.69544	-3.99491	-4.0741	-3.06061	-3.4619	-2.07699	-0.58308	-6.58404	-5.14692	-4.83455	-6.536	-5.69544	-6.96041	-5.8107	-5.35343	-5.73973	-5.9376	-5.78793	-5.8107	-5.88766	-5.14692	-6.00291	-6.68909
HAPLN1@hsa-miR-218-5p@8mer	HAPLN1	hsa-miR-218-5p	8mer	5.21408	0.818566	3.8e-06	0.000123142	-3.75775	-3.63448	-4.5806	-5.41254	-5.73973	-6.18507	-6.25387	-5.73973	-5.30703	-4.89657	-2.52728	-6.047	-2.5506	-5.85108	-6.28834	-5.60818	-6.25387	-5.97413	-8.08558	-6.63473	-6.15159	-5.9376	-6.25387	-6.11645	-5.60818	-6.21896
CHI3L1@hsa-miR-24-3p@7mer-m8	CHI3L1	hsa-miR-24-3p	7mer-m8	3.00665	9.15084	3.84e-06	0.000124242	-0.592611	4.15557	-0.570569	3.38872	0.451819	0.167327	3.44463	-1.65723	-0.135496	-0.334702	3.79991	4.71709	2.72926	0.35454	1.82624	0.0205549	-1.04352	1.04209	-0.822487	-0.653439	-0.28911	-1.61673	0.910514	1.776	-0.064211	0.193694
TENM3@hsa-miR-101-3p.1@7mer-1a	TENM3	hsa-miR-101-3p.1	7mer-1a	-2.50903	1.99891	3.85e-06	0.000124347	-4.47641	-4.48519	-5.97413	-6.74866	-5.04125	-5.41254	-4.56872	-3.8999	-5.9116	-5.2442	-6.07624	-6.88592	-4.88448	-5.28957	-5.9376	-4.93851	-5.47379	-2.64685	-5.62892	-4.51835	-5.32214	-2.50687	-5.13391	-5.19464	-1.84826	-4.66768
HLF@hsa-miR-133a-3p.2@7mer-1a	HLF	hsa-miR-133a-3p.2	7mer-1a	-2.99061	0.900763	3.86e-06	0.000124553	-5.62892	-4.48519	-5.39239	-6.07624	-6.15159	-7.04689	-6.25387	-6.00291	-5.71898	-6.15159	-5.71898	-6.25387	-5.17666	-5.28957	-5.9376	-5.28957	-5.30703	-6.25387	-5.9116	-5.9376	-5.76557	-5.58444	-5.41254	-5.17666	-3.92824	-4.50142
SORBS1@hsa-miR-27a-3p@7mer-m8	SORBS1	hsa-miR-27a-3p	7mer-m8	-2.34192	2.35386	3.86e-06	0.000124676	-3.8433	-4.47641	-5.9376	-5.02628	-5.39239	-5.26036	-6.49003	-4.91084	-4.48519	-5.67465	-3.53439	-4.83455	-4.42581	-4.94932	-5.30703	-4.72605	-5.30703	-3.80974	-5.49467	-4.2819	-4.62682	-2.29182	-5.39239	-4.7921	-1.26341	-4.51006
PPP1R12B@hsa-miR-182-5p@7mer-m8	PPP1R12B	hsa-miR-182-5p	7mer-m8	-2.01213	2.56324	3.87e-06	0.000124754	-3.77794	-4.5806	-5.60818	-4.34784	-5.12046	-4.96181	-4.8457	-4.63602	-2.91573	-4.8457	-3.53439	-4.16436	-4.3026	-4.27407	-5.16216	-5.33823	-4.7704	-1.80329	-5.37329	-4.34068	-4.8128	-1.28854	-4.15787	-4.53779	-3.12375	-3.37264
IGF1@hsa-miR-425-5p@7mer-m8	IGF1	hsa-miR-425-5p	7mer-m8	-2.92385	1.07765	3.87e-06	0.000124754	-4.8593	-6.25387	-4.46864	-5.9116	-5.47379	-5.41254	-5.65258	-5.05312	-4.13926	-5.47379	-5.13391	-5.60818	-5.62892	-5.09239	-5.35343	-5.71898	-5.78793	-2.8711	-5.58444	-5.49467	-5.45117	-4.36592	-6.25387	-5.65258	-3.13013	-4.74722
TAP1@hsa-miR-532-5p@8mer	TAP1	hsa-miR-532-5p	8mer	2.71579	1.88962	3.89e-06	0.000125294	-3.36887	-1.82002	-7.04689	-5.14692	-3.06061	-6.047	-4.59961	-2.91328	-3.92227	-4.91084	-3.8326	-6.047	-4.23138	-5.52134	-5.47379	-7.25016	-5.76557	-7.25016	-5.85108	-5.9376	-5.8107	-6.536	-5.564	-5.41254	-5.16216	-5.27526
PPP2R2C@hsa-miR-501-3p@7mer-m8	PPP2R2C	hsa-miR-501-3p	7mer-m8	3.45534	4.15675	3.89e-06	0.000125294	-3.76823	-1.97449	-0.012865	-6.18507	-2.77785	-0.481197	-0.868425	-6.18507	-3.74672	0.843317	-0.614697	-1.89647	-2.46206	-5.33823	-5.78793	-4.617	-5.78793	-5.35343	-3.13013	-5.85108	-5.52134	-3.47894	-7.25016	-5.62892	-6.00291	-5.01073
SPRY1@hsa-miR-381-3p@7mer-1a	SPRY1	hsa-miR-381-3p	7mer-1a	-2.2459	1.70791	3.91e-06	0.00012562	-4.86956	-4.7921	-3.71694	-6.36389	-5.05312	-5.8107	-5.73973	-4.17065	-4.617	-4.8128	-3.28097	-3.76314	-4.48519	-5.43381	-4.96181	-4.25894	-5.60818	-1.91513	-5.54298	-5.45117	-5.27526	-3.78298	-4.60823	-4.63602	-2.70279	-5.10513
ANO4@hsa-miR-30b-5p@7mer-m8	ANO4	hsa-miR-30b-5p	7mer-m8	7.53977	2.5236	3.94e-06	0.000126664	-7.04689	-7.04689	-6.88592	-8.18815	-6.58404	-0.353369	-1.40687	-8.25095	-7.54159	-7.38235	-7.54159	-1.76466	-8.05024	-7.54159	-6.96041	-6.96041	-6.32557	-7.25016	-7.25016	-8.16194	-8.08388	-7.14169	-7.25016	-7.04689	-8.1183	-7.54159
MGLL@hsa-let-7i-5p@7mer-m8	MGLL	hsa-let-7i-5p	7mer-m8	-2.55042	3.11119	3.97e-06	0.00012735	-4.19684	-4.63602	-3.12677	-5.69544	-5.43381	-4.75873	-3.73176	-4.63602	-4.42581	-4.0741	-3.67848	-5.76557	-5.20878	-3.95323	-5.33823	-2.53722	-4.73535	-4.25198	-5.12046	-2.32453	-4.73535	-1.15117	-5.16216	-4.92563	-0.387879	-4.11217
ONECUT2@hsa-miR-495-3p@8mer	ONECUT2	hsa-miR-495-3p	8mer	3.44755	1.31096	4e-06	0.00012824	-5.14692	-5.14692	-3.71694	-3.32702	-3.67848	-5.78793	-4.0741	-2.43193	-2.44824	-2.54019	-5.01073	-6.18507	-4.88448	-7.25016	-8.12836	-6.11645	-6.00291	-5.69544	-5.8107	-6.36389	-6.32557	-5.88766	-6.96041	-6.36389	-5.47379	-5.58444
TET3@hsa-miR-154-5p@7mer-1a	TET3	hsa-miR-154-5p	7mer-1a	2.47205	1.09568	4.07e-06	0.000130146	-3.60207	-4.34068	-2.05931	-5.60818	-4.06772	-5.8107	-4.56872	-3.87147	-2.85457	-4.0741	-4.41739	-3.60207	-4.0932	-5.78793	-6.11645	-6.11645	-5.78793	-5.9116	-5.9116	-6.15159	-5.97413	-5.58444	-5.8107	-5.33823	-5.85108	-5.564
CHRDL1@hsa-miR-455-3p.2@7mer-m8	CHRDL1	hsa-miR-455-3p.2	7mer-m8	-4.59809	0.570749	4.1e-06	0.000130953	-5.78793	-6.00291	-5.54298	-6.63473	-6.28834	-6.81591	-6.25387	-5.9116	-5.9376	-6.15159	-5.71898	-6.047	-5.71898	-5.49467	-6.63473	-6.40471	-5.76557	-6.32557	-5.85108	-5.73973	-5.45117	-4.99759	-6.88592	-6.36389	-3.36504	-4.98476
ELAVL2@hsa-miR-204-5p@7mer-1a	ELAVL2	hsa-miR-204-5p	7mer-1a	3.94248	2.11481	4.15e-06	0.000132064	-3.56151	-2.78417	-4.73535	-3.89403	-3.45725	-6.58404	-2.80846	-0.837867	-1.89812	-4.89657	-5.71898	-4.74722	-3.41618	-5.97413	-5.88766	-5.67465	-5.78793	-6.25387	-5.85108	-6.68909	-6.36389	-4.43388	-6.40471	-6.047	-5.60818	-6.536
ELAVL2@hsa-miR-211-5p@7mer-1a	ELAVL2	hsa-miR-211-5p	7mer-1a	3.94249	2.11481	4.15e-06	0.000132064	-3.56151	-2.78417	-4.73535	-3.89403	-3.45725	-6.58404	-2.80846	-0.837867	-1.89812	-4.89657	-5.71898	-4.74722	-3.41618	-5.97413	-5.88766	-5.67465	-5.78793	-6.25387	-5.85108	-6.68909	-6.36389	-4.43388	-6.40471	-6.047	-5.60818	-6.536
ACVR1C@hsa-miR-200b-3p@7mer-m8	ACVR1C	hsa-miR-200b-3p	7mer-m8	-3.69569	1.38999	4.18e-06	0.000133147	-4.0484	-5.60818	-4.29568	-6.21896	-5.43381	-6.36389	-5.58444	-5.02628	-4.55591	-5.35343	-3.35744	-5.41254	-4.92563	-5.52134	-5.76557	-5.45117	-5.69544	-2.19059	-5.8107	-4.65741	-4.34784	-3.60641	-6.21896	-5.19464	-1.77205	-4.617
HAP1@hsa-miR-339-5p@7mer-m8	HAP1	hsa-miR-339-5p	7mer-m8	-3.3763	2.46571	4.19e-06	0.000133256	-4.32453	-5.32214	-3.73677	-6.047	-5.43381	-6.15159	-7.14169	-6.58404	-5.8107	-5.67465	-4.7704	-5.60818	-4.03012	-4.8457	-5.65258	-1.49373	-2.60823	-2.01358	-5.49467	-4.50142	-5.60818	-7.54159	-4.93851	-3.16765	-6.74866	-3.71206
SORBS1@hsa-miR-505-3p.2@8mer	SORBS1	hsa-miR-505-3p.2	8mer	-2.68271	2.62956	4.22e-06	0.000134194	-3.6685	-6.28834	-5.9376	-5.02628	-4.42581	-5.26036	-5.49467	-4.55591	-3.74188	-4.94932	-4.8128	-6.74866	-4.88448	-4.10576	-5.52134	-4.2819	-5.45117	-4.08012	-5.2442	-2.85693	-3.61539	-1.88979	-5.49467	-5.27526	-0.788965	-5.27526
GABRQ@hsa-miR-495-3p@7mer-m8	GABRQ	hsa-miR-495-3p	7mer-m8	6.70601	2.268	4.25e-06	0.000134828	-4.33312	-3.73176	0.437537	-6.63473	-4.74722	-6.18507	-5.49467	-5.78793	-6.18507	-6.49003	-4.86956	-5.97413	-5.69544	-6.25387	-6.536	-6.68909	-6.81591	-6.44601	-6.63473	-6.58404	-6.536	-6.536	-5.97413	-6.36389	-5.9376	-6.11645
MYBL1@hsa-miR-377-3p@8mer	MYBL1	hsa-miR-377-3p	8mer	3.88963	0.669513	4.28e-06	0.000135548	-4.80234	-6.74866	-3.77307	-5.76557	-3.94668	-5.8107	-4.01856	-2.79743	-4.83455	-4.34784	-4.08012	-5.9116	-5.30703	-5.67465	-6.28834	-5.49467	-6.07624	-6.11645	-5.9116	-6.15159	-6.32557	-5.9116	-6.25387	-5.9376	-5.54298	-6.28834
NEGR1@hsa-miR-875-5p@8mer	NEGR1	hsa-miR-875-5p	8mer	-2.33578	2.58879	4.29e-06	0.000135723	-4.19684	-5.06548	-3.91119	-5.41254	-4.83455	-4.8593	-4.47641	-4.65741	-4.3026	-3.26621	-4.40207	-6.00291	-3.43665	-5.02628	-5.10513	-4.08012	-4.67888	-2.65943	-5.35343	-2.7319	-4.99759	-1.27302	-5.27526	-5.19464	-1.57079	-3.21621
GUCY1A2@hsa-miR-1-3p@7mer-1a	GUCY1A2	hsa-miR-1-3p	7mer-1a	-2.36006	2.38111	4.3e-06	0.000136014	-4.19025	-4.47641	-3.08878	-5.69544	-4.08701	-4.51835	-4.92563	-3.91687	-4.67888	-3.23058	-4.12631	-4.60823	-5.73973	-5.13391	-5.12046	-2.19471	-5.52134	-5.47379	-4.98476	-3.44906	-4.8457	-1.42189	-4.28894	-5.30703	-1.94369	-3.70737
LASP1@hsa-miR-218-5p@8mer	LASP1	hsa-miR-218-5p	8mer	3.65457	1.01779	4.32e-06	0.000136613	-4.46864	-3.62974	-6.28834	-5.69544	-4.25198	-5.8107	-4.39157	-6.88592	-5.8107	-4.8457	-1.94795	-4.4931	-4.89657	-6.88592	-5.9376	-7.04689	-5.8107	-6.74866	-5.9116	-6.36389	-7.14169	-7.54159	-7.38235	-5.9116	-7.04689	-7.14169
NRXN3@hsa-miR-495-3p@7mer-1a	NRXN3	hsa-miR-495-3p	7mer-1a	-2.35557	2.12203	4.33e-06	0.000136895	-4.98476	-4.72605	-3.27727	-5.76557	-4.60823	-4.97318	-5.17666	-4.01856	-4.14547	-3.43665	-5.26036	-4.8457	-5.02628	-5.20878	-5.37329	-1.31575	-5.73973	-3.46597	-5.01073	-5.02628	-4.35748	-3.60641	-4.59961	-2.48929	-4.05513	-4.96181
HLF@hsa-miR-196a-5p@7mer-1a	HLF	hsa-miR-196a-5p	7mer-1a	-3.62235	0.495759	4.35e-06	0.000137285	-5.62892	-6.49003	-5.39239	-6.07624	-6.15159	-7.04689	-6.25387	-6.00291	-5.71898	-6.15159	-5.71898	-6.25387	-5.85108	-5.41254	-5.9376	-5.28957	-5.65258	-6.25387	-5.67465	-6.21896	-6.63473	-5.78793	-5.8107	-5.41254	-3.92824	-5.58444
ONECUT2@hsa-miR-599@8mer	ONECUT2	hsa-miR-599	8mer	3.51291	1.59984	4.65e-06	0.000146044	-4.51835	-5.14692	-3.71694	-2.88096	-4.39157	-5.47379	-4.0741	-2.27249	-2.03553	-1.73597	-5.01073	-4.72605	-6.00291	-7.25016	-8.12836	-6.11645	-5.8107	-5.69544	-5.71898	-6.00291	-6.32557	-7.54159	-6.96041	-5.85108	-5.47379	-6.25387
CCBE1@hsa-miR-485-5p@8mer	CCBE1	hsa-miR-485-5p	8mer	-2.48632	1.19946	4.65e-06	0.000146057	-5.37329	-5.02628	-5.09239	-6.49003	-5.30703	-5.564	-5.30703	-4.12631	-5.32214	-5.17666	-5.52134	-5.88766	-5.62892	-5.33823	-5.58444	-5.47379	-5.65258	-4.25198	-5.22534	-5.9376	-4.8593	-3.90547	-5.97413	-5.62892	-4.63602	-4.27407
VSTM4@hsa-miR-670-3p@7mer-1a	VSTM4	hsa-miR-670-3p	7mer-1a	-3.40337	0.631362	4.66e-06	0.000146229	-4.75873	-5.67465	-5.30703	-6.44601	-6.047	-6.44601	-6.11645	-5.47379	-5.26036	-6.15159	-5.69544	-5.54298	-4.97318	-5.85108	-5.85108	-4.46077	-5.78793	-5.27526	-5.73973	-5.85108	-5.28957	-4.7921	-5.97413	-5.85108	-3.8999	-5.564
PRR11@hsa-miR-204-5p@8mer	PRR11	hsa-miR-204-5p	8mer	3.64646	0.967743	4.7e-06	0.000147225	-4.34068	-4.70378	-3.25864	-5.02628	-3.6685	-6.44601	-5.8107	-2.92955	-5.30703	-5.19464	-1.54775	-4.93851	-5.01073	-5.54298	-6.28834	-6.21896	-6.96041	-5.2442	-5.85108	-6.88592	-6.18507	-6.536	-6.81591	-6.32557	-6.00291	-5.9376
RUNX1T1@hsa-miR-23a-3p@7mer-1a	RUNX1T1	hsa-miR-23a-3p	7mer-1a	-3.91657	0.62825	4.7e-06	0.000147225	-5.14692	-6.536	-4.55591	-6.49003	-5.564	-6.49003	-5.26036	-5.58444	-4.67888	-6.047	-5.45117	-5.88766	-5.65258	-5.39239	-5.26036	-5.9376	-6.00291	-3.33838	-5.73973	-5.88766	-5.58444	-4.55591	-6.58404	-6.18507	-4.73535	-4.98476
NXPH3@hsa-miR-150-5p@7mer-1a	NXPH3	hsa-miR-150-5p	7mer-1a	-2.84686	1.36243	4.77e-06	0.000149088	-6.63473	-5.28957	-6.40471	-6.11645	-6.536	-4.48519	-7.14169	-6.40471	-5.47379	-6.81591	-7.14169	-4.78038	-5.2442	-5.2442	-5.85108	-4.8457	-5.69544	-5.41254	-4.74722	-5.78793	-5.62892	-3.60641	-5.9116	-4.86956	-3.49614	-4.69187
KIF26B@hsa-miR-139-5p@7mer-1a	KIF26B	hsa-miR-139-5p	7mer-1a	2.92946	2.75709	4.78e-06	0.000149258	-3.85365	-3.49191	-4.0244	-0.339231	-3.05766	-5.10513	-4.56872	-1.0214	-1.62278	-3.84855	-1.90622	-3.33838	-1.23467	-5.35343	-6.047	-5.45117	-5.04125	-5.09239	-5.9116	-5.67465	-5.67465	-6.28834	-5.60818	-4.72605	-5.73973	-5.17666
TET3@hsa-miR-130a-3p@7mer-m8	TET3	hsa-miR-130a-3p	7mer-m8	3.00072	0.940028	4.83e-06	0.000150611	-3.60207	-3.92824	-2.05931	-5.41254	-3.82756	-5.8107	-5.73973	-3.04537	-3.39209	-4.83455	-5.39239	-4.75873	-4.91084	-5.52134	-5.8107	-6.11645	-5.78793	-5.9116	-5.76557	-6.68909	-5.97413	-6.40471	-6.58404	-6.18507	-5.85108	-5.85108
KCNK5@hsa-miR-493-5p@7mer-m8	KCNK5	hsa-miR-493-5p	7mer-m8	3.012	2.6103	4.83e-06	0.000150611	-3.8433	-3.63448	-2.70667	-4.71298	-1.47872	-6.047	-4.94932	-4.25198	-0.289438	-5.54298	-2.18969	-2.28486	-1.15117	-5.45117	-5.35343	-6.63473	-5.78793	-4.0741	-5.85108	-5.8107	-5.54298	-5.19464	-6.88592	-5.17666	-5.39239	-5.10513
INHBA@hsa-miR-342-3p@7mer-m8	INHBA	hsa-miR-342-3p	7mer-m8	2.31499	3.5001	4.85e-06	0.000150997	0.0928012	-1.23366	-2.54483	-4.43388	-0.209147	-3.3883	-1.49373	-2.24187	-3.14006	-1.74275	-2.17065	-2.69332	-1.72331	-5.35343	-4.28894	-4.25894	-5.58444	-3.70266	-5.58444	-5.43381	-5.47379	-2.11289	-5.45117	-6.11645	-4.86956	-4.25894
UNC13A@hsa-miR-326@8mer	UNC13A	hsa-miR-326	8mer	4.40623	2.65178	4.92e-06	0.000152644	-4.89657	-4.32453	-5.71898	-5.65258	-2.05861	-6.11645	-5.10513	-4.8128	-3.99491	0.733475	-4.09985	-4.2671	-3.92824	-6.63473	-5.65258	-5.45117	-7.14169	-6.58404	-6.25387	-5.85108	-5.60818	-5.88766	-7.04689	-5.85108	-5.43381	-6.58404
KIF26B@hsa-miR-499a-5p@7mer-m8	KIF26B	hsa-miR-499a-5p	7mer-m8	2.89372	3.1588	4.97e-06	0.000154169	-2.73457	-3.0129	-4.0244	0.0473252	-2.37128	-4.94932	-3.40416	-0.923937	-1.53996	-3.18114	-1.90622	-4.25198	-0.373425	-5.35343	-5.76557	-4.2819	-4.7704	-5.85108	-5.71898	-5.41254	-5.97413	-6.28834	-5.9116	-4.59961	-5.37329	-5.04125
MEX3A@hsa-miR-323a-3p@7mer-1a	MEX3A	hsa-miR-323a-3p	7mer-1a	3.41105	1.24084	4.99e-06	0.00015444	-3.70737	-5.73973	-1.62755	-5.45117	-5.08019	-6.63473	-5.49467	-3.08878	-2.90557	-4.97318	-6.28834	-2.84314	-4.75873	-6.32557	-5.88766	-6.88592	-6.81591	-6.49003	-5.9116	-6.07624	-6.44601	-6.88592	-6.00291	-5.62892	-6.00291	-5.27526
[truncated: 1,831 more rows]
