# Supplementary material for: Frequency of MicroRNA Response Elements Identifies Pathologically Relevant Signaling Pathways in Triple-Negative Breast Cancer
Source: iScience. 2020 Jun 6;23(6):101249. doi: 10.1016/j.isci.2020.101249 (PMC7322352; doi:10.1016/j.isci.2020.101249)
Supplement: Data S7. 88 mRNAs Identified by ReMIx that Are Associated with the 221 MREs in TCGA Triple-Negative Tumors, Related to Figure 3 [file mmc8.xlsx]

## Sheet: Sheet1
Data S7: 88 mRNAs identified by ReMIx that are associated with the 221 MREs in TCGA Triple-Negative tumors (RPKM values). Related to Figure 3.
	TN_Tumor													TN_Normal-Adjacent
GeneName	TCGA-BH-A1FC-11A-32R-A13Q-07.TN_Normal	TCGA-BH-A1EW-11B-33R-A137-07.TN_Normal	TCGA-E2-A158-11A-22R-A12D-07.TN_Normal	TCGA-BH-A1F6-11B-94R-A13Q-07.TN_Normal	TCGA-E2-A1LH-11A-22R-A14D-07.TN_Normal	TCGA-E2-A1LS-11A-32R-A157-07.TN_Normal	TCGA-BH-A0E0-11A-13R-A089-07.TN_Normal	TCGA-BH-A0B3-11B-21R-A089-07.TN_Normal	TCGA-E2-A1L7-11A-33R-A144-07.TN_Normal	TCGA-BH-A0BW-11A-12R-A115-07.TN_Normal	TCGA-GI-A2C9-11A-22R-A21T-07.TN_Normal	TCGA-BH-A18Q-11A-34R-A12D-07.TN_Normal	TCGA-BH-A18V-11A-52R-A12D-07.TN_Normal	TCGA-BH-A1FC-01A-11R-A13Q-07.TN_Tumor	TCGA-BH-A1EW-01A-11R-A137-07.TN_Tumor	TCGA-E2-A158-01A-11R-A12D-07.TN_Tumor	TCGA-BH-A1F6-01A-11R-A13Q-07.TN_Tumor	TCGA-E2-A1LH-01A-11R-A14D-07.TN_Tumor	TCGA-E2-A1LS-01A-12R-A157-07.TN_Tumor	TCGA-BH-A0E0-01A-11R-A056-07.TN_Tumor	TCGA-BH-A0B3-01A-11R-A056-07.TN_Tumor	TCGA-E2-A1L7-01A-11R-A144-07.TN_Tumor	TCGA-BH-A0BW-01A-11R-A115-07.TN_Tumor	TCGA-GI-A2C9-01A-11R-A21T-07.TN_Tumor	TCGA-BH-A18Q-01A-12R-A12D-07.TN_Tumor	TCGA-BH-A18V-01A-11R-A12D-07.TN_Tumor
HDGF	73.6177	73.6539	64.2119	52.332	94.1193	54.0925	130.807	96.14	94.0759	108.18	84.4434	64.27	114.679	344.776	205.757	310.274	195.717	274.857	193.225	513.694	513.139	242.447	271.092	249.944	304.564	574.478
C17orf103	9.22446	6.87267	19.6443	10.6778	12.7093	24.4068	11.6888	11.6712	6.53692	6.645	6.38925	10.0619	8.9062	1.78549	2.64106	1.87182	3.55406	2.39104	2.55434	6.69337	3.42067	3.11443	1.64606	1.63188	5.24149	1.18425
PTGER3	8.03496	14.4353	15.539	18.2547	2.13653	28.6555	2.21651	5.13445	5.21609	2.06799	4.82834	6.12201	4.4837	0.223252	3.12237	0.061459	0.606828	0.814172	0.788402	0.392211	1.2723	3.36047	0.178096	0.290977	0.739649	0.399393
NTN4	100.491	61.2766	44.3737	107.59	149.451	11.3794	92.9692	114.551	60.1763	82.1204	88.1142	127.343	51.7485	6.92325	20.3951	0.729927	9.28696	2.96311	10.1311	9.23747	12.4697	3.3472	7.49656	3.90635	20.5563	14.3331
LRRC15	1.72734	1.50069	3.46208	2.79158	0.0868404	1.02135	0.207999	2.26447	0.286227	4.73706	3.704	3.87571	2.01255	13.6273	3.53588	2.70601	8.38853	8.62228	5.74018	2.15128	12.5399	11.9887	7.67019	41.7676	2.42257	28.6508
FLNC	4.51249	2.12368	48.283	3.75886	1.435	4.3763	1.21686	5.10327	6.17567	4.58488	10.0747	5.49112	3.80698	0.711293	2.28762	0.209452	1.354	0.546191	0.0619898	0.270429	1.96907	0.69074	0.849414	1.03531	0.809731	0.959882
ERBB4	3.27714	6.26702	1.08472	3.50421	10.4516	1.31166	5.87272	17.6744	5.49183	1.93353	2.39203	11.2888	1.54802	0.00140502	3.63426	0.00467558	0.128088	0.0128803	0.447691	0.209989	0.117306	3.44656	0.166351	0.331104	1.59526	0.0227674
POU4F1	0.0253792	0.0600091	0.473511	0	0.00711826	0	0.0124593	0.00992047	0.00571508	0.12668	0.0215249	0.00463247	0.0262291	1.61196	0.0674096	7.29358	1.47951	0.0503317	0.319893	0.00852531	0.0991115	0.013734	0.0400024	3.51559	2.30901	2.70459
INHBA	1.02359	1.09107	6.87032	2.70921	0.961138	1.81308	0.699141	1.22643	0.74161	7.04505	3.60845	1.61654	0.287465	5.38376	6.4832	1.40115	10.0444	3.40683	2.90494	2.42185	18.8745	9.93444	14.3099	13.2331	3.18284	26.2797
SLIT3	40.3677	21.8217	87.9324	54.0726	5.65184	45.6203	7.45477	23.0958	25.8164	27.4465	40.0653	44.857	18.5991	3.85484	14.2556	1.42994	5.124	4.08194	1.49836	2.623	3.52717	5.87589	1.75114	7.18913	6.12574	7.41393
FOS	922.18	986.486	1445.09	149.09	1579.11	1346.06	439.106	592.298	237.164	1284.93	2660.99	600.974	1041.14	8.2363	49.3324	41.8575	46.7195	45.3849	30.207	62.4696	22.0974	72.589	21.5544	68.1214	67.7027	42.7529
CD34	155.45	46.6415	190.025	185.143	30.5294	123.956	40.1999	85.5666	76.4651	59.6672	165.039	81.4902	89.2103	13.4624	31.8429	7.06008	13.5455	20.296	15.4082	15.0259	11.148	16.7431	16.052	9.41006	20.6545	13.8516
SCN4B	7.0637	6.39173	8.7706	12.876	15.5604	10.5751	14.4512	10.313	10.1682	6.30211	10.8996	15.7911	9.15475	0.0486675	1.37482	0.374037	0.47268	1.10741	0.660076	0.371105	0.313767	0.989152	0.58175	1.56623	2.4586	0.563302
COL5A1	11.307	7.48202	31.5657	17.5478	3.01477	18.7197	8.50378	9.9143	15.3237	28.6053	24.5218	12.132	16.2985	17.3377	20.7965	5.95039	33.8328	33.611	7.78735	17.1286	57.246	44.4169	22.8433	52.8799	12.4515	54.9594
CELF4	0.135301	0.401139	0.301776	0.171646	0.194209	0.0748254	0.269599	0.186663	0.155926	0.204309	0.234907	0.287643	0.20358	1.69421	0.141473	2.80522	1.39831	4.90567	0.822253	1.56402	0.727304	7.69443	0.489244	0.137275	0.313529	0.577529
LIN7A	2.85929	4.66172	2.48658	3.03329	5.65053	4.54876	8.65401	3.73752	5.67085	1.23455	1.82881	5.83196	2.37895	0.558402	1.07728	0.0604302	0.210444	0.312139	0.106278	0.237919	0.199762	0.745266	0.294595	0.254502	0.498233	0.234489
ZDHHC18	12.0468	13.1397	12.7223	9.43789	12.4285	16.6376	9.24206	10.8664	11.6868	19.5406	12.9356	10.8745	14.15	62.5253	19.9156	47.6367	31.9125	31.7394	12.5766	17.7028	20.9357	20.2167	21.6411	18.0613	15.4304	26.9056
CCDC80	172.32	67.3598	314.676	239.76	11.6147	170.219	15.565	87.3682	76.4906	113.13	193.905	78.6145	70.5828	14.0891	63.8957	9.97109	30.1711	26.0424	10.6984	11.0781	24.4918	37.4014	13.0711	10.7737	24.7698	52.3008
TNS1	74.569	49.694	236.132	140.978	43.4395	393.918	44.4978	84.2138	50.9551	44.2417	70.2594	100.349	38.7457	7.44191	22.1384	2.17722	6.54169	8.24576	8.28144	5.4393	14.1607	12.9552	16.5026	12.4289	25.7277	11.6843
RASD2	4.7877	2.08333	1.46035	2.94912	5.87377	1.32687	2.83008	5.79899	2.59632	11.1399	3.80647	4.23872	4.96487	16.1602	2.36897	15.5374	37.7818	79.163	25.2618	49.7032	42.0748	1.79775	7.40514	52.4187	30.1969	12.9414
PPAP2B	97.9666	55.2414	140.835	103.919	39.0001	127.493	31.8403	74.8498	60.9903	50.8557	96.6044	84.7521	38.1342	10.3612	27.83	10.3135	15.0863	13.8461	11.9407	13.6432	15.2896	33.1898	21.1812	15.7717	18.5187	17.4429
THSD4	11.7524	35.743	7.03608	10.779	24.6197	0.969309	19.8081	19.6672	22.5171	6.86325	9.63608	21.0068	6.14777	0.333392	22.8846	0.682739	0.97085	1.09574	3.40444	0.551111	0.812239	3.84342	2.88413	2.85444	4.97876	1.11499
IGF1	14.32	14.0917	33.203	29.3322	1.78932	48.3076	4.08059	10.907	9.34489	11.0739	15.5619	12.2959	7.88948	0.379462	14.2493	0.256832	2.49438	2.05379	1.21566	0.482698	0.682104	1.40775	1.1593	0.64988	2.25985	1.62191
RBMS3	8.41253	7.5934	11.1047	15.3399	4.98517	12.4806	5.36834	6.45236	7.31441	6.67533	8.72486	11.7901	4.14682	0.336443	2.29805	0.273236	0.785977	0.963842	0.908986	0.629709	0.935426	1.44026	1.45228	0.956348	1.62259	4.8393
ADCYAP1R1	1.64885	2.08676	3.37581	2.52423	0.953829	7.00237	1.30454	2.16086	1.38575	3.56572	2.35987	3.20581	1.77634	0.0254784	0.712872	0.130005	0.090547	0.181017	0.198817	0.123633	0.051743	0.0677176	0.0290055	0.0793505	0.379727	0.113536
SLC26A9	0.0201743	0	0.0121419	0.0216002	0.0169752	0.0105371	0.0148561	0.0512585	0.072688	0.282918	0.112929	0.110473	0.0208499	0.0907781	0.0329753	0.0193646	0.447775	3.13674	0.031786	0.0474382	0.740581	0.0109174	8.2676	2.20377	0.132456	0.399573
PHYHIPL	0.285305	0.20335	0.148296	0.614906	0.589248	0.085797	0.299227	0.268669	1.12141	0.33907	0.373964	0.605985	0.254652	0.0448876	0.0264964	0.00497918	0.097102	0.0720127	0.122596	0.0958389	1.15976	0.6667	0.592779	0.270278	0.249354	0.0318225
KCNK5	4.3157	1.50934	3.60353	1.03712	7.04741	1.51907	1.1054	1.6953	2.74267	5.13304	4.00606	2.94704	2.94851	3.83929	2.78644	50.2208	6.90393	11.113	7.76915	6.0424	14.1542	2.49931	20.2962	34.1567	13.1036	34.044
DPYSL5	0.00619416	0.0161878	0.486501	0.00568453	0.00521195	0	0.00912263	0	0.0083691	0.0132506	0.00315209	0.00678374	0.0144036	0.0128639	0.00759337	8.01582	0.745382	0.0442231	0.00418257	1.20474	0.141509	7.42634	0.00366119	0.290462	2.1743	0.51787
DACH1	6.2018	10.5653	2.96345	4.80418	10.7321	2.46078	5.56922	10.4251	6.25336	5.2655	3.60414	8.92012	1.49417	0.0511611	8.27468	0.0319223	0.227275	0.263819	0.141393	2.72463	0.162345	1.44477	0.97558	0.401662	0.714841	0.119821
TACC1	45.2058	31.509	48.0403	63.0621	13.1028	61.7668	14.2823	34.463	31.2179	25.5225	41.0421	41.1691	13.3919	7.90306	17.3549	3.77117	6.21818	4.86862	2.78647	3.57404	6.22797	7.91917	14.2642	10.0111	11.5431	6.71842
ITPR1	15.1246	16.3907	17.2035	19.7116	30.8787	7.53271	13.8054	28.8633	16.9471	12.6359	16.7511	39.0109	5.62359	1.74357	13.0186	0.97792	1.56693	1.36449	0.595622	0.682566	2.04655	5.4903	5.98091	2.27193	4.92639	3.29148
SVEP1	20.0682	23.2928	23.4435	33.4155	2.33812	23.0987	3.69594	9.7818	16.7943	12.9008	18.4159	16.1194	9.75416	0.289086	7.0308	0.280022	1.22681	0.85228	0.531304	0.308217	0.961643	1.29861	0.336831	1.47942	2.95692	0.850841
DUSP1	365.648	432.515	624.652	181.095	398.155	530.282	252.801	212.317	259.705	527.899	1023.05	307.169	420.738	15.6844	54.7677	12.1923	55.478	32.8731	21.378	17.1735	22.4864	60.3527	38.3684	59.528	45.6749	42.6496
SEMA3C	36.2939	69.9085	51.2086	117.493	77.9472	39.9779	37.5639	55.3985	56.1489	43.209	65.9403	124.76	18.9335	0.773819	16.5394	0.642874	6.36359	3.30949	1.60434	5.54913	8.64663	12.5335	30.0332	10.5072	18.6351	7.12872
TGFBR2	149.932	83.098	153.793	205.169	47.925	146.959	26.0737	100.022	117.617	85.9882	152.734	94.386	27.0781	12.2675	45.6556	6.52731	24.1179	13.6004	26.6281	6.84465	14.2669	18.1938	16.7394	15.5347	23.2137	15.743
CNNM1	0.297801	0.254707	0.47904	0.703124	0.569497	0.0989817	0.207336	0.38097	0.303604	0.243241	0.666798	0.892456	0.53301	2.14215	0.0298695	5.02056	1.2206	0.702272	0.38024	2.43907	0.32352	1.14274	0.704086	0.312273	0.822725	5.39813
CACNA2D1	5.67304	5.70469	7.57555	12.8453	2.21625	14.1759	1.36144	3.2075	3.50171	3.20853	3.23057	5.17289	0.0981534	0.47337	1.21083	1.99339	0.812704	0.17077	0.0570042	0.246716	0.568698	0.822317	0.518942	1.20126	2.08445	2.50805
EGFLAM	7.76332	5.61575	5.97303	7.75945	2.9154	9.243	9.753	4.91939	9.29491	3.39821	5.85519	5.52679	4.88091	0.834993	2.98629	0.503973	1.57006	1.30158	0.698686	3.23547	1.00096	1.47344	0.51723	0.758485	1.17708	1.05396
FANCA	0.647292	1.33693	0.485397	0.510199	0.28111	0.305365	0.699612	0.795788	1.49876	3.45428	0.773013	0.808949	0.449127	7.71608	2.71649	4.93343	9.32198	2.39762	1.51215	2.06214	5.04545	5.92375	12.132	2.62792	7.90972	15.7802
EHD2	130.493	35.8995	200.064	132.43	45.9579	232.03	58.3324	55.599	73.0611	47.0164	84.1714	65.9158	84.1488	7.38979	23.7058	4.85297	21.2479	24.4991	5.59265	16.0128	29.5269	20.4396	26.3079	28.9542	18.4289	13.6381
PRICKLE2	6.87026	7.87582	9.482	13.2469	10.7298	22.2308	5.2105	7.48822	9.72	5.25285	7.24876	13.9507	4.73022	0.607921	8.81193	0.154071	2.55052	4.20746	1.41896	0.562634	1.60798	2.288	1.43228	2.09394	1.31187	3.63294
DCLK1	4.78844	4.34615	6.44393	9.35229	1.13815	5.52637	4.46322	4.58589	4.10252	6.70295	7.44333	6.92174	2.4056	0.211664	2.44828	0.0719297	0.379989	0.406587	0.257778	0.189983	0.291266	3.16386	0.540432	0.622376	3.41487	0.428734
DIXDC1	12.8869	14.7735	20.6666	20.5145	13.9148	20.1531	8.4027	16.9145	10.6118	8.38897	11.8912	18.604	5.44315	1.3177	6.82679	4.89452	3.51645	3.22449	0.798834	1.41638	1.99904	2.86859	2.89862	4.73061	7.05601	2.37662
TSHZ2	5.07024	7.2079	5.02647	9.24144	8.64902	3.9569	6.95365	7.58628	11.7052	8.21291	8.4008	13.7992	5.57401	0.454054	2.18818	0.181673	0.687184	0.848364	0.841625	0.299801	0.823266	0.984679	0.709426	0.264023	2.30924	0.678315
TMEM158	3.00264	1.84028	1.42587	3.81483	1.46041	1.24194	3.41253	2.49327	2.59129	9.93814	2.55253	1.87232	3.47092	15.6617	1.6596	7.61684	18.4214	54.027	96.8637	0.279854	16.8672	1.97241	6.14503	38.9543	8.59542	3.2855
SLC24A2	0.0178591	0.060008	0.0967368	0.0669246	0	0.00777322	0.00657561	0.00872617	0.00402164	0.0148572	0.0272644	0.0244487	0.117665	0.114359	0.207986	0.00685694	0.140885	0.180631	0.062306	0	0.317334	0.384164	0.0668545	0.184498	0.0167508	0.170599
FZD4	43.5456	33.5396	81.567	67.9657	13.189	76.8589	14.3639	33.5152	15.3118	16.1494	21.0448	23.1475	16.2423	2.22032	8.29701	2.98563	3.07367	3.61914	3.26776	2.7045	2.64311	6.88597	2.44257	3.29521	4.22696	3.49002
ZIC1	0.283733	0.025331	0.272854	0.0509456	0.181651	0.144973	0.222564	0.0723316	0.00416695	0.611363	0.357827	0.182391	0.296423	3.66361	0.00756144	6.4546	1.92489	0.403674	5.33951	4.55628	4.97174	0	6.46763	2.6763	2.7813	3.79147
EN1	4.28099	1.00858	5.49725	0.984692	2.32811	1.54186	2.60701	1.45624	0.485693	1.20397	1.33039	0.876851	1.62114	42.7907	0.133538	50.2952	24.9496	49.8124	11.9968	33.7999	46.843	0.415586	8.94965	19.4694	34.4444	42.7643
FLRT2	6.42252	4.26201	17.6094	12.9864	5.04105	10.5776	3.15408	7.58156	5.54118	8.77803	7.32564	10.9814	3.07959	0.749047	2.1405	0.191543	0.749965	1.11772	0.349005	0.552569	0.502857	0.769781	0.454264	1.94283	1.99498	0.867322
GHR	15.7519	16.0973	42.8369	36.053	7.93744	84.6677	8.6484	11.7304	7.15696	4.76404	8.73749	17.1764	5.38215	0.215434	3.01016	0.226872	1.25146	0.949982	0.503623	3.8375	0.461515	3.54725	0.667474	0.66529	2.84132	1.94433
LDB2	44.6687	17.4627	29.0851	34.9709	8.12852	39.5483	9.95754	24.8506	21.5941	16.4878	29.9121	25.2046	22.3146	2.48595	7.80902	1.78756	2.7313	4.52357	5.05277	1.67306	2.44538	4.00381	3.35629	2.28897	4.553	3.3021
SCN2B	0.485095	0.944692	0.970557	1.32051	2.25047	0.236248	2.3895	1.1454	1.97513	1.50984	1.46112	2.43737	1.70219	0	0.0964337	0.00377536	0.0683665	0.0156006	0	0	0.0115201	0.0212847	0.00774934	0.240265	0.193679	0.0172348
SLC16A10	0.145088	0.333339	0.977332	0.230454	0.197209	0.705338	0.0904043	0.130877	0.113096	0.572998	0.164703	0.287239	0.389286	1.99912	1.34081	2.44893	1.28035	0.67729	0.09797	4.52136	0.686461	1.5401	0.448577	0.97452	7.23079	1.25587
LIFR	21.3293	24.9003	23.4893	33.7166	9.55684	14.0595	6.31054	27.2491	31.2659	15.9878	22.8445	31.0838	4.48118	0.657006	7.5682	0.250074	2.31899	0.749187	0.416766	0.531351	0.759438	1.83283	12.0608	1.94087	3.35779	0.896979
PPP1R12B	19.5046	19.1079	60.9829	32.7755	12.825	12.044	6.19659	27.3708	16.5471	16.1513	18.309	37.2639	11.7789	1.39577	5.46629	2.69358	2.85832	2.38556	2.65296	3.13223	2.53006	3.86199	3.74742	1.83628	10.6274	1.53245
ZIC4	0.0433675	0.00462598	0.151012	0.0511706	0.0573424	0.0744247	0.0273731	0.0835487	0.0167414	0.30924	0.091428	0.0610654	0.00960426	0.566122	0.00379742	1.52712	0.467196	0.0810913	1.09186	0.755449	1.3573	0.00502895	1.80531	1.00846	1.27694	0.807903
TNFRSF9	0.199202	0.0783908	0.0243021	0.0518793	0.221976	0.033744	0.0753275	0.0789185	0.112751	2.51842	0.136987	0.0530667	0.037558	2.73377	0.419101	0.142631	0.760169	2.20377	0.112698	0.379791	0.883057	1.11004	1.43201	0.577474	0.541584	1.21448
GPAM	44.4251	32.1354	135.991	160.965	10.6747	432.254	20.7689	74.2272	9.07338	8.47568	12.3215	62.4948	18.2301	2.17979	4.65322	4.85047	1.95018	2.4587	2.10313	6.3847	1.49816	3.39152	1.71823	2.19196	5.80347	2.01323
PGBD5	1.78065	0.54703	0.615456	0.630313	1.66952	1.27548	0.576951	1.93897	1.03797	5.96409	1.12361	1.10879	0.583633	5.53647	0.355498	0.123062	27.1907	26.6487	5.6065	0.881847	6.84855	9.56447	14.783	4.05844	0.665673	19.5769
GABBR2	0.0222981	0.0166497	0.0150977	0.08697	0.0469057	0.014558	0.0287352	0.0457596	0.0376595	0.218627	0.153186	0.198417	0.0172837	3.06504	0.00683377	0.292154	0.357769	13.6379	0.383945	1.06737	11.4259	0.0407251	4.75131	1.54139	0.227444	3.18625
SYNPO2	30.5751	16.2817	72.4282	35.5245	9.50079	9.47898	7.50448	16.2196	21.3798	14.3333	19.2725	25.4063	7.02087	0.454598	8.74192	0.435502	1.22831	1.66587	0.614943	1.96292	0.773467	4.15229	1.7906	0.841662	5.17944	0.720148
ABCA13	0.0131435	0.253763	0.0813646	0.0740957	0.120073	0.0696297	0.0871085	0.0638538	0.237203	0.816722	0.0917275	0.272468	0.0116431	1.9819	0.00230179	0.223844	0.492567	0.408864	2.35823	0.102179	0.0593942	0.00152414	2.24738	1.29947	4.97296	0.00296193
EBF1	17.9497	10.8012	32.7903	33.1535	3.12981	65.3324	7.01894	13.283	5.96802	7.72587	16.4192	16.2177	10.9683	0.698796	1.82245	0.514413	1.14356	2.24214	1.55326	1.33786	0.906683	1.56926	0.759374	0.883728	1.73006	1.38327
SEMA5A	4.72176	13.4294	2.71107	15.426	11.027	1.70265	8.36063	10.9636	16.0379	13.8516	8.0205	20.2838	5.97491	0.902295	4.01635	0.481553	0.800126	1.62247	0.822917	1.118	1.16848	2.62396	0.515218	1.84691	2.57382	4.38086
ADAMTS5	8.54133	11.3928	14.9034	30.196	7.95675	16.0623	5.81273	8.96678	6.12887	9.19775	13.6597	22.5008	5.24881	1.23261	0.787967	0.624987	0.991132	1.22375	0.349476	0.289386	0.659163	0.623397	0.586166	1.26522	2.08346	3.61863
RUNX1T1	2.56559	2.40867	4.34077	4.36159	1.17449	3.61523	0.969737	2.93705	1.09326	2.40514	3.064	4.25594	1.78003	0.152766	0.439879	0.121926	0.443309	0.572138	0.283483	0.235043	0.519177	0.722344	0.250266	0.299778	0.474543	0.311319
SHE	15.3578	6.1857	8.52232	11.738	2.67407	7.03203	2.16733	6.17454	5.07652	4.69229	10.0034	6.54951	2.50782	0.468721	3.09624	0.330592	0.766114	1.19842	0.944351	1.07807	0.553292	1.2496	0.515102	0.390966	1.62989	0.845142
ZCCHC24	36.5644	20.9945	39.9919	32.1058	11.386	48.0656	11.5306	19.8545	12.1298	18.113	27.4508	24.1931	19.2174	1.8855	8.57094	1.34534	3.59582	4.22783	1.72317	2.61786	4.20481	14.1019	2.74599	2.4547	4.34061	3.32025
IMPA2	8.85881	8.19789	11.9205	11.4628	19.2004	9.38556	14.8248	10.967	18.5355	13.7416	17.8507	10.6101	23.9681	201.428	17.7311	23.648	102.629	31.3989	9.83747	145.992	37.6905	35.8355	23.0541	50.9622	22.8597	13.5441
ZBTB16	2.22199	5.63805	8.6725	3.52887	4.06396	10.6604	9.52355	9.48647	36.7094	1.69828	11.8421	9.85779	1.76356	0	0.366995	0.038314	0.0853926	0.0158322	0.0718747	0.160902	0.0779405	1.18804	0.110101	0.200803	1.60987	0.0979478
NR2F1	11.3136	13.3874	7.58053	7.31701	7.31164	8.2285	4.82332	14.3796	9.62709	5.92998	8.73089	32.7943	18.2662	0.581632	2.91365	0.366182	1.48167	1.96949	0.313482	0.549214	2.64856	2.71984	1.59274	1.22939	2.71203	0.758878
JAM2	33.2945	15.1483	19.7861	33.546	12.1874	18.2957	13.2904	22.6506	25.4538	16.1582	29.124	22.5941	17.3574	12.8436	9.13501	1.1415	2.00289	6.37238	3.20435	2.49676	1.65226	3.29512	1.38556	2.17772	3.39186	2.30488
KLF4	66.4889	47.2601	145.345	79.3321	21.6878	152.102	28.3207	20.1439	25.8625	47.5211	269.1	56.6071	44.5447	7.73347	10.8561	1.99571	13.9969	4.66005	7.01225	4.56747	7.1594	6.92944	8.70002	9.12537	9.47978	7.06867
CXorf36	24.7812	8.77886	13.6192	22.2866	4.65518	16.1932	5.63379	11.7393	15.2013	7.57265	16.5063	12.0431	10.3208	1.087	6.55434	0.929678	2.35457	2.92779	2.27911	2.45493	1.45565	2.06874	1.41675	0.96763	2.66683	2.15032
AFF3	8.36103	26.9819	5.76399	11.3186	25.4101	2.76426	27.9349	22.6965	17.845	5.91156	4.4667	22.322	3.95303	0.228474	16.5113	0.0113141	0.365638	0.462848	0.700411	1.00176	0.342935	12.1673	6.47006	0.614148	3.12323	0.188006
CAMKV	0	0.0556951	0.0288592	0.0244474	0	0.011131	0.086314	0.0187434	0.0575887	0.0911789	0.0650696	0.00583496	0	0.376202	0.0195941	0.190241	3.47921	0.0126793	0.107928	0.429531	0.0187258	0.467075	0.025193	0.120611	0.629648	0.134473
SLC7A2	12.0821	31.2194	7.36187	16.3398	9.0082	3.90303	66.9204	9.93369	28.0307	9.57912	9.82979	13.0184	10.8935	0.31994	20.7061	0.58676	0.995309	0.772358	0.454936	1.86714	0.298405	31.3929	0.271959	2.36264	1.97091	0.38667
CCM2L	8.361	26.9812	5.76801	11.3148	25.4139	2.76557	27.9361	22.6931	17.8447	5.91452	4.46689	22.3217	3.95133	0.224161	16.5199	0.011112	0.365601	0.462416	0.700467	1.00107	0.342319	12.1694	6.47092	0.614902	3.12322	0.188589
SYBU	8.66524	8.6464	12.1802	6.64431	8.52931	6.28575	18.185	13.8751	15.8041	6.39688	8.68529	10.9303	8.11059	3.39175	8.33952	0.384828	1.73933	1.49715	1.34399	0.594578	0.957729	2.99472	0.176468	5.43683	2.24023	1.89134
KLF9	25.085	26.5947	48.3574	25.8298	10.9524	24.8676	28.1168	19.2671	60.7295	32.8236	49.1	31.5097	15.7318	5.10153	10.4809	2.30852	8.21071	5.31517	7.59701	3.0218	4.21706	9.70085	12.2563	6.35465	7.31299	4.62264
CNTNAP2	0	0.05505	0.02918	0.024427	0	0.011	0.08631	0.018747	0.05758	0.091189	0.0655	0.0055	0	0.31958	0.0196	0.1902	3.47976	0.0134	0.10742	0.4293	0.5795	0.46751	0.0251	0.12017	0.6296	0.1344
PTPRB	17.4048	10.1749	16.2409	23.3158	2.86618	10.164	2.07748	9.2785	10.6447	6.30922	14.4571	9.59726	2.91419	0.961328	8.79168	1.55477	1.29038	1.70202	1.85535	0.848925	1.32804	2.03992	2.09692	1.10465	2.56125	1.36899
ZNF423	6.42227	3.03026	11.227	6.97554	3.07103	7.38733	2.64821	4.04047	4.33413	3.4048	5.16295	6.39548	2.51237	0.354651	2.22891	0.277693	0.644698	1.21124	0.47481	0.519655	0.7022	2.05482	0.455205	0.512561	0.9045	1.02472
ARRB1	17.8656	13.2423	20.1561	15.7324	23.9837	30.2769	36.1958	23.6919	24.2981	13.2808	17.8861	27.5688	16.2086	3.9152	7.6142	0.610187	4.58022	3.90974	4.19115	8.1224	3.85449	16.5007	4.53326	3.19289	5.4797	11.2054
RNF103-CHMP3	16.1327	20.882	10.2087	15.7525	17.453	10.9924	16.8548	19.5606	14.8595	12.2577	16.8671	18.1467	15.8714	10.6311	18.1974	12.7188	15.6192	8.75446	29.35	10.6747	9.66169	17.1093	15.1491	10.0606	17.1254	9.59162
CHMP3	0.545024	0.773226	0.295222	0.750272	0.825478	0.740136	1.28432	0.57522	0.736396	0.544096	0.887525	0.895351	0	0.226379	0.33407	0.753336	0.349792	0.259412	0.368024	0.329549	1.08551	0.35393	0.837583	0.822546	0.46008	0.515857
